# Supplementary material for: Macrophages are activated toward phagocytic lymphoma cell clearance by pentose phosphate pathway inhibition
Source: Cell Rep Med. 2024 Nov 26;5(12):101830. doi: 10.1016/j.xcrm.2024.101830 (PMC11722127; doi:10.1016/j.xcrm.2024.101830)
Supplement: Data S1. Tables S1–S5, S7, and S8 — Table S1. Surface marker staining J774A.1 under PPP inhibition and knockdown, related to Figure 3. Table S2. Proteomic data set J774A.1 under PPP inhibition and knockdown, related to Figure 4. Table S3. Phosphoproteomic data set J774A.1 under PPP inhibition and knockdown, related to Figure 4. Table S4. INKA analysis of phosphoproteomic data J774A.1 under PPP inhibition, related to Figure 4. Table S5. INKA analysis of phosphoproteomic data J774A.1 under PPP knockdown, related to Figure 4. Table S7. Metabolomic data set of J774A.1 under PPP inhibition and knockdown, related to Figure 5. Table S8. Surface marker staining macrophages of C57BL/6 mice after treatment with S3, related to Figure 7. [file mmc2.zip]

Archive with 7 entries (7 files):
- Table S1. Surface marker stain J774A1 PPP inhibition and kd.xlsx
- Table S2. Proteomic data set J774A1 PPP inhibition and kd.xlsx
- Table S3. Phosphoproteomic data J774A1 PPP inhibition kd.xlsx
- Table S4. INKA analysis phosphoproteomics J774A1 PPP inhib.xlsx
- Table S5. INKA analysis phosphoproteomics J774A1 PPP kd.xlsx
- Table S7. Metabolomic analysis J774A.1 PPP inhib and kd.xlsx
- Table S8. Surface marker stain C57BL6 macrophages S3.xlsx
