# Supplementary material for: Macrophages are activated toward phagocytic lymphoma cell clearance by pentose phosphate pathway inhibition
Source: Cell Rep Med. 2024 Nov 26;5(12):101830. doi: 10.1016/j.xcrm.2024.101830 (PMC11722127; doi:10.1016/j.xcrm.2024.101830)
Supplement: Data S1. Tables S1–S5, S7, and S8 — Table S1. Surface marker staining J774A.1 under PPP inhibition and knockdown, related to Figure 3. Table S2. Proteomic data set J774A.1 under PPP inhibition and knockdown, related to Figure 4. Table S3. Phosphoproteomic data set J774A.1 under PPP inhibition and knockdown, related to Figure 4. Table S4. INKA analysis of phosphoproteomic data J774A.1 under PPP inhibition, related to Figure 4. Table S5. INKA analysis of phosphoproteomic data J774A.1 under PPP knockdown, related to Figure 4. Table S7. Metabolomic data set of J774A.1 under PPP inhibition and knockdown, related to Figure 5. Table S8. Surface marker staining macrophages of C57BL/6 mice after treatment with S3, related to Figure 7. [file mmc2.zip › Table S1. Surface marker stain J774A1 PPP inhibition and kd.xlsx]

## Sheet: median calcul. PPP Inhibition
	ctrl				Mean	Oxythiamine				Mean	Physcion				Mean	6ANA				Mean
CD80	12.3789	7.13208	5.01351	14.725	9.81237	6.15639	6.08491	2.02703	10.3143	6.14564	3.337	5.4717	1.45946	4.0404	3.57714	4.68062	4.87736	1.63514	7.1156	4.57718
MHC II	1.11589	1.09231	1.10881	1.98986	1.32672	0.977865	0.917949	0.768912	1.05957	0.931074	0.901042	0.598291	0.629016	1.07224	0.800148	0.822917	0.560684	0.8	1.41952	0.90078
CD38	0.00409836	0.00292398	1.70283	0.640625	0.782518	0.692623	0.00292398	2.375	0.7875	1.28504	2.36885	0.00292398	4.36792	2.03437	2.92372	0.782787	0.00292398	1.79953	1.35	1.31077
CD68	45.4538	106.381	76.3423	76.3423	76.13	52.1385	115.856	87.2953	87.2953	85.6462	74.6846	102.567	76.1141	76.1141	82.37	84.3615	120.536	105.443	105.443	103.946
iNOS	1.06716	1.63418	1.69913	1.69913	1.5249	0.947761	1.37331	1.26623	1.26623	1.21339	2.07463	2.38381	2.18615	2.18615	2.20768	1.19403	1.33133	1.43939	1.43939	1.35104
CCR7	0.938462	1.28661	1.12025	1.12025	1.11639	0.969231	1.50628	1.12658	1.12658	1.18217	0.976923	1.60042	1.24051	1.24051	1.26459	1.00769	1.45397	1.1519	1.1519	1.19137
CD64	12.3829	6.19363	2.92593	14.5554	9.01446	12.4096	6.1008	2.20741	6.38851	6.77659	10.7898	4.64191	3.04444	11.6553	7.53286	9.97323	4.42971	2.17778	13.7756	7.58909
CD86	12.8806	19.5652	12.4453	12.4453	14.3341	10.5672	22.0337	17.7737	17.7737	17.0371	12.5373	13.0435	15.7883	15.7883	14.2894	9.58955	22.4404	18.0511	18.0511	17.033
CD16/32	3679.34	3018.8	fehlte	fehlte	3349.07	2198.35	2461.54	fehlte	fehlte	2329.94	1033.06	2936.75	fehlte	fehlte	1984.9	2037.19	2746.15	fehlte	fehlte	2391.67
EGR-2	1.26522	5.28269	0.696454	0.696454	1.9852	0.9	4.82332	0.486525	0.486525	1.67409	1.16087	3.81625	0.541844	0.541844	1.5152	0.913043	3.92226	0.368794	0.368794	1.39322
CD206	0.4392	0.863636	1.2	1.51449	1.35725	0.48	0.82684	1.15455	1.19384	1.17419	1.76	3.16017	2.45455	2.31884	2.38669	0.516	0.781385	1.01818	1.12319	1.07069
CD115	10.7543	28.4835	2.42118	7.02976	12.1722	8.48	19.4066	2.15517	4.9375	8.74482	6.23429	12.8626	2.93103	4.78869	6.70416	11.64	17.9835	2.80049	6.6369	9.76523
CD200R	1.00787	1.3428	1.38889	0.942	1.17039	1.35433	1.16667	1.13889	1.128	1.19697	2.29134	2.53788	2.60185	2.28	2.42777	0.984252	1.27083	1.19444	1.616	1.26638
TGF-β	78.4	21.1111	7.11538	0.183824	35.5422	83.3	105.128	3.04656	0.183824	63.8249	67.7	40.6838	4.88866	4.46691	37.7575	53.6	90.5983	4.76721	0.183824	49.6552
IL-10	1.33937	0.283471	0.680348	0.680348	0.900021	1.15385	0.283471	0.70398	0.70398	0.853935	1.66063	0.528926	0.568408	0.568408	0.932483	1.28507	0.257025	0.457711	0.457711	0.733497
Arg1	1.34783	0.970213	fehlte	fehlte	1.15902	1.01739	0.859574	fehlte	fehlte	0.938483	0.947826	1	fehlte	fehlte	0.973913	0.973913	0.821277	fehlte	fehlte	0.897595
	ctrl				Mean	MLP				Mean	TKT512				Mean	6PGD211				Mean
CD80	12.3789	7.13208	5.01351	14.725	9.81237	11.8302	17.1504	2.06796	5.74316	9.19793	5.19469	67.2616	19.2256	22.271	28.4882	6.99351	9.3719	3.72072	5.80921	6.47383
MHC II	1.11589	1.09231	1.10881	1.98986	1.32672	1.51339	1.37325	1.01247	1.49008	1.3473	1.95745	5.72398	3.67876	2.87109	3.55782	1.072	1.08561	0.9375	1.2876	1.09568
CD38	0.00409836	0.00292398	1.70283	0.640625	0.782518	0.20195	0.00140647	4.23852	0.913462	1.78464	1.34752	0.00119617	1.46454	0.927739	1.2466	0.387234	0.00100806	0.964029	0.93253	0.761264
CD68	45.4538	106.381	51.1629	76.3423	69.8351	21.237	114.455	89.4286	101.288	81.6021	55.1161	116.869	95.7897	110.369	94.536	63.232	116.297	99.925	110.276	97.4327
iNOS	1.06716	1.63418	1.41525	1.69913	1.45393	0.892308	1.00901	1.21505	1.57537	1.17293	0.982249	0.940516	1.24286	1.48241	1.16201	1.02151	0.886408	1.26025	1.68831	1.21412
CCR7	0.938462	1.28661	1.68387	1.12025	1.2573	0.913295	1.38136	1.78431	1.53913	1.40452	1.03226	1.48182	2.35359	1.53077	1.59961	1.09945	1.84	2.58523	1.29677	1.70536
CD64	12.3829	6.19363	2.92593	14.5554	9.01446	9.31081	3.26316	2.01493	5.43379	5.00567	9.10377	15.2673	4.10135	8.13478	9.15181	3.23333	2.29801	1.58621	2.36111	2.36967
CD86	12.8806	19.5652	8.82119	12.4453	13.4281	10.8923	19.2233	7.04717	14.2155	12.8446	18.6686	32.2247	12.5069	19.6636	20.766	15.672	18.0769	6.73913	21.0382	15.3816
CD16/32	3679.34	3018.8	fehlte	fehlte	3349.07	3697	208.417	fehlte	fehlte	1952.71	274.207	297.347	fehlte	fehlte	285.777	123.764	124.803	fehlte	fehlte	124.283
EGR-2	1.26522	5.28269	0.807838	0.696454	2.01305	0.589235	1.69822	0.973864	0.467647	0.932243	0.607914	1.21554	0.909919	0.491279	0.806163	0.623188	1.68421	0.757644	0.369705	0.858687
CD206	0.4392	0.863636	1.2	1.51449	1.35725	0.683333	0.749219	1.2	1.76233	1.48117	0.484247	1.50106	2.77885	2.7459	2.76237	0.752336	1.04918	1.25	1.58849	1.41924
CD115	10.7543	28.4835	2.42118	7.02976	12.1722	4.62942	2.36817	1.83886	2.90173	2.93455	2.36009	4.42147	3.60665	12.7494	5.78442	2.58708	2.23509	2.16734	6.88078	3.46757
CD200R	1.00787	1.3428	1.38889	0.942	1.17039	0.802885	1.28701	1.30577	1.74328	1.28474	0.781457	1.72518	1.98131	2.0696	1.63938	0.871245	1.13934	1.21138	1.23853	1.11513
TGF-β	78.4	21.1111	7.11538	0.183824	35.5422	12.8237	5.15108	5.23179	12.3	7.73554	57.5	6.5034	4.2	23.8	22.7345	5.32778	2.46053	7.775	18.3	5.18777
IL-10	1.33937	0.283471	1.00505	0.680348	1.00826	0.616477	0.128281	0.83499	0.433824	0.62843	1.17559	0.086399	0.800933	0.596694	0.857739	0.822816	0.0987654	1.02846	1.49796	1.11641
Arg1	1.34783	0.970213	fehlte	fehlte	1.15902	0.844193	2.21154	fehlte	fehlte	1.52787	0.967626	2.72857	fehlte	fehlte	1.8481	0.745342	1.55705	fehlte	fehlte	1.15119
