# Supplementary material for: Macrophages are activated toward phagocytic lymphoma cell clearance by pentose phosphate pathway inhibition
Source: Cell Rep Med. 2024 Nov 26;5(12):101830. doi: 10.1016/j.xcrm.2024.101830 (PMC11722127; doi:10.1016/j.xcrm.2024.101830)
Supplement: Data S1. Tables S1–S5, S7, and S8 — Table S1. Surface marker staining J774A.1 under PPP inhibition and knockdown, related to Figure 3. Table S2. Proteomic data set J774A.1 under PPP inhibition and knockdown, related to Figure 4. Table S3. Phosphoproteomic data set J774A.1 under PPP inhibition and knockdown, related to Figure 4. Table S4. INKA analysis of phosphoproteomic data J774A.1 under PPP inhibition, related to Figure 4. Table S5. INKA analysis of phosphoproteomic data J774A.1 under PPP knockdown, related to Figure 4. Table S7. Metabolomic data set of J774A.1 under PPP inhibition and knockdown, related to Figure 5. Table S8. Surface marker staining macrophages of C57BL/6 mice after treatment with S3, related to Figure 7. [file mmc2.zip › Table S2. Proteomic data set J774A1 PPP inhibition and kd.xlsx]

## Sheet: proteinGroupspostperseus
LFQ intensity ANA_01	LFQ intensity ANA_02	LFQ intensity ANA_03	LFQ intensity ctrl_01	LFQ intensity ctrl_02	LFQ intensity ctrl_03	LFQ intensity kd_6PGD_01	LFQ intensity kd_6PGD_02	LFQ intensity kd_6PGD_03	LFQ intensity kd_ctrl_01	LFQ intensity kd_ctrl_02	LFQ intensity kd_ctrl_03	LFQ intensity kd_TKT_01	LFQ intensity kd_TKT_02	LFQ intensity kd_TKT_03	LFQ intensity OXY_01	LFQ intensity OXY_02	LFQ intensity OXY_03	LFQ intensity PHYS_01	LFQ intensity PHYS_02	LFQ intensity PHYS_03	C: Student's T-test Significant LFQ intensity ANA_LFQ intensity ctrl	C: Student's T-test Significant LFQ intensity OXY_LFQ intensity ctrl	C: Student's T-test Significant LFQ intensity PHYS_LFQ intensity ctrl	C: Student's T-test Significant LFQ intensity kd_6PGD_LFQ intensity kd_ctrl	C: Student's T-test Significant LFQ intensity kd_TKT_LFQ intensity kd_ctrl	C: Student's T-test significant	T: Gene names	C: GOMF name	C: GOBP name	C: GOCC name	C: Reactome	N: Peptides	N: Razor + unique peptides	N: Unique peptides	N: Sequence coverage [%]	N: Unique + razor sequence coverage [%]	N: Unique sequence coverage [%]	N: Mol. weight [kDa]	N: Q-value	N: Score	N: Intensity	N: MS/MS Count	N: -Log Student's T-test p-value ANA/ ctrl	N: Student's T-test q-value ANA/ ctrl	N: Student's T-test log2 fold change ANA/ ctrl	N: Student's T-test Test statistic ANA/ ctrl	N: -Log Student's T-test p-value OXY/ ctrl	N: Student's T-test q-value OXY/ ctrl	N: Student's T-test log2 fold change OXY/ ctrl
30.2087	30.044	29.9724	30.8342	30.8556	30.7228	30.66	30.5764	30.6045	30.2991	29.5744	29.1695	31.1624	31.476	31.7207	30.0673	30.1725	30.1819	30.4612	30.5846	30.5755	+	+		+	+	LFQ intensity ANA_LFQ intensity ctrl;LFQ intensity kd_6PGD_LFQ intensity kd_ctrl;LFQ intensity kd_TKT_LFQ intensity kd_ctrl;LFQ intensity OXY_LFQ intensity ctrl	Hagh	hydrolase activity;hydroxyacylglutathione hydrolase activity;metal ion binding	glutathione biosynthetic process;methylglyoxal catabolic process to D-lactate via S-lactoyl-glutathione	cytoplasm;mitochondrial matrix;mitochondrion	Metabolism;Pyruvate metabolism;Pyruvate metabolism and Citric Acid (TCA) cycle;The citric acid (TCA) cycle and respiratory electron transport	14	14	14	61.2	61.2	61.2	28.92	0	162.46	25926000000	253	3.07052	0.00844094	-0.72913	-4.02454	3.56282	0	-0.66364
32.9027	32.9876	32.9843	33.4126	33.382	33.4146	33.0796	33.1112	33.0503	32.4629	32.7934	32.5151	33.5561	33.5163	33.3473	32.9936	32.8896	32.8176	33.1734	33.1398	32.964	+	+		+	+	LFQ intensity ANA_LFQ intensity ctrl;LFQ intensity kd_6PGD_LFQ intensity kd_ctrl;LFQ intensity kd_TKT_LFQ intensity kd_ctrl;LFQ intensity OXY_LFQ intensity ctrl	Rbbp7	protein binding;RNA binding	cellular heat acclimation;chromatin organization;chromatin remodeling;chromatin silencing at rDNA;DNA replication;negative regulation of cell growth;negative regulation of transcription by RNA polymerase II;negative regulation of transcription, DNA-templated;regulation of transcription, DNA-templated;response to steroid hormone;transcription, DNA-templated	cytosol;ESC/E(Z) complex;nucleoplasm;nucleus;NuRD complex	Cell Cycle;Cellular responses to external stimuli;Cellular responses to stress;Cellular Senescence;Chromatin modifying enzymes;Chromatin organization;Chromosome Maintenance;Deposition of new CENPA-containing nucleosomes at the centromere;Epigenetic regulation of gene expression;Gene expression (Transcription);Generic Transcription Pathway;HATs acetylate histones;Intracellular signaling by second …	27	27	18	78.6	78.6	74.3	46.908	0	323.31	152140000000	873	3.93592	0.0161531	-0.444853	-3.4296	3.18805	0.0151264	-0.502781
29.0422	28.9558	29.4846	29.671	29.7549	29.9431	30.1877	30.4124	30.371	29.0091	28.8927	29.2629	28.3435	28.2983	28.1177	30.3093	30.3683	30.2147	29.7165	29.6734	29.9218	+	+		+	+	LFQ intensity ANA_LFQ intensity ctrl;LFQ intensity kd_6PGD_LFQ intensity kd_ctrl;LFQ intensity kd_TKT_LFQ intensity kd_ctrl;LFQ intensity OXY_LFQ intensity ctrl	Atp2a3	ATP binding;calcium-transporting ATPase activity;hydrolase activity;metal ion binding;nucleotide binding;protein binding	ATP hydrolysis coupled cation transmembrane transport;calcium ion transmembrane transport;calcium ion transport;ion transport	endoplasmic reticulum;endoplasmic reticulum membrane;integral component of membrane;membrane;sarcoplasmic reticulum;sarcoplasmic reticulum membrane	Cardiac conduction;Hemostasis;Ion channel transport;Ion homeostasis;Ion transport by P-type ATPases;Muscle contraction;Platelet calcium homeostasis;Platelet homeostasis;Reduction of cytosolic Ca++ levels;Transport of small molecules	33	23	22	33.5	26	24.4	107.6	0	105.77	14088000000	175	1.58265	0.0468113	-0.628787	-2.22617	2.27808	0.0327122	0.507761
31.1012	30.7244	31.2472	31.7142	31.6815	31.8413	31.2489	31.013	30.801	30.3113	30.4008	29.4786	30.6291	31.5345	31.4546	31.1755	31.0618	30.8833	31.4772	31.4371	31.1879	+	+		+	+	LFQ intensity ANA_LFQ intensity ctrl;LFQ intensity kd_6PGD_LFQ intensity kd_ctrl;LFQ intensity kd_TKT_LFQ intensity kd_ctrl;LFQ intensity OXY_LFQ intensity ctrl	Psap	beta-galactosidase activity;enzyme activator activity;ganglioside GM1 binding;ganglioside GM2 binding;ganglioside GM3 binding;ganglioside GP1c binding;ganglioside GT1b binding;G-protein coupled receptor binding;identical protein binding;phospholipid binding;protein homodimerization activity	adenylate cyclase-inhibiting G-protein coupled receptor signaling pathway;cellular response to organic substance;developmental growth;epithelial cell differentiation involved in prostate gland development;ganglioside GM1 transport to membrane;lipid metabolic process;negative regulation of hydrogen peroxide-induced cell death;positive regulation of catalytic activity;positive regulation of MAPK ca…	extracellular matrix;extracellular region;extracellular space;intracellular membrane-bounded organelle;lysosome;mitochondrion	Class A/1 (Rhodopsin-like receptors);G alpha (i) signalling events;Glycosphingolipid metabolism;GPCR downstream signalling;GPCR ligand binding;Hemostasis;Immune System;Innate Immune System;Metabolism;Metabolism of lipids;Neutrophil degranulation;Peptide ligand-binding receptors;Platelet activation, signaling and aggregation;Platelet degranulation;Response to elevated platelet cytosolic Ca2+;Signa…	22	22	22	44.1	44.1	44.1	60.672	0	100.04	36919000000	278	1.93929	0.0259649	-0.721401	-2.74121	2.70473	0.0110847	-0.705477
26.9361	26.3556	26.0437	29.2254	29.2732	29.0873	29.1917	29.6326	29.1803	27.0186	27.2805	27.4999	25.8363	26.1725	25.689	28.7432	28.8696	28.6535	28.7551	28.9427	29.0612	+	+		+	+	LFQ intensity ANA_LFQ intensity ctrl;LFQ intensity kd_6PGD_LFQ intensity kd_ctrl;LFQ intensity kd_TKT_LFQ intensity kd_ctrl;LFQ intensity OXY_LFQ intensity ctrl	Myo10	actin binding;actin filament binding;actin-dependent ATPase activity;ATP binding;calmodulin binding;microtubule binding;microtubule motor activity;motor activity;nucleotide binding;phosphatidylinositol-3,4,5-trisphosphate binding;plus-end directed microfilament motor activity;protein binding;spectrin binding	cell motility;cytoskeleton-dependent intracellular transport;microtubule-based movement;positive regulation of cell-cell adhesion;regulation of cell shape;regulation of filopodium assembly;signal transduction	cell cortex;cell projection;cytoplasm;cytoskeleton;cytosol;filopodium;filopodium membrane;filopodium tip;lamellipodium;membrane;myosin complex;neuron projection;neuronal cell body;nucleolus;plasma membrane;ruffle	Fcgamma receptor (FCGR) dependent phagocytosis;Immune System;Innate Immune System;Regulation of actin dynamics for phagocytic cup formation	23	23	23	16.3	16.3	16.3	237.32	0	86.131	6060500000	115	3.29791	0	-2.75015	-7.48671	2.19857	0.0453267	-0.439859
29.8561	29.8804	29.5019	27.1934	27.1573	27.2694	27.0387	27.0819	26.7772	28.5306	27.885	28.3757	29.5056	29.0846	29.3483	NaN	26.6573	26.6046	27.0309	NaN	NaN	+	+		+	+	LFQ intensity ANA_LFQ intensity ctrl;LFQ intensity kd_6PGD_LFQ intensity kd_ctrl;LFQ intensity kd_TKT_LFQ intensity kd_ctrl;LFQ intensity OXY_LFQ intensity ctrl	Lcn2	iron ion binding;protein binding;protein homodimerization activity;small molecule binding	apoptotic process;cellular response to hydrogen peroxide;cellular response to interleukin-1;cellular response to lipopolysaccharide;cellular response to nutrient levels;cellular response to tumor necrosis factor;extrinsic apoptotic signaling pathway in absence of ligand;immune system process;innate immune response;ion transport;iron ion homeostasis;positive regulation of cell projection organizat…	cytosol;extracellular region;extracellular space		6	6	6	30.5	30.5	30.5	22.875	0	17.002	4839700000	31	4.4371	0	2.53945	11.2026	2.9326	0.0140941	-0.575751
32.1987	31.8159	31.9654	31.1219	31.3623	31.1918	31.6516	31.5773	31.4145	32.0791	31.9931	32.0687	31.5356	31.49	31.5719	31.9492	31.8761	31.9708	31.567	31.337	31.3486	+	+		+	+	LFQ intensity ANA_LFQ intensity ctrl;LFQ intensity kd_6PGD_LFQ intensity kd_ctrl;LFQ intensity kd_TKT_LFQ intensity kd_ctrl;LFQ intensity OXY_LFQ intensity ctrl	Slc25a4	ATP:ADP antiporter activity;protein binding;transmembrane transporter activity	ADP transport;apoptotic mitochondrial changes;ATP transport;negative regulation of necroptotic process;regulation of mitochondrial membrane permeability;transmembrane transport	integral component of membrane;integral component of mitochondrial membrane;membrane;mitochondrial inner membrane;mitochondrial outer membrane;mitochondrion;myelin sheath	Integration of energy metabolism;Metabolism;Regulation of insulin secretion	37	22	22	74.5	52.3	52.3	32.904	0	190.73	54948000000	443	2.35818	0.0158967	0.767987	3.30574	3.10786	0.006875	0.70668
27.7203	27.9103	27.8667	28.4983	28.5003	29.3268	28.2016	28.8321	28.5603	27.3197	27.3773	27.2086	27.744	28.4859	28.7907	27.6927	27.721	27.5712	28.6573	28.1908	27.737	+	+		+	+	LFQ intensity ANA_LFQ intensity ctrl;LFQ intensity kd_6PGD_LFQ intensity kd_ctrl;LFQ intensity kd_TKT_LFQ intensity kd_ctrl;LFQ intensity OXY_LFQ intensity ctrl	Lsm3	RNA binding;U6 snRNA 3'-end binding	cytoplasmic mRNA processing body assembly;mRNA processing;mRNA splicing, via spliceosome;nuclear-transcribed mRNA catabolic process;RNA splicing	catalytic step 2 spliceosome;Lsm1-7-Pat1 complex;nucleus;P-body;precatalytic spliceosome;spliceosomal complex;U4/U6 x U5 tri-snRNP complex;U6 snRNP	Deadenylation-dependent mRNA decay;Metabolism of RNA;mRNA decay by 5' to 3' exoribonuclease;mRNA Splicing;mRNA Splicing - Major Pathway;Processing of Capped Intron-Containing Pre-mRNA	8	8	8	93.1	93.1	93.1	11.845	0	47.013	4613500000	80	1.5425	0.035833	-0.94268	-2.46948	1.78602	0.0229733	-1.11352
28.1342	27.7204	28.1849	28.8784	28.6813	28.659	28.8323	29.3333	29.2882	27.953	27.69	27.6915	28.4463	28.1611	28.2853	29.1397	29.1337	29.1543	29.129	28.773	28.8405	+	+		+	+	LFQ intensity ANA_LFQ intensity ctrl;LFQ intensity kd_6PGD_LFQ intensity kd_ctrl;LFQ intensity kd_TKT_LFQ intensity kd_ctrl;LFQ intensity OXY_LFQ intensity ctrl	Pon2	acyl-L-homoserine-lactone lactonohydrolase activity;arylesterase activity;hydrolase activity;identical protein binding;metal ion binding	aromatic compound catabolic process;response to oxidative stress;response to toxic substance	extracellular region;intracellular membrane-bounded organelle;lysosome;membrane;mitochondrion;nucleus;plasma membrane	Arachidonic acid metabolism;Fatty acid metabolism;Metabolism;Metabolism of lipids;Synthesis of 5-eicosatetraenoic acids	10	10	10	45.8	45.8	45.8	39.617	0	60.432	7097200000	171	1.95298	0.0250838	-0.726409	-2.7641	2.34586	0.0480974	0.402975
31.0014	30.8722	30.867	31.4743	31.4311	31.4582	31.343	31.5019	31.6387	31.8068	32.2751	32.1669	30.2092	29.9434	29.8492	31.8589	31.8874	31.829	31.4545	31.4158	31.4575	+	+		+	+	LFQ intensity ANA_LFQ intensity ctrl;LFQ intensity kd_6PGD_LFQ intensity kd_ctrl;LFQ intensity kd_TKT_LFQ intensity kd_ctrl;LFQ intensity OXY_LFQ intensity ctrl	Ckap4		biological_process	cell surface;cytoplasm;cytoplasmic ribonucleoprotein granule;cytoskeleton;cytosol;endoplasmic reticulum;endoplasmic reticulum membrane;integral component of membrane;lipid droplet;membrane;nuclear speck;perinuclear region of cytoplasm;plasma membrane;rough endoplasmic reticulum	Immune System;Innate Immune System;Metabolism of proteins;Neutrophil degranulation;Post-translational protein modification;Post-translational protein phosphorylation;Regulation of Insulin-like Growth Factor (IGF) transport and uptake by Insulin-like Growth Factor Binding Proteins (IGFBPs);Surfactant metabolism	40	40	40	63	63	63	63.691	0	323.31	44400000000	441	3.53384	0.0107143	-0.540956	-3.71187	4.36048	0.0146098	0.403947
30.5055	30.5432	30.4206	30.0249	30.1021	30.1159	30.1758	30.1849	30.2817	30.8063	30.9314	30.8906	30.3646	29.8195	30.2721	30.4599	30.473	30.5443	30.039	29.9166	30.3363	+	+		+	+	LFQ intensity ANA_LFQ intensity ctrl;LFQ intensity kd_6PGD_LFQ intensity kd_ctrl;LFQ intensity kd_TKT_LFQ intensity kd_ctrl;LFQ intensity OXY_LFQ intensity ctrl	Afg3l2	ATP binding;ATPase binding;hydrolase activity;ion channel binding;metal ion binding;metalloendopeptidase activity;metallopeptidase activity;nucleotide binding;peptidase activity;potassium channel regulator activity;protein binding;protein binding, bridging;spectrin binding;zinc ion binding	atrial cardiac muscle cell action potential;atrial cardiac muscle cell to AV node cell communication;axonogenesis;calcium import into the mitochondrion;cardiac muscle contraction;cellular calcium ion homeostasis;cellular protein localization;cristae formation;endocytosis;mitochondrial calcium ion homeostasis;mitochondrial fusion;mitochondrial protein processing;mitochondrion organization;muscle f…	A band;apical plasma membrane;cell junction;costamere;cytoplasm;cytoskeleton;early endosome;endosome;integral component of membrane;integral component of plasma membrane;intercalated disc;intracellular;lysosome;M band;m-AAA complex;membrane;mitochondrial inner membrane;mitochondrion;perinuclear region of cytoplasm;plasma membrane;postsynaptic density;postsynaptic membrane;recycling endosome;sarco…	Asparagine N-linked glycosylation;Axon guidance;COPI-mediated anterograde transport;Developmental Biology;ER to Golgi Anterograde Transport;Interaction between L1 and Ankyrins;L1CAM interactions;Membrane Trafficking;Metabolism of proteins;Mitochondrial calcium ion transport;Post-translational protein modification;Processing of SMDT1;Transport of small molecules;Transport to the Golgi and subseque…	27	27	22	40	40	36.4	89.518	0	177.78	20713000000	260	3.05188	0.0237292	0.40881	2.79963	3.35752	0.0235634	0.411404
29.3614	28.9487	29.2679	29.2269	29.2382	29.106	29.8822	29.8673	29.6296	28.0905	28.717	29.1087	29.651	29.6705	29.6638	29.8711	29.6403	29.6814	29.0933	29.7086	29.6272		+		+	+	LFQ intensity kd_6PGD_LFQ intensity kd_ctrl;LFQ intensity kd_TKT_LFQ intensity kd_ctrl;LFQ intensity OXY_LFQ intensity ctrl	Ndufa9	NADH dehydrogenase activity;protein-containing complex binding	circadian rhythm;mitochondrial respiratory chain complex I assembly;oxidation-reduction process;response to glucose;ubiquinone-6 biosynthetic process	mitochondrial inner membrane;mitochondrial matrix;mitochondrial membrane;mitochondrial respiratory chain complex I;mitochondrion;nucleoplasm;respiratory chain	Complex I biogenesis;Metabolism;Respiratory electron transport;Respiratory electron transport, ATP synthesis by chemiosmotic coupling, and heat production by uncoupling proteins.;The citric acid (TCA) cycle and respiratory electron transport	13	13	13	44.8	44.8	44.8	42.121	0	126.23	12008000000	159	0.00581227	0.99229	0.00233841	0.010083	2.54732	0.0230759	0.540579
27.6759	27.5399	26.9812	27.8859	27.8677	27.9601	27.4412	28.0643	27.9726	29.3262	29.3847	28.4989	27.1505	26.1808	26.9166	28.4975	28.5797	28.8102	27.4241	27.5071	28.0278		+		+	+	LFQ intensity kd_6PGD_LFQ intensity kd_ctrl;LFQ intensity kd_TKT_LFQ intensity kd_ctrl;LFQ intensity OXY_LFQ intensity ctrl	Slmap	protein binding;Rho GTPase binding	muscle contraction;protein localization to plasma membrane;regulation of membrane depolarization during cardiac muscle cell action potential;regulation of sodium ion transmembrane transport;regulation of voltage-gated sodium channel activity	cytoplasm;cytoskeleton;extracellular space;integral component of membrane;M band;membrane;microtubule organizing center;plasma membrane;sarcolemma;Z disc		18	18	8	25.9	25.9	9.4	90.72	0	51.379	3986200000	47	1.10889	0.117148	-0.505611	-1.60811	2.75223	0.0133469	0.72453
30.7826	30.8263	31.1743	31.4313	31.5474	31.2593	31.8182	32.1292	32.0896	31.1542	30.8966	30.7697	29.381	28.9541	28.8465	32.0942	32.0622	32.0979	31.3517	31.3113	31.6292		+		+	+	LFQ intensity kd_6PGD_LFQ intensity kd_ctrl;LFQ intensity kd_TKT_LFQ intensity kd_ctrl;LFQ intensity OXY_LFQ intensity ctrl	Hexb	acetylglucosaminyltransferase activity;beta-N-acetylhexosaminidase activity;hydrolase activity;hydrolase activity, acting on glycosyl bonds;hydrolase activity, hydrolyzing O-glycosyl compounds;N-acetyl-beta-D-galactosaminidase activity;protein heterodimerization activity;protein homodimerization activity	astrocyte cell migration;carbohydrate metabolic process;cellular calcium ion homeostasis;cellular protein metabolic process;ganglioside catabolic process;glycosaminoglycan metabolic process;glycosphingolipid metabolic process;lipid storage;locomotory behavior;lysosome organization;male courtship behavior;metabolic process;myelination;neuromuscular process;neuromuscular process controlling balance…	acrosomal vesicle;azurophil granule;extracellular space;lysosome;membrane	Chondroitin sulfate/dermatan sulfate metabolism;CS/DS degradation;Glycosaminoglycan metabolism;Glycosphingolipid metabolism;Hyaluronan metabolism;Hyaluronan uptake and degradation;Immune System;Innate Immune System;Keratan sulfate degradation;Keratan sulfate/keratin metabolism;Metabolism;Metabolism of carbohydrates;Metabolism of lipids;Neutrophil degranulation;Sphingolipid metabolism	34	34	34	60.4	60.4	60.4	61.115	0	222.35	45570000000	429	1.50052	0.0695488	-0.484945	-1.94337	2.86967	0.0128235	0.672103
28.3919	28.2332	28.1343	27.7621	28.1376	28.1227	27.4448	28.194	28.242	28.6639	28.8047	28.8798	27.4616	26.6784	26.7701	28.8389	28.757	28.6889	28.2736	28.3098	28.4297		+		+	+	LFQ intensity kd_6PGD_LFQ intensity kd_ctrl;LFQ intensity kd_TKT_LFQ intensity kd_ctrl;LFQ intensity OXY_LFQ intensity ctrl	Tap1	ADP binding;ATP binding;ATPase activity;ATPase activity, coupled to transmembrane movement of substances;MHC class I protein binding;MHC class Ib protein binding;MHC protein binding;nucleotide binding;peptide antigen-transporting ATPase activity;peptide transmembrane transporter activity;TAP2 binding	adaptive immune response;amide transport;antigen processing and presentation of endogenous peptide antigen via MHC class I;antigen processing and presentation of exogenous peptide antigen via MHC class I, TAP-dependent;cytosol to ER transport;defense response;immune system process;peptide transport;protein transport;transmembrane transport	endoplasmic reticulum;endoplasmic reticulum membrane;integral component of endoplasmic reticulum membrane;integral component of membrane;membrane;microtubule organizing center;mitochondrion;phagocytic vesicle membrane;TAP complex	Adaptive Immune System;Antigen Presentation: Folding, assembly and peptide loading of class I MHC;Antigen processing-Cross presentation;Class I MHC mediated antigen processing & presentation;ER-Phagosome pathway;Immune System	9	9	9	17	17	17	75.958	0	59.296	4827100000	80	0.788081	0.306024	0.245684	1.00741	2.35491	0.015	0.754177
31.4127	31.4566	31.5265	31.4254	31.5057	31.6039	31.5006	31.4827	31.5271	30.4303	30.8294	30.1456	31.5369	31.9478	32.2724	30.859	30.928	30.851	31.6209	31.2355	31.2472		+		+	+	LFQ intensity kd_6PGD_LFQ intensity kd_ctrl;LFQ intensity kd_TKT_LFQ intensity kd_ctrl;LFQ intensity OXY_LFQ intensity ctrl	Fkbp1a	activin binding;calcium channel inhibitor activity;cyclic nucleotide binding;drug binding;FK506 binding;ion channel binding;isomerase activity;peptidyl-prolyl cis-trans isomerase activity;protein binding;protein homodimerization activity;signaling receptor binding;SMAD binding;transforming growth factor beta receptor binding;type I transforming growth factor beta receptor binding	amyloid fibril formation;chaperone-mediated protein folding;cytokine-mediated signaling pathway;heart morphogenesis;heart trabecula formation;insulin secretion;muscle contraction;negative regulation of heart rate;negative regulation of insulin secretion involved in cellular response to glucose stimulus;negative regulation of phosphoprotein phosphatase activity;negative regulation of protein phosp…	axon terminus;calcium channel complex;cytoplasm;cytoplasmic side of membrane;cytosol;extrinsic component of organelle membrane;intracellular membrane-bounded organelle;membrane;ryanodine receptor complex;sarcoplasmic reticulum;sarcoplasmic reticulum membrane;Z disc	Cardiac conduction;Ion channel transport;Ion homeostasis;Muscle contraction;Signal Transduction;Signaling by TGF-beta family members;Signaling by TGF-beta Receptor Complex;Stimuli-sensing channels;TGF-beta receptor signaling activates SMADs;Transport of small molecules	10	10	10	92.6	92.6	92.6	11.922	0	149.96	45214000000	267	0.308772	0.825162	-0.0464191	-0.287753	3.42263	0.00709677	-0.632373
30.9878	30.9861	30.3432	31.1682	31.307	31.421	30.6735	30.8379	30.601	31.1258	31.4359	31.2173	30.7138	30.6974	30.376	32.0559	31.8733	31.8603	31.0773	31.06	31.6147		+		+	+	LFQ intensity kd_6PGD_LFQ intensity kd_ctrl;LFQ intensity kd_TKT_LFQ intensity kd_ctrl;LFQ intensity OXY_LFQ intensity ctrl	Cd9	integrin binding;protein binding	brain development;cell adhesion;cell surface receptor signaling pathway;cellular response to low-density lipoprotein particle stimulus;fusion of sperm to egg plasma membrane involved in single fertilization;negative regulation of cell proliferation;negative regulation of cellular component movement;negative regulation of platelet aggregation;oligodendrocyte development;paranodal junction assembly…	apical plasma membrane;cell surface;external side of plasma membrane;extracellular exosome;extracellular region;integral component of membrane;integral component of plasma membrane;membrane;plasma membrane	Fertilization;Hemostasis;Platelet activation, signaling and aggregation;Platelet degranulation;Reproduction;Response to elevated platelet cytosolic Ca2+;Sperm:Oocyte Membrane Binding	4	4	4	21.7	21.7	21.7	25.258	0	43.601	36431000000	61	1.09165	0.116941	-0.526347	-1.61113	2.54753	0.0192115	0.631112
28.7532	27.6557	28.8102	28.7724	28.756	28.8146	28.5096	28.245	28.2272	26.9104	26.9479	26.8294	28.4316	28.6646	28.4174	27.8009	27.9516	27.7551	28.7759	27.7892	28.233		+		+	+	LFQ intensity kd_6PGD_LFQ intensity kd_ctrl;LFQ intensity kd_TKT_LFQ intensity kd_ctrl;LFQ intensity OXY_LFQ intensity ctrl	Cks1b;Cks1brt	cyclin-dependent protein serine/threonine kinase activator activity;cyclin-dependent protein serine/threonine kinase regulator activity;histone binding;protein kinase binding;ubiquitin binding	cell cycle;cell division;cell proliferation;mitotic cell cycle phase transition;positive regulation of cyclin-dependent protein serine/threonine kinase activity;positive regulation of transcription, DNA-templated;regulation of mitotic cell cycle;regulation of transcription, DNA-templated	cyclin-dependent protein kinase holoenzyme complex;SCF ubiquitin ligase complex	Cell Cycle;Cell Cycle, Mitotic;Cyclin A:Cdk2-associated events at S phase entry;Cyclin D associated events in G1;Cyclin E associated events during G1/S transition;G1 Phase;G1/S Transition;Mitotic G1-G1/S phases;S Phase;SCF(Skp2)-mediated degradation of p27/p21	4	4	1	73.4	73.4	27.8	9.6601	0	42.152	6701100000	87	0.425283	0.439955	-0.374638	-0.786861	3.97024	0	-0.945119
29.6648	29.6125	29.5334	29.4236	29.4059	29.426	29.0624	28.781	28.6457	29.6907	29.6412	29.8026	30.3826	30.4897	30.1213	29.1398	29.072	29.1459	29.4369	29.4171	29.3254		+		+	+	LFQ intensity kd_6PGD_LFQ intensity kd_ctrl;LFQ intensity kd_TKT_LFQ intensity kd_ctrl;LFQ intensity OXY_LFQ intensity ctrl	Esf1		biological_process;regulation of transcription, DNA-templated;transcription, DNA-templated	nucleolus;nucleoplasm;nucleus		26	26	26	32.3	32.3	32.3	98.047	0	56.963	11761000000	147	2.05635	0.177691	0.18504	1.3339	3.58732	0.0444949	-0.299295
30.9771	30.872	30.6002	30.8064	30.8006	31.0316	29.9766	29.8448	30.0495	30.377	31.0649	30.9339	29.845	29.0913	29.2845	30.1366	30.3007	30.4155	30.5424	30.6778	30.6771		+		+	+	LFQ intensity kd_6PGD_LFQ intensity kd_ctrl;LFQ intensity kd_TKT_LFQ intensity kd_ctrl;LFQ intensity OXY_LFQ intensity ctrl	Pea15;Pea15a	protein binding;protein kinase C binding	apoptotic process;carbohydrate transport;DNA damage checkpoint;intracellular signal transduction;negative regulation of extrinsic apoptotic signaling pathway via death domain receptors;negative regulation of glucose import;positive regulation of extrinsic apoptotic signaling pathway via death domain receptors;regulation of apoptotic process;response to morphine	cytoplasm;cytosol;microtubule associated complex;nucleus	MAPK family signaling cascades;MAPK1/MAPK3 signaling;RAF/MAP kinase cascade;RAF-independent MAPK1/3 activation;Signal Transduction	15	15	15	95.4	95.4	95.4	15.054	0	323.31	22589000000	239	0.176651	0.835386	-0.0631294	-0.267924	2.23317	0.0279645	-0.595271
32.0056	32.1554	32.3866	32.2784	32.2997	32.1777	32.506	32.5029	32.3538	31.1143	31.7309	31.6185	32.3918	32.2178	32.1375	32.6608	32.6439	32.6113	32.1091	32.0955	32.0654		+		+	+	LFQ intensity kd_6PGD_LFQ intensity kd_ctrl;LFQ intensity kd_TKT_LFQ intensity kd_ctrl;LFQ intensity OXY_LFQ intensity ctrl	Ganab	carbohydrate binding;catalytic activity;glucan 1,3-alpha-glucosidase activity;glucosidase activity;hydrolase activity;hydrolase activity, acting on glycosyl bonds;hydrolase activity, hydrolyzing O-glycosyl compounds;protein binding	carbohydrate metabolic process;metabolic process;N-glycan processing	endoplasmic reticulum;glucosidase II complex;Golgi apparatus;melanosome	Asparagine N-linked glycosylation;Calnexin/calreticulin cycle;Metabolism of proteins;N-glycan trimming in the ER and Calnexin/Calreticulin cycle;Post-translational protein modification	38	38	38	54.8	54.8	54.8	106.91	0	323.31	82534000000	1004	0.232893	0.806923	-0.0694326	-0.319909	3.17972	0.0292935	0.386703
31.0889	31.0728	31.3498	31.058	31.0706	31.2467	31.0155	30.9794	30.9211	30.3679	30.5555	30.2292	31.3462	31.7466	31.8917	30.4874	30.6084	30.5295	31.0747	30.8455	30.7771		+		+	+	LFQ intensity kd_6PGD_LFQ intensity kd_ctrl;LFQ intensity kd_TKT_LFQ intensity kd_ctrl;LFQ intensity OXY_LFQ intensity ctrl	Pdxk	ATP binding;kinase activity;lithium ion binding;magnesium ion binding;metal ion binding;nucleotide binding;potassium ion binding;protein homodimerization activity;pyridoxal kinase activity;pyridoxal phosphate binding;sodium ion binding;transferase activity;zinc ion binding	cell proliferation;phosphorylation;pyridoxal 5'-phosphate salvage;pyridoxal phosphate biosynthetic process	cytoplasm;cytosol;nucleoplasm	Immune System;Innate Immune System;Metabolism;Metabolism of vitamins and cofactors;Metabolism of water-soluble vitamins and cofactors;Neutrophil degranulation;Vitamins B6 activation to pyridoxal phosphate	17	17	17	71.2	71.2	71.2	35.015	0	168.18	34510000000	387	0.156771	0.866942	0.045421	0.217845	2.93402	0.016411	-0.583312
29.6587	29.8926	30.0177	29.9723	30.1256	30.142	29.7671	30.0178	30.0197	29.5314	29.4255	29.326	30.1085	30.3147	29.8289	29.6789	29.5714	29.7175	29.7511	29.987	29.8358		+		+	+	LFQ intensity kd_6PGD_LFQ intensity kd_ctrl;LFQ intensity kd_TKT_LFQ intensity kd_ctrl;LFQ intensity OXY_LFQ intensity ctrl	Mcmbp	chromatin binding	cell cycle;cell division;DNA replication;DNA-dependent DNA replication;sister chromatid cohesion	cytosol;MCM complex;nuclear chromatin;nucleoplasm;nucleus;plasma membrane		16	16	16	32.4	32.4	32.4	72.89	0	94.134	15378000000	188	0.880639	0.295033	-0.223618	-1.02451	2.43723	0.0387876	-0.424006
30.0814	30.0991	30.1716	30.2253	30.0089	30.0544	30.4877	30.6983	30.7099	30.0346	30.0864	30.0497	29.2945	29.5417	29.4236	30.688	30.4726	30.6258	29.9047	30.2115	30.2326		+		+	+	LFQ intensity kd_6PGD_LFQ intensity kd_ctrl;LFQ intensity kd_TKT_LFQ intensity kd_ctrl;LFQ intensity OXY_LFQ intensity ctrl	Pcca	ATP binding;enzyme binding;ligase activity;metal ion binding;nucleotide binding;propionyl-CoA carboxylase activity		mitochondrial matrix;mitochondrion	Biotin transport and metabolism;Fatty acid metabolism;Metabolism;Metabolism of lipids;Metabolism of vitamins and cofactors;Metabolism of water-soluble vitamins and cofactors;Mitochondrial Fatty Acid Beta-Oxidation;Propionyl-CoA catabolism	28	28	28	43.5	43.5	43.5	79.921	0	105.86	19316000000	208	0.107187	0.924923	0.021204	0.123705	2.25504	0.0332646	0.499288
29.3217	29.4318	29.7074	29.3007	29.3863	29.3941	30.0504	29.8222	29.9424	29.4811	29.2127	29.6102	30.5263	30.325	30.5601	29.0479	29.0618	29.0614	29.5994	29.6886	29.6049		+		+	+	LFQ intensity kd_6PGD_LFQ intensity kd_ctrl;LFQ intensity kd_TKT_LFQ intensity kd_ctrl;LFQ intensity OXY_LFQ intensity ctrl	Hspa14	ATP binding;nucleotide binding	biological_process	cytoplasm;cytosol;ribosome	Cellular response to heat stress;Cellular responses to external stimuli;Cellular responses to stress;Regulation of HSF1-mediated heat shock response	17	17	17	43.6	43.6	43.6	54.65	0	124.08	13745000000	199	0.461414	0.608557	0.126634	0.579431	3.25365	0.048844	-0.303275
26.8634	26.7819	27.4452	27.3122	27.3838	NaN	27.336	27.2615	27.1401	26.1159	25.6773	26.1032	27.4449	27.4637	27.3812	26.6084	26.4012	26.5176	26.4169	26.6101	27.3588		+		+	+	LFQ intensity kd_6PGD_LFQ intensity kd_ctrl;LFQ intensity kd_TKT_LFQ intensity kd_ctrl;LFQ intensity OXY_LFQ intensity ctrl	Mrpl49	structural constituent of ribosome	biological_process;translation	intracellular;mitochondrial large ribosomal subunit;mitochondrial ribosome;mitochondrion;ribosome	Metabolism of proteins;Mitochondrial translation;Mitochondrial translation elongation;Mitochondrial translation termination;Translation	6	6	6	34.3	34.3	34.3	19.133	0	32.593	2044000000	39	0.487548	0.410027	-0.317831	-0.856837	2.70309	0.0077619	-0.838953
27.404	27.0919	27.041	26.7204	26.9375	26.1204	28.204	27.3943	27.9148	26.6763	26.5012	26.7992	28.2911	27.1075	28.032	27.3342	27.541	27.3984	27.5447	27.2843	NaN		+		+	+	LFQ intensity kd_6PGD_LFQ intensity kd_ctrl;LFQ intensity kd_TKT_LFQ intensity kd_ctrl;LFQ intensity OXY_LFQ intensity ctrl	Gadd45gip1		cell cycle;mitotic cell cycle arrest	mitochondrial ribosome;mitochondrion;nucleus;ribosome	Metabolism of proteins;Mitochondrial translation;Mitochondrial translation elongation;Mitochondrial translation termination;Translation	6	6	6	18.5	18.5	18.5	25.82	0	11.162	2669400000	31	1.02147	0.121637	0.586198	1.58688	1.5248	0.0490194	0.831764
28.9658	28.9558	29.3851	28.9224	29.3338	29.6729	29.0314	29.2678	29.2444	28.8414	27.9474	27.6836	29.24	29.2681	29.2989	28.3652	28.7509	28.3649	28.6006	28.7364	28.5707		+		+	+	LFQ intensity kd_6PGD_LFQ intensity kd_ctrl;LFQ intensity kd_TKT_LFQ intensity kd_ctrl;LFQ intensity OXY_LFQ intensity ctrl	Lsm4	PH domain binding;RNA binding;U6 snRNA binding	cytoplasmic mRNA processing body assembly;mRNA processing;mRNA splicing, via spliceosome;nuclear-transcribed mRNA catabolic process;RNA processing;RNA splicing;spliceosomal complex assembly;spliceosomal snRNP assembly	cytoplasm;cytosol;membrane;neuron projection;nucleoplasm;nucleus;P-body;protein-containing complex;spliceosomal complex;spliceosomal tri-snRNP complex;U6 snRNP	Deadenylation-dependent mRNA decay;Metabolism of RNA;mRNA decay by 5' to 3' exoribonuclease;mRNA Splicing;mRNA Splicing - Major Pathway;Processing of Capped Intron-Containing Pre-mRNA	8	8	8	42.8	42.8	42.8	15.204	0	52.478	9454100000	223	0.329723	0.609861	-0.20747	-0.577865	1.49734	0.0496474	-0.816037
28.0478	27.4084	27.5143	27.6604	27.7242	27.7116	27.7366	27.6366	27.8906	27.1746	27.4333	27.0801	27.982	28.2332	28.2382	27.1977	27.4202	27.305	27.706	27.7681	27.7376		+		+	+	LFQ intensity kd_6PGD_LFQ intensity kd_ctrl;LFQ intensity kd_TKT_LFQ intensity kd_ctrl;LFQ intensity OXY_LFQ intensity ctrl	Ppil3	isomerase activity;peptidyl-prolyl cis-trans isomerase activity	mRNA processing;protein folding;protein peptidyl-prolyl isomerization;RNA splicing	catalytic step 2 spliceosome;spliceosomal complex	Metabolism of RNA;mRNA Splicing;mRNA Splicing - Major Pathway;Processing of Capped Intron-Containing Pre-mRNA	7	7	7	46	46	46	18.127	0	26.892	3456000000	51	0.0740611	0.914779	-0.0419496	-0.140378	2.36402	0.0490467	-0.39114
29.8923	29.9524	29.6043	29.6686	29.6211	29.6936	29.8419	29.8491	29.8504	30.564	30.3311	30.3835	30.0655	29.7583	29.9138	29.947	29.9828	29.9845	29.9316	30.1422	30.439		+		+	+	LFQ intensity kd_6PGD_LFQ intensity kd_ctrl;LFQ intensity kd_TKT_LFQ intensity kd_ctrl;LFQ intensity OXY_LFQ intensity ctrl	Itpa	dITP diphosphatase activity;hydrolase activity;identical protein binding;ITP diphosphatase activity;metal ion binding;NADH pyrophosphatase activity;nucleoside-triphosphate diphosphatase activity;nucleotide binding;nucleotide diphosphatase activity;XTP diphosphatase activity	chromosome organization;ITP catabolic process;nucleoside triphosphate catabolic process;nucleotide metabolic process	cytoplasm;cytosol	Metabolism;Metabolism of nucleotides;Nucleobase catabolism;Purine catabolism	9	9	9	55.1	55.1	55.1	21.897	0	54.303	16311000000	167	0.639568	0.471907	0.155224	0.7409	3.649	0.0397803	0.310336
30.2507	30.286	30.8052	30.5304	30.5023	30.5585	30.7221	30.7418	30.5278	29.6871	30.071	30.153	30.8448	30.6093	30.7695	30.0354	30.2611	30.0846	30.5167	30.4195	30.3881		+		+	+	LFQ intensity kd_6PGD_LFQ intensity kd_ctrl;LFQ intensity kd_TKT_LFQ intensity kd_ctrl;LFQ intensity OXY_LFQ intensity ctrl	Psmb2	endopeptidase activity;hydrolase activity;peptidase activity;threonine-type endopeptidase activity	proteolysis;proteolysis involved in cellular protein catabolic process;response to organic cyclic compound;response to organonitrogen compound	cytoplasm;cytosol;nucleoplasm;nucleus;proteasome complex;proteasome core complex;proteasome core complex, beta-subunit complex	ABC-family proteins mediated transport;Activation of APC/C and APC/C:Cdc20 mediated degradation of mitotic proteins;Activation of NF-kappaB in B cells;Adaptive Immune System;Antigen processing: Ubiquitination & Proteasome degradation;Antigen processing-Cross presentation;APC/C:Cdc20 mediated degradation of mitotic proteins;APC/C:Cdc20 mediated degradation of Securin;APC/C:Cdh1 mediated degradatio…	16	16	16	82.6	82.6	82.6	22.906	0	127.49	24399000000	235	0.174919	0.819951	-0.0830498	-0.296622	2.33692	0.048835	-0.403323
29.5664	29.6135	29.5012	29.0874	29.0041	28.5635	28.8302	29.1715	29.2293	30.0003	29.8092	29.7317	29.0202	28.6495	28.6302	29.377	29.45	29.4125	29.2617	29.3599	29.1259	+			+	+	LFQ intensity ANA_LFQ intensity ctrl;LFQ intensity kd_6PGD_LFQ intensity kd_ctrl;LFQ intensity kd_TKT_LFQ intensity kd_ctrl	Tdrkh	nucleic acid binding;protein binding;RNA binding	cell differentiation;DNA methylation involved in gamete generation;fertilization;gene silencing by RNA;male meiotic nuclear division;piRNA metabolic process;spermatogenesis	cytoplasm;cytosol;integral component of membrane;membrane;mitochondrion;pi-body;piP-body		17	17	17	34.5	34.5	34.5	61.608	0	78.233	10107000000	104	1.81907	0.0323284	0.675357	2.54126	1.4921	0.0729526	0.528144
29.186	29.0589	29.476	29.9806	30.1051	29.8339	29.7404	30.1492	30.2736	28.7277	28.6118	28.7586	29.4243	28.9973	29.4348	30.3597	30.2091	30.4207	29.7874	30.047	29.9611	+			+	+	LFQ intensity ANA_LFQ intensity ctrl;LFQ intensity kd_6PGD_LFQ intensity kd_ctrl;LFQ intensity kd_TKT_LFQ intensity kd_ctrl	Abcc3	ATP binding;ATPase activity;ATPase activity, coupled to transmembrane movement of substances;ion channel binding;nucleotide binding;organic anion transmembrane transporter activity;potassium channel activity;sulfonylurea receptor activity;syntaxin binding;transmembrane transporter activity;xenobiotic transmembrane transporting ATPase activity	canalicular bile acid transport;cellular glucose homeostasis;cellular response to organic substance;defense response to virus;drug transmembrane transport;female pregnancy;memory;negative regulation of angiogenesis;negative regulation of glial cell proliferation;negative regulation of insulin secretion;negative regulation of low-density lipoprotein particle clearance;negative regulation of mainte…	basolateral plasma membrane;integral component of membrane;integral component of plasma membrane;inward rectifying potassium channel;membrane;mitochondrion;plasma membrane;sarcolemma;sarcomere;synaptic vesicle membrane;voltage-gated potassium channel complex	ABC-family proteins mediated transport;ATP sensitive Potassium channels;Bile acid and bile salt metabolism;Cardiac conduction;Integration of energy metabolism;Inwardly rectifying K+ channels;Ion homeostasis;Metabolism;Metabolism of lipids;Metabolism of steroids;Muscle contraction;Neuronal System;Potassium Channels;Recycling of bile acids and salts;Regulation of insulin secretion;Transport of smal…	26	26	26	21.9	21.9	21.9	169.15	0	136.88	14505000000	245	2.12916	0.0191418	-0.732883	-2.97645	1.62298	0.0966089	0.356634
28.6759	28.4418	28.7391	28.1826	27.8813	28.0047	28.5177	28.5794	28.7875	27.5473	27.8719	28.0995	28.4365	29.1756	28.9537	28.2343	28.4847	28.4854	28.2132	28.3229	28.3009	+			+	+	LFQ intensity ANA_LFQ intensity ctrl;LFQ intensity kd_6PGD_LFQ intensity kd_ctrl;LFQ intensity kd_TKT_LFQ intensity kd_ctrl	Nup210	protein dimerization activity	mRNA transport;protein transport	endoplasmic reticulum;endoplasmic reticulum membrane;integral component of membrane;membrane;nuclear envelope;nuclear membrane;nuclear pore;nucleus	Cell Cycle;Cell Cycle, Mitotic;Cellular response to heat stress;Cellular responses to external stimuli;Cellular responses to stress;Gene expression (Transcription);Gene Silencing by RNA;Glucose metabolism;Glycolysis;M Phase;Metabolism;Metabolism of carbohydrates;Metabolism of non-coding RNA;Metabolism of proteins;Metabolism of RNA;Mitotic Prophase;Nuclear Envelope Breakdown;Nuclear Pore Complex (…	20	20	20	15	15	15	199.48	0	56.798	5709600000	88	2.04337	0.0279579	0.596053	2.63975	1.45335	0.105864	0.378593
30.7967	30.4756	30.5572	31.6205	31.5172	31.6018	31.9665	31.7925	31.8939	31.3953	31.2733	30.8528	33.101	33.3243	33.1745	31.8062	31.9263	31.7776	31.6678	31.5141	31.4817	+			+	+	LFQ intensity ANA_LFQ intensity ctrl;LFQ intensity kd_6PGD_LFQ intensity kd_ctrl;LFQ intensity kd_TKT_LFQ intensity kd_ctrl	Actn1	actin binding;actin filament binding;calcium ion binding;double-stranded RNA binding;integrin binding;ion channel binding;ligand-dependent nuclear receptor transcription coactivator activity;metal ion binding;protein binding;protein homodimerization activity;vinculin binding	actin crosslink formation;actin filament bundle assembly;actin filament network formation;actin filament organization;cortical cytoskeleton organization;focal adhesion assembly;negative regulation of cellular component movement;platelet formation;platelet morphogenesis;regulation of nucleic acid-templated transcription	actin filament;brush border;cell junction;cell projection;cell-cell junction;cortical cytoskeleton;cytoplasm;cytoskeleton;dense core granule membrane;fascia adherens;focal adhesion;intracellular;membrane;plasma membrane;ruffle;sarcomere;secretory granule;stress fiber;Z disc	Cell junction organization;Cell-Cell communication;Cell-extracellular matrix interactions;Hemostasis;Platelet activation, signaling and aggregation;Platelet degranulation;Regulation of cytoskeletal remodeling and cell spreading by IPP complex components;Response to elevated platelet cytosolic Ca2+	68	44	41	79.7	63.2	59.8	102.72	0	323.31	65276000000	620	3.17473	0.0042973	-0.970003	-4.81478	2.00704	0.115878	0.256905
29.3872	29.3462	28.8887	28.3104	28.5501	28.7418	28.6009	28.9506	28.7292	29.4065	29.4511	29.5661	29.1693	28.8002	28.8352	28.4097	28.2032	28.153	28.6907	28.6074	29.0995	+			+	+	LFQ intensity ANA_LFQ intensity ctrl;LFQ intensity kd_6PGD_LFQ intensity kd_ctrl;LFQ intensity kd_TKT_LFQ intensity kd_ctrl	Gga3	ADP-ribosylation factor binding	intracellular protein transport;positive regulation of protein catabolic process;protein transport;vesicle-mediated transport	clathrin adaptor complex;endosome;endosome membrane;Golgi apparatus;intracellular;membrane;trans-Golgi network	MET receptor recycling;Signal Transduction;Signaling by MET;Signaling by Receptor Tyrosine Kinases	10	9	9	18.8	17.3	17.3	70.192	0	36.255	7383600000	61	1.53235	0.047303	0.67327	2.22396	0.880718	0.259335	-0.278809
NaN	25.8579	25.2906	26.9937	27.0384	NaN	27.1251	27.8526	27.5844	NaN	25.7156	25.6699	NaN	24.7654	25.0314	27.9163	27.0745	26.92	26.8733	26.7566	27.1785	+			+	+	LFQ intensity ANA_LFQ intensity ctrl;LFQ intensity kd_6PGD_LFQ intensity kd_ctrl;LFQ intensity kd_TKT_LFQ intensity kd_ctrl	Itgav	C-X3-C chemokine binding;extracellular matrix binding;extracellular matrix protein binding;fibroblast growth factor binding;fibronectin binding;insulin-like growth factor I binding;integrin binding;metal ion binding;neuregulin binding;opsonin binding;peptide binding;protease binding;protein heterodimerization activity;protein kinase C binding;transforming growth factor beta binding;voltage-gated …	angiogenesis;apolipoprotein A-I-mediated signaling pathway;apoptotic cell clearance;blood vessel development;calcium ion transmembrane transport;cell adhesion;cell adhesion mediated by integrin;cell differentiation;cell migration;cell-matrix adhesion;cell-substrate adhesion;cellular calcium ion homeostasis;detection of molecule of bacterial origin;endodermal cell differentiation;endothelial cell …	alphav-beta3 integrin-HMGB1 complex;alphav-beta3 integrin-IGF-1-IGF1R complex;cell junction;cell surface;cytosol;external side of plasma membrane;filopodium membrane;focal adhesion;integral component of membrane;integrin alphav-beta3 complex;integrin alphav-beta5 complex;integrin alphav-beta6 complex;integrin alphav-beta8 complex;integrin complex;lamellipodium membrane;membrane;microvillus membra…	Adaptive Immune System;Antigen processing-Cross presentation;Axon guidance;Class I MHC mediated antigen processing & presentation;Cross-presentation of particulate exogenous antigens (phagosomes);Developmental Biology;ECM proteoglycans;Elastic fibre formation;Extracellular matrix organization;Immune System;Innate Immune System;Integrin cell surface interactions;L1CAM interactions;Molecules associ…	11	11	11	15	15	15	111.51	0	32.399	1738800000	50	1.43397	0.0332476	-1.4418	-3.74921	0.280549	0.618334	0.287553
28.5055	28.5567	28.5627	27.535	27.2704	27.3621	27.4849	26.9524	27.3342	28.3837	28.3357	28.1644	28.6992	28.6454	28.7102	27.2538	26.9324	26.8301	27.0213	27.6805	27.5357	+			+	+	LFQ intensity ANA_LFQ intensity ctrl;LFQ intensity kd_6PGD_LFQ intensity kd_ctrl;LFQ intensity kd_TKT_LFQ intensity kd_ctrl	Helz2	ATP binding;DNA binding;helicase activity;hydrolase activity;ligand-dependent nuclear receptor transcription coactivator activity;metal ion binding;nucleotide binding	positive regulation of transcription by RNA polymerase II;regulation of nucleic acid-templated transcription;regulation of transcription, DNA-templated;transcription, DNA-templated	nucleoplasm;nucleus	Metabolism;Metabolism of lipids;Regulation of lipid metabolism by Peroxisome proliferator-activated receptor alpha (PPARalpha)	26	26	26	12.4	12.4	12.4	334	0	51.371	3982300000	78	3.87727	0	1.15247	6.41498	1.20754	0.136702	-0.383751
30.172	30.2082	30.189	31.016	31.2823	30.7382	30.5537	30.8017	30.5793	30.0793	30.0499	30.0606	30.7248	30.4178	30.9113	31.2806	31.4983	31.364	30.8994	30.8495	30.7731	+			+	+	LFQ intensity ANA_LFQ intensity ctrl;LFQ intensity kd_6PGD_LFQ intensity kd_ctrl;LFQ intensity kd_TKT_LFQ intensity kd_ctrl	Raly	nucleic acid binding;RNA binding;transcription cofactor activity	cholesterol homeostasis;mRNA processing;regulation of nucleic acid-templated transcription;regulation of transcription, DNA-templated;RNA splicing;transcription, DNA-templated	catalytic step 2 spliceosome;nucleus;spliceosomal complex		17	17	17	73.5	73.5	73.5	23.12	0	163.03	27655000000	209	2.19316	0.0177982	-0.822467	-3.1948	1.02197	0.176991	0.3688
28.8453	28.7795	28.0923	26.7927	26.9418	26.8395	27.4038	26.7752	27.1352	27.9342	27.6926	27.8184	27.1323	26.9126	27.4629	26.9884	27.8036	27.0657	26.9584	27.6705	27.6375	+			+	+	LFQ intensity ANA_LFQ intensity ctrl;LFQ intensity kd_6PGD_LFQ intensity kd_ctrl;LFQ intensity kd_TKT_LFQ intensity kd_ctrl	Cisd3	2 iron, 2 sulfur cluster binding;iron-sulfur cluster binding;metal ion binding	biological_process	intracellular membrane-bounded organelle;mitochondrion		5	5	5	37.4	37.4	37.4	13.155	0	8.6535	3130500000	22	2.66004	0.00335385	1.71436	4.97244	0.745321	0.2381	0.427889
28.7623	28.5693	28.4975	30.2456	29.637	29.5785	30.1921	30.1953	30.3082	28.9937	28.2312	27.9533	26.5672	26.5268	26.9238	30.016	30.2013	30.0914	29.7406	30.1399	30.0744	+			+	+	LFQ intensity ANA_LFQ intensity ctrl;LFQ intensity kd_6PGD_LFQ intensity kd_ctrl;LFQ intensity kd_TKT_LFQ intensity kd_ctrl	Ankrd44	molecular_function	biological_process	cellular_component		22	22	21	29.6	29.6	28.6	107.38	0	108.07	11660000000	121	2.22221	0.0105096	-1.21068	-3.69719	0.571354	0.380371	0.282532
35.8819	35.8025	35.7842	34.4903	34.4036	34.2999	34.3531	34.2228	34.2211	35.7524	36.2897	36.4458	35.4475	34.756	35.0291	34.2673	34.2102	34.298	34.3091	34.3367	34.3857	+			+	+	LFQ intensity ANA_LFQ intensity ctrl;LFQ intensity kd_6PGD_LFQ intensity kd_ctrl;LFQ intensity kd_TKT_LFQ intensity kd_ctrl	Flna	actin binding;actin filament binding;cadherin binding;Fc-gamma receptor I complex binding;G-protein coupled receptor binding;GTPase binding;ion channel binding;kinase binding;mu-type opioid receptor binding;potassium channel regulator activity;protein binding;protein homodimerization activity;protein kinase C binding;Rac GTPase binding;Ral GTPase binding;Rho GTPase binding;signal transducer activ…	actin crosslink formation;actin cytoskeleton organization;actin cytoskeleton reorganization;adenylate cyclase-inhibiting dopamine receptor signaling pathway;angiogenesis;blood vessel remodeling;cell projection organization;cell-cell junction organization;cerebral cortex development;cilium assembly;cytoplasmic sequestering of protein;early endosome to late endosome transport;epithelial to mesenchy…	actin cytoskeleton;actin filament;actin filament bundle;apical dendrite;brush border;cell cortex;cell-cell junction;cortical cytoskeleton;cytoplasm;cytoskeleton;cytosol;dendritic shaft;filamentous actin;growth cone;Myb complex;neuronal cell body;nucleolus;nucleus;perinuclear region of cytoplasm;plasma membrane;protein-containing complex;trans-Golgi network;Z disc	Cell junction organization;Cell-Cell communication;Cell-extracellular matrix interactions;GP1b-IX-V activation signalling;Hemostasis;Platelet activation, signaling and aggregation;Platelet degranulation;Response to elevated platelet cytosolic Ca2+;RHO GTPase Effectors;RHO GTPases activate PAKs;Signal Transduction;Signaling by Rho GTPases	171	171	156	63.4	63.4	61.2	280.5	0	323.31	533640000000	2842	4.65477	0	1.42494	8.76048	1.07914	0.389932	-0.139451
30.7807	30.7165	30.8609	30.3378	30.3569	30.1359	30.6182	30.2045	30.412	31.1998	31.1954	31.439	30.5634	30.436	30.4003	30.1121	30.1419	30.043	30.5061	30.5098	30.3744	+			+	+	LFQ intensity ANA_LFQ intensity ctrl;LFQ intensity kd_6PGD_LFQ intensity kd_ctrl;LFQ intensity kd_TKT_LFQ intensity kd_ctrl	AI607873	core promoter binding;double-stranded DNA binding;identical protein binding;RNA polymerase II proximal promoter sequence-specific DNA binding;transcription factor binding;transcriptional repressor activity, RNA polymerase II proximal promoter sequence-specific DNA binding	negative regulation of transcription by RNA polymerase II	cytosol;nucleolus;nucleus		23	23	17	33.2	33.2	26.4	103.87	0	201.04	24290000000	280	2.46354	0.0236564	0.509178	2.79601	1.09288	0.31195	-0.177874
30.2097	30.401	30.2628	27.9944	28.0984	28.2172	28.1137	28.4914	28.0717	30.1946	29.69	29.622	28.5203	27.7767	27.7162	27.472	28.619	27.3773	27.9836	28.5222	27.868	+			+	+	LFQ intensity ANA_LFQ intensity ctrl;LFQ intensity kd_6PGD_LFQ intensity kd_ctrl;LFQ intensity kd_TKT_LFQ intensity kd_ctrl	Fnbp1l	cadherin binding;GTPase binding;lipid binding	autophagy;cilium assembly;clathrin-dependent endocytosis;endocytosis;membrane invagination;plasma membrane tubulation;positive regulation of filopodium assembly;vesicle budding from membrane;vesicle organization;vesicle transport along actin filament	cell cortex;cytoplasm;cytoplasmic vesicle;cytoskeleton;cytosol;membrane;plasma membrane	Clathrin-mediated endocytosis;Membrane Trafficking;Vesicle-mediated transport	19	19	18	46.1	46.1	44.8	63.974	0	96.301	7717600000	78	4.84843	0	2.18785	11.7628	0.279139	0.620637	-0.280548
28.1498	27.7911	28.2508	29.3529	28.9783	29.2062	29.3287	29.0336	29.3855	28.6727	28.8531	28.458	29.7644	29.3595	29.7804	28.981	28.7324	28.9191	28.7924	29.2978	29.0136	+			+	+	LFQ intensity ANA_LFQ intensity ctrl;LFQ intensity kd_6PGD_LFQ intensity kd_ctrl;LFQ intensity kd_TKT_LFQ intensity kd_ctrl	Tanc1	molecular_function	dendritic spine maintenance;myoblast fusion;visual learning	axon terminus;cell junction;dendrite;membrane;neuronal cell body;plasma membrane;postsynaptic density;postsynaptic membrane;synapse		22	22	21	17.5	17.5	17.1	200.06	0	83.937	8580100000	82	2.48895	0.00850794	-1.11525	-4.02598	1.07283	0.197158	-0.301636
30.7557	30.7708	30.7858	31.5839	31.5803	31.4268	31.3519	31.4061	31.8074	30.8335	30.8336	30.6996	29.9981	29.6268	29.7234	31.5256	31.6868	31.6572	31.5838	31.4733	31.4798	+			+	+	LFQ intensity ANA_LFQ intensity ctrl;LFQ intensity kd_6PGD_LFQ intensity kd_ctrl;LFQ intensity kd_TKT_LFQ intensity kd_ctrl	Hmha1	GTPase activator activity;metal ion binding;molecular_function	intracellular signal transduction;positive regulation of GTPase activity;signal transduction	cell projection;cytoplasm;intracellular;membrane;plasma membrane;ruffle membrane	Immune System;Innate Immune System;Neutrophil degranulation;Rho GTPase cycle;Signal Transduction;Signaling by Rho GTPases	42	42	42	40.8	40.8	40.8	122.86	0	323.31	38498000000	374	3.87736	0.00340625	-0.759597	-4.98107	0.577007	0.633178	0.0928389
27.3699	27.4472	27.7782	27.0525	26.7546	26.5687	27.2609	27.3371	27.2299	29.7766	29.7443	29.9882	28.5856	26.8664	28.1515	26.6499	26.5136	26.4917	26.7674	27.2754	27.0304	+			+	+	LFQ intensity ANA_LFQ intensity ctrl;LFQ intensity kd_6PGD_LFQ intensity kd_ctrl;LFQ intensity kd_TKT_LFQ intensity kd_ctrl	Serpinb9	cysteine-type endopeptidase inhibitor activity involved in apoptotic process;protease binding;protein binding;serine-type endopeptidase inhibitor activity	acute inflammatory response to antigenic stimulus;apoptotic process;defense response to bacterium;hematopoietic progenitor cell differentiation;immune response;negative regulation by symbiont of host apoptotic process;negative regulation of apoptotic process;negative regulation of cysteine-type endopeptidase activity involved in apoptotic process;negative regulation of endopeptidase activity;nega…	cytoplasm;cytosol;extracellular space;Golgi apparatus;intracellular;nucleoplasm;nucleus		15	13	13	51.9	47.1	47.1	42.259	0	91.823	4016200000	80	1.76513	0.0322786	0.739872	2.56456	0.737257	0.336503	-0.240143
26.2397	26.6023	26.3367	26.8214	27.3527	27.926	27.0939	27.3004	27.5693	26.5536	26.6284	25.9011	27.1818	27.6706	27.4289	26.8611	26.7863	26.676	27.5037	27.0896	27.0806	+			+	+	LFQ intensity ANA_LFQ intensity ctrl;LFQ intensity kd_6PGD_LFQ intensity kd_ctrl;LFQ intensity kd_TKT_LFQ intensity kd_ctrl	Grcc10	molecular_function	camera-type eye morphogenesis;cognition;corpus callosum morphogenesis;post-embryonic development;psychomotor behavior;regulation of skeletal muscle contraction;third ventricle development	cytoplasm;nuclear speck		5	5	5	69	69	69	13.194	0	35.144	2274100000	78	1.35142	0.0468191	-0.973792	-2.22914	0.850589	0.170654	-0.59222
29.4026	29.4206	29.4287	29.1546	28.7552	28.7581	28.9373	28.999	28.8437	29.3962	29.4119	29.4326	28.7967	28.7705	28.9983	28.932	29.2126	28.9241	29.0353	29.2829	29.0128	+			+	+	LFQ intensity ANA_LFQ intensity ctrl;LFQ intensity kd_6PGD_LFQ intensity kd_ctrl;LFQ intensity kd_TKT_LFQ intensity kd_ctrl	Ap3d1		anterograde axonal transport;anterograde synaptic vesicle transport;antigen processing and presentation;antigen processing and presentation, exogenous lipid antigen via MHC class Ib;endosome to melanosome transport;intracellular protein transport;neurotransmitter receptor transport, postsynaptic endosome to lysosome;positive regulation of NK T cell differentiation;protein localization to membrane…	AP-3 adaptor complex;axon;axon cytoplasm;cytoplasm;endosome membrane;Golgi apparatus;Golgi membrane;membrane;membrane coat;plasma membrane;postsynapse;presynaptic endosome;terminal bouton;trans-Golgi network		20	20	20	21	21	21	135.08	0	91.288	9010800000	89	1.78285	0.0437593	0.527972	2.26728	0.338527	0.656553	0.133609
29.3054	29.5854	29.8037	27.9319	27.8056	27.6377	27.5854	27.5139	27.7401	30.5356	29.8009	30.2136	28.8615	27.7083	27.6488	27.384	27.6852	27.4596	27.7178	27.276	27.6048	+			+	+	LFQ intensity ANA_LFQ intensity ctrl;LFQ intensity kd_6PGD_LFQ intensity kd_ctrl;LFQ intensity kd_TKT_LFQ intensity kd_ctrl	Crym	hormone binding;NADP binding;oxidoreductase activity;oxidoreductase activity, acting on the CH-NH2 group of donors, NAD or NADP as acceptor;protein homodimerization activity;thiomorpholine-carboxylate dehydrogenase activity;thyroid hormone binding;transcription corepressor activity	negative regulation of transcription by RNA polymerase II;oxidation-reduction process;sensory perception of sound;thyroid hormone metabolic process;thyroid hormone transport	cytoplasm;cytosol;mitochondrion;nucleus	Histidine, lysine, phenylalanine, tyrosine, proline and tryptophan catabolism;Lysine catabolism;Metabolism;Metabolism of amino acids and derivatives	13	13	13	62	62	62	33.523	0	122.66	6847500000	93	3.34607	0	1.77309	6.62827	1.06696	0.212575	-0.282141
29.6078	29.0992	29.7293	30.2952	30.4026	30.0113	29.9375	30.2879	30.4111	29.1461	29.3056	29.7134	30.3121	30.0436	30.2048	30.0794	30.0623	30.0234	29.9337	30.1202	30.0894	+			+	+	LFQ intensity ANA_LFQ intensity ctrl;LFQ intensity kd_6PGD_LFQ intensity kd_ctrl;LFQ intensity kd_TKT_LFQ intensity kd_ctrl	Rps6ka3	ATP binding;cysteine-type endopeptidase inhibitor activity involved in apoptotic process;kinase activity;magnesium ion binding;metal ion binding;microtubule binding;nucleotide binding;phosphatase binding;protein binding;protein kinase activity;protein kinase binding;protein phosphatase 2A binding;protein serine/threonine kinase activity;transferase activity	apoptotic process;cell cycle;cell division;cellular response to DNA damage stimulus;cytoskeleton organization;female meiosis II;G2/M transition of mitotic cell cycle;intracellular signal transduction;mitotic cell cycle;negative regulation of cysteine-type endopeptidase activity involved in apoptotic process;negative regulation of phosphoprotein phosphatase activity;peptidyl-serine phosphorylation…	cell junction;centrosome;cleavage furrow;cytoplasm;cytoskeleton;intracellular;membrane;microtubule cytoskeleton;microtubule organizing center;nucleoplasm;nucleus	Activation of NMDA receptor and postsynaptic events;Cell Cycle;Cell Cycle, Mitotic;Cellular responses to external stimuli;Cellular responses to stress;Cellular Senescence;CREB phosphorylation;CREB phosphorylation through the activation of Ras;Cytokine Signaling in Immune system;ERK/MAPK targets;G alpha (q) signalling events;Gastrin-CREB signalling pathway via PKC and MAPK;GPCR downstream signalli…	27	27	20	44.9	44.9	36.8	83.693	0	90.251	17098000000	177	1.54766	0.039677	-0.757588	-2.32708	0.701529	0.412371	-0.181344
31.5247	31.4548	31.403	31.1076	31.1679	31.1095	31.2668	31.2522	31.3213	30.985	30.9696	30.9061	30.4102	30.3198	30.377	30.9104	31.0018	30.9148	31.605	31.2376	31.4838	+			+	+	LFQ intensity ANA_LFQ intensity ctrl;LFQ intensity kd_6PGD_LFQ intensity kd_ctrl;LFQ intensity kd_TKT_LFQ intensity kd_ctrl	Nfkb1	actinin binding;chromatin binding;DNA binding;DNA binding transcription factor activity;identical protein binding;protein binding;protein heterodimerization activity;protein homodimerization activity;RNA polymerase II distal enhancer sequence-specific DNA binding;RNA polymerase II regulatory region sequence-specific DNA binding;RNA polymerase II transcription factor activity, sequence-specific DN…	apoptotic process;cellular response to angiotensin;cellular response to cytokine stimulus;cellular response to dsRNA;cellular response to interleukin-1;cellular response to interleukin-6;cellular response to lipopolysaccharide;cellular response to mechanical stimulus;cellular response to nicotine;cellular response to organic cyclic compound;cellular response to tumor necrosis factor;I-kappaB kina…	cytoplasm;cytosol;I-kappaB/NF-kappaB complex;mitochondrion;nucleoplasm;nucleus	Activation of NF-kappaB in B cells;Adaptive Immune System;CD209 (DC-SIGN) signaling;Chromatin modifying enzymes;Chromatin organization;CLEC7A (Dectin-1) signaling;C-type lectin receptors (CLRs);Cytokine Signaling in Immune system;Cytosolic sensors of pathogen-associated DNA;DDX58/IFIH1-mediated induction of interferon-alpha/beta;Death Receptor Signalling;DEx/H-box helicases activate type I IFN an…	37	37	37	46.1	46.1	46.1	105.61	0	202.03	37852000000	438	2.92349	0.0385878	0.332486	2.36752	2.18865	0.176543	-0.186007
28.4036	28.1142	27.7186	29.2912	29.1351	29.1912	29.7327	29.6633	29.5462	27.7203	27.7685	28.0567	29.3414	29.9309	29.2061	29.9843	29.6238	29.5935	28.9551	29.0582	29.2327	+			+	+	LFQ intensity ANA_LFQ intensity ctrl;LFQ intensity kd_6PGD_LFQ intensity kd_ctrl;LFQ intensity kd_TKT_LFQ intensity kd_ctrl	Man2a1	alpha-mannosidase activity;carbohydrate binding;catalytic activity;hydrolase activity;hydrolase activity, acting on glycosyl bonds;hydrolase activity, hydrolyzing N-glycosyl compounds;mannosidase activity;mannosyl-oligosaccharide 1,3-1,6-alpha-mannosidase activity;metal ion binding	carbohydrate metabolic process;in utero embryonic development;liver development;lung alveolus development;mannose metabolic process;metabolic process;mitochondrion organization;N-glycan processing;positive regulation of neurogenesis;protein deglycosylation;protein glycosylation;respiratory gaseous exchange;retina morphogenesis in camera-type eye;vacuole organization	cis-Golgi network;extracellular space;Golgi apparatus;Golgi medial cisterna;Golgi membrane;integral component of membrane;membrane	Asparagine N-linked glycosylation;Intra-Golgi and retrograde Golgi-to-ER traffic;Intra-Golgi traffic;Membrane Trafficking;Metabolism of proteins;N-glycan antennae elongation in the medial/trans-Golgi;Post-translational protein modification;Reactions specific to the complex N-glycan synthesis pathway;Transport to the Golgi and subsequent modification;Vesicle-mediated transport	31	31	31	32.2	32.2	32.2	131.63	0	87.765	9875100000	150	2.28254	0.0106452	-1.12705	-3.71069	1.77554	0.0546535	0.528036
28.7123	28.6906	29.1186	27.726	27.3542	26.773	28.0646	28.0089	27.7528	28.7254	28.7045	28.9198	28.0116	27.7892	28.3308	27.1472	27.3379	27.66	28.0311	27.8888	26.8315	+			+	+	LFQ intensity ANA_LFQ intensity ctrl;LFQ intensity kd_6PGD_LFQ intensity kd_ctrl;LFQ intensity kd_TKT_LFQ intensity kd_ctrl	Xrcc5	5'-deoxyribose-5-phosphate lyase activity;ATP binding;ATP-dependent DNA helicase activity;damaged DNA binding;DNA binding;double-stranded DNA binding;double-stranded telomeric DNA binding;helicase activity;hydrolase activity;hydrolase activity, acting on acid anhydrides;nucleotide binding;protein binding;protein C-terminus binding;protein-containing complex binding;RNA binding;telomeric DNA bindi…	activation of innate immune response;brain development;cell proliferation;cellular hyperosmotic salinity response;cellular response to DNA damage stimulus;cellular response to fatty acid;cellular response to gamma radiation;cellular response to leukemia inhibitory factor;cellular response to X-ray;DNA duplex unwinding;DNA recombination;DNA repair;double-strand break repair;double-strand break rep…	chromosome;cytoplasm;Ku70:Ku80 complex;nonhomologous end joining complex;nuclear chromosome, telomeric region;nucleolus;nucleoplasm;nucleus;plasma membrane;protein-containing complex;protein-DNA complex;ribonucleoprotein complex	DNA Double-Strand Break Repair;DNA Repair;Immune System;Innate Immune System;Neutrophil degranulation;Nonhomologous End-Joining (NHEJ)	15	15	15	24.9	24.9	24.9	83.056	0	55.121	4251800000	71	2.13012	0.0104027	1.55608	3.79272	0.111864	0.854574	0.0972913
30.1565	29.9584	29.5609	31.3216	31.1484	30.7968	30.7764	30.5335	30.4804	28.5978	29.5733	29.6222	30.4029	30.3837	30.5112	31.3244	31.5729	31.5263	31.2398	30.8507	31.3564	+			+	+	LFQ intensity ANA_LFQ intensity ctrl;LFQ intensity kd_6PGD_LFQ intensity kd_ctrl;LFQ intensity kd_TKT_LFQ intensity kd_ctrl	C5ar1	complement component C5a receptor activity;complement receptor activity;G-protein coupled receptor activity;signal transducer activity	chemotaxis;complement component C5a signaling pathway;complement receptor mediated signaling pathway;defense response to Gram-positive bacterium;G-protein coupled receptor signaling pathway;inflammatory response;mRNA transcription by RNA polymerase II;neutrophil chemotaxis;phospholipase C-activating G-protein coupled receptor signaling pathway;positive regulation of angiogenesis;positive regulati…	apical part of cell;basolateral plasma membrane;cytoplasmic vesicle;integral component of membrane;integral component of plasma membrane;membrane;plasma membrane	Class A/1 (Rhodopsin-like receptors);Complement cascade;G alpha (i) signalling events;GPCR downstream signalling;GPCR ligand binding;Immune System;Innate Immune System;Neutrophil degranulation;Peptide ligand-binding receptors;Regulation of Complement cascade;Signal Transduction;Signaling by GPCR	5	5	5	10.5	10.5	10.5	39.023	0	41.411	28049000000	103	2.16412	0.0145294	-1.19697	-3.58949	1.05219	0.165654	0.38561
29.6023	29.5963	29.6822	30.7464	30.9399	30.6906	30.5518	30.5063	30.9309	28.5052	29.0017	29.2992	30.1854	30.1539	30.1027	31.2281	30.911	31.1766	30.6203	30.6744	31.0841	+			+	+	LFQ intensity ANA_LFQ intensity ctrl;LFQ intensity kd_6PGD_LFQ intensity kd_ctrl;LFQ intensity kd_TKT_LFQ intensity kd_ctrl	Cd86		adaptive immune response;B cell activation;cellular response to lipopolysaccharide;defense response to virus;immune system process;positive regulation of T cell proliferation;toll-like receptor 3 signaling pathway;toll-like receptor signaling pathway	external side of plasma membrane;extracellular exosome;integral component of membrane;intracellular membrane-bounded organelle;membrane;plasma membrane	Adaptive Immune System;CD28 co-stimulation;CD28 dependent PI3K/Akt signaling;CD28 dependent Vav1 pathway;Costimulation by the CD28 family;CTLA4 inhibitory signaling;Immune System;Intracellular signaling by second messengers;Negative regulation of the PI3K/AKT network;PI5P, PP2A and IER3 Regulate PI3K/AKT Signaling;PIP3 activates AKT signaling;Signal Transduction	9	9	9	24.9	24.9	24.9	34.665	0	64.92	23873000000	120	3.87961	0	-1.16536	-6.45868	1.18718	0.170795	0.312969
29.902	29.656	30.0088	27.2218	25.9434	NaN	26.5046	26.9709	25.6798	32.763	32.1119	32.1612	30.5918	30.1005	30.1647	24.6207	26.6381	26.3344	26.268	25.4383	23.8236	+			+	+	LFQ intensity ANA_LFQ intensity ctrl;LFQ intensity kd_6PGD_LFQ intensity kd_ctrl;LFQ intensity kd_TKT_LFQ intensity kd_ctrl	Plin2	protein binding	lipid storage;long-chain fatty acid transport;response to drug;response to organic cyclic compound	cytoplasm;cytosol;lipid droplet;membrane;nucleus;plasma membrane		33	33	33	78.6	78.6	78.6	46.646	0	249.06	15185000000	160	2.15188	0.0065	3.27298	5.49963	0.30052	0.530704	-0.718199
32.4952	32.3083	32.7001	30.7014	30.5008	30.3353	30.9894	30.8521	31.0399	31.8234	32.0069	32.0719	31.2663	30.9653	31.1288	30.6217	30.7433	30.6058	30.636	30.5818	30.7501	+			+	+	LFQ intensity ANA_LFQ intensity ctrl;LFQ intensity kd_6PGD_LFQ intensity kd_ctrl;LFQ intensity kd_TKT_LFQ intensity kd_ctrl	Syk	ATP binding;integrin binding;kinase activity;non-membrane spanning protein tyrosine kinase activity;nucleotide binding;phosphatase binding;phosphotyrosine residue binding;protein binding;protein kinase activity;protein kinase binding;protein serine/threonine kinase activity;protein tyrosine kinase activity;SH2 domain binding;signal transducer, downstream of receptor, with protein tyrosine kinase …	activation of JUN kinase activity;activation of MAPK activity;adaptive immune response;angiogenesis;B cell receptor signaling pathway;beta selection;blood vessel morphogenesis;cell migration;cell surface receptor signaling pathway;cellular response to low-density lipoprotein particle stimulus;cellular response to molecule of fungal origin;collagen-activated tyrosine kinase receptor signaling path…	B cell receptor complex;cell-cell junction;cellular_component;cytoplasm;cytoplasmic vesicle;cytosol;early phagosome;extrinsic component of cytoplasmic side of plasma membrane;immunological synapse;membrane;membrane raft;nucleus;phagocytic vesicle;plasma membrane;protein-containing complex;T cell receptor complex	Adaptive Immune System;Antigen activates B Cell Receptor (BCR) leading to generation of second messengers;Cytokine Signaling in Immune system;DAP12 interactions;DAP12 signaling;Fc epsilon receptor (FCERI) signaling;FCERI mediated Ca+2 mobilization;FCERI mediated MAPK activation;Fcgamma receptor (FCGR) dependent phagocytosis;FCGR activation;Generation of second messenger molecules;GPVI-mediated ac…	36	36	36	69	69	69	71.376	0	323.31	41125000000	375	3.67288	0	1.98871	7.80078	0.560156	0.527527	0.144452
29.2116	29.0365	29.1786	29.6439	29.6386	29.8759	29.8475	29.9383	29.5945	28.9024	29.0933	28.3164	29.3146	29.743	30.0818	29.4987	29.6416	29.2837	29.6202	29.4983	29.0504	+			+	+	LFQ intensity ANA_LFQ intensity ctrl;LFQ intensity kd_6PGD_LFQ intensity kd_ctrl;LFQ intensity kd_TKT_LFQ intensity kd_ctrl	Gla	alpha-galactosidase activity;catalytic activity;galactoside binding;hydrolase activity;hydrolase activity, acting on glycosyl bonds;hydrolase activity, hydrolyzing O-glycosyl compounds;protein homodimerization activity;raffinose alpha-galactosidase activity;signaling receptor binding	bone mineralization;carbohydrate metabolic process;glycoside catabolic process;glycosylceramide catabolic process;metabolic process;negative regulation of nitric oxide biosynthetic process;negative regulation of nitric-oxide synthase activity;oligosaccharide metabolic process	cytoplasm;extracellular region;extracellular space;Golgi apparatus;lysosome	Glycosphingolipid metabolism;Immune System;Innate Immune System;Metabolism;Metabolism of lipids;Neutrophil degranulation;Sphingolipid metabolism	11	11	11	34.7	34.7	34.7	47.844	0	98.242	12405000000	160	2.43261	0.0199642	-0.57722	-2.96161	0.875588	0.286601	-0.244802
30.7076	30.7317	30.4988	30.1336	30.0496	30.0916	30.2642	30.4011	30.388	31.2045	30.7893	30.7854	29.9123	29.4753	29.7521	30.3199	30.2875	30.2077	30.1393	30.2544	30.3288	+			+	+	LFQ intensity ANA_LFQ intensity ctrl;LFQ intensity kd_6PGD_LFQ intensity kd_ctrl;LFQ intensity kd_TKT_LFQ intensity kd_ctrl	Golga3	cadherin binding;protein binding	cell differentiation;multicellular organism development;spermatogenesis	cytoplasm;cytosol;endoplasmic reticulum-Golgi intermediate compartment;extrinsic component of Golgi membrane;Golgi apparatus;Golgi cisterna membrane;Golgi membrane;Golgi transport complex;membrane;nucleolus;nucleoplasm;nucleus		43	43	1	36.5	36.5	0.7	167.22	0	289.28	21070000000	267	2.68764	0.0177676	0.554453	3.11781	1.92178	0.206752	0.180112
29.9571	29.9555	29.9581	29.3498	29.3515	29.241	29.2316	29.2717	29.1588	29.9602	29.7495	30.0948	29.4684	28.8077	29.2897	29.0638	29.2928	29.4752	29.4461	29.1095	29.3832	+			+	+	LFQ intensity ANA_LFQ intensity ctrl;LFQ intensity kd_6PGD_LFQ intensity kd_ctrl;LFQ intensity kd_TKT_LFQ intensity kd_ctrl	Irf5	DNA binding;DNA binding transcription factor activity;identical protein binding;protein binding;sequence-specific DNA binding;transcription regulatory region DNA binding	cytokine-mediated signaling pathway;defense response to virus;immune system process;innate immune response;positive regulation of apoptotic process;positive regulation of transcription by RNA polymerase II;regulation of transcription by RNA polymerase II;regulation of transcription, DNA-templated;response to muramyl dipeptide;response to peptidoglycan;transcription, DNA-templated	cytoplasm;nucleus		15	15	15	39.8	39.8	39.8	56.004	0	220.46	11586000000	173	4.21161	0.00392593	0.642782	4.70712	0.106767	0.900374	-0.036836
28.0339	28.0068	28.0224	29.3812	29.3881	29.2131	29.2466	29.4177	29.3585	26.8209	27.9123	28.19	29.1354	29.2655	29.1925	29.5432	29.6521	29.4878	29.2385	29.0141	29.2721	+			+	+	LFQ intensity ANA_LFQ intensity ctrl;LFQ intensity kd_6PGD_LFQ intensity kd_ctrl;LFQ intensity kd_TKT_LFQ intensity kd_ctrl	Tlr7	double-stranded RNA binding;drug binding;protein binding;single-stranded RNA binding;siRNA binding;transmembrane signaling receptor activity	cellular response to mechanical stimulus;defense response to virus;I-kappaB phosphorylation;immune response;immune system process;inflammatory response;innate immune response;microglial cell activation;MyD88-dependent toll-like receptor signaling pathway;positive regulation of chemokine production;positive regulation of interferon-alpha biosynthetic process;positive regulation of interferon-beta …	cytoplasm;cytoplasmic vesicle;early phagosome;endoplasmic reticulum;endoplasmic reticulum membrane;endosome;integral component of membrane;lysosome;membrane;phagocytic vesicle;plasma membrane;receptor complex	Immune System;Innate Immune System;MyD88 dependent cascade initiated on endosome;Toll Like Receptor 7/8 (TLR7/8) Cascade;Toll Like Receptor 9 (TLR9) Cascade;Toll-Like Receptors Cascades;TRAF6 mediated induction of NFkB and MAP kinases upon TLR7/8 or 9 activation;TRAF6 mediated IRF7 activation in TLR7/8 or 9 signaling;Trafficking and processing of endosomal TLR	24	24	24	27	27	27	121.84	0	103.02	9105200000	226	4.64568	0	-1.30646	-8.28188	1.44953	0.185917	0.233555
32.4311	32.2942	32.4499	32.0867	31.9948	31.9578	33.1371	33.0137	33.0355	32.2415	32.5692	32.6168	33.2524	33.0419	33.7618	32.0855	31.9694	32.1918	32.3634	32.0268	32.5627	+			+	+	LFQ intensity ANA_LFQ intensity ctrl;LFQ intensity kd_6PGD_LFQ intensity kd_ctrl;LFQ intensity kd_TKT_LFQ intensity kd_ctrl	Rpl22	heparin binding;RNA binding;structural constituent of ribosome	alpha-beta T cell differentiation;cytoplasmic translation;translation	cytoplasm;cytosolic large ribosomal subunit;intracellular;nucleus;ribosome		14	14	13	75	75	68.8	14.759	0	289.87	105910000000	354	2.43205	0.0392692	0.378623	2.33327	0.389649	0.7283	0.0691185
30.4208	30.5162	30.4469	29.8461	29.8585	29.7907	30.207	29.778	29.8554	30.5089	30.6565	30.7022	31.5312	31.4114	31.553	29.8176	29.9235	29.6635	29.9837	30.0145	30.0656	+			+	+	LFQ intensity ANA_LFQ intensity ctrl;LFQ intensity kd_6PGD_LFQ intensity kd_ctrl;LFQ intensity kd_TKT_LFQ intensity kd_ctrl	Sms	spermine synthase activity;transferase activity	polyamine biosynthetic process;spermine biosynthetic process;spermine metabolic process			19	19	19	64.2	64.2	64.2	41.313	0	221.38	21365000000	218	4.23749	0.00374118	0.629482	4.65373	0.143352	0.897189	-0.0302544
27.0327	27.4924	27.1542	26.6065	26.3424	25.9557	26.9338	26.3531	25.6792	29.3429	30.0049	29.2415	27.809	28.2017	27.5151	26.5882	26.5519	26.3672	26.6079	26.0912	26.7996	+			+	+	LFQ intensity ANA_LFQ intensity ctrl;LFQ intensity kd_6PGD_LFQ intensity kd_ctrl;LFQ intensity kd_TKT_LFQ intensity kd_ctrl	Ptgs2	dioxygenase activity;enzyme binding;heme binding;metal ion binding;oxidoreductase activity;oxidoreductase activity, acting on single donors with incorporation of molecular oxygen, incorporation of two atoms of oxygen;peroxidase activity;prostaglandin-endoperoxide synthase activity;protein binding;protein homodimerization activity	aging;angiogenesis;bone mineralization;brown fat cell differentiation;cellular oxidant detoxification;cellular response to ATP;cellular response to fluid shear stress;cellular response to heat;cellular response to hypoxia;cellular response to lead ion;cellular response to mechanical stimulus;cellular response to non-ionic osmotic stress;cellular response to UV;cyclooxygenase pathway;decidualizati…	caveola;cytoplasm;endoplasmic reticulum;endoplasmic reticulum membrane;intracellular membrane-bounded organelle;membrane;neuron projection;organelle membrane;protein-containing complex	Arachidonic acid metabolism;Biosynthesis of DHA-derived SPMs;Biosynthesis of DPA-derived SPMs;Biosynthesis of DPAn-3 SPMs;Biosynthesis of electrophilic Ï‰-3 PUFA oxo-derivatives;Biosynthesis of EPA-derived SPMs;Biosynthesis of specialized proresolving mediators (SPMs);Fatty acid metabolism;Metabolism;Metabolism of lipids;Metabolism of vitamins and cofactors;Metabolism of water-soluble vitamins an…	12	12	12	28.1	28.1	28.1	69.012	0	35.486	3049200000	35	1.77672	0.0247818	0.924905	2.77127	0.427041	0.530386	0.200916
30.9781	31.224	31.2748	30.5069	30.7183	30.5756	30.6865	30.5968	30.2834	31.2866	31.5512	30.945	29.1704	27.8467	28.3002	30.7439	30.503	30.5749	30.486	30.3899	30.4944	+			+	+	LFQ intensity ANA_LFQ intensity ctrl;LFQ intensity kd_6PGD_LFQ intensity kd_ctrl;LFQ intensity kd_TKT_LFQ intensity kd_ctrl	Lgals3bp	protein binding;scavenger receptor activity	cell adhesion;receptor-mediated endocytosis	extracellular matrix;extracellular region;extracellular space;membrane	Hemostasis;Platelet activation, signaling and aggregation;Platelet degranulation;Response to elevated platelet cytosolic Ca2+	19	19	17	45.8	45.8	40.7	64.49	0	274.76	30537000000	290	2.13914	0.0278254	0.558685	2.65094	0.0247023	0.972412	0.0069917
27.4652	27.8642	27.6029	26.9631	27.2182	26.5616	27.4971	27.3975	27.6544	27.191	26.769	26.7655	28.1216	27.5053	28.1718	26.8533	26.7962	26.9327	26.9079	27.0382	27.3939	+			+	+	LFQ intensity ANA_LFQ intensity ctrl;LFQ intensity kd_6PGD_LFQ intensity kd_ctrl;LFQ intensity kd_TKT_LFQ intensity kd_ctrl	Cnn2	actin binding;cadherin binding;cadherin binding involved in cell-cell adhesion;calmodulin binding;microtubule binding;protein binding	actomyosin structure organization;cell-cell adhesion;cellular response to mechanical stimulus;cytoskeleton organization;epithelial cell differentiation;hemopoiesis;negative regulation of ATPase activity;negative regulation of cell migration;negative regulation of phagocytosis;positive regulation of gene expression;regulation of actin filament-based process;regulation of cell proliferation;wound h…	actin cytoskeleton;cell-cell adherens junction;cytoskeleton;cytosol;dendrite;dendritic spine;neuronal cell body;postsynaptic density;stress fiber		8	8	8	32.1	32.1	32.1	33.155	0	110.32	2901800000	49	1.50625	0.0455435	0.729785	2.25193	0.0983651	0.887266	-0.0535596
27.8562	27.7898	28.0314	28.4224	28.724	28.9151	28.6442	28.818	28.9878	27.7804	27.8533	27.7096	28.7138	28.2506	28.837	28.774	28.6749	28.4149	28.4676	28.5078	28.1453	+			+	+	LFQ intensity ANA_LFQ intensity ctrl;LFQ intensity kd_6PGD_LFQ intensity kd_ctrl;LFQ intensity kd_TKT_LFQ intensity kd_ctrl	Pdlim7	metal ion binding;protein binding	actin cytoskeleton organization;cell differentiation;multicellular organism development;ossification;positive regulation of osteoblast differentiation	actin cytoskeleton;cell-cell adherens junction;cytoplasm;cytoskeleton;focal adhesion;nucleus;ruffle;stress fiber	Axon guidance;Developmental Biology;RET signaling	15	15	15	38.9	38.9	38.9	50.118	0	60.224	5866300000	87	2.11054	0.0185929	-0.794711	-3.05073	0.135851	0.854233	-0.0658932
30.7152	30.7786	30.6243	30.0206	30.0558	29.7302	29.7786	30.0169	29.822	30.4547	30.3941	30.5212	29.0008	28.8309	28.3519	29.689	29.8663	29.9731	30.1404	30.1229	30.3125	+			+	+	LFQ intensity ANA_LFQ intensity ctrl;LFQ intensity kd_6PGD_LFQ intensity kd_ctrl;LFQ intensity kd_TKT_LFQ intensity kd_ctrl	Lcp2	protein binding	cytokine secretion;immune response;intracellular signal transduction;mast cell activation;positive regulation of protein kinase activity;T cell receptor signaling pathway;transmembrane receptor protein tyrosine kinase signaling pathway	cell-cell junction;cytoplasm;cytosol;plasma membrane raft;TCR signalosome	Adaptive Immune System;DAP12 interactions;DAP12 signaling;Fc epsilon receptor (FCERI) signaling;FCERI mediated Ca+2 mobilization;FCERI mediated MAPK activation;Generation of second messenger molecules;GPVI-mediated activation cascade;Hemostasis;Immune System;Innate Immune System;Platelet activation, signaling and aggregation;TCR signaling	23	23	23	39	39	39	60.238	0	82.351	16873000000	177	2.6239	0.0148795	0.770497	3.62615	0.28239	0.72508	-0.0927671
31.7064	31.664	31.5887	30.5237	30.7277	30.3713	30.6258	30.8053	30.518	31.2858	31.4455	31.5496	29.9893	29.5266	29.7067	30.4531	30.3418	30.4997	30.694	30.6584	30.7686	+			+	+	LFQ intensity ANA_LFQ intensity ctrl;LFQ intensity kd_6PGD_LFQ intensity kd_ctrl;LFQ intensity kd_TKT_LFQ intensity kd_ctrl	Cybb	electron transfer activity;flavin adenine dinucleotide binding;heme binding;metal ion binding;oxidoreductase activity;protein binding;protein heterodimerization activity;superoxide-generating NADPH oxidase activity;voltage-gated ion channel activity	cellular response to cadmium ion;cellular response to ethanol;cellular response to hypoxia;cellular response to L-glutamine;electron transport chain;hydrogen peroxide biosynthetic process;hypoxia-inducible factor-1alpha signaling pathway;inflammatory response;innate immune response;ion transmembrane transport;ion transport;oxidation-reduction process;positive regulation of angiogenesis;positive r…	cytoplasm;dendrite;endoplasmic reticulum;Golgi apparatus;integral component of membrane;integral component of plasma membrane;intracellular;membrane;mitochondrion;NADPH oxidase complex;neuronal cell body;nuclear envelope;perinuclear region of cytoplasm;phagocytic vesicle;plasma membrane;rough endoplasmic reticulum	Adaptive Immune System;Antigen processing-Cross presentation;Cellular responses to external stimuli;Cellular responses to stress;Class I MHC mediated antigen processing & presentation;Cross-presentation of particulate exogenous antigens (phagosomes);Detoxification of Reactive Oxygen Species;Immune System;Innate Immune System;Neutrophil degranulation;RHO GTPase Effectors;RHO GTPases Activate NADPH…	21	21	21	37.5	37.5	37.5	65.304	0	133.71	29247000000	303	3.28677	0	1.11217	5.32572	0.409599	0.652731	-0.109348
31.954	31.8619	31.9586	29.0407	29.1445	28.9466	29.0409	29.0956	29.0692	30.8009	31.3174	31.7881	29.084	27.4096	25.0439	29.0764	29.1839	29.1106	28.9908	29.6142	28.641	+			+	+	LFQ intensity ANA_LFQ intensity ctrl;LFQ intensity kd_6PGD_LFQ intensity kd_ctrl;LFQ intensity kd_TKT_LFQ intensity kd_ctrl	Emr1	calcium ion binding;G-protein coupled receptor activity;signal transducer activity;transmembrane signaling receptor activity	adaptive immune response;cell surface receptor signaling pathway;G-protein coupled receptor signaling pathway;immune system process;signal transduction	cell periphery;external side of plasma membrane;integral component of membrane;membrane;plasma membrane	Class B/2 (Secretin family receptors);GPCR ligand binding;Signal Transduction;Signaling by GPCR	15	15	15	16.4	16.4	16.4	102.13	0	191.1	19930000000	173	5.80383	0	2.88092	17.4364	0.538414	0.672327	0.0797068
26.9284	26.5536	27.4751	26.1095	25.4252	25.8379	25.3612	25.298	25.2823	27.4596	26.6764	26.2568	25.0427	25.7283	25.1718	25.1768	25.6178	25.0613	25.0954	25.765	25.7053	+			+	+	LFQ intensity ANA_LFQ intensity ctrl;LFQ intensity kd_6PGD_LFQ intensity kd_ctrl;LFQ intensity kd_TKT_LFQ intensity kd_ctrl	Ifi47	GTP binding;GTPase activity	cellular response to interferon-beta;defense response	endoplasmic reticulum;endoplasmic reticulum membrane;membrane		7	7	7	20.7	20.7	20.7	46.784	0	15.889	1018500000	24	1.63656	0.025009	1.19489	2.75687	0.902195	0.170705	-0.50552
31.7131	31.5228	31.6294	32.7715	32.7685	32.6127	32.9232	32.8334	32.8988	31.824	31.8483	32.0822	32.716	32.6355	32.5784	32.8381	32.6201	32.6992	32.6594	32.6161	32.6365	+			+	+	LFQ intensity ANA_LFQ intensity ctrl;LFQ intensity kd_6PGD_LFQ intensity kd_ctrl;LFQ intensity kd_TKT_LFQ intensity kd_ctrl	Tfrc	double-stranded RNA binding;identical protein binding;iron ion transmembrane transporter activity;protein binding;protein homodimerization activity;transferrin receptor activity;transferrin transmembrane transporter activity	cellular iron ion homeostasis;cellular response to drug;cellular response to extracellular stimulus;cellular response to iron ion;cellular response to leukemia inhibitory factor;endocytosis;iron ion import;iron ion transmembrane transport;osteoclast differentiation;positive regulation of B cell proliferation;positive regulation of bone resorption;positive regulation of isotype switching;positive …	basolateral plasma membrane;cell surface;clathrin-coated pit;cytoplasmic vesicle;early endosome;endosome;endosome membrane;external side of plasma membrane;extracellular exosome;extracellular region;HFE-transferrin receptor complex;integral component of membrane;integral component of plasma membrane;melanosome;membrane;perinuclear region of cytoplasm;plasma membrane;recycling endosome	Cargo recognition for clathrin-mediated endocytosis;Clathrin derived vesicle budding;Clathrin-mediated endocytosis;Golgi Associated Vesicle Biogenesis;Iron uptake and transport;Membrane Trafficking;Transferrin endocytosis and recycling;trans-Golgi Network Vesicle Budding;Transport of small molecules;Vesicle-mediated transport	49	49	49	61.9	61.9	61.9	85.73	0	323.31	99863000000	787	3.87067	0	-1.09582	-6.22519	0.00626019	0.9904	0.0015742
31.0523	30.9254	30.8585	31.6748	31.5151	31.4166	31.3485	31.544	31.3121	30.9158	30.6095	30.8743	31.3977	31.2056	31.3373	31.5778	31.7517	31.6008	31.6843	31.4448	31.5507	+			+	+	LFQ intensity ANA_LFQ intensity ctrl;LFQ intensity kd_6PGD_LFQ intensity kd_ctrl;LFQ intensity kd_TKT_LFQ intensity kd_ctrl	Fkbp5	FK506 binding;heat shock protein binding;isomerase activity;peptidyl-prolyl cis-trans isomerase activity;protein binding	chaperone-mediated protein folding;protein peptidyl-prolyl isomerization	cytoplasm;nucleoplasm;nucleus	Cellular responses to external stimuli;Cellular responses to stress;ESR-mediated signaling;HSP90 chaperone cycle for steroid hormone receptors (SHR);Signal Transduction;Signaling by Nuclear Receptors	27	27	27	69.7	69.7	69.7	50.966	0	158.85	42938000000	301	2.47874	0.0181622	-0.590117	-3.03774	0.508598	0.617984	0.107906
31.7456	31.7523	31.8098	32.3918	32.4165	32.3762	32.6046	32.419	32.4466	31.7271	31.6546	31.735	33.4776	33.5528	33.5418	32.2115	32.0453	32.1655	32.2036	32.2501	32.3503	+			+	+	LFQ intensity ANA_LFQ intensity ctrl;LFQ intensity kd_6PGD_LFQ intensity kd_ctrl;LFQ intensity kd_TKT_LFQ intensity kd_ctrl	Vcl	actin binding;actin filament binding;alpha-catenin binding;cadherin binding;dystroglycan binding;protein binding;structural molecule activity;ubiquitin protein ligase binding	adherens junction assembly;apical junction assembly;axon extension;cell adhesion;epithelial cell-cell adhesion;lamellipodium assembly;morphogenesis of an epithelium;protein localization to cell surface;regulation of cell migration	actin cytoskeleton;adherens junction;brush border;cell junction;cell-cell adherens junction;cell-cell junction;costamere;cytoplasm;cytoskeleton;fascia adherens;focal adhesion;inner dense plaque of desmosome;membrane;membrane raft;outer dense plaque of desmosome;plasma membrane;podosome;protein-containing complex;sarcolemma;terminal web;zonula adherens	Hemostasis;Immune System;Innate Immune System;MAP2K and MAPK activation;MAPK family signaling cascades;MAPK1/MAPK3 signaling;Muscle contraction;Neutrophil degranulation;Platelet activation, signaling and aggregation;Platelet degranulation;RAF/MAP kinase cascade;Response to elevated platelet cytosolic Ca2+;Signal Transduction;Smooth Muscle Contraction	69	69	69	76.7	76.7	76.7	116.72	0	323.31	95000000000	857	4.92498	0.00369492	-0.625622	-5.0647	2.12313	0.110907	-0.254078
31.256	31.0684	30.915	30.6497	30.4012	30.4326	30.903	30.407	30.7376	31.4378	31.2512	31.1564	30.5279	30.3488	30.8098	30.607	30.6062	30.6103	30.5704	30.4892	30.627	+			+	+	LFQ intensity ANA_LFQ intensity ctrl;LFQ intensity kd_6PGD_LFQ intensity kd_ctrl;LFQ intensity kd_TKT_LFQ intensity kd_ctrl	Zc3h11a	metal ion binding	mRNA transport;poly(A)+ mRNA export from nucleus	intracellular;transcription export complex	Cleavage of Growing Transcript in the Termination Region;Gene expression (Transcription);Metabolism of RNA;mRNA 3'-end processing;Processing of Capped Intron-Containing Pre-mRNA;RNA Polymerase II Transcription;RNA Polymerase II Transcription Termination;Transport of Mature mRNA derived from an Intron-Containing Transcript;Transport of Mature Transcript to Cytoplasm	34	34	34	53.7	53.7	53.7	86.491	0	187.3	28307000000	277	2.01591	0.0292576	0.5853	2.59222	0.656715	0.558855	0.11335
28.3855	28.3877	28.3154	29.3063	29.1567	29.6509	29.2619	29.4769	29.4482	28.3869	28.6073	29.0851	27.7263	26.914	27.537	29.3114	29.8282	29.4344	29.6291	29.3752	29.5554	+			+	+	LFQ intensity ANA_LFQ intensity ctrl;LFQ intensity kd_6PGD_LFQ intensity kd_ctrl;LFQ intensity kd_TKT_LFQ intensity kd_ctrl	Fhod1	actin binding;identical protein binding;molecular_function;protein domain specific binding;protein self-association	establishment of centrosome localization;nuclear migration;positive regulation of stress fiber assembly;positive regulation of transcription by RNA polymerase II;regulation of stress fiber assembly	bleb;cell projection;cytoplasm;cytoskeleton;cytosol;intercalated disc;nucleus;stress fiber		20	20	20	21.6	21.6	21.6	129.6	0	103.26	9032400000	130	2.61269	0.00908475	-1.00838	-4.06226	0.290132	0.669713	0.153399
29.8082	29.644	30.0284	25.754	25.5571	25.6554	26.3156	24.8102	24.3579	31.2749	31.8524	31.9261	28.8013	28.688	28.0652	25.9102	26.2588	25.7786	25.32	24.9786	24.8019	+			+	+	LFQ intensity ANA_LFQ intensity ctrl;LFQ intensity kd_6PGD_LFQ intensity kd_ctrl;LFQ intensity kd_TKT_LFQ intensity kd_ctrl	Flnb	actin binding;cadherin binding;identical protein binding;protein binding	actin cytoskeleton organization;cell differentiation;cellular response to interferon-gamma;epithelial cell morphogenesis;keratinocyte development;skeletal muscle tissue development	brush border;cell cortex;cytoplasm;cytoskeleton;cytosol;focal adhesion;neuron projection;neuronal cell body;nucleus;phagocytic vesicle;plasma membrane;stress fiber;Z disc		71	60	59	35.8	33.6	33.2	277.82	0	202.31	9443300000	162	5.31738	0	4.17137	18.5362	0.995257	0.202058	0.327066
26.8592	26.6373	27.1627	28.0793	27.8324	28.008	28.2968	27.9626	28.3326	27.0616	27.1721	27.7002	28.3705	28.5148	27.9837	28.1307	28.393	28.322	27.8927	28.3811	28.3103	+			+	+	LFQ intensity ANA_LFQ intensity ctrl;LFQ intensity kd_6PGD_LFQ intensity kd_ctrl;LFQ intensity kd_TKT_LFQ intensity kd_ctrl	Them6	molecular_function	biological_process	cellular_component;extracellular region		10	10	10	37.7	37.7	37.7	23.802	0	18.292	4175900000	58	2.52166	0.00871545	-1.08683	-4.03987	1.34492	0.146795	0.308645
29.6714	29.7216	29.634	29.3546	29.3141	29.4197	29.1339	29.2907	29.5035	29.8871	29.8086	30.027	29.4076	29.4997	29.4051	29.5837	29.9252	29.425	29.9242	29.8948	29.8519	+			+	+	LFQ intensity ANA_LFQ intensity ctrl;LFQ intensity kd_6PGD_LFQ intensity kd_ctrl;LFQ intensity kd_TKT_LFQ intensity kd_ctrl	Pdhx	pyruvate dehydrogenase (NAD+) activity;transferase activity, transferring acyl groups	metabolic process;mitochondrial acetyl-CoA biosynthetic process from pyruvate	mitochondrial matrix;mitochondrion;pyruvate dehydrogenase complex	Glyoxylate metabolism and glycine degradation;Metabolism;Metabolism of amino acids and derivatives;Pyruvate metabolism;Pyruvate metabolism and Citric Acid (TCA) cycle;Regulation of pyruvate dehydrogenase (PDH) complex;Signal Transduction;Signaling by Nuclear Receptors;Signaling by Retinoic Acid;The citric acid (TCA) cycle and respiratory electron transport	14	14	14	27.9	27.9	27.9	53.998	0	37.276	12767000000	157	2.84709	0.0470269	0.312885	2.23723	0.87004	0.260246	0.281857
28.4329	28.44	28.6208	27.8794	27.7546	27.8119	27.6303	27.6343	27.8456	28.5359	28.377	28.5264	27.8238	27.7526	27.386	27.6686	27.7077	27.6392	27.7623	27.7515	28.6046	+			+	+	LFQ intensity ANA_LFQ intensity ctrl;LFQ intensity kd_6PGD_LFQ intensity kd_ctrl;LFQ intensity kd_TKT_LFQ intensity kd_ctrl	Cops7b	molecular_function	protein deneddylation	COP9 signalosome;cytoplasm;nucleoplasm;nucleus	Cargo recognition for clathrin-mediated endocytosis;Clathrin-mediated endocytosis;DNA Damage Recognition in GG-NER;DNA Repair;Formation of TC-NER Pre-Incision Complex;Global Genome Nucleotide Excision Repair (GG-NER);Membrane Trafficking;Metabolism of proteins;Neddylation;Nucleotide Excision Repair;Post-translational protein modification;Transcription-Coupled Nucleotide Excision Repair (TC-NER);V…	7	7	7	34.1	34.1	34.1	29.689	0	39.078	4115000000	48	3.17774	0.00915152	0.68261	3.98549	1.59878	0.307544	-0.143466
32.0109	32.0599	32.0166	31.6417	31.5019	31.5592	31.4219	31.3664	31.5014	31.8355	31.9715	32.1337	31.0198	30.7505	30.7749	31.4192	31.6752	31.4866	31.7202	31.6206	31.5941	+			+	+	LFQ intensity ANA_LFQ intensity ctrl;LFQ intensity kd_6PGD_LFQ intensity kd_ctrl;LFQ intensity kd_TKT_LFQ intensity kd_ctrl	Taok3	ATP binding;kinase activity;MAP kinase kinase kinase activity;nucleotide binding;protein kinase activity;protein serine/threonine kinase activity;transferase activity	activation of MAPKK activity;cellular response to DNA damage stimulus;DNA repair;execution phase of apoptosis;MAPK cascade;mitotic G2 DNA damage checkpoint;negative regulation of JNK cascade;nervous system development;phosphorylation;positive regulation of JNK cascade;positive regulation of JUN kinase activity;positive regulation of stress-activated MAPK cascade;protein autophosphorylation;protei…	cytoplasm		36	36	34	38.3	38.3	35.4	105.33	0	323.31	49784000000	442	3.35259	0.0169115	0.461546	3.21782	0.177835	0.865653	-0.0406017
30.2841	30.336	30.4054	30.0347	29.9276	29.7958	30.1185	29.8514	29.8614	30.432	30.4265	30.6567	30.1119	30.0264	30.0441	29.5519	29.9873	29.6589	29.7918	29.8586	29.9666	+			+	+	LFQ intensity ANA_LFQ intensity ctrl;LFQ intensity kd_6PGD_LFQ intensity kd_ctrl;LFQ intensity kd_TKT_LFQ intensity kd_ctrl	Uba6	ATP binding;FAT10 activating enzyme activity;ligase activity;nucleotide binding;protein binding;ubiquitin activating enzyme activity;ubiquitin-like modifier activating enzyme activity	amygdala development;cellular protein modification process;cellular response to DNA damage stimulus;dendritic spine development;hippocampus development;learning;locomotory behavior;protein ubiquitination;ubiquitin-dependent protein catabolic process	cytoplasm	Adaptive Immune System;Antigen processing: Ubiquitination & Proteasome degradation;Class I MHC mediated antigen processing & presentation;Immune System;Metabolism of proteins;Post-translational protein modification;Protein ubiquitination;Synthesis of active ubiquitin: roles of E1 and E2 enzymes	32	32	32	39	39	39	117.96	0	121.48	16643000000	199	2.25909	0.0381646	0.422401	2.37964	0.559282	0.466582	-0.18672
29.8324	30.2382	30.1198	30.7463	30.6804	30.5876	30.6208	30.912	31.0622	30.3713	30.0208	30.321	28.2253	26.3749	28.4357	30.8623	30.8723	30.8382	30.5828	30.4817	30.8055	+			+	+	LFQ intensity ANA_LFQ intensity ctrl;LFQ intensity kd_6PGD_LFQ intensity kd_ctrl;LFQ intensity kd_TKT_LFQ intensity kd_ctrl	Myo1f	actin binding;ATP binding;calmodulin binding;microtubule binding;microtubule motor activity;molecular_function;motor activity;nucleotide binding	defense response to Gram-positive bacterium;microtubule-based movement;negative regulation of cell adhesion;neutrophil degranulation;neutrophil mediated immunity;positive regulation of cell migration;regulation of actin cytoskeleton organization;regulation of innate immune response	cortical actin cytoskeleton;filamentous actin;myosin complex		39	33	33	38.3	33.6	33.6	125.21	0	113.5	22911000000	262	2.0356	0.0273777	-0.608006	-2.65526	1.77441	0.209549	0.186162
27.5786	27.9393	28.0076	30.475	30.241	30.0793	30.6154	30.3772	30.2657	27.8098	27.3258	26.9929	28.9792	28.9498	29.0599	29.8789	29.9933	29.9919	29.9556	30.0732	29.8799	+			+	+	LFQ intensity ANA_LFQ intensity ctrl;LFQ intensity kd_6PGD_LFQ intensity kd_ctrl;LFQ intensity kd_TKT_LFQ intensity kd_ctrl	Hmgcs1	catalytic activity;drug binding;hydroxymethylglutaryl-CoA synthase activity;isomerase activity;organic acid binding;protein homodimerization activity;transferase activity	brain development;cellular response to cholesterol;cellular response to follicle-stimulating hormone stimulus;cellular response to low-density lipoprotein particle stimulus;cellular response to organic cyclic compound;cholesterol biosynthetic process;cholesterol metabolic process;isoprenoid biosynthetic process;lipid metabolic process;liver development;male gonad development;metabolic process;res…	cytoplasm;cytosol	Cholesterol biosynthesis;Metabolism;Metabolism of lipids;Metabolism of steroids	18	18	18	54	54	54	57.568	0	175.45	14304000000	155	3.79448	0	-2.42327	-8.78639	1.20607	0.169181	-0.310418
30.4366	30.7751	31.0784	30.0198	29.7643	29.3449	30.3344	30.335	30.2584	29.613	29.9776	29.6767	30.9604	30.6019	31.1549	29.5347	30.0364	29.8573	30.0157	29.8191	30.0219	+			+	+	LFQ intensity ANA_LFQ intensity ctrl;LFQ intensity kd_6PGD_LFQ intensity kd_ctrl;LFQ intensity kd_TKT_LFQ intensity kd_ctrl	Lrrc25	molecular_function	biological_process	cellular_component;cytoplasm;integral component of membrane;membrane		6	6	6	29	29	29	32.673	0	157.01	21203000000	199	1.7552	0.0220192	1.0537	2.8454	0.151779	0.811072	0.0998319
29.5158	29.6345	29.6008	30.0326	30.0596	30.1715	29.5915	29.3734	29.0647	29.8882	29.9698	29.8684	28.9936	29.1039	28.7654	30.3621	30.0398	30.3198	29.9631	29.8937	30.3698	+			+	+	LFQ intensity ANA_LFQ intensity ctrl;LFQ intensity kd_6PGD_LFQ intensity kd_ctrl;LFQ intensity kd_TKT_LFQ intensity kd_ctrl	Lsm14a	double-stranded DNA binding;double-stranded RNA binding;single-stranded RNA binding	cytoplasmic mRNA processing body assembly;defense response to virus;multicellular organism development;positive regulation of type I interferon-mediated signaling pathway;regulation of translation;RIG-I signaling pathway	cytoplasm;cytoplasmic ribonucleoprotein granule;cytoplasmic stress granule;cytosol;P-body		10	10	10	20.8	20.8	20.8	50.545	0	39.637	13907000000	93	3.0959	0.0167545	-0.504166	-3.24682	0.626409	0.48725	0.152681
31.9336	31.8161	31.9657	30.287	30.0596	30.1598	30.7235	30.5555	30.5818	31.6176	31.6572	31.5792	30.6538	30.6321	30.8053	30.1845	30.0509	29.8771	30.2107	30.3939	30.2155	+			+	+	LFQ intensity ANA_LFQ intensity ctrl;LFQ intensity kd_6PGD_LFQ intensity kd_ctrl;LFQ intensity kd_TKT_LFQ intensity kd_ctrl	Arhgef6	guanyl-nucleotide exchange factor activity;protein binding;Rho guanyl-nucleotide exchange factor activity	intracellular signal transduction;lamellipodium assembly;regulation of Rho protein signal transduction	cell projection;cell-cell junction;intracellular;lamellipodium	Cell death signalling via NRAGE, NRIF and NADE;Cell junction organization;Cell-Cell communication;Cell-extracellular matrix interactions;Death Receptor Signalling;G alpha (12/13) signalling events;GPCR downstream signalling;NRAGE signals death through JNK;p75 NTR receptor-mediated signalling;Regulation of cytoskeletal remodeling and cell spreading by IPP complex components;Rho GTPase cycle;Signal…	36	36	23	47.7	47.7	32.4	87.051	0	297.86	29914000000	373	4.57429	0	1.73636	9.64674	0.521228	0.569123	-0.131303
30.5397	30.3744	30.7988	29.6149	29.6616	29.5092	30.0219	30.082	29.7887	30.7078	31.2746	31.2279	30.1755	29.9457	29.8463	29.8184	29.2336	29.8213	29.7333	29.5409	29.916	+			+	+	LFQ intensity ANA_LFQ intensity ctrl;LFQ intensity kd_6PGD_LFQ intensity kd_ctrl;LFQ intensity kd_TKT_LFQ intensity kd_ctrl	Oas3	2'-5'-oligoadenylate synthetase activity;ATP binding;double-stranded RNA binding;metal ion binding;nucleotide binding;nucleotidyltransferase activity;RNA binding;transferase activity	defense response to virus;immune response;immune system process;innate immune response;negative regulation of viral genome replication;regulation of ribonuclease activity;response to virus	cytoplasm;cytosol;nucleoplasm;nucleus;plasma membrane		20	20	20	25.2	25.2	25.2	126.33	0	138.6	18441000000	200	2.7548	0.00712381	0.975766	4.21561	0.0500472	0.937239	0.0292352
27.7194	27.7004	27.6395	25.8557	26.1643	NaN	26.5125	26.0322	25.7453	27.4908	27.7898	26.93	29.3826	29.5925	29.2622	NaN	25.3757	NaN	27.0969	NaN	26.2172	+			+	+	LFQ intensity ANA_LFQ intensity ctrl;LFQ intensity kd_6PGD_LFQ intensity kd_ctrl;LFQ intensity kd_TKT_LFQ intensity kd_ctrl	Bag2	adenyl-nucleotide exchange factor activity;chaperone binding;heat shock protein binding;identical protein binding;ion channel binding;tau protein binding;ubiquitin protein ligase binding	negative regulation of protein binding;negative regulation of protein ubiquitination;negative regulation of ubiquitin protein ligase activity;positive regulation of proteasomal protein catabolic process;positive regulation of proteasomal ubiquitin-dependent protein catabolic process;positive regulation of protein processing;protein folding;protein metabolic process;protein stabilization	axon;cellular_component;chaperone complex;dendrite;dendritic microtubule;microtubule	Cellular response to heat stress;Cellular responses to external stimuli;Cellular responses to stress;Regulation of HSF1-mediated heat shock response	8	8	8	54.3	54.3	54.3	23.473	0	41.789	2889200000	49	3.10943	0	1.67645	7.65031	0	0.879722	-0.634306
29.2731	28.7547	28.9699	28.1965	28.1455	28.2736	28.7602	28.2327	28.7289	30.0499	29.7671	29.5659	29.0837	29.0022	29.3377	27.6564	28.1278	27.9578	28.3163	28.7787	28.6635	+			+	+	LFQ intensity ANA_LFQ intensity ctrl;LFQ intensity kd_6PGD_LFQ intensity kd_ctrl;LFQ intensity kd_TKT_LFQ intensity kd_ctrl	Spdl1	enzyme binding;kinetochore binding	cell cycle;cell division;establishment of mitotic spindle orientation;mitotic metaphase plate congression;protein localization to kinetochore;spindle checkpoint	chromosome;chromosome, centromeric region;condensed chromosome kinetochore;condensed chromosome outer kinetochore;cytoplasm;cytoskeleton;kinetochore;microtubule organizing center;nucleus;spindle pole	Amplification of signal from unattached kinetochores via a MAD2 inhibitory signal;Amplification of signal from the kinetochores;Cell Cycle;Cell Cycle Checkpoints;Cell Cycle, Mitotic;M Phase;Mitotic Anaphase;Mitotic Metaphase and Anaphase;Mitotic Prometaphase;Mitotic Spindle Checkpoint;Resolution of Sister Chromatid Cohesion;RHO GTPase Effectors;RHO GTPases Activate Formins;Separation of Sister Ch…	23	23	23	43.6	43.6	43.6	70.236	0	56.25	7321500000	60	2.16375	0.0181653	0.794005	3.11489	0.95491	0.230506	-0.291265
30.699	30.6492	30.7965	30.1112	30.2181	29.5996	30.9962	30.6417	30.6083	30.3199	30.1965	30.0048	31.3521	31.2269	31.1685	30.2649	30.3765	30.2406	30.2587	29.987	30.241	+			+	+	LFQ intensity ANA_LFQ intensity ctrl;LFQ intensity kd_6PGD_LFQ intensity kd_ctrl;LFQ intensity kd_TKT_LFQ intensity kd_ctrl	Hadhb	acetyl-CoA C-acyltransferase activity;catalytic activity;long-chain-3-hydroxyacyl-CoA dehydrogenase activity;transferase activity;transferase activity, transferring acyl groups;transferase activity, transferring acyl groups other than amino-acyl groups	fatty acid beta-oxidation;fatty acid metabolic process;lipid metabolic process;metabolic process	endoplasmic reticulum;membrane;mitochondrial fatty acid beta-oxidation multienzyme complex;mitochondrial inner membrane;mitochondrial nucleoid;mitochondrial outer membrane;mitochondrion	Acyl chain remodeling of CL;Beta oxidation of decanoyl-CoA to octanoyl-CoA-CoA;Beta oxidation of hexanoyl-CoA to butanoyl-CoA;Beta oxidation of lauroyl-CoA to decanoyl-CoA-CoA;Beta oxidation of myristoyl-CoA to lauroyl-CoA;Beta oxidation of octanoyl-CoA to hexanoyl-CoA;Beta oxidation of palmitoyl-CoA to myristoyl-CoA;Fatty acid metabolism;Glycerophospholipid biosynthesis;Metabolism;Metabolism of …	27	27	27	56.8	56.8	56.8	51.386	0	102.42	24547000000	288	1.70912	0.0350351	0.738614	2.49772	0.746382	0.28039	0.317693
31.8646	32.1236	32.0158	31.5932	31.5987	31.3898	31.7628	31.698	31.5812	32.2298	32.1881	31.9935	32.8061	32.4585	32.6508	31.9901	31.7452	31.8876	31.6392	31.5222	31.7083	+			+	+	LFQ intensity ANA_LFQ intensity ctrl;LFQ intensity kd_6PGD_LFQ intensity kd_ctrl;LFQ intensity kd_TKT_LFQ intensity kd_ctrl	Grpel1	adenyl-nucleotide exchange factor activity;chaperone binding;protein homodimerization activity;unfolded protein binding	protein folding;protein import into mitochondrial matrix;regulation of catalytic activity	mitochondrial matrix;mitochondrion;nucleus;presequence translocase-associated import motor		21	21	21	77.9	77.9	77.9	24.307	0	186.48	66027000000	398	2.01691	0.0394611	0.474127	2.34913	1.60835	0.100598	0.347044
27.9369	27.6569	28.2724	28.8365	29.2588	29.1221	29.4374	29.3644	29.6836	27.606	27.7789	27.8281	28.2454	28.8216	28.3659	29.2753	29.1098	29.0059	28.8018	28.9116	29.1431	+			+	+	LFQ intensity ANA_LFQ intensity ctrl;LFQ intensity kd_6PGD_LFQ intensity kd_ctrl;LFQ intensity kd_TKT_LFQ intensity kd_ctrl	Aacs	acetoacetate-CoA ligase activity;ATP binding;butyrate-CoA ligase activity;catalytic activity;ligase activity;nucleotide binding	adipose tissue development;cellular response to cholesterol;cellular response to glucose stimulus;cellular response to testosterone stimulus;fatty acid metabolic process;lipid metabolic process;liver development;metabolic process;positive regulation of insulin secretion;response to drug;response to ethanol;response to nutrient;response to oleic acid;response to organic cyclic compound;response to…	cytoplasm;cytosol	Ketone body metabolism;Metabolism;Metabolism of lipids;Synthesis of Ketone Bodies	25	25	25	35.6	35.6	35.6	75.199	0	46.307	7827300000	124	2.16959	0.0159663	-1.11707	-3.52264	0.146215	0.854606	0.0578492
29.2552	29.4974	29.4427	30.2242	29.9054	30.5847	29.9835	30.3037	30.2106	29.5509	29.1639	28.6036	29.7868	30.6288	30.6833	30.1142	30.2008	29.9783	30.1388	29.9882	30.0989	+			+	+	LFQ intensity ANA_LFQ intensity ctrl;LFQ intensity kd_6PGD_LFQ intensity kd_ctrl;LFQ intensity kd_TKT_LFQ intensity kd_ctrl	Ethe1	dioxygenase activity;iron ion binding;metal ion binding;oxidoreductase activity;sulfur dioxygenase activity	glutathione metabolic process;hydrogen sulfide metabolic process;oxidation-reduction process	cytoplasm;mitochondrial matrix;mitochondrion;nucleoplasm;nucleus	Degradation of cysteine and homocysteine;Metabolism;Metabolism of amino acids and derivatives;Sulfide oxidation to sulfate;Sulfur amino acid metabolism	11	11	11	68.9	68.9	68.9	27.738	0	61.805	17032000000	156	1.7955	0.0266402	-0.839685	-2.71333	0.272234	0.686814	-0.14034
25.9267	26.2718	25.7978	25.1472	25.3486	NaN	25.5553	25.8462	25.6543	NaN	26.5388	26.9591	25.5905	25.908	25.4985	25.3468	24.7448	24.9255	25.4653	25.3392	25.0668	+			+	+	LFQ intensity ANA_LFQ intensity ctrl;LFQ intensity kd_6PGD_LFQ intensity kd_ctrl;LFQ intensity kd_TKT_LFQ intensity kd_ctrl	Ggh	gamma-glutamyl-peptidase activity;hydrolase activity;omega peptidase activity	proteolysis;tetrahydrofolylpolyglutamate metabolic process	extracellular region;extracellular space;lysosome;melanosome	Immune System;Innate Immune System;Neutrophil degranulation	5	5	5	21.5	21.5	21.5	35.469	0	12.701	794250000	19	1.49554	0.0436691	0.750841	2.52419	0.407946	0.518475	-0.242232
26.2581	26.3061	26.2196	29.3752	28.5174	29.0689	28.7345	28.7285	28.963	NaN	26.6377	25.9113	27.202	27.6634	28.1798	28.8102	28.5713	27.9324	28.8643	29.2058	29.0627	+			+	+	LFQ intensity ANA_LFQ intensity ctrl;LFQ intensity kd_6PGD_LFQ intensity kd_ctrl;LFQ intensity kd_TKT_LFQ intensity kd_ctrl	Pf4	chemokine activity;CXCR chemokine receptor binding;CXCR3 chemokine receptor binding;cytokine activity;heparin binding	antimicrobial humoral immune response mediated by antimicrobial peptide;chemokine-mediated signaling pathway;chemotaxis;cytokine-mediated signaling pathway;defense response;defense response to protozoan;G-protein coupled receptor signaling pathway;immune response;inflammatory response;killing by host of symbiont cells;leukocyte chemotaxis;negative regulation of angiogenesis;negative regulation of…	cytoplasm;extracellular region;extracellular space;other organism cytoplasm;platelet alpha granule;protein-containing complex;symbiont-containing vacuole membrane;vesicle	Cell surface interactions at the vascular wall;Chemokine receptors bind chemokines;Class A/1 (Rhodopsin-like receptors);Common Pathway of Fibrin Clot Formation;Formation of Fibrin Clot (Clotting Cascade);G alpha (i) signalling events;GPCR downstream signalling;GPCR ligand binding;Hemostasis;Peptide ligand-binding receptors;Platelet activation, signaling and aggregation;Platelet degranulation;Resp…	4	4	4	39	39	39	11.243	0.00021227	5.6234	5435900000	39	3.38114	0	-2.7259	-7.73914	0.688922	0.234711	-0.549187
28.9259	28.5441	28.2945	27.8463	27.9572	27.921	27.3383	27.5034	27.6013	28.7413	28.5722	28.6423	27.9511	28.3186	27.8635	27.7047	27.7561	27.6995	28.33	28.0204	28.1117	+			+	+	LFQ intensity ANA_LFQ intensity ctrl;LFQ intensity kd_6PGD_LFQ intensity kd_ctrl;LFQ intensity kd_TKT_LFQ intensity kd_ctrl	Baz1b	ATP binding;histone binding;histone kinase activity;kinase activity;metal ion binding;non-membrane spanning protein tyrosine kinase activity;nucleotide binding;protein binding;protein tyrosine kinase activity;transferase activity	cellular response to DNA damage stimulus;chromatin assembly or disassembly;chromatin remodeling;histone phosphorylation;peptidyl-tyrosine phosphorylation;phosphorylation;regulation of transcription, DNA-templated;transcription, DNA-templated	condensed chromosome;nuclear body;nuclear replication fork;nucleus;pericentric heterochromatin	B-WICH complex positively regulates rRNA expression;Epigenetic regulation of gene expression;Gene expression (Transcription);Positive epigenetic regulation of rRNA expression	17	17	17	14.3	14.3	14.3	170.65	0	25.831	4295500000	42	1.66085	0.0385462	0.68001	2.37374	2.137	0.177093	-0.188037
30.1835	30.2401	30.0241	29.9532	29.7328	29.5974	29.8967	29.692	29.5533	30.7143	30.6618	30.3507	29.6926	30.0441	29.6101	29.7553	29.6614	29.7927	30.2333	30.0706	30.0006				+	+	LFQ intensity kd_6PGD_LFQ intensity kd_ctrl;LFQ intensity kd_TKT_LFQ intensity kd_ctrl	Agfg1	DNA binding;GTPase activator activity;metal ion binding	acrosome assembly;cell differentiation;intermediate filament organization;multicellular organism development;positive regulation of GTPase activity;spermatid nucleus differentiation;spermatogenesis	cell projection;cytoplasmic vesicle;intracellular membrane-bounded organelle;neuronal cell body;nucleus	Cargo recognition for clathrin-mediated endocytosis;Clathrin-mediated endocytosis;Membrane Trafficking;Vesicle-mediated transport	12	12	10	34.9	34.9	32.8	53.974	0	165.04	15706000000	134	1.4726	0.0938877	0.388067	1.74641	0.0786129	0.927104	-0.0247129
28.4279	28.3312	28.2298	27.9813	28.5073	27.8589	27.9297	27.763	27.4496	28.3043	28.771	28.9166	27.6332	28.1001	27.7391	28.4782	27.8135	28.4178	28.3635	28.785	28.4751				+	+	LFQ intensity kd_6PGD_LFQ intensity kd_ctrl;LFQ intensity kd_TKT_LFQ intensity kd_ctrl	Xrn1	5'-3' exonuclease activity;5'-3' exoribonuclease activity;DNA binding;exonuclease activity;G-quadruplex DNA binding;G-quadruplex RNA binding;hydrolase activity;nuclease activity;nucleic acid binding;RNA binding	cell aging;cellular response to cycloheximide;cellular response to puromycin;histone mRNA catabolic process;meiotic cell cycle;negative regulation of translation;nuclear mRNA surveillance;nuclear-transcribed mRNA catabolic process;nucleic acid phosphodiester bond hydrolysis;response to testosterone;RNA phosphodiester bond hydrolysis, exonucleolytic;RNA processing;rRNA catabolic process;telomere m…	cytoplasm;cytosol;dendrite;neuronal cell body;nucleus;P-body;plasma membrane;synapse	Butyrate Response Factor 1 (BRF1) binds and destabilizes mRNA;Metabolism of RNA;Regulation of mRNA stability by proteins that bind AU-rich elements	20	20	20	16.8	16.8	16.8	194.3	0	48.595	4680200000	64	0.443736	0.50675	0.213803	0.696486	0.155167	0.795712	0.120652
30.1152	30.2347	30.3558	30.4376	30.5257	30.5855	31.063	30.8709	30.9887	30.4627	30.2762	30.4869	30.9805	31.0366	30.8045	30.4648	30.4871	30.3441	30.3282	30.5021	30.2823				+	+	LFQ intensity kd_6PGD_LFQ intensity kd_ctrl;LFQ intensity kd_TKT_LFQ intensity kd_ctrl	Atg7	Atg12 activating enzyme activity;Atg8 activating enzyme activity;protein binding;protein homodimerization activity;transcription factor binding;ubiquitin-like modifier activating enzyme activity	adult walking behavior;aging;amino acid homeostasis;autophagosome assembly;autophagy;autophagy of host cells involved in interaction with symbiont;autophagy of mitochondrion;cardiac muscle cell development;cellular homeostasis;cellular response to hyperoxia;cellular response to morphine;cellular response to nitrogen starvation;cellular response to reactive oxygen species;cellular response to star…	axon;axoneme;cytoplasm;cytosol;phagophore assembly site	Adaptive Immune System;Antigen processing: Ubiquitination & Proteasome degradation;Cellular responses to external stimuli;Class I MHC mediated antigen processing & presentation;Immune System;Innate Immune System;Macroautophagy;Neutrophil degranulation	24	24	24	35.9	35.9	35.9	82.276	0	137.38	23710000000	297	1.58041	0.127764	-0.281022	-1.54683	0.611798	0.647095	-0.0842393
26.398	25.9956	26.3714	25.9901	25.8152	25.3526	25.9943	25.8205	NaN	26.9085	26.8592	27.0059	26.2958	26.4999	26.5985	26.0016	25.8383	25.77	25.9703	25.8552	26.0949				+	+	LFQ intensity kd_6PGD_LFQ intensity kd_ctrl;LFQ intensity kd_TKT_LFQ intensity kd_ctrl	Aim1	molecular_function	biological_process	cellular_component		7	7	7	6.3	6.3	6.3	184.73	0	21.858	1092800000	23	1.09359	0.114551	0.535713	1.62177	0.303136	0.663302	0.150684
30.8164	30.9328	31.062	30.4488	30.4018	30.7481	30.658	30.5751	30.5292	31.1999	31.2317	31.1519	30.4169	30.51	30.5547	30.6513	30.685	30.5915	30.5835	30.7954	30.6202				+	+	LFQ intensity kd_6PGD_LFQ intensity kd_ctrl;LFQ intensity kd_TKT_LFQ intensity kd_ctrl	Specc1	molecular_function		membrane;nucleus		47	47	46	48.8	48.8	48.8	117.1	0	278.52	27123000000	369	1.4492	0.0928333	0.404178	1.76059	0.417616	0.648516	0.109663
27.8859	27.9956	28.0532	27.7498	27.722	27.4119	27.9543	28.1338	28.2837	27.7345	27.4645	27.4299	28.8199	28.4356	28.7535	27.627	26.8121	27.6603	27.8458	27.4784	27.4258				+	+	LFQ intensity kd_6PGD_LFQ intensity kd_ctrl;LFQ intensity kd_TKT_LFQ intensity kd_ctrl	Kiaa0020	DNA binding;mRNA binding;RNA binding	regulation of protein ADP-ribosylation;regulation of translation	chromosome;endoplasmic reticulum;nucleolus;nucleoplasm;nucleus		18	18	18	36.7	36.7	36.7	72.93	0	55.909	4038200000	91	1.37553	0.119815	0.350296	1.60035	0.367061	0.539422	-0.261439
29.3222	29.4019	29.1053	29.0815	28.8366	28.4341	29.1267	29.2568	29.333	28.7592	28.8944	28.8153	29.1793	29.6695	29.4922	28.6717	29.0031	28.9179	28.9688	29.1144	29.2218				+	+	LFQ intensity kd_6PGD_LFQ intensity kd_ctrl;LFQ intensity kd_TKT_LFQ intensity kd_ctrl	Rfc1	ATP binding;DNA binding;DNA clamp loader activity;double-stranded DNA binding;nucleotide binding;sequence-specific DNA binding	DNA repair;DNA replication;negative regulation of transcription by RNA polymerase II;negative regulation of transcription, DNA-templated;positive regulation of transcription, DNA-templated;regulation of transcription, DNA-templated;transcription, DNA-templated	cytoplasm;DNA replication factor C complex;nucleolus;nucleoplasm;nucleus;protein-containing complex	Base Excision Repair;Cell Cycle;Cell Cycle, Mitotic;Chromosome Maintenance;DNA Damage Bypass;DNA Double-Strand Break Repair;DNA Repair;DNA Replication;DNA strand elongation;Dual Incision in GG-NER;Dual incision in TC-NER;Extension of Telomeres;Gap-filling DNA repair synthesis and ligation in GG-NER;Gap-filling DNA repair synthesis and ligation in TC-NER;Global Genome Nucleotide Excision Repair (G…	23	23	23	29.6	29.6	29.6	125.86	0	117.05	9249700000	128	1.11045	0.120342	0.492392	1.596	0.138943	0.836341	0.0801449
27.8997	27.3637	26.6189	26.471	27.2789	26.5515	26.2392	25.6259	25.6964	28.0115	27.1693	27.6602	26.0515	26.2176	25.6024	26.4372	26.403	26.7849	27.2728	27.3949	27.6401				+	+	LFQ intensity kd_6PGD_LFQ intensity kd_ctrl;LFQ intensity kd_TKT_LFQ intensity kd_ctrl	Kctd5	cullin family protein binding;identical protein binding;protein-containing complex binding	proteasome-mediated ubiquitin-dependent protein catabolic process;protein homooligomerization	Cul3-RING ubiquitin ligase complex;cytoplasm;cytosol		2	2	2	12	12	12	26.135	0	26.087	1880300000	28	0.511385	0.334553	0.52699	0.955407	0.325631	0.598655	-0.225386
26.5742	26.1429	27.0812	26.2249	26.6274	26.4916	27.3183	27.8021	27.4627	26.3615	26.3415	26.0579	27.6279	27.8235	27.6516	26.7278	26.4775	26.3127	25.9529	25.9212	26.7455				+	+	LFQ intensity kd_6PGD_LFQ intensity kd_ctrl;LFQ intensity kd_TKT_LFQ intensity kd_ctrl	Ints9	molecular_function	snRNA processing	cytosol;integrator complex;nucleoplasm;nucleus	Gene expression (Transcription);RNA polymerase II transcribes snRNA genes;RNA Polymerase II Transcription	10	10	10	20.2	20.2	20.2	77.426	0	19.849	1975900000	50	0.196815	0.756295	0.151469	0.382673	0.125816	0.866793	0.0580368
29.133	29.3474	29.401	29.2066	29.0091	28.5548	29.5913	29.5641	29.5161	29.0633	29.0221	28.646	29.6711	29.6865	29.8566	29.032	28.854	28.9336	29.0524	29.3598	29.0716				+	+	LFQ intensity kd_6PGD_LFQ intensity kd_ctrl;LFQ intensity kd_TKT_LFQ intensity kd_ctrl	Celf1	BRE binding;nucleic acid binding;RNA binding;translation initiation factor binding	mRNA processing;mRNA splice site selection;positive regulation of multicellular organism growth;regulation of RNA splicing;RNA splicing;spermatid development	cytoplasm;nucleoplasm;nucleus		14	11	11	38	32	32	52.178	0	70.526	10867000000	109	0.817922	0.221603	0.370279	1.19589	0.0274622	0.962842	0.0163403
29.1315	29.0633	29.4865	28.8397	28.7235	28.9956	28.6044	28.6398	28.449	29.1713	29.2558	29.2581	28.1935	28.2825	28.2061	28.4885	28.8073	28.6736	29.1249	28.9434	28.9652				+	+	LFQ intensity kd_6PGD_LFQ intensity kd_ctrl;LFQ intensity kd_TKT_LFQ intensity kd_ctrl	Trmt1l	metal ion binding;methyltransferase activity;nucleic acid binding;RNA binding;transferase activity;tRNA (guanine-N2-)-methyltransferase activity;tRNA binding	adult behavior;adult locomotory behavior;behavior;methylation;tRNA methylation;tRNA processing			19	19	19	35	35	35	80.919	0	96.551	7609000000	99	1.1497	0.13927	0.37413	1.47858	0.742044	0.377244	-0.196475
33.7301	33.7269	33.6278	33.8665	33.8097	33.7246	34.0572	33.9856	33.965	33.4086	33.2938	33.4332	33.8676	33.6548	33.9027	34.094	34.001	34.1283	33.7105	33.7816	33.8836				+	+	LFQ intensity kd_6PGD_LFQ intensity kd_ctrl;LFQ intensity kd_TKT_LFQ intensity kd_ctrl	Pdia4	isomerase activity;peptide disulfide oxidoreductase activity;protein disulfide isomerase activity	cell redox homeostasis;chaperone-mediated protein folding;oxidation-reduction process;protein folding;response to endoplasmic reticulum stress	cell surface;endoplasmic reticulum;endoplasmic reticulum chaperone complex;endoplasmic reticulum lumen;extracellular space;melanosome		52	52	52	60.1	60.1	60.1	72.369	0	323.31	241330000000	1329	0.925156	0.514253	-0.105307	-0.687444	2.09088	0.0988743	0.274188
30.5963	30.7533	30.8047	30.643	30.9799	30.8793	30.6808	30.7335	30.5523	29.8328	29.9739	30.1505	31.2776	30.5853	31.0152	30.6454	30.8695	30.8315	30.8147	30.9058	30.8212				+	+	LFQ intensity kd_6PGD_LFQ intensity kd_ctrl;LFQ intensity kd_TKT_LFQ intensity kd_ctrl	Kctd12	identical protein binding;molecular_function;protein binding	protein homooligomerization;regulation of G-protein coupled receptor protein signaling pathway	cell junction;membrane;plasma membrane;postsynaptic membrane;presynaptic membrane;receptor complex;synapse		19	19	19	61.2	61.2	61.2	35.888	0	258.74	28011000000	322	0.418965	0.648382	-0.115948	-0.532097	0.160458	0.854743	-0.0519346
30.1858	30.2001	30.4064	30.2069	30.1684	30.3304	30.4635	30.5702	30.7431	30.2748	30.0897	30.0887	30.7819	30.7026	30.6443	30.3611	30.4313	30.2655	30.2824	30.0943	30.2521				+	+	LFQ intensity kd_6PGD_LFQ intensity kd_ctrl;LFQ intensity kd_TKT_LFQ intensity kd_ctrl	Nup98	hydrolase activity;mRNA binding;nuclear localization sequence binding;peptidase activity;peptide binding;promoter-specific chromatin binding;RNA binding;RNA polymerase II transcription coactivator activity;serine-type peptidase activity;structural constituent of nuclear pore	DNA replication;mRNA transport;nuclear pore complex assembly;nucleocytoplasmic transport;positive regulation of mRNA splicing, via spliceosome;positive regulation of transcription by RNA polymerase II;posttranscriptional tethering of RNA polymerase II gene DNA at nuclear periphery;protein import into nucleus;protein transport;proteolysis;RNA export from nucleus;telomere tethering at nuclear perip…	intracellular membrane-bounded organelle;kinetochore;membrane;nuclear body;nuclear envelope;nuclear inclusion body;nuclear membrane;nuclear periphery;nuclear pore;nuclear pore cytoplasmic filaments;nuclear pore nuclear basket;nuclear pore outer ring;nucleoplasm;nucleus;ribonucleoprotein complex	Amplification of signal from unattached kinetochores via a MAD2 inhibitory signal;Amplification of signal from the kinetochores;Cell Cycle;Cell Cycle Checkpoints;Cell Cycle, Mitotic;Cellular response to heat stress;Cellular responses to external stimuli;Cellular responses to stress;Gene expression (Transcription);Gene Silencing by RNA;Glucose metabolism;Glycolysis;M Phase;Metabolism;Metabolism of…	45	45	45	32.2	32.2	32.2	197.31	0	302.3	22054000000	312	0.121908	0.905902	0.0288506	0.154766	0.790797	0.510826	0.117394
30.5276	30.3959	30.8537	30.5413	30.321	30.5291	30.3305	30.1886	30.4358	30.7008	30.7968	30.6648	29.6838	30.0233	29.6733	30.1219	30.2874	30.3577	30.4693	30.4197	30.1216				+	+	LFQ intensity kd_6PGD_LFQ intensity kd_ctrl;LFQ intensity kd_TKT_LFQ intensity kd_ctrl	Syne1	actin binding;actin filament binding;enzyme binding;identical protein binding;lamin binding;protein binding;protein homodimerization activity	cell differentiation;centrosome localization;cytoskeletal anchoring at nuclear membrane;Golgi organization;muscle cell differentiation;nuclear matrix anchoring at nuclear membrane;nuclear migration;regulation of cilium assembly;spermatogenesis	cytoplasm;cytoskeleton;Golgi apparatus;integral component of membrane;meiotic nuclear membrane microtubule tethering complex;membrane;nuclear envelope;nuclear membrane;nuclear outer membrane;nucleolus;nucleoplasm;nucleus;P-body;postsynaptic membrane;sarcomere		42	42	42	6.8	6.8	6.8	1009.9	0	107.4	20958000000	120	0.346971	0.6677	0.128614	0.506939	0.975379	0.296455	-0.208124
27.7996	27.8833	28.6653	28.8547	28.6115	28.7608	28.6012	28.7245	28.9605	27.9903	27.1314	27.7282	28.6594	28.6783	28.5273	28.218	28.747	28.4878	28.6673	29.0569	28.6165				+	+	LFQ intensity kd_6PGD_LFQ intensity kd_ctrl;LFQ intensity kd_TKT_LFQ intensity kd_ctrl	Sh3bp1	GTPase activator activity;semaphorin receptor binding;SH3 domain binding	actin filament organization;cell junction assembly;cell migration;establishment of epithelial cell apical/basal polarity;negative regulation of small GTPase mediated signal transduction;phagocytosis;phagocytosis, engulfment;positive regulation of GTPase activity;regulation of actin cytoskeleton organization;regulation of actin filament depolymerization;regulation of blood vessel endothelial cell …	adherens junction;bicellular tight junction;cell junction;cell leading edge;cell projection;cytoplasm;cytosol;exocyst;lamellipodium;nucleus;phagocytic cup		16	16	16	40.1	40.1	40.1	64.747	0	92.239	6319700000	114	1.03332	0.113159	-0.626279	-1.62829	0.698916	0.337149	-0.258075
28.7529	28.813	28.9887	28.696	28.6124	28.1688	28.5902	28.0584	28.2521	28.9737	28.8492	29.0154	27.8966	28.0169	28.2076	28.322	28.641	28.0192	28.7223	28.9097	28.3677				+	+	LFQ intensity kd_6PGD_LFQ intensity kd_ctrl;LFQ intensity kd_TKT_LFQ intensity kd_ctrl	Tank	deubiquitinase activator activity;metal ion binding;protein binding;thiol-dependent ubiquitin-specific protease activity;ubiquitin protein ligase binding	cellular response to DNA damage stimulus;cellular response to interleukin-1;cellular response to ionizing radiation;cellular response to tumor necrosis factor;I-kappaB kinase/NF-kappaB signaling;negative regulation of I-kappaB kinase/NF-kappaB signaling;positive regulation of protein deubiquitination;positive regulation of ubiquitin-specific protease activity;proteolysis	cytoplasm;cytosol;protein-containing complex	Activation of IRF3/IRF7 mediated by TBK1/IKK epsilon;Immune System;Innate Immune System;MyD88-independent TLR4 cascade;Toll Like Receptor 4 (TLR4) Cascade;Toll-Like Receptors Cascades;TRIF(TICAM1)-mediated TLR4 signaling	10	10	10	26.2	26.2	26.2	47.018	0	31.444	5793400000	51	0.94254	0.191412	0.359109	1.29075	0.272309	0.673212	-0.165003
27.6562	28.4575	28.4423	27.6352	27.9328	28.1758	28.3822	28.5529	28.2485	27.3046	27.9027	27.8595	28.5358	28.3831	28.7453	27.5243	27.5748	27.6873	28.1726	27.7251	28.0405				+	+	LFQ intensity kd_6PGD_LFQ intensity kd_ctrl;LFQ intensity kd_TKT_LFQ intensity kd_ctrl	Sbno1	molecular_function;protein binding	biological_process;bone mineralization;bone trabecula morphogenesis;cell differentiation;cellular response to interleukin-11;cellular response to interleukin-6;cellular response to leukemia inhibitory factor;cellular response to lipopolysaccharide;macrophage activation involved in immune response;multinuclear osteoclast differentiation;negative regulation of transcription, DNA-templated;ossificat…	cellular_component		15	15	15	14.8	14.8	14.8	153.79	0	36.427	5168100000	60	0.36849	0.532769	0.270753	0.664718	0.910575	0.227535	-0.319079
32.4648	31.6927	30.8925	31.4788	32.5632	32.6215	30.1648	29.8396	29.7431	31.0622	31.9617	32.1361	30.3247	30.2071	30.0625	31.8217	32.0705	31.7784	31.4432	32.3235	31.8338				+	+	LFQ intensity kd_6PGD_LFQ intensity kd_ctrl;LFQ intensity kd_TKT_LFQ intensity kd_ctrl	Ptprz1	hydrolase activity;phosphatase activity;phosphoprotein phosphatase activity;protein binding;protein tyrosine phosphatase activity	axonogenesis;dephosphorylation;hematopoietic progenitor cell differentiation;learning or memory;oligodendrocyte differentiation;peptidyl-tyrosine dephosphorylation;protein dephosphorylation;regulation of oligodendrocyte progenitor proliferation	extracellular matrix;extracellular region;integral component of membrane;intrinsic component of plasma membrane;membrane;perineuronal net;plasma membrane	Cytokine Signaling in Immune system;Immune System;Other interleukin signaling;Signaling by Interleukins	2	2	2	2.1	2.1	2.1	164.36	0.0062278	1.9759	47014000000	51	0.386066	0.442931	-0.537837	-0.783336	0.360775	0.518856	-0.331003
28.3541	28.1706	27.8636	28.335	28.3543	28.3799	29.0156	28.9785	28.3863	27.9399	27.9735	28.0517	28.6333	28.5356	28.8358	28.5264	28.5192	28.6469	27.9906	28.5654	28.1802				+	+	LFQ intensity kd_6PGD_LFQ intensity kd_ctrl;LFQ intensity kd_TKT_LFQ intensity kd_ctrl	Tmf1	DNA binding;protein binding	acrosome assembly;cellular response to organic cyclic compound;defense response to bacterium;flagellated sperm motility;Leydig cell differentiation;luteinizing hormone secretion;male gonad development;negative regulation of apoptotic process;negative regulation of gene expression;positive regulation of cytokine production;positive regulation of testosterone secretion;regulation of proteasomal pro…	cytoplasm;endoplasmic reticulum;Golgi apparatus;Golgi membrane;membrane;nucleus	Intra-Golgi and retrograde Golgi-to-ER traffic;Membrane Trafficking;Retrograde transport at the Trans-Golgi-Network;Vesicle-mediated transport	22	22	22	29.8	29.8	29.8	121.8	0	51.443	5568800000	68	0.722693	0.347256	-0.226942	-0.931314	2.05918	0.157523	0.207776
27.7621	27.0711	26.7558	28.4555	27.3285	26.5367	28.2208	28.2756	28.0437	27.1737	27.0397	27.0445	28.2334	NaN	28.2677	27.2386	27.4461	27.9393	26.7149	NaN	27.6082				+	+	LFQ intensity kd_6PGD_LFQ intensity kd_ctrl;LFQ intensity kd_TKT_LFQ intensity kd_ctrl	Mrps17	RNA binding;rRNA binding;structural constituent of ribosome	mitochondrial translation;translation	intracellular;mitochondrial small ribosomal subunit;mitochondrion;ribosome	Metabolism of proteins;Mitochondrial translation;Mitochondrial translation elongation;Mitochondrial translation termination;Translation	6	6	6	39.1	39.1	39.1	9.9008	0	9.3025	3309700000	31	0.143384	0.797537	-0.2439	-0.333622	0.0588896	0.910922	0.101075
29.5778	29.6488	29.4018	28.8024	28.9583	29.279	28.8812	28.6012	29.0712	29.6328	29.2553	29.5073	28.8359	28.5915	28.8377	29.1617	28.9319	29.1922	29.0777	29.4848	29.3491				+	+	LFQ intensity kd_6PGD_LFQ intensity kd_ctrl;LFQ intensity kd_TKT_LFQ intensity kd_ctrl	Tnip1	identical protein binding;mitogen-activated protein kinase binding;polyubiquitin modification-dependent protein binding;protein binding;protein kinase binding	cellular response to lipopolysaccharide;glycoprotein biosynthetic process;inflammatory response;leukocyte cell-cell adhesion;modulation by symbiont of host I-kappaB kinase/NF-kappaB cascade;MyD88-dependent toll-like receptor signaling pathway;negative regulation of ERK1 and ERK2 cascade;negative regulation of I-kappaB kinase/NF-kappaB signaling;positive regulation of inflammatory response;positiv…	cytoplasm;cytosol;nucleoplasm;nucleus	Deubiquitination;Metabolism of proteins;Ovarian tumor domain proteases;Post-translational protein modification	20	20	11	37	37	18.4	72.938	0	80.007	9521000000	122	1.54179	0.05993	0.529565	2.04979	0.193533	0.791481	0.0820255
29.375	29.6426	29.9971	29.5109	29.4602	29.5696	29.8568	29.9717	29.9848	29.1215	29.259	29.4293	28.4746	28.2903	28.687	29.9185	29.7812	29.7813	29.6973	29.9952	29.9436				+	+	LFQ intensity kd_6PGD_LFQ intensity kd_ctrl;LFQ intensity kd_TKT_LFQ intensity kd_ctrl	Itgal	cell adhesion molecule binding;ICAM-3 receptor activity;metal ion binding	activated T cell proliferation;cell adhesion;cell surface receptor signaling pathway;cell-cell adhesion;cell-matrix adhesion;heterophilic cell-cell adhesion via plasma membrane cell adhesion molecules;integrin-mediated signaling pathway;leukocyte cell-cell adhesion;phagocytosis;positive regulation of calcium-mediated signaling;positive regulation of cell-cell adhesion;positive regulation of T cel…	cell surface;cell-cell junction;external side of plasma membrane;immunological synapse;integral component of membrane;integrin alphaL-beta2 complex;integrin complex;membrane;plasma membrane	Adaptive Immune System;Cell surface interactions at the vascular wall;Extracellular matrix organization;Hemostasis;Immune System;Immunoregulatory interactions between a Lymphoid and a non-Lymphoid cell;Innate Immune System;Integrin cell surface interactions;Neutrophil degranulation	16	16	16	14.1	14.1	14.1	128.21	0	46.88	12988000000	120	0.35998	0.624716	0.157975	0.558344	2.31145	0.0707226	0.313428
31.3259	31.021	31.2374	31.2609	31.2722	31.3446	31.2748	31.3792	30.9833	31.841	31.6731	31.9663	30.8149	30.6646	30.8039	31.5786	31.4716	31.481	31.5406	31.4118	31.3173				+	+	LFQ intensity kd_6PGD_LFQ intensity kd_ctrl;LFQ intensity kd_TKT_LFQ intensity kd_ctrl	Mki67	ATP binding;DNA binding;nucleotide binding;protein C-terminus binding	cell cycle;cell proliferation;cholangiocyte proliferation;hepatocyte proliferation;meiotic cell cycle;regulation of chromatin organization;regulation of chromosome segregation;regulation of mitotic nuclear division	chromosome;chromosome, centromeric region;condensed chromosome;cytoplasm;nuclear body;nucleolus;nucleus		70	70	70	30.3	30.3	30.3	350.86	0	254.65	41009000000	268	0.445698	0.670045	-0.0977809	-0.503246	2.14231	0.139475	0.217873
28.97	29.1258	29.1019	28.8834	28.8451	28.8218	29.3107	29.0851	29.247	28.6811	28.6289	28.3203	29.2774	29.1835	29.2452	28.9578	28.6018	28.7576	28.6794	29.0644	29.1528				+	+	LFQ intensity kd_6PGD_LFQ intensity kd_ctrl;LFQ intensity kd_TKT_LFQ intensity kd_ctrl	Ubr5	metal ion binding;protein binding;RNA binding;transferase activity;ubiquitin binding;ubiquitin protein ligase activity;ubiquitin-protein transferase activity;ubiquitin-ubiquitin ligase activity;zinc ion binding	cellular response to DNA damage stimulus;DNA repair;negative regulation of double-strand break repair;negative regulation of histone H2A K63-linked ubiquitination;negative regulation of interleukin-17 secretion;positive regulation of canonical Wnt signaling pathway;positive regulation of gene expression;positive regulation of protein import into nucleus, translocation;progesterone receptor signal…	cytoplasm;cytosol;nucleoplasm;nucleus;perinuclear region of cytoplasm;protein-containing complex		28	28	28	15.8	15.8	15.8	308.96	0	51.201	8376000000	109	1.85486	0.151324	0.215769	1.42258	0.302282	0.739402	-0.0777276
28.1037	27.9585	27.6736	28.2654	28.0946	28.0287	28.2359	28.3563	28.2883	27.985	27.7629	27.9122	27.4137	27.5817	27.4073	28.3078	28.0925	28.1786	28.1133	28.3358	27.862				+	+	LFQ intensity kd_6PGD_LFQ intensity kd_ctrl;LFQ intensity kd_TKT_LFQ intensity kd_ctrl	Trim33	co-SMAD binding;DNA binding;metal ion binding;protein binding;R-SMAD binding;transferase activity;zinc ion binding	negative regulation of BMP signaling pathway;protein ubiquitination;regulation of transcription, DNA-templated;regulation of transforming growth factor beta receptor signaling pathway;transcription, DNA-templated	intracellular;nucleus	Downregulation of SMAD2/3:SMAD4 transcriptional activity;Gene expression (Transcription);Generic Transcription Pathway;RNA Polymerase II Transcription;Signal Transduction;Signaling by TGF-beta family members;Signaling by TGF-beta Receptor Complex;Transcriptional activity of SMAD2/SMAD3:SMAD4 heterotrimer	13	13	13	13.3	13.3	13.3	123.67	0	46.406	4171600000	84	0.684007	0.372064	-0.217605	-0.889342	0.269281	0.782158	0.0634327
28.3574	28.2667	28.881	29.0609	28.6495	28.7093	28.931	28.9827	29.2636	28.4622	28.3491	28.4386	28.9805	29.2041	29.3712	28.7334	28.8335	28.6375	28.8294	28.9976	29.4273				+	+	LFQ intensity kd_6PGD_LFQ intensity kd_ctrl;LFQ intensity kd_TKT_LFQ intensity kd_ctrl	Pxn	beta-catenin binding;BH4 domain binding;metal ion binding;neuropilin binding;protein binding;receptor signaling complex scaffold activity;vinculin binding	activation of MAPK activity;branching morphogenesis of an epithelial tube;cell adhesion;cell-matrix adhesion;cellular response to reactive oxygen species;cytoskeleton organization;endothelial cell migration;focal adhesion assembly;growth hormone receptor signaling pathway;integrin-mediated signaling pathway;lamellipodium assembly;peptidyl-tyrosine phosphorylation;positive regulation of angiogenes…	cell cortex;cell junction;cell leading edge;cytoplasm;cytoskeleton;cytosol;focal adhesion;lamellipodium;plasma membrane;stress fiber	GAB1 signalosome;Muscle contraction;PTK6 Regulates RHO GTPases, RAS GTPase and MAP kinases;Signal Transduction;Signaling by EGFR;Signaling by Non-Receptor Tyrosine Kinases;Signaling by PTK6;Signaling by Receptor Tyrosine Kinases;Signaling by VEGF;Smooth Muscle Contraction;VEGFA-VEGFR2 Pathway	12	12	12	29.1	29.1	29.1	64.506	0	199	7752000000	103	0.590891	0.352759	-0.304842	-0.922412	0.19664	0.802203	-0.071757
29.3208	29.2627	29.2871	29.6313	29.2845	29.4357	29.5648	29.3804	29.4611	28.3051	28.589	28.8265	29.263	29.4003	29.1917	29.1934	28.9796	28.9703	29.4329	29.3806	29.3927				+	+	LFQ intensity kd_6PGD_LFQ intensity kd_ctrl;LFQ intensity kd_TKT_LFQ intensity kd_ctrl	Iqgap3	calmodulin binding;myosin VI light chain binding;protein binding;Ras GTPase binding;Rho GTPase binding	activation of MAPK activity;cellular response to organic substance;ERK1 and ERK2 cascade;G1/S transition of mitotic cell cycle;negative regulation of gene expression;positive regulation of gene expression;positive regulation of mammary gland epithelial cell proliferation;positive regulation of protein phosphorylation;Ras protein signal transduction;regulation of cell size;regulation of GTPase act…	cell-cell junction;cytoplasm;lateral plasma membrane	RHO GTPase Effectors;RHO GTPases activate IQGAPs;Signal Transduction;Signaling by Rho GTPases	38	36	36	27.3	26	26	185.35	0	95.843	10051000000	167	0.720502	0.434534	-0.160325	-0.794558	1.50232	0.0950861	-0.402779
27.8368	27.9427	28.0227	27.4216	28.0235	27.3433	27.5756	27.535	NaN	28.8884	28.5136	28.4847	27.4368	26.8602	26.5172	27.2405	27.389	27.2035	28.1105	28.1931	27.7318				+	+	LFQ intensity kd_6PGD_LFQ intensity kd_ctrl;LFQ intensity kd_TKT_LFQ intensity kd_ctrl	Snx7	lipid binding;phosphatidylinositol binding;protein binding	endocytosis;protein transport;vesicle organization	cytoplasmic vesicle;cytoplasmic vesicle membrane;endosome;extrinsic component of membrane;membrane		10	10	10	26.7	26.7	26.7	50.878	0	33.694	3419100000	46	0.695035	0.280593	0.337918	1.05104	0.64763	0.321173	-0.318466
32.1006	32.3244	32.0747	31.674	31.8268	32.0109	31.7188	31.6728	31.3896	32.0284	32.3842	32.3698	31.3249	31.354	31.2618	31.9786	31.9817	32.0318	31.839	31.8427	31.9726				+	+	LFQ intensity kd_6PGD_LFQ intensity kd_ctrl;LFQ intensity kd_TKT_LFQ intensity kd_ctrl	Reep5	protein binding	biological_process	endoplasmic reticulum;endoplasmic reticulum tubular network;integral component of membrane;membrane	G alpha (s) signalling events;GPCR downstream signalling;Olfactory Signaling Pathway;Signal Transduction;Signaling by GPCR	17	17	17	40.2	40.2	40.2	21.447	0	112.34	60154000000	240	1.23194	0.142546	0.32937	1.46013	0.742946	0.431114	0.160121
28.8149	28.7694	29.4861	28.659	28.873	28.9982	28.968	28.7767	28.8877	28.1439	28.4983	28.4433	29.1347	28.9914	28.9246	28.8116	28.9619	28.8609	28.4711	28.716	28.484				+	+	LFQ intensity kd_6PGD_LFQ intensity kd_ctrl;LFQ intensity kd_TKT_LFQ intensity kd_ctrl	Dap3	structural constituent of ribosome	apoptotic mitochondrial changes;apoptotic process	mitochondrial matrix;mitochondrial ribosome;mitochondrial small ribosomal subunit;mitochondrion;nucleoplasm;ribosome;small ribosomal subunit	Metabolism of proteins;Mitochondrial translation;Mitochondrial translation elongation;Mitochondrial translation termination;Translation	17	17	17	53.8	53.8	53.8	45.287	0	80.164	7478400000	162	0.288766	0.662471	0.180063	0.511597	0.116321	0.899469	0.0347061
28.4255	28.4423	28.1084	27.916	28.1459	27.9518	27.9508	27.4547	27.5322	28.7584	28.7596	28.7782	28.2299	28.0677	27.9497	28.0249	27.7784	27.8169	27.9856	28.1797	27.809				+	+	LFQ intensity kd_6PGD_LFQ intensity kd_ctrl;LFQ intensity kd_TKT_LFQ intensity kd_ctrl	Zwilch	molecular_function	cell cycle;cell division;mitotic cell cycle checkpoint	chromosome;chromosome, centromeric region;condensed chromosome kinetochore;kinetochore;RZZ complex	Amplification of signal from unattached kinetochores via a MAD2 inhibitory signal;Amplification of signal from the kinetochores;Cell Cycle;Cell Cycle Checkpoints;Cell Cycle, Mitotic;M Phase;Mitotic Anaphase;Mitotic Metaphase and Anaphase;Mitotic Prometaphase;Mitotic Spindle Checkpoint;Resolution of Sister Chromatid Cohesion;RHO GTPase Effectors;RHO GTPases Activate Formins;Separation of Sister Ch…	9	9	9	20.8	20.8	20.8	67.45	0	37.357	4347300000	59	1.16086	0.158651	0.320851	1.39518	0.554991	0.554874	-0.131134
30.3989	30.2141	30.25	29.994	29.9701	30.0292	29.3411	29.7759	29.6694	31.1154	30.5022	30.4459	29.2391	28.5096	28.7458	29.9606	30.2355	30.281	30.1865	30.0794	30.1022				+	+	LFQ intensity kd_6PGD_LFQ intensity kd_ctrl;LFQ intensity kd_TKT_LFQ intensity kd_ctrl	Cep170	molecular_function	biological_process	centriolar subdistal appendage;centriole;centrosome;cytoplasm;cytoskeleton;cytosol;microtubule;plasma membrane;spindle		37	37	37	32.4	32.4	32.4	173.94	0	121.93	16158000000	144	2.09561	0.0849191	0.289881	1.8218	0.726994	0.435124	0.161235
29.3255	29.2951	29.2133	29.0618	28.897	29.2209	28.3089	29.0747	28.3159	29.8545	29.7319	29.649	28.3244	28.4588	28.9356	29.1347	29.418	29.5141	29.2396	29.3009	29.2845				+	+	LFQ intensity kd_6PGD_LFQ intensity kd_ctrl;LFQ intensity kd_TKT_LFQ intensity kd_ctrl	Slc38a10	amino acid transmembrane transporter activity	amino acid transmembrane transport;amino acid transport;bone development;ion transport;sodium ion transport	Golgi apparatus;integral component of membrane;membrane		14	14	14	17	17	17	117.14	0	45.163	8947000000	52	1.03096	0.260699	0.218082	1.09407	0.93836	0.232297	0.295713
33.5467	33.5075	33.6532	33.9284	33.8567	33.8798	33.8015	34.0074	34.0881	33.326	33.4317	33.339	32.4369	31.934	32.2809	33.8907	33.906	33.8917	33.963	34.0163	33.8558				+	+	LFQ intensity kd_6PGD_LFQ intensity kd_ctrl;LFQ intensity kd_TKT_LFQ intensity kd_ctrl	Dpysl2	chondroitin sulfate binding;filamin binding;hydrolase activity;hydrolase activity, acting on carbon-nitrogen (but not peptide) bonds;identical protein binding;microtubule binding;phosphoprotein binding;protein binding;protein kinase binding;SH3 domain binding	actin crosslink formation;actin filament bundle assembly;axon guidance;brain development;cell differentiation;cellular response to cytokine stimulus;cytoskeleton organization;endocytosis;microtubule cytoskeleton organization;multicellular organism development;negative regulation of actin filament binding;negative regulation of cell migration;negative regulation of neuron projection development;ne…	axon;cell body;cell projection;centrosome;cytoplasm;cytoskeleton;cytosol;dendrite;exocytic vesicle;extracellular space;filamentous actin;growth cone;lamellipodium;membrane;microtubule;microtubule organizing center;midbody;mitochondrion;myelin sheath;neuron projection;neuronal cell body;plasma membrane;protein-containing complex;spindle;terminal bouton	Axon guidance;CRMPs in Sema3A signaling;Developmental Biology;L1CAM interactions;Recycling pathway of L1;Semaphorin interactions	51	51	50	86	86	84.4	62.277	0	323.31	220790000000	1387	2.56225	0.0521011	-0.319135	-2.15053	0.132832	0.95786	0.00783412
30.4784	30.7359	30.6522	30.2647	30.1957	29.6427	30.7859	30.3683	30.4897	29.5903	29.8281	30.0611	30.8967	30.8167	30.7188	29.7126	29.6419	29.6574	30.0201	29.9341	30.2823				+	+	LFQ intensity kd_6PGD_LFQ intensity kd_ctrl;LFQ intensity kd_TKT_LFQ intensity kd_ctrl	Psmb1	endopeptidase activity;hydrolase activity;peptidase activity;threonine-type endopeptidase activity	proteolysis;proteolysis involved in cellular protein catabolic process	cytoplasm;cytosol;nucleoplasm;nucleus;proteasome complex;proteasome core complex;proteasome core complex, beta-subunit complex	ABC-family proteins mediated transport;Activation of APC/C and APC/C:Cdc20 mediated degradation of mitotic proteins;Activation of NF-kappaB in B cells;Adaptive Immune System;Antigen processing: Ubiquitination & Proteasome degradation;Antigen processing-Cross presentation;APC/C:Cdc20 mediated degradation of mitotic proteins;APC/C:Cdc20 mediated degradation of Securin;APC/C:Cdh1 mediated degradatio…	12	12	12	61.7	61.7	61.7	26.372	0	290.15	23553000000	317	1.30542	0.0751457	0.587811	1.8903	0.853456	0.223401	-0.363716
31.228	31.1344	31.1271	31.0751	30.9189	30.5289	31.1985	31.323	31.2083	30.514	30.5228	30.5993	31.4922	31.4821	31.5056	31.0488	30.9309	30.942	30.7277	30.3348	30.5845				+	+	LFQ intensity kd_6PGD_LFQ intensity kd_ctrl;LFQ intensity kd_TKT_LFQ intensity kd_ctrl	Hdac1;Gm10093	activating transcription factor binding;chromatin binding;core promoter binding;core promoter sequence-specific DNA binding;deacetylase activity;DNA binding;DNA binding transcription factor activity;enzyme binding;histone deacetylase activity;histone deacetylase binding;hydrolase activity;Krueppel-associated box domain binding;metal ion binding;NAD-dependent histone deacetylase activity (H3-K14 s…	chromatin organization;chromatin silencing at rDNA;circadian regulation of gene expression;circadian rhythm;embryonic digit morphogenesis;endoderm development;epidermal cell differentiation;eyelid development in camera-type eye;fungiform papilla formation;hair follicle placode formation;hippocampus development;histone deacetylation;histone H3 deacetylation;histone H4 deacetylation;methylation-dep…	chromatin;cytoplasm;cytosol;heterochromatin;histone deacetylase complex;neuronal cell body;nuclear chromatin;nucleoplasm;nucleus;NuRD complex;protein-containing complex;Sin3 complex;transcription factor complex;transcriptional repressor complex	Cell Cycle;Cell Cycle, Mitotic;Deactivation of the beta-catenin transactivating complex;Downregulation of SMAD2/3:SMAD4 transcriptional activity;ESR-mediated signaling;Estrogen-dependent gene expression;Factors involved in megakaryocyte development and platelet production;Formation of the beta-catenin:TCF transactivating complex;G0 and Early G1;Gene expression (Transcription);Generic Transcriptio…	20	20	11	52.3	52.3	29	55.074	0	275.65	36859000000	352	0.90783	0.214831	0.322199	1.21291	0.328058	0.663231	0.132952
27.7277	27.7594	27.3224	26.3476	26.9858	27.5018	25.9521	25.9282	26.3827	29.8857	28.4964	28.097	25.9529	27.0524	26.0508	26.3286	26.9121	26.6348	26.8318	NaN	NaN				+	+	LFQ intensity kd_6PGD_LFQ intensity kd_ctrl;LFQ intensity kd_TKT_LFQ intensity kd_ctrl	Sema4d	identical protein binding;neuropilin binding;protein binding;semaphorin receptor binding;signaling receptor activity;signaling receptor binding;transmembrane signaling receptor activity	cell differentiation;leukocyte aggregation;multicellular organism development;negative chemotaxis;negative regulation of alkaline phosphatase activity;negative regulation of cell adhesion;negative regulation of osteoblast differentiation;negative regulation of peptidyl-tyrosine phosphorylation;negative regulation of transcription by RNA polymerase II;nervous system development;ossification involv…	extracellular space;integral component of membrane;integral component of plasma membrane;membrane;plasma membrane	Axon guidance;Developmental Biology;Other semaphorin interactions;Sema4D in semaphorin signaling;Sema4D induced cell migration and growth-cone collapse;Sema4D mediated inhibition of cell attachment and migration;Semaphorin interactions	8	8	8	11.5	11.5	11.5	95.639	0	24.141	2122600000	29	0.843412	0.151089	0.658101	1.42374	0.356096	0.526562	-0.319917
31.643	31.5408	31.7114	32.1348	32.1374	31.8147	32.1298	32.2311	32.369	31.7103	31.5213	31.3728	30.9354	31.151	31.0793	31.7894	32.043	31.915	32.0138	31.9027	31.9629				+	+	LFQ intensity kd_6PGD_LFQ intensity kd_ctrl;LFQ intensity kd_TKT_LFQ intensity kd_ctrl	Gsto1	glutathione dehydrogenase (ascorbate) activity;glutathione transferase activity;identical protein binding;methylarsonate reductase activity;oxidoreductase activity;transferase activity	cellular oxidant detoxification;cellular response to arsenic-containing substance;glutathione metabolic process;L-ascorbic acid metabolic process;metabolic process;negative regulation of ryanodine-sensitive calcium-release channel activity;oxidation-reduction process;positive regulation of ryanodine-sensitive calcium-release channel activity;regulation of release of sequestered calcium ion into c…	cytoplasm;cytosol	Biological oxidations;Glutathione conjugation;Metabolism;Metabolism of vitamins and cofactors;Metabolism of water-soluble vitamins and cofactors;Methylation;Phase II - Conjugation of compounds;Vitamin C (ascorbate) metabolism	19	19	19	77.1	77.1	77.1	27.497	0	264.43	63686000000	575	1.55031	0.0848592	-0.397251	-1.82192	0.364167	0.666693	-0.113173
28.2298	28.2382	28.5386	28.2155	28.278	28.3853	29.0729	28.9129	28.7843	27.8198	27.9617	28.5473	29.1698	28.9873	29.1223	28.4322	28.2761	28.4126	28.3124	27.7222	28.6047				+	+	LFQ intensity kd_6PGD_LFQ intensity kd_ctrl;LFQ intensity kd_TKT_LFQ intensity kd_ctrl	Abcc1	ATP binding;ATPase activity;ATPase activity, coupled to transmembrane movement of substances;glutathione S-conjugate-exporting ATPase activity;glutathione transmembrane transporter activity;hydrolase activity;nucleotide binding;phospholipid-translocating ATPase activity;sphingolipid-translocating ATPase activity;transmembrane transporter activity;xenobiotic transmembrane transporting ATPase activ…	drug transmembrane transport;glutathione transmembrane transport;phospholipid translocation;sphingolipid translocation;transmembrane transport;xenobiotic transport	basolateral plasma membrane;integral component of membrane;integral component of plasma membrane;membrane;plasma membrane		21	21	21	18.3	18.3	18.3	171.18	0	69.409	6100200000	129	0.139509	0.879146	0.0426203	0.200074	0.506346	0.676065	0.0807234
33.4693	33.5942	33.4626	33.2629	33.34	33.2322	32.9691	33.3339	33.2618	33.7062	33.8386	33.8952	32.7031	32.3962	32.4982	33.2476	33.0672	33.2282	33.2835	33.5424	33.3584				+	+	LFQ intensity kd_6PGD_LFQ intensity kd_ctrl;LFQ intensity kd_TKT_LFQ intensity kd_ctrl	Fyb	lipid binding;protein binding;signaling receptor binding	immune response;mast cell activation;protein localization to plasma membrane;signal transduction	actin cytoskeleton;cell junction;cytoplasm;cytosol;nucleus;plasma membrane	Adaptive Immune System;Cell-Cell communication;Generation of second messenger molecules;Immune System;Signal regulatory protein family interactions;TCR signaling	51	51	51	54.2	54.2	54.2	90.054	0	323.31	160900000000	760	1.89993	0.135358	0.230317	1.50049	0.674666	0.598082	-0.0973778
28.3001	28.1005	27.6468	28.2624	28.5174	28.1814	27.8206	27.6826	27.7499	28.0096	28.1945	28.2942	27.6476	27.3283	27.3682	29.0116	28.5871	28.8303	28.0735	28.0076	28.4695				+	+	LFQ intensity kd_6PGD_LFQ intensity kd_ctrl;LFQ intensity kd_TKT_LFQ intensity kd_ctrl	Myadm		establishment of endothelial barrier;membrane raft organization;negative regulation of actin filament polymerization;negative regulation of gene expression;negative regulation of heterotypic cell-cell adhesion;negative regulation of protein kinase C signaling;negative regulation of protein phosphorylation;positive regulation of cell migration;positive regulation of substrate adhesion-dependent ce…	cell-cell junction;cortical actin cytoskeleton;integral component of membrane;membrane;membrane raft;plasma membrane;ruffle		3	3	3	12.8	12.8	12.8	35.284	0	12.52	4581500000	29	0.628602	0.333083	-0.304616	-0.957345	1.42903	0.0864088	0.489278
30.212	30.1447	29.8715	29.9835	30.083	29.7481	29.6176	29.5416	29.5885	30.6211	30.5217	30.7108	29.9103	29.7359	30.0879	30.1597	30.3271	30.2642	30.1535	29.9537	29.9168				+	+	LFQ intensity kd_6PGD_LFQ intensity kd_ctrl;LFQ intensity kd_TKT_LFQ intensity kd_ctrl	Sptlc1	catalytic activity;protein binding;pyridoxal phosphate binding;serine C-palmitoyltransferase activity;transferase activity;transferase activity, transferring acyl groups	biosynthetic process;ceramide biosynthetic process;lipid metabolic process;positive regulation of lipophagy;sphinganine biosynthetic process;sphingolipid biosynthetic process;sphingolipid metabolic process;sphingomyelin biosynthetic process;sphingosine biosynthetic process	endoplasmic reticulum;endoplasmic reticulum membrane;integral component of membrane;membrane;serine C-palmitoyltransferase complex;SPOTS complex	Metabolism;Metabolism of lipids;Sphingolipid de novo biosynthesis;Sphingolipid metabolism	16	16	16	36.4	36.4	36.4	52.534	0	63.652	18486000000	142	0.406588	0.619956	0.137884	0.565419	1.32081	0.147974	0.31214
29.5881	29.4681	29.208	29.5911	29.3348	29.0842	29.5605	29.7403	29.1976	28.1615	28.0284	27.5833	29.621	29.0772	29.7357	28.2472	28.8187	28.7428	28.9342	28.3582	29.3025				+	+	LFQ intensity kd_6PGD_LFQ intensity kd_ctrl;LFQ intensity kd_TKT_LFQ intensity kd_ctrl	Lsm2	protein binding;protein kinase binding;Ral GTPase binding;RNA binding	mRNA catabolic process;mRNA processing;mRNA splicing, via spliceosome;RNA splicing;spliceosomal tri-snRNP complex assembly	catalytic step 2 spliceosome;cytoplasm;Lsm1-7-Pat1 complex;nucleus;P-body;precatalytic spliceosome;spliceosomal complex;U4/U6 x U5 tri-snRNP complex;U6 snRNP	Deadenylation-dependent mRNA decay;Metabolism of RNA;mRNA decay by 5' to 3' exoribonuclease;mRNA Splicing;mRNA Splicing - Major Pathway;mRNA Splicing - Minor Pathway;Processing of Capped Intron-Containing Pre-mRNA	6	6	6	69.5	69.5	69.5	10.834	0	82.61	9971600000	110	0.174106	0.819094	0.0847378	0.29795	1.47105	0.057349	-0.733816
26.2343	25.9961	26.5634	26.4292	26.2443	26.0518	26.8548	26.1998	26.3548	25.0969	25.7725	25.5388	27.2157	28.0208	26.4817	26.4217	26.9392	26.4833	26.4084	26.7316	26.5769				+	+	LFQ intensity kd_6PGD_LFQ intensity kd_ctrl;LFQ intensity kd_TKT_LFQ intensity kd_ctrl	Mrpl23	RNA binding;structural constituent of ribosome	mitochondrial translation;translation	fibrillar center;intracellular;mitochondrial large ribosomal subunit;mitochondrion;ribosome	Metabolism of proteins;Mitochondrial translation;Mitochondrial translation elongation;Mitochondrial translation termination;Translation	5	5	1	68.5	68.5	10.3	17.121	0	11.96	1533700000	40	0.0393336	0.950755	0.0228367	0.0768258	0.885617	0.212137	0.372978
28.0378	27.4848	27.3885	28.1562	28.2498	27.3105	28.5572	28.5145	28.5594	27.8485	26.9599	26.8037	29.855	30.3137	29.7915	26.9225	27.5181	27.2921	27.6759	26.9197	28.3546				+	+	LFQ intensity kd_6PGD_LFQ intensity kd_ctrl;LFQ intensity kd_TKT_LFQ intensity kd_ctrl	Psmb5	endopeptidase activity;hydrolase activity;peptidase activity;threonine-type endopeptidase activity	proteasome-mediated ubiquitin-dependent protein catabolic process;proteolysis;proteolysis involved in cellular protein catabolic process;response to oxidative stress	centrosome;cytoplasm;cytosol;nucleoplasm;nucleus;proteasome complex;proteasome core complex;proteasome core complex, beta-subunit complex	ABC-family proteins mediated transport;Activation of APC/C and APC/C:Cdc20 mediated degradation of mitotic proteins;Activation of NF-kappaB in B cells;Adaptive Immune System;Antigen processing: Ubiquitination & Proteasome degradation;Antigen processing-Cross presentation;APC/C:Cdc20 mediated degradation of mitotic proteins;APC/C:Cdc20 mediated degradation of Securin;APC/C:Cdh1 mediated degradatio…	11	11	11	35.2	35.2	35.2	28.532	0	31.979	5692900000	57	0.302655	0.606071	-0.268477	-0.582645	0.892241	0.147712	-0.661256
29.5562	29.6582	29.296	29.0772	29.0203	NaN	29.6565	29.2114	29.3905	NaN	27.5519	28.1541	30.4514	30.0194	30.3354	28.3724	28.7712	28.6672	28.4777	28.7349	28.9355				+	+	LFQ intensity kd_6PGD_LFQ intensity kd_ctrl;LFQ intensity kd_TKT_LFQ intensity kd_ctrl	Aif1	actin binding;actin filament binding;calcium ion binding;metal ion binding;protein binding	actin filament bundle assembly;actin filament polymerization;cellular response to extracellular stimulus;cellular response to hormone stimulus;cellular response to hydroperoxide;cellular response to interferon-gamma;cellular response to morphine;inflammatory response;microglial cell activation;negative regulation of apoptotic process;negative regulation of gene expression;negative regulation of s…	actin filament;cell projection;cytoplasm;cytoskeleton;cytosol;lamellipodium;membrane;nucleus;perikaryon;perinuclear region of cytoplasm;phagocytic cup;plasma membrane;ruffle;ruffle membrane		5	5	5	37.4	37.4	37.4	16.91	0	39.805	10099000000	70	1.31638	0.0941928	0.454672	1.888	1.18985	0.117945	-0.445153
35.5971	35.6155	35.8349	35.4254	35.2767	35.452	35.8346	35.784	35.9021	35.3817	35.5111	35.52	35.9228	35.9908	36.1801	35.4337	35.563	35.335	35.6278	35.4775	35.4939				+	+	LFQ intensity kd_6PGD_LFQ intensity kd_ctrl;LFQ intensity kd_TKT_LFQ intensity kd_ctrl	Tuba1b	double-stranded RNA binding;GTP binding;GTPase activity;nucleotide binding;protein binding;structural constituent of cytoskeleton;ubiquitin protein ligase binding	cellular response to interleukin-4;microtubule cytoskeleton organization;microtubule-based process	cytoplasm;cytoplasmic microtubule;cytoskeleton;cytosol;membrane raft;microtubule;microtubule cytoskeleton;myelin sheath	Adaptive Immune System;Asparagine N-linked glycosylation;Axon guidance;Carboxyterminal post-translational modifications of tubulin;Cell Cycle;Cell Cycle, Mitotic;Cellular responses to external stimuli;Cellular responses to stress;Cilium Assembly;COPI-dependent Golgi-to-ER retrograde traffic;COPI-independent Golgi-to-ER retrograde traffic;COPI-mediated anterograde transport;Developmental Biology;E…	48	48	0	73.8	73.8	0	50.151	0	323.31	946730000000	4025	1.47142	0.129384	0.297787	1.53607	0.27805	0.786691	0.0592333
32.1401	32.4604	32.1851	32.6562	32.555	32.7	32.7942	32.3915	32.5213	31.492	31.8823	31.0439	29.8077	29.7366	30.1826	32.7212	32.8659	32.7468	32.6661	32.5593	32.4927				+	+	LFQ intensity kd_6PGD_LFQ intensity kd_ctrl;LFQ intensity kd_TKT_LFQ intensity kd_ctrl	Lyz2	catalytic activity;hydrolase activity;hydrolase activity, acting on glycosyl bonds;identical protein binding;lysozyme activity	cell wall macromolecule catabolic process;cytolysis;defense response to bacterium;defense response to Gram-negative bacterium;defense response to Gram-positive bacterium;metabolic process	extracellular region;extracellular space	Antimicrobial peptides;Immune System;Innate Immune System;Neutrophil degranulation	13	13	13	81.1	81.1	81.1	16.689	0	264.38	82715000000	331	1.58195	0.0876883	-0.375197	-1.79584	1.06994	0.389064	0.140886
28.287	28.0718	28.6329	28.5679	28.638	28.3097	28.8801	28.2247	28.5463	27.7927	28.0684	27.5457	28.5449	29.969	29.0378	28.6136	28.3572	28.4372	28.0578	28.1935	28.779				+	+	LFQ intensity kd_6PGD_LFQ intensity kd_ctrl;LFQ intensity kd_TKT_LFQ intensity kd_ctrl	Gba	glucosylceramidase activity;hydrolase activity;hydrolase activity, acting on glycosyl bonds;scavenger receptor binding;signaling receptor binding	autophagosome organization;beta-glucoside catabolic process;cellular response to starvation;cellular response to tumor necrosis factor;ceramide biosynthetic process;glucosylceramide catabolic process;lipid metabolic process;metabolic process;negative regulation of cellular protein metabolic process;negative regulation of interleukin-6 production;negative regulation of MAP kinase activity;negative…	extracellular space;lysosomal lumen;lysosomal membrane;lysosome;membrane	Glycosphingolipid metabolism;Metabolism;Metabolism of lipids;Sphingolipid metabolism	15	15	15	35.5	35.5	35.5	57.621	0	103.09	6232600000	148	0.383609	0.59193	-0.174616	-0.599045	0.102947	0.903422	-0.0358505
34.2349	34.2022	34.2704	34.2656	34.3723	34.2452	34.4142	34.3832	34.3835	33.6043	33.7828	34.0621	34.6988	34.3852	34.5827	34.2534	34.4227	34.2995	34.3528	34.3354	34.451				+	+	LFQ intensity kd_6PGD_LFQ intensity kd_ctrl;LFQ intensity kd_TKT_LFQ intensity kd_ctrl	Fasn	[acyl-carrier-protein] S-acetyltransferase activity;[acyl-carrier-protein] S-malonyltransferase activity;3-hydroxyacyl-[acyl-carrier-protein] dehydratase activity;3-hydroxyoctanoyl-[acyl-carrier-protein] dehydratase activity;3-oxoacyl-[acyl-carrier-protein] reductase (NADPH) activity;3-oxoacyl-[acyl-carrier-protein] synthase activity;3-oxo-glutaryl-[acp] methyl ester reductase activity;3-oxo-pime…	acetyl-CoA metabolic process;biosynthetic process;cellular response to interleukin-4;fatty acid biosynthetic process;fatty acid metabolic process;lipid metabolic process;mammary gland development;metabolic process;oxidation-reduction process	cytoplasm;cytosol;glycogen granule;Golgi apparatus;melanosome;mitochondrion;plasma membrane	ChREBP activates metabolic gene expression;Fatty acid metabolism;Fatty acyl-CoA biosynthesis;Integration of energy metabolism;Metabolism;Metabolism of lipids;Metabolism of vitamins and cofactors;Metabolism of water-soluble vitamins and cofactors;Vitamin B5 (pantothenate) metabolism	134	134	134	60.2	60.2	60.2	272.43	0	323.31	343010000000	2862	0.593996	0.737545	-0.0585264	-0.406296	0.183124	0.883466	0.0307948
26.5541	26.5464	26.2636	26.3645	26.5815	27.0506	26.888	27.3035	27.0708	26.3921	26.613	26.3944	26.9162	27.5669	27.392	26.7243	26.6564	26.987	26.8297	26.9062	26.7927				+	+	LFQ intensity kd_6PGD_LFQ intensity kd_ctrl;LFQ intensity kd_TKT_LFQ intensity kd_ctrl	Evi2a			integral component of membrane;membrane		5	5	5	33.2	33.2	33.2	24.087	0	63.272	1893000000	35	0.398192	0.544676	-0.2108	-0.65081	0.212138	0.739559	0.123688
25.8732	25.5034	26.8248	27.5663	27.2378	26.4464	26.6389	26.5652	27.0966	25.1197	25.637	25.9331	27.7232	27.9041	27.4488	26.0186	NaN	25.9842	NaN	26.7907	26.7923				+	+	LFQ intensity kd_6PGD_LFQ intensity kd_ctrl;LFQ intensity kd_TKT_LFQ intensity kd_ctrl	Akr1b7	alditol:NADP+ 1-oxidoreductase activity;oxidoreductase activity	cellular lipid metabolic process;oxidation-reduction process	cytoplasm;mitochondrion	Estrogen biosynthesis;G alpha (i) signalling events;GPCR downstream signalling;Metabolism;Metabolism of fat-soluble vitamins;Metabolism of lipids;Metabolism of steroid hormones;Metabolism of steroids;Metabolism of vitamins and cofactors;Retinoid metabolism and transport;Signal Transduction;Signaling by GPCR;Visual phototransduction	8	3	3	19.3	6.3	6.3	35.988	0.00021295	5.6899	1795600000	36	0.921681	0.108384	-1.01638	-1.65224	1.06491	0.08667	-1.08211
30.3525	30.7175	30.1576	29.933	30.0093	29.7675	29.6836	30.1425	30.0986	31.2203	30.7334	30.4211	28.1175	27.5598	27.7923	30.4195	30.0665	30.6073	29.9468	29.9217	30.1409				+	+	LFQ intensity kd_6PGD_LFQ intensity kd_ctrl;LFQ intensity kd_TKT_LFQ intensity kd_ctrl	Cd72	carbohydrate binding		integral component of membrane;integral component of plasma membrane;membrane	Axon guidance;Developmental Biology;Other semaphorin interactions;Semaphorin interactions	18	18	2	51	51	9.3	34.608	0	121.75	17036000000	165	1.32355	0.0866379	0.505934	1.81374	1.24553	0.11105	0.461158
31.7541	31.4051	31.8259	32.1243	31.9682	31.1389	32.0389	32.1166	31.835	30.9101	30.864	30.8811	31.5847	31.1559	31.6088	31.3841	30.9452	31.392	30.9232	31.1001	31.4751				+	+	LFQ intensity kd_6PGD_LFQ intensity kd_ctrl;LFQ intensity kd_TKT_LFQ intensity kd_ctrl	Ppib	collagen binding;isomerase activity;peptidyl-prolyl cis-trans isomerase activity;protein binding;protein-containing complex binding;RNA polymerase binding	bone development;chaperone-mediated protein folding;positive regulation by host of viral genome replication;positive regulation by host of viral process;positive regulation of multicellular organism growth;protein folding;protein peptidyl-prolyl isomerization;protein stabilization	endoplasmic reticulum;endoplasmic reticulum chaperone complex;endoplasmic reticulum lumen;melanosome;nucleus;perinuclear region of cytoplasm;protein-containing complex;smooth endoplasmic reticulum	Collagen biosynthesis and modifying enzymes;Collagen formation;Extracellular matrix organization	15	15	15	59.7	59.7	59.7	23.713	0	234.56	53958000000	396	0.0877525	0.884451	-0.0820758	-0.189879	0.672894	0.250809	-0.503359
35.1005	35.2767	35.3596	34.9931	35.0336	35.0457	35.3297	35.3853	35.4007	34.9757	35.0114	35.0659	35.4228	35.6553	35.6813	35.0931	34.9993	35.0908	35.048	35.0548	35.1669				+	+	LFQ intensity kd_6PGD_LFQ intensity kd_ctrl;LFQ intensity kd_TKT_LFQ intensity kd_ctrl	Rpl3	5S rRNA binding;RNA binding;structural constituent of ribosome	cellular response to interleukin-4;ribosomal large subunit assembly;translation	cytoplasm;cytosol;cytosolic large ribosomal subunit;intracellular;nucleolus;nucleus;protein-containing complex;ribosome	Metabolism of RNA;Nonsense Mediated Decay (NMD) enhanced by the Exon Junction Complex (EJC);Nonsense-Mediated Decay (NMD)	62	62	60	78.7	78.7	75.9	46.109	0	323.31	669430000000	2311	1.32804	0.205663	0.221418	1.2437	0.458199	0.820855	0.0369148
34.7554	34.9709	35.1532	35.2792	35.0357	34.7102	35.5249	35.3274	35.3823	34.6802	35.1088	34.8057	35.3351	35.3771	35.6737	35.115	35.0979	34.9902	35.0029	34.8886	35.3113				+	+	LFQ intensity kd_6PGD_LFQ intensity kd_ctrl;LFQ intensity kd_TKT_LFQ intensity kd_ctrl	Prdx1	antioxidant activity;cadherin binding;identical protein binding;oxidoreductase activity;peroxidase activity;peroxiredoxin activity;protein binding;thioredoxin peroxidase activity	cell proliferation;cell redox homeostasis;erythrocyte homeostasis;hydrogen peroxide catabolic process;natural killer cell activation;natural killer cell mediated cytotoxicity;oxidation-reduction process;regulation of NIK/NF-kappaB signaling;regulation of stress-activated MAPK cascade;removal of superoxide radicals;response to oxidative stress;response to reactive oxygen species	cytoplasm;cytosol;mitochondrion;myelin sheath;nucleus	Cellular responses to external stimuli;Cellular responses to stress;Detoxification of Reactive Oxygen Species;Gene expression (Transcription);Generic Transcription Pathway;RNA Polymerase II Transcription;TP53 Regulates Metabolic Genes;Transcriptional Regulation by TP53	40	40	39	98.5	98.5	98.5	22.176	0	323.31	639970000000	1985	0.0856234	0.900773	-0.0485229	-0.161234	0.128689	0.862968	0.0593936
34.6692	34.6349	34.6707	34.9275	34.7851	34.6986	34.9671	34.9303	35.0415	34.6291	34.4532	34.5967	35.4181	35.4727	35.4898	34.7469	34.71	34.6549	34.6892	34.698	34.8027				+	+	LFQ intensity kd_6PGD_LFQ intensity kd_ctrl;LFQ intensity kd_TKT_LFQ intensity kd_ctrl	Cap1	actin binding;adenylate cyclase binding;identical protein binding;protein binding	actin cytoskeleton organization;actin polymerization or depolymerization;ameboidal-type cell migration;cell morphogenesis;cytoskeleton organization;establishment or maintenance of cell polarity;receptor-mediated endocytosis;regulation of adenylate cyclase activity;signal transduction	cortical actin cytoskeleton;cytoplasm;cytosol;extracellular region;extracellular space;membrane;plasma membrane;postsynaptic density	Immune System;Innate Immune System;Neutrophil degranulation	57	57	57	85.4	85.4	85.4	51.564	0	323.31	529620000000	1905	1.00718	0.385264	-0.145424	-0.866923	0.624516	0.601844	-0.0997963
30.5431	30.5888	30.3461	30.837	30.5098	30.2129	30.4575	30.2966	30.3142	31.0014	30.6826	30.7466	30.0259	30.2601	30.2625	30.3685	30.3769	30.7517	30.6905	30.2318	30.2753				+	+	LFQ intensity kd_6PGD_LFQ intensity kd_ctrl;LFQ intensity kd_TKT_LFQ intensity kd_ctrl	Vps26a	protein binding;protein transporter activity	intracellular protein transport;protein transport;retrograde transport, endosome to Golgi;retrograde transport, endosome to plasma membrane;signal transduction	cytoplasm;cytosol;early endosome;endosome;endosome membrane;lysosome;membrane;retromer complex;retromer, cargo-selective complex;tubular endosome;vesicle	Signal Transduction;Signaling by WNT;WNT ligand biogenesis and trafficking	16	16	15	61.2	61.2	59	38.113	0	109.09	23439000000	165	0.0477491	0.940605	-0.0271784	-0.0921341	0.0319156	0.958347	-0.0208327
30.4811	30.2136	30.7082	30.4819	30.529	30.3527	31.5358	30.9285	31.6721	30.7337	29.4876	29.7876	31.0699	30.9202	31.3098	30.8443	30.4086	30.7377	30.0904	30.6366	31.0266				+	+	LFQ intensity kd_6PGD_LFQ intensity kd_ctrl;LFQ intensity kd_TKT_LFQ intensity kd_ctrl	Cox6a1	cytochrome-c oxidase activity;enzyme regulator activity	aerobic respiration;electron transport chain;mitochondrial electron transport, cytochrome c to oxygen;proton transmembrane transport;regulation of catalytic activity	integral component of membrane;membrane;mitochondrial inner membrane;mitochondrial respiratory chain complex IV;mitochondrion;myelin sheath		4	4	4	62.5	62.5	62.5	12.483	0	108.02	29172000000	208	0.0289377	0.965571	0.0131143	0.0519685	0.671184	0.390606	0.209019
28.0411	28.2324	27.7975	27.442	27.0641	28.0734	28.7127	28.0195	28.5709	26.5461	26.5621	26.3264	27.9014	28.2922	27.6717	27.1176	27.6984	26.8795	27.6604	27.5984	28.4713				+	+	LFQ intensity kd_6PGD_LFQ intensity kd_ctrl;LFQ intensity kd_TKT_LFQ intensity kd_ctrl	Cox7a2	cytochrome-c oxidase activity;electron transfer activity;molecular_function	biological_process;electron transport chain;proton transmembrane transport	membrane;mitochondrial inner membrane;mitochondrial respiratory chain;mitochondrion		2	2	2	27.7	27.7	27.7	9.2908	0	12.459	4602600000	47	0.709047	0.225467	0.497168	1.18328	0.315704	0.579429	-0.294654
31.1223	31.2954	31.6058	31.3555	31.493	31.1481	31.5033	31.574	31.5527	30.8287	31.0824	31.2416	32.125	31.9525	32.1891	31.2757	31.6369	31.3873	31.2204	31.3029	31.1838				+	+	LFQ intensity kd_6PGD_LFQ intensity kd_ctrl;LFQ intensity kd_TKT_LFQ intensity kd_ctrl	Adsl	(S)-2-(5-amino-1-(5-phospho-D-ribosyl)imidazole-4-carboxamido)succinate AMP-lyase (fumarate-forming) activity;catalytic activity;lyase activity;N6-(1,2-dicarboxyethyl)AMP AMP-lyase (fumarate-forming) activity	aerobic respiration;AMP biosynthetic process;'de novo' AMP biosynthetic process;'de novo' IMP biosynthetic process;protein tetramerization;purine nucleotide biosynthetic process;purine nucleotide metabolic process;purine ribonucleotide biosynthetic process;response to hypoxia;response to muscle activity;response to nutrient;response to starvation;ribonucleoside monophosphate biosynthetic process	cytosol;mitochondrion	Metabolism;Metabolism of nucleotides;Nucleobase biosynthesis;Purine ribonucleoside monophosphate biosynthesis	29	29	29	70.9	70.9	70.9	54.866	0	323.31	47372000000	567	0.0171622	0.978298	0.00896136	0.0327818	0.277287	0.716618	0.101065
32.4723	32.5671	32.4528	32.3671	32.5376	32.463	32.7133	32.8328	32.7307	31.8974	31.9905	32.2786	32.7011	32.8849	32.6699	32.4448	32.4649	32.3418	32.7446	32.6056	32.7911				+	+	LFQ intensity kd_6PGD_LFQ intensity kd_ctrl;LFQ intensity kd_TKT_LFQ intensity kd_ctrl	Pcbp1	cadherin binding;DNA binding;mRNA 3'-UTR binding;mRNA binding;nucleic acid binding;protein binding;RNA binding;RNA polymerase II transcription factor activity, sequence-specific DNA binding;sequence-specific single stranded DNA binding;single-stranded DNA binding;translation activator activity	mRNA processing;positive regulation of transcription by RNA polymerase II;positive regulation of translation;viral RNA genome replication	cytoplasm;cytoplasmic ribonucleoprotein granule;cytosol;nuclear speck;nucleoplasm;nucleus	Metabolism of RNA;mRNA Splicing;mRNA Splicing - Major Pathway;Processing of Capped Intron-Containing Pre-mRNA	29	29	19	92.1	92.1	79.5	37.497	0	323.31	114410000000	907	0.274339	0.843857	0.0414975	0.258243	0.245638	0.852801	-0.0387599
30.6238	30.7295	30.6987	30.7022	30.4836	30.2061	31.0464	31.0287	31.1338	29.9928	29.8702	30.3815	30.946	30.7338	30.7361	30.4561	30.3413	30.3917	30.3169	30.1709	30.4975				+	+	LFQ intensity kd_6PGD_LFQ intensity kd_ctrl;LFQ intensity kd_TKT_LFQ intensity kd_ctrl	Actr1a	ATP binding;nucleotide binding	spermatogenesis	cell cortex;cell cortex region;centriole;centrosome;COPI-coated vesicle;cytoplasm;cytoskeleton;dynactin complex;manchette;microtubule cytoskeleton;microtubule organizing center;myelin sheath	Adaptive Immune System;Anchoring of the basal body to the plasma membrane;Asparagine N-linked glycosylation;AURKA Activation by TPX2;Cell Cycle;Cell Cycle, Mitotic;Cellular responses to external stimuli;Cellular responses to stress;Centrosome maturation;Cilium Assembly;COPI-independent Golgi-to-ER retrograde traffic;COPI-mediated anterograde transport;ER to Golgi Anterograde Transport;G2/M Transi…	21	21	13	75.3	75.3	46.5	42.613	0	217.46	27337000000	336	0.68058	0.371814	0.220042	0.891025	0.17372	0.821433	-0.0675844
27.7296	27.0551	27.0303	27.3918	27.6024	27.6511	26.7326	27.2186	27.3561	28.0738	27.9274	28.3321	26.7646	26.4269	26.6531	27.4568	27.0341	27.4586	NaN	26.6462	27.3555				+	+	LFQ intensity kd_6PGD_LFQ intensity kd_ctrl;LFQ intensity kd_TKT_LFQ intensity kd_ctrl	Ypel5	metal ion binding;molecular_function	biological_process	cellular_component	Immune System;Innate Immune System;Neutrophil degranulation	5	5	5	48.8	48.8	48.8	13.841	0	13.338	2590400000	29	0.498446	0.422934	-0.276796	-0.808195	0.64667	0.378557	-0.231959
31.9037	32.1767	32.4339	32.0156	32.0585	31.682	32.5821	32.5752	32.6359	32.306	32.0194	32.0373	32.629	32.5798	32.7954	32.0532	32.1938	32.1479	32.426	32.2274	32.4562				+	+	LFQ intensity kd_6PGD_LFQ intensity kd_ctrl;LFQ intensity kd_TKT_LFQ intensity kd_ctrl	Rpl23	large ribosomal subunit rRNA binding;protein binding;structural constituent of ribosome;transcription coactivator binding;ubiquitin ligase inhibitor activity;ubiquitin protein ligase binding	cellular response to actinomycin D;negative regulation of cell cycle arrest;negative regulation of transcription by RNA polymerase II;negative regulation of ubiquitin protein ligase activity;negative regulation of ubiquitin-dependent protein catabolic process;positive regulation of cell cycle arrest;positive regulation of cell proliferation;positive regulation of gene expression;positive regulati…	cytoplasm;cytosolic large ribosomal subunit;cytosolic ribosome;nucleolus;nucleoplasm;protein-containing complex;ribosome		13	13	13	78.6	78.6	78.6	14.865	0	57.987	83515000000	277	0.581097	0.389238	0.252736	0.859971	0.779155	0.347292	0.212945
32.3693	32.3845	32.9	32.7012	32.6626	32.8359	32.8153	32.7751	32.7521	32.0364	32.1358	32.1637	32.893	33.7855	33.2653	32.4849	32.4754	32.5471	32.1798	32.2858	32.2114				+	+	LFQ intensity kd_6PGD_LFQ intensity kd_ctrl;LFQ intensity kd_TKT_LFQ intensity kd_ctrl	Rps15	protein binding;RNA binding;structural constituent of ribosome	ribosomal small subunit assembly;ribosomal small subunit biogenesis;ribosomal small subunit export from nucleus;rRNA processing;translation	cytosolic small ribosomal subunit;ribosome;small ribosomal subunit		14	14	14	82.8	82.8	82.8	17.04	0	323.31	127780000000	897	0.426697	0.549602	-0.181939	-0.644858	1.80648	0.152828	-0.230754
32.9646	32.9165	32.9173	32.9969	32.9759	33.5001	32.9842	32.7149	33.1422	32.0258	32.5434	32.0901	32.6919	33.0877	33.3383	32.7655	32.7888	32.6381	33.033	33.1196	32.9382				+	+	LFQ intensity kd_6PGD_LFQ intensity kd_ctrl;LFQ intensity kd_TKT_LFQ intensity kd_ctrl	Rps28;Gm10263	RNA binding;structural constituent of ribosome	cytoplasmic translation;maturation of SSU-rRNA;ribosomal small subunit assembly;ribosomal small subunit biogenesis;ribosome biogenesis;rRNA processing;translation	cytoplasm;cytoplasmic side of rough endoplasmic reticulum membrane;cytosol;cytosolic small ribosomal subunit;endoplasmic reticulum;intracellular;polysomal ribosome;ribosome;rough endoplasmic reticulum	Activation of the mRNA upon binding of the cap-binding complex and eIFs, and subsequent binding to 43S;Cap-dependent Translation Initiation;Eukaryotic Translation Initiation;Formation of a pool of free 40S subunits;Formation of the ternary complex, and subsequently, the 43S complex;L13a-mediated translational silencing of Ceruloplasmin expression;Metabolism of proteins;Metabolism of RNA;Nonsense …	12	12	12	87	87	87	7.8409	0	147	141110000000	365	0.582794	0.41029	-0.224871	-0.826505	1.13016	0.136814	-0.426844
33.6633	33.6016	33.5577	33.7802	33.5397	33.4055	33.6826	33.8967	33.958	32.7495	33.4018	33.1993	33.8774	33.7399	34.1261	33.4846	33.4303	33.5421	33.4446	33.6498	33.4189				+	+	LFQ intensity kd_6PGD_LFQ intensity kd_ctrl;LFQ intensity kd_TKT_LFQ intensity kd_ctrl	Rpl32	structural constituent of ribosome	cellular response to dexamethasone stimulus;cytoplasmic translation;liver regeneration;translation	cytosolic large ribosomal subunit;intracellular;polysomal ribosome;ribosome	Metabolism of RNA;Nonsense Mediated Decay (NMD) enhanced by the Exon Junction Complex (EJC);Nonsense-Mediated Decay (NMD)	17	17	13	70.4	70.4	55.6	15.86	0	93.99	202310000000	438	0.102354	0.906273	0.0323931	0.151514	0.321155	0.711781	-0.0894686
31.5451	31.3672	31.7202	31.4484	31.5149	31.5524	31.6962	31.501	31.6267	31.2597	31.1219	31.218	32.0864	32.3078	32.1405	31.0887	31.2543	31.1635	31.4333	31.5352	31.486				+	+	LFQ intensity kd_6PGD_LFQ intensity kd_ctrl;LFQ intensity kd_TKT_LFQ intensity kd_ctrl	Dnaja1	ATP binding;ATPase activator activity;C3HC4-type RING finger domain binding;chaperone binding;G-protein coupled receptor binding;heat shock protein binding;Hsp70 protein binding;low-density lipoprotein particle receptor binding;metal ion binding;protein binding;Tat protein binding;ubiquitin protein ligase binding;unfolded protein binding	androgen receptor signaling pathway;DNA damage response, detection of DNA damage;flagellated sperm motility;negative regulation of apoptotic process;negative regulation of establishment of protein localization to mitochondrion;negative regulation of JUN kinase activity;negative regulation of nitrosative stress-induced intrinsic apoptotic signaling pathway;negative regulation of protein ubiquitina…	cytoplasm;cytosol;endoplasmic reticulum;intracellular membrane-bounded organelle;membrane;microtubule cytoskeleton;mitochondrion;nucleus;perinuclear region of cytoplasm;ubiquitin ligase complex		27	27	27	74.6	74.6	74.6	44.868	0	323.31	47977000000	481	0.135081	0.885029	0.0389525	0.18878	2.39249	0.0611981	-0.336383
30.6739	30.5084	30.8636	30.6199	30.2886	29.3795	30.8421	30.839	30.8639	30.5734	29.9977	30.2626	31.094	31.0001	31.0691	29.9454	29.8468	29.9538	30.1503	30.2865	30.6774				+	+	LFQ intensity kd_6PGD_LFQ intensity kd_ctrl;LFQ intensity kd_TKT_LFQ intensity kd_ctrl	Ube2i	ATP binding;enzyme binding;HLH domain binding;nucleotide binding;protein binding;RING-like zinc finger domain binding;small protein activating enzyme binding;SUMO conjugating enzyme activity;SUMO transferase activity;transcription factor binding;transferase activity;ubiquitin protein ligase activity;ubiquitin protein ligase binding;ubiquitin-protein transferase activity	cell cycle;cell division;cellular protein modification process;chromosome segregation;multicellular organism development;negative regulation of transcription by RNA polymerase II;negative regulation of transcription, DNA-templated;positive regulation of DNA binding transcription factor activity;positive regulation of I-kappaB kinase/NF-kappaB signaling;positive regulation of intracellular steroid…	cytoplasm;cytosol;dendrite;fibrillar center;nuclear body;nuclear envelope;nucleoplasm;nucleus;PML body;sumoylated E2 ligase complex;synapse;transferase complex	DNA Double Strand Break Response;DNA Double-Strand Break Repair;DNA Repair;Formation of Incision Complex in GG-NER;Gene expression (Transcription);Generic Transcription Pathway;Global Genome Nucleotide Excision Repair (GG-NER);Metabolism of proteins;Negative regulation of activity of TFAP2 (AP-2) family transcription factors;Nucleotide Excision Repair;Post-translational protein modification;Proce…	11	11	11	68.4	68.4	68.4	18.007	0	121.81	25845000000	238	0.693791	0.216071	0.58599	1.20889	0.185095	0.738717	-0.180635
28.9206	28.6315	29.0748	28.903	28.7428	28.1653	29.227	29.2797	29.4658	28.6179	28.3822	28.5917	29.8436	29.169	29.829	28.3202	28.5309	28.322	28.5201	28.6228	28.7014				+	+	LFQ intensity kd_6PGD_LFQ intensity kd_ctrl;LFQ intensity kd_TKT_LFQ intensity kd_ctrl	Csnk2b	chromatin binding;identical protein binding;metal ion binding;protein binding;protein domain specific binding;protein kinase regulator activity;protein serine/threonine kinase activity;signaling receptor binding;transcription factor binding	adiponectin-activated signaling pathway;endothelial tube morphogenesis;negative regulation of blood vessel endothelial cell migration;peptidyl-threonine phosphorylation;positive regulation of activin receptor signaling pathway;positive regulation of pathway-restricted SMAD protein phosphorylation;regulation of protein kinase activity;Wnt signaling pathway	cytoplasm;nucleus;PcG protein complex;plasma membrane;protein kinase CK2 complex	Gene expression (Transcription);Generic Transcription Pathway;Immune System;Innate Immune System;Neutrophil degranulation;Regulation of TP53 Activity;Regulation of TP53 Activity through Phosphorylation;RNA Polymerase II Transcription;RUNX1 interacts with co-factors whose precise effect on RUNX1 targets is not known;Transcriptional regulation by RUNX1;Transcriptional Regulation by TP53	9	9	9	54.9	54.9	54.9	24.942	0	53.221	9673000000	113	0.452289	0.461664	0.27194	0.757537	0.380755	0.559654	-0.212648
28.1677	NaN	28.4231	28.3667	27.9423	27.8703	28.8214	29.0455	28.9883	28.3831	28.5606	27.8711	29.4162	30.1257	29.4994	27.8959	28.0974	27.6451	28.2092	28.1683	28.2534				+	+	LFQ intensity kd_6PGD_LFQ intensity kd_ctrl;LFQ intensity kd_TKT_LFQ intensity kd_ctrl	Tuba1c	GTP binding;GTPase activity;molecular_function;nucleotide binding;structural constituent of cytoskeleton	biological_process;cytoskeleton organization;microtubule cytoskeleton organization;microtubule-based process	cytoplasm;cytoplasmic microtubule;cytoskeleton;microtubule;microtubule cytoskeleton;nucleus	Adaptive Immune System;Asparagine N-linked glycosylation;Axon guidance;Carboxyterminal post-translational modifications of tubulin;Cell Cycle;Cell Cycle, Mitotic;Cellular responses to external stimuli;Cellular responses to stress;COPI-dependent Golgi-to-ER retrograde traffic;COPI-independent Golgi-to-ER retrograde traffic;COPI-mediated anterograde transport;Developmental Biology;ER to Golgi Anter…	47	4	1	74.2	12.5	5.3	49.909	0	104	6337500000	66	0.437329	0.497168	0.235658	0.733105	0.372605	0.591103	-0.180323
26.2055	26.7659	27.0104	27.4464	26.189	28.824	25.9606	26.3214	NaN	29.7322	28.9243	NaN	26.1669	NaN	26.0701	26.3491	27.5537	NaN	27.6643	28.8258	NaN				+	+	LFQ intensity kd_6PGD_LFQ intensity kd_ctrl;LFQ intensity kd_TKT_LFQ intensity kd_ctrl	Mybph	actin filament binding;muscle alpha-actinin binding;structural constituent of muscle;structural molecule activity conferring elasticity	actin filament organization;cell adhesion;sarcomere organization;striated muscle contraction;striated muscle myosin thick filament assembly	M band;muscle myosin complex;myosin filament;Z disc		2	2	2	4.6	4.6	4.6	52.641	0.0089192	1.7307	3033600000	13	0.445131	0.355425	-0.825876	-0.920352	0.184204	0.697371	-0.535073
27.891	27.5486	27.8007	27.3709	27.8092	28.3801	27.7879	27.7654	27.7222	27.2264	27.0757	27.3715	28.4018	28.8258	28.2066	27.6459	28.1397	27.6324	27.9564	27.7532	28.1957				+	+	LFQ intensity kd_6PGD_LFQ intensity kd_ctrl;LFQ intensity kd_TKT_LFQ intensity kd_ctrl	Etv6	DNA binding;DNA binding transcription factor activity;protein binding;protein domain specific binding;RNA polymerase II proximal promoter sequence-specific DNA binding;RNA polymerase II regulatory region sequence-specific DNA binding;sequence-specific DNA binding;transcriptional activator activity, RNA polymerase II proximal promoter sequence-specific DNA binding	cell differentiation;hematopoietic stem cell proliferation;mesenchymal cell apoptotic process;negative regulation of transcription by RNA polymerase II;neurogenesis;positive regulation of transcription by RNA polymerase II;regulation of transcription, DNA-templated;transcription by RNA polymerase II;transcription, DNA-templated;vitellogenesis	cytosol;nucleolus;nucleus		13	13	13	27.6	27.6	27.6	56.405	0	34.383	3896400000	67	0.126179	0.842008	-0.106642	-0.260351	0.0483101	0.931889	-0.0474224
32.759	32.6815	32.5623	32.7616	32.7719	32.9172	33.2165	32.8984	32.8764	33.778	33.4704	33.4468	32.8955	33.0892	32.8176	33.1543	33.2229	33.0268	32.8851	32.8622	33.052				+	+	LFQ intensity kd_6PGD_LFQ intensity kd_ctrl;LFQ intensity kd_TKT_LFQ intensity kd_ctrl	Anxa4	calcium ion binding;calcium-dependent phospholipid binding;calcium-dependent protein binding;identical protein binding;NF-kappaB binding	epithelial cell differentiation;kidney development;negative regulation of interleukin-8 secretion;negative regulation of NF-kappaB transcription factor activity;Notch signaling pathway;regulation of transcription by RNA polymerase II	apical plasma membrane;cell surface;cytoplasm;nuclear membrane;nucleus;perinuclear region of cytoplasm;plasma membrane;vesicle membrane		38	38	38	90.3	90.3	90.3	35.915	0	323.31	137710000000	767	0.915489	0.396085	-0.149278	-0.847487	1.85077	0.0945522	0.317777
28.2615	28.1333	28.7085	28.282	28.3017	28.5713	28.8022	28.7787	28.6087	27.1736	27.5863	27.5098	27.9937	27.8294	28.1549	28.3694	28.8049	28.0815	28.5543	29.031	28.1287				+	+	LFQ intensity kd_6PGD_LFQ intensity kd_ctrl;LFQ intensity kd_TKT_LFQ intensity kd_ctrl	Sirpa	protein binding;SH3 domain binding	actin filament organization;cell-matrix adhesion;cytoskeleton organization;hematopoietic progenitor cell differentiation;phagocytosis, engulfment;phagocytosis, recognition;positive regulation of phagocytosis	integral component of membrane;integral component of plasma membrane;membrane;plasma membrane	Cell surface interactions at the vascular wall;Cell-Cell communication;DAP12 interactions;Hemostasis;Immune System;Innate Immune System;Neutrophil degranulation;Signal regulatory protein family interactions	11	2	2	26.3	5.7	5.7	56.424	0	17.073	5360900000	99	0.0292554	0.962276	-0.017203	-0.0577777	0.0502038	0.935278	0.0336336
27.9359	27.7901	27.7046	27.4704	27.5423	27.4767	28.0433	27.9743	28.1805	27.7509	27.6255	27.507	28.4879	28.6916	28.7352	27.4736	27.4215	27.3815	28.146	28.0138	27.7645				+	+	LFQ intensity kd_6PGD_LFQ intensity kd_ctrl;LFQ intensity kd_TKT_LFQ intensity kd_ctrl	Lypla1	carboxylic ester hydrolase activity;hydrolase activity;lipase activity;palmitoyl-(protein) hydrolase activity	fatty acid metabolic process;lipid metabolic process;negative regulation of Golgi to plasma membrane protein transport;protein depalmitoylation	cytoplasm;cytosol;mitochondrion	eNOS activation;eNOS activation and regulation;Metabolism;Metabolism of nitric oxide	5	5	5	30.4	30.4	30.4	24.687	0	39.087	4194100000	97	1.93148	0.0841048	0.313728	1.83109	0.942542	0.64564	-0.0709502
26.929	26.7239	26.833	27.1705	27.1503	27.0915	27.143	27.7839	27.847	26.438	26.4448	26.9234	27.3619	27.3006	27.4064	26.9702	26.765	26.8185	27.0677	26.9175	27.1171				+	+	LFQ intensity kd_6PGD_LFQ intensity kd_ctrl;LFQ intensity kd_TKT_LFQ intensity kd_ctrl	Gabpa	activating transcription factor binding;chromatin binding;DNA binding;DNA binding transcription factor activity;protein heterodimerization activity;RNA polymerase II proximal promoter sequence-specific DNA binding;sequence-specific DNA binding;transcription regulatory region DNA binding;transcriptional activator activity, RNA polymerase II proximal promoter sequence-specific DNA binding;transcrip…	cellular response to dopamine;in utero embryonic development;negative regulation of megakaryocyte differentiation;negative regulation of transcription by RNA polymerase II;positive regulation of gene expression;positive regulation of transcription by RNA polymerase II;regulation of transcription by RNA polymerase II;regulation of transcription, DNA-templated;transcription by RNA polymerase II;tra…	nuclear chromatin;nucleoplasm;nucleus	Mitochondrial biogenesis;Organelle biogenesis and maintenance;Transcriptional activation of mitochondrial biogenesis	6	6	6	17.8	17.8	17.8	51.344	0	20.256	2344600000	48	2.07579	0.0756402	-0.308808	-1.88527	1.91391	0.103344	-0.286244
28.1586	27.9374	27.4953	27.5371	27.6353	27.2812	27.3485	27.2217	27.5906	28.73	28.8507	29.0914	26.52	27.45	26.9588	28.1095	27.386	28.182	27.1311	27.038	27.5158				+	+	LFQ intensity kd_6PGD_LFQ intensity kd_ctrl;LFQ intensity kd_TKT_LFQ intensity kd_ctrl	Top2a	ATP binding;chromatin binding;DNA binding;DNA binding, bending;DNA topoisomerase activity;DNA topoisomerase II activity;DNA topoisomerase type II (ATP-hydrolyzing) activity;DNA-dependent ATPase activity;drug binding;enzyme binding;histone deacetylase binding;isomerase activity;magnesium ion binding;metal ion binding;nucleotide binding;protein binding;protein C-terminus binding;protein heterodimer…	apoptotic chromosome condensation;axonogenesis;cellular response to DNA damage stimulus;chromosome condensation;chromosome segregation;DNA ligation;DNA metabolic process;DNA topological change;embryonic cleavage;forebrain development;hematopoietic progenitor cell differentiation;mitotic DNA integrity checkpoint;negative regulation of DNA duplex unwinding;neuron migration;positive regulation of ap…	centriole;chromosome;condensed chromosome;cytosol;DNA topoisomerase complex (ATP-hydrolyzing);heterochromatin;nuclear chromosome;nucleolus;nucleoplasm;nucleus;protein-containing complex;ribonucleoprotein complex	Metabolism of proteins;Post-translational protein modification;SUMO E3 ligases SUMOylate target proteins;SUMOylation;SUMOylation of DNA replication proteins	19	19	19	17	17	17	172.79	0	42.494	3400100000	37	0.789623	0.227591	0.379264	1.1789	0.67305	0.275626	0.407989
30.8302	30.7346	30.4491	30.2361	30.2828	30.6431	29.9286	29.8387	29.806	30.2342	30.5862	30.4817	31.5599	31.1485	31.1377	30.068	30.3327	30.3643	30.3007	30.0937	30.3045				+	+	LFQ intensity kd_6PGD_LFQ intensity kd_ctrl;LFQ intensity kd_TKT_LFQ intensity kd_ctrl	Lyar	DNA binding;metal ion binding	erythrocyte development;negative regulation of transcription by RNA polymerase II;positive regulation of phagocytosis;regulation of transcription, DNA-templated;rRNA processing;transcription, DNA-templated	cell projection;cytoplasm;nucleolus;nucleus;photoreceptor outer segment		21	21	21	44.1	44.1	44.1	43.735	0	161.39	23638000000	188	0.758577	0.284917	0.283969	1.04349	0.34428	0.654062	-0.132341
28.4149	27.9243	28.3582	27.5895	27.803	27.751	27.9898	28.067	28.104	29.179	28.9228	28.6325	27.1165	27.1406	26.9822	27.5257	27.6886	27.3964	28.3622	28.5982	28.1949				+	+	LFQ intensity kd_6PGD_LFQ intensity kd_ctrl;LFQ intensity kd_TKT_LFQ intensity kd_ctrl	Parp14	enzyme binding;NAD+ ADP-ribosyltransferase activity;NAD+ binding;protein binding;transferase activity;transferase activity, transferring glycosyl groups	immune system process;innate immune response;negative regulation of gene expression;negative regulation of interferon-gamma-mediated signaling pathway;negative regulation of tyrosine phosphorylation of STAT protein;positive regulation of interleukin-4-mediated signaling pathway;positive regulation of tyrosine phosphorylation of STAT protein;protein ADP-ribosylation;protein poly-ADP-ribosylation;r…	cytoplasm;cytosol;nucleus	Metabolism;Metabolism of vitamins and cofactors;Metabolism of water-soluble vitamins and cofactors;Nicotinamide salvaging;Nicotinate metabolism	25	25	25	18.8	18.8	18.8	203.8	0	71.32	4232000000	97	1.43589	0.070199	0.517991	1.93457	0.770082	0.394034	-0.177595
27.5119	27.0255	27.7037	27.3696	27.6389	NaN	27.6947	27.5831	27.7713	27.0484	27.1403	27.3629	27.7818	28.5512	27.9087	27.1335	27.2978	27.4006	27.4788	27.084	27.4536				+	+	LFQ intensity kd_6PGD_LFQ intensity kd_ctrl;LFQ intensity kd_TKT_LFQ intensity kd_ctrl	Cul4a	protein binding;ubiquitin protein ligase activity;ubiquitin protein ligase binding	cellular response to DNA damage stimulus;DNA repair;hemopoiesis;in utero embryonic development;negative regulation of granulocyte differentiation;positive regulation of cell proliferation;positive regulation of G1/S transition of mitotic cell cycle;positive regulation of protein catabolic process;proteasome-mediated ubiquitin-dependent protein catabolic process;protein ubiquitination;regulation o…	Cul4A-RING E3 ubiquitin ligase complex;Cul4-RING E3 ubiquitin ligase complex;cullin-RING ubiquitin ligase complex	DNA Damage Bypass;DNA Damage Recognition in GG-NER;DNA Repair;Dual Incision in GG-NER;Dual incision in TC-NER;Formation of Incision Complex in GG-NER;Formation of TC-NER Pre-Incision Complex;Gap-filling DNA repair synthesis and ligation in TC-NER;Global Genome Nucleotide Excision Repair (GG-NER);Metabolism of proteins;Neddylation;Nucleotide Excision Repair;Post-translational protein modification;…	17	13	13	29.1	24	24	87.752	0	33.658	3048900000	51	0.11523	0.857868	-0.0905765	-0.238841	0.681613	0.369054	-0.226983
27.3268	28.1727	28.5296	27.8788	28.1736	27.6682	28.6455	28.9807	28.7077	NaN	27.1115	27.121	28.8763	28.3093	28.7495	27.3645	27.3935	27.4257	27.3866	27.9321	28.003				+	+	LFQ intensity kd_6PGD_LFQ intensity kd_ctrl;LFQ intensity kd_TKT_LFQ intensity kd_ctrl	Rpa2	damaged DNA binding;DNA binding;enzyme binding;G-rich strand telomeric DNA binding;protein binding;protein N-terminus binding;protein phosphatase binding;single-stranded DNA binding;ubiquitin protein ligase binding	base-excision repair;cellular response to DNA damage stimulus;DNA recombination;DNA repair;DNA replication;double-strand break repair via homologous recombination;mismatch repair;mitotic G1 DNA damage checkpoint;nucleotide-excision repair;protein localization to chromosome;regulation of DNA damage checkpoint;regulation of double-strand break repair via homologous recombination;telomere maintenance	chromatin;chromosome, telomeric region;DNA replication factor A complex;nuclear body;nucleoplasm;nucleus;PML body;site of double-strand break	Activation of ATR in response to replication stress;Activation of the pre-replicative complex;Base Excision Repair;Cell Cycle;Cell Cycle Checkpoints;Cell Cycle, Mitotic;Cellular response to heat stress;Cellular responses to external stimuli;Cellular responses to stress;Chromosome Maintenance;DNA Damage Bypass;DNA Double-Strand Break Repair;DNA Repair;DNA Replication;DNA Replication Pre-Initiation…	5	5	5	24.4	24.4	24.4	29.44	0	24.083	4874000000	61	0.0953984	0.871155	0.102891	0.211884	1.59204	0.0617962	-0.512253
30.7149	30.3358	30.7869	31.3645	31.0477	31.0252	31.051	31.0578	31.0445	30.5689	30.5231	30.4513	30.0495	29.8826	30.1011	31.4784	31.3669	31.5335	31.0058	31.146	31.1038				+	+	LFQ intensity kd_6PGD_LFQ intensity kd_ctrl;LFQ intensity kd_TKT_LFQ intensity kd_ctrl	Hp1bp3	chromatin binding;DNA binding;nucleosome binding	cellular response to hypoxia;heterochromatin organization;nucleosome assembly;regulation of cell proliferation;regulation of nucleus size;regulation of transcription, DNA-templated	chromosome;nuclear speck;nucleosome;nucleus		29	29	29	41.7	41.7	41.7	60.85	0	152.46	32232000000	389	1.39885	0.0711274	-0.533255	-1.92017	1.22849	0.161996	0.313851
32.6554	32.7109	32.7358	32.5518	32.4839	32.4633	32.8319	32.6496	32.7947	32.1063	32.322	32.3803	32.9867	32.8141	33.0901	32.4012	32.4358	32.5069	32.5205	32.5375	32.5746				+	+	LFQ intensity kd_6PGD_LFQ intensity kd_ctrl;LFQ intensity kd_TKT_LFQ intensity kd_ctrl	Ddb1	cullin family protein binding;damaged DNA binding;DNA binding;nucleic acid binding;protein binding;protein binding, bridging;protein-containing complex binding;WD40-repeat domain binding	cellular response to DNA damage stimulus;DNA repair;histone H2A monoubiquitination;interaction with symbiont;negative regulation of apoptotic process;nucleotide-excision repair;positive regulation by virus of viral protein levels in host cell;positive regulation of protein catabolic process;positive regulation of viral genome replication;positive regulation of viral release from host cell;proteas…	Cul4A-RING E3 ubiquitin ligase complex;Cul4B-RING E3 ubiquitin ligase complex;Cul4-RING E3 ubiquitin ligase complex;cullin-RING ubiquitin ligase complex;cytoplasm;nucleoplasm;nucleus;protein-containing complex	DNA Damage Bypass;DNA Damage Recognition in GG-NER;DNA Repair;Dual Incision in GG-NER;Dual incision in TC-NER;Formation of Incision Complex in GG-NER;Formation of TC-NER Pre-Incision Complex;Gap-filling DNA repair synthesis and ligation in TC-NER;Global Genome Nucleotide Excision Repair (GG-NER);Metabolism of proteins;Neddylation;Nucleotide Excision Repair;Post-translational protein modification;…	59	59	59	53.5	53.5	53.5	126.85	0	323.31	108240000000	1092	2.3063	0.139209	0.201019	1.48035	0.558729	0.75053	-0.0516853
32.3562	32.267	32.7261	32.886	32.8969	32.7348	33.1082	32.8886	32.8936	32.2652	32.1628	32.362	33.0186	33.1545	33.1251	32.8609	32.8468	32.8332	32.7104	32.8618	33.0067				+	+	LFQ intensity kd_6PGD_LFQ intensity kd_ctrl;LFQ intensity kd_TKT_LFQ intensity kd_ctrl	Acly	ATP binding;ATP citrate synthase activity;catalytic activity;cofactor binding;metal ion binding;nucleotide binding;protein binding;transferase activity;transferase activity, transferring acyl groups, acyl groups converted into alkyl on transfer	acetyl-CoA biosynthetic process;citrate metabolic process;fatty acid biosynthetic process;lipid biosynthetic process;lipid metabolic process;metabolic process;oxaloacetate metabolic process	citrate lyase complex;cytoplasm;cytosol;mitochondrion;nucleoplasm;plasma membrane	ChREBP activates metabolic gene expression;Fatty acid metabolism;Fatty acyl-CoA biosynthesis;Immune System;Innate Immune System;Integration of energy metabolism;Metabolism;Metabolism of lipids;Neutrophil degranulation	62	62	62	59.6	59.6	59.6	120.79	0	323.31	124070000000	1182	1.22029	0.126208	-0.389487	-1.55823	0.0499005	0.963769	0.0076917
33.6479	33.7411	33.7427	33.6093	33.5269	33.3441	33.9268	34.0838	34.0437	33.3549	33.4255	33.4695	34.2677	33.8162	34.2877	33.3749	33.529	33.3615	33.5062	33.5422	33.3927				+	+	LFQ intensity kd_6PGD_LFQ intensity kd_ctrl;LFQ intensity kd_TKT_LFQ intensity kd_ctrl	Rpl10a	RNA binding;structural constituent of ribosome	cytoplasmic translation;maturation of LSU-rRNA;response to ethanol;translation	cytosolic large ribosomal subunit;large ribosomal subunit;mitochondrion;polysomal ribosome;ribosome	Metabolism of RNA;Nonsense Mediated Decay (NMD) enhanced by the Exon Junction Complex (EJC);Nonsense-Mediated Decay (NMD)	24	24	24	62.2	62.2	62.2	24.831	0	323.31	237440000000	1079	1.20896	0.228069	0.21712	1.17746	0.307331	0.750444	-0.0716438
29.8801	29.3558	29.9571	29.7905	29.9523	29.6699	29.8909	29.7822	29.814	30.262	30.2479	30.3642	29.6356	29.8138	29.5865	30.0422	29.9768	29.9999	30.0363	30.2401	29.6312				+	+	LFQ intensity kd_6PGD_LFQ intensity kd_ctrl;LFQ intensity kd_TKT_LFQ intensity kd_ctrl	P4ha1	dioxygenase activity;identical protein binding;iron ion binding;L-ascorbic acid binding;metal ion binding;oxidoreductase activity;oxidoreductase activity, acting on paired donors, with incorporation or reduction of molecular oxygen;oxidoreductase activity, acting on single donors with incorporation of molecular oxygen, incorporation of two atoms of oxygen;procollagen-proline 4-dioxygenase activity	collagen fibril organization;oxidation-reduction process;peptidyl-proline hydroxylation to 4-hydroxy-L-proline	endoplasmic reticulum;endoplasmic reticulum lumen;intracellular membrane-bounded organelle;mitochondrion;procollagen-proline 4-dioxygenase complex	Collagen biosynthesis and modifying enzymes;Collagen formation;Extracellular matrix organization	22	22	6	39.7	39.7	9.7	60.909	0	118.05	15376000000	216	0.130743	0.855801	-0.0732231	-0.239396	1.13124	0.271348	0.202065
30.5152	30.3545	30.7579	30.5069	30.3982	30.2058	30.2882	30.1449	30.3315	29.4806	29.2929	29.7076	30.193	30.2341	30.2233	30.0856	30.1304	29.946	30.242	30.2189	30.3546				+	+	LFQ intensity kd_6PGD_LFQ intensity kd_ctrl;LFQ intensity kd_TKT_LFQ intensity kd_ctrl	Hells	ATP binding;chromatin binding;helicase activity;hydrolase activity;nucleotide binding;protein binding	cell cycle;cell division;cellular response to leukemia inhibitory factor;chromatin silencing;DNA methylation;lymphocyte differentiation;lymphocyte proliferation;maintenance of DNA methylation;methylation-dependent chromatin silencing;multicellular organism development;negative regulation of apoptotic process;negative regulation of intrinsic apoptotic signaling pathway;pericentric heterochromatin …	chromosome, centromeric region;nucleus;pericentric heterochromatin		27	27	27	32.8	32.8	32.8	95.125	0	145.22	19627000000	236	0.515288	0.505855	0.172222	0.698342	1.41528	0.133306	-0.316296
34.2597	34.2353	34.4193	34.302	34.2725	34.2085	34.4328	34.4619	34.4554	33.9821	34.025	34.1375	34.5712	34.3825	34.5269	34.3363	34.4021	34.2527	34.0966	34.2008	34.3324				+	+	LFQ intensity kd_6PGD_LFQ intensity kd_ctrl;LFQ intensity kd_TKT_LFQ intensity kd_ctrl	Ddx5	androgen receptor binding;ATP binding;ATP-dependent RNA helicase activity;calcium-dependent protein binding;calmodulin binding;enzyme binding;helicase activity;hydrolase activity;MH2 domain binding;mRNA 3'-UTR binding;nucleic acid binding;nucleotide binding;pre-mRNA binding;primary miRNA binding;promoter-specific chromatin binding;protein binding;ribonucleoprotein complex binding;RNA binding;RNA …	alternative mRNA splicing, via spliceosome;androgen receptor signaling pathway;BMP signaling pathway;circadian rhythm;epithelial to mesenchymal transition;intracellular estrogen receptor signaling pathway;intrinsic apoptotic signaling pathway by p53 class mediator;mRNA processing;mRNA transcription;myoblast differentiation;negative regulation of transcription by RNA polymerase II;nuclear-transcri…	catalytic step 2 spliceosome;cytoplasm;nucleolus;nucleus;SMAD protein complex;spliceosomal complex	ESR-mediated signaling;Estrogen-dependent gene expression;Metabolism of RNA;mRNA Splicing;mRNA Splicing - Major Pathway;Processing of Capped Intron-Containing Pre-mRNA;Signal Transduction;Signaling by Nuclear Receptors	73	73	59	80.7	80.7	74.3	69.265	0	323.31	335920000000	1749	0.274625	0.836281	0.0437698	0.266958	0.606634	0.686499	0.0693982
28.3186	28.3036	28.7945	28.8408	28.6008	28.476	29.0347	28.9715	29.0656	28.1367	28.641	28.3339	29.0515	29.3738	28.9497	28.5469	29.0535	28.8522	28.7145	29.0251	29.1089				+	+	LFQ intensity kd_6PGD_LFQ intensity kd_ctrl;LFQ intensity kd_TKT_LFQ intensity kd_ctrl	Mrps31	protein domain specific binding;structural constituent of ribosome	biological_process	mitochondrial small ribosomal subunit;mitochondrion;nucleolus;ribosome	Metabolism of proteins;Mitochondrial translation;Mitochondrial translation elongation;Mitochondrial translation termination;Translation	13	13	13	45.8	45.8	45.8	43.88	0	128.1	7393000000	139	0.359612	0.616807	-0.16696	-0.568842	0.417027	0.561796	0.178345
29.0838	28.9659	29.1239	29.1604	29.2061	29.5549	29.2164	29.2913	29.3224	28.5542	28.8875	28.2516	29.0501	29.5544	29.5587	28.6586	29.0772	28.7325	29.4877	29.5616	29.4219				+	+	LFQ intensity kd_6PGD_LFQ intensity kd_ctrl;LFQ intensity kd_TKT_LFQ intensity kd_ctrl	Ppp1r14b	phosphatase inhibitor activity;protein phosphatase inhibitor activity;protein phosphatase regulator activity	innate immune response;negative regulation of catalytic activity;negative regulation of phosphoprotein phosphatase activity;regulation of phosphoprotein phosphatase activity;regulation of phosphorylation	cytoplasm		5	5	5	59.9	59.9	59.9	15.957	0	105.19	9372600000	113	0.870172	0.272876	-0.249286	-1.06846	1.26731	0.102335	-0.484393
29.4733	29.8544	29.5605	29.3491	29.0758	29.3175	29.4025	29.6512	29.464	30.1199	29.9431	30.0406	29.7121	29.5163	29.3609	29.1809	29.1866	28.9742	29.493	29.2067	29.8436				+	+	LFQ intensity kd_6PGD_LFQ intensity kd_ctrl;LFQ intensity kd_TKT_LFQ intensity kd_ctrl	Galk2	ATP binding;galactokinase activity;galactose binding;kinase activity;N-acetylgalactosamine kinase activity;nucleotide binding;phosphotransferase activity, alcohol group as acceptor;transferase activity	carbohydrate phosphorylation;galactose metabolic process;metabolic process;phosphorylation	cellular_component;cytoplasm		13	13	13	31.7	31.7	31.7	50.503	0	80.218	12047000000	130	1.245	0.12559	0.381888	1.56498	0.529795	0.561703	-0.1336
31.316	31.4819	31.3428	31.1102	31.1991	31.2463	31.3781	31.4941	31.4136	30.7793	30.8686	31.0519	31.4526	31.4389	31.3304	31.4112	31.356	31.2795	31.318	31.2551	31.3729				+	+	LFQ intensity kd_6PGD_LFQ intensity kd_ctrl;LFQ intensity kd_TKT_LFQ intensity kd_ctrl	Prex1	guanyl-nucleotide exchange factor activity;phospholipid binding;Rac guanyl-nucleotide exchange factor activity;Rho guanyl-nucleotide exchange factor activity	G-protein coupled receptor signaling pathway;intracellular signal transduction;negative regulation of protein kinase activity;negative regulation of TOR signaling;neutrophil chemotaxis;positive regulation of cell adhesion;positive regulation of cell migration;positive regulation of GTPase activity;positive regulation of substrate adhesion-dependent cell spreading;reactive oxygen species metabolic…	cytoplasm;cytosol;dendritic shaft;growth cone;intracellular;membrane;perinuclear region of cytoplasm;plasma membrane	Cell death signalling via NRAGE, NRIF and NADE;Death Receptor Signalling;G alpha (12/13) signalling events;GPCR downstream signalling;NRAGE signals death through JNK;p75 NTR receptor-mediated signalling;Rho GTPase cycle;Signal Transduction;Signaling by GPCR;Signaling by Rho GTPases	58	58	58	41.2	41.2	41.2	184.93	0	301.14	41215000000	491	1.39688	0.226464	0.195016	1.18127	1.38281	0.290775	0.163663
31.7116	31.864	31.7735	31.6349	31.5946	31.364	31.7099	31.6193	31.6519	32.3168	32.0308	32.1781	31.7909	31.7062	31.7564	31.357	31.3798	31.3275	31.5678	31.7913	31.5974				+	+	LFQ intensity kd_6PGD_LFQ intensity kd_ctrl;LFQ intensity kd_TKT_LFQ intensity kd_ctrl	Snx1	cadherin binding;epidermal growth factor receptor binding;identical protein binding;insulin receptor binding;leptin receptor binding;lipid binding;phosphatidylinositol binding;protein binding;protein heterodimerization activity;protein homodimerization activity;transferrin receptor binding	early endosome to Golgi transport;endocytosis;endosomal transport;intracellular protein transport;lamellipodium morphogenesis;negative regulation of transforming growth factor beta receptor signaling pathway;neuron projection development;positive regulation of protein catabolic process;protein transport;receptor internalization;retrograde transport, endosome to Golgi;vesicle organization	cell projection;cytoplasm;cytosol;dendritic spine;early endosome;early endosome membrane;endosome;endosome membrane;extrinsic component of membrane;Golgi apparatus;intracellular;intracellular membrane-bounded organelle;lamellipodium;lysosome;membrane;postsynaptic density;presynapse;protein-containing complex;retromer complex;retromer, tubulation complex;vesicle		29	26	25	58.2	54.5	53.2	58.878	0	294.75	54740000000	463	1.24117	0.191938	0.251896	1.28979	0.963187	0.343512	-0.176382
30.1535	30.1642	30.2238	30.1177	30.2167	29.8985	29.9925	29.965	30.217	30.7871	30.6251	30.7331	29.8848	29.8764	29.8239	30.1488	29.9959	30.0012	30.2548	30.3152	30.4692				+	+	LFQ intensity kd_6PGD_LFQ intensity kd_ctrl;LFQ intensity kd_TKT_LFQ intensity kd_ctrl	Inppl1	actin binding;hydrolase activity;protein binding;SH2 domain binding;SH3 domain binding	actin filament organization;cell adhesion;cellular lipid metabolic process;endochondral ossification;endocytosis;glucose metabolic process;immune system process;negative regulation of cell proliferation;negative regulation of gene expression;phosphatidylinositol biosynthetic process;phosphatidylinositol dephosphorylation;post-embryonic development;response to insulin;ruffle assembly	cell projection;cytoplasm;cytoskeleton;cytosol;filopodium;Golgi apparatus;lamellipodium;membrane;plasma membrane	Cytokine Signaling in Immune system;Immune System;Inositol phosphate metabolism;Interleukin receptor SHC signaling;Interleukin-2 family signaling;Interleukin-3, 5 and GM-CSF signaling;Metabolism;Metabolism of lipids;Phospholipid metabolism;PI Metabolism;Signaling by Interleukins;Synthesis of IP3 and IP4 in the cytosol;Synthesis of PIPs at the plasma membrane	36	33	33	35.7	33.8	33.8	138.97	0	129.44	19221000000	274	0.460125	0.652226	0.102865	0.523408	0.097567	0.913942	-0.0290235
28.8395	28.589	28.8127	28.8975	28.7862	28.8722	28.3706	28.5574	28.5465	28.8339	29.1796	29.193	28.5109	28.0441	28.3479	28.4341	28.6013	28.4184	28.986	28.7541	28.9143				+	+	LFQ intensity kd_6PGD_LFQ intensity kd_ctrl;LFQ intensity kd_TKT_LFQ intensity kd_ctrl	Oxsr1	ATP binding;identical protein binding;kinase activity;magnesium ion binding;metal ion binding;nucleotide binding;protein binding;protein kinase activity;protein serine/threonine kinase activity;signal transducer, downstream of receptor, with serine/threonine kinase activity;transferase activity	activation of protein kinase activity;cellular hypotonic response;intracellular signal transduction;negative regulation of potassium ion transmembrane transport;negative regulation of potassium ion transmembrane transporter activity;peptidyl-threonine phosphorylation;phosphorylation;protein phosphorylation;regulation of apoptotic process;regulation of mitotic cell cycle;response to oxidative stre…	cytoplasm;cytosol;intracellular		13	13	13	28.1	28.1	28.1	58.213	0	71.533	6592500000	101	0.536609	0.620992	-0.104909	-0.563307	2.25624	0.0587778	-0.367329
29.6223	29.5681	29.0392	29.2265	29.1954	28.9726	29.3195	29.3682	29.0199	29.8306	30.071	30.1899	29.0771	28.8806	28.3625	29.0199	29.1097	29.0337	29.2663	29.2389	29.5366				+	+	LFQ intensity kd_6PGD_LFQ intensity kd_ctrl;LFQ intensity kd_TKT_LFQ intensity kd_ctrl	Ddx58	ATP binding;DNA binding;double-stranded DNA binding;double-stranded RNA binding;helicase activity;hydrolase activity;identical protein binding;metal ion binding;nucleotide binding;protein binding;RNA binding;single-stranded RNA binding;ubiquitin protein ligase binding;zinc ion binding	cellular response to exogenous dsRNA;defense response to virus;detection of virus;immune system process;innate immune response;positive regulation of defense response to virus by host;positive regulation of DNA binding transcription factor activity;positive regulation of gene expression;positive regulation of granulocyte macrophage colony-stimulating factor production;positive regulation of inter…	actin cytoskeleton;bicellular tight junction;cell junction;cell projection;cytoplasm;cytoskeleton;cytosol;membrane;plasma membrane;ruffle membrane	DDX58/IFIH1-mediated induction of interferon-alpha/beta;Deubiquitination;Immune System;Innate Immune System;Metabolism of proteins;Negative regulators of DDX58/IFIH1 signaling;Post-translational protein modification;Ub-specific processing proteases	26	26	26	30.6	30.6	30.6	105.97	0	55.797	10427000000	128	0.617761	0.355251	0.278345	0.920352	0.382717	0.712048	-0.0770728
31.6397	31.4785	31.6197	32.1904	32.1634	31.6885	32.3138	32.5747	32.4708	31.2988	31.6903	31.6788	31.098	30.8664	30.9156	32.6485	32.3751	32.4517	31.8281	31.6754	31.7076				+	+	LFQ intensity kd_6PGD_LFQ intensity kd_ctrl;LFQ intensity kd_TKT_LFQ intensity kd_ctrl	Ugt1a7c	drug binding;enzyme binding;enzyme inhibitor activity;fatty acid binding;glucuronosyltransferase activity;protein heterodimerization activity;protein homodimerization activity;protein kinase C binding;retinoic acid binding;steroid binding;transferase activity;transferase activity, transferring glycosyl groups;transferase activity, transferring hexosyl groups	acute-phase response;animal organ regeneration;biphenyl catabolic process;cellular glucuronidation;cellular response to estradiol stimulus;cellular response to ethanol;cellular response to glucocorticoid stimulus;cellular response to hormone stimulus;cellular response to xenobiotic stimulus;flavone metabolic process;flavonoid glucuronidation;liver development;metabolic process;negative regulation…	cytochrome complex;endoplasmic reticulum;endoplasmic reticulum chaperone complex;endoplasmic reticulum membrane;integral component of membrane;integral component of plasma membrane;intracellular membrane-bounded organelle;membrane;mitochondrial inner membrane;nuclear outer membrane;organelle membrane	Biological oxidations;Glucuronidation;Heme degradation;Metabolism;Metabolism of porphyrins;Phase II - Conjugation of compounds	31	31	18	67.8	67.8	41.8	59.757	0	323.31	68920000000	565	1.19736	0.117561	-0.434801	-1.6063	1.23158	0.110049	0.477674
33.9945	33.8765	34.1103	33.6954	33.7959	33.3326	34.3021	34.1462	34.2261	33.5977	33.5161	33.8072	34.3631	34.2971	34.3683	33.837	33.9311	33.6745	33.6911	33.6982	34.0949				+	+	LFQ intensity kd_6PGD_LFQ intensity kd_ctrl;LFQ intensity kd_TKT_LFQ intensity kd_ctrl	Rpl10;Rpl10l	RNA binding;structural constituent of ribosome;translation regulator activity	embryonic brain development;multicellular organism development;negative regulation of apoptotic process;negative regulation of transcription by RNA polymerase II;regulation of translation;ribosomal large subunit assembly;spermatogenesis;translation	cytoplasm;cytosol;cytosolic large ribosomal subunit;endoplasmic reticulum;integral component of membrane;intracellular;membrane;nucleus;polysome;protein-containing complex;ribosome;smooth endoplasmic reticulum	Metabolism of RNA;Nonsense Mediated Decay (NMD) enhanced by the Exon Junction Complex (EJC);Nonsense-Mediated Decay (NMD)	27	27	27	77.1	77.1	77.1	24.604	0	323.31	290660000000	1001	1.16224	0.133875	0.385766	1.50644	0.575931	0.438433	0.206221
29.712	29.7279	29.9302	29.9802	30.2068	29.9593	30.314	30.3764	30.3605	29.3967	29.439	29.7861	30.4002	30.2427	30.1167	30.74	30.43	30.482	29.8822	30.0264	30.0189				+	+	LFQ intensity kd_6PGD_LFQ intensity kd_ctrl;LFQ intensity kd_TKT_LFQ intensity kd_ctrl	Mogs	catalytic activity;hydrolase activity;hydrolase activity, acting on glycosyl bonds;mannosyl-oligosaccharide glucosidase activity	metabolic process;oligosaccharide metabolic process	endoplasmic reticulum;endoplasmic reticulum membrane;integral component of membrane;membrane	Asparagine N-linked glycosylation;Metabolism of proteins;N-glycan trimming in the ER and Calnexin/Calreticulin cycle;Post-translational protein modification	31	31	31	50.4	50.4	50.4	91.83	0	177.55	18229000000	308	1.14937	0.201768	-0.258757	-1.25689	1.80551	0.0552903	0.501908
28.1377	27.9616	28.6863	28.6528	28.3031	28.8036	29.0135	28.7836	28.9061	28.0311	28.2798	27.8946	28.5368	28.5347	28.7165	28.8632	29.1055	28.7816	28.8752	29.0826	28.8273				+	+	LFQ intensity kd_6PGD_LFQ intensity kd_ctrl;LFQ intensity kd_TKT_LFQ intensity kd_ctrl	Pgrmc2	heme binding;lipid binding;protein binding;steroid binding	biological_process	endomembrane system;integral component of membrane;membrane;nuclear envelope		11	9	9	52.1	47.9	47.9	23.334	0	102.45	6795900000	80	0.543764	0.370898	-0.324627	-0.892295	0.866592	0.233181	0.330283
28.5318	28.0739	27.8489	28.3662	28.5084	27.8583	28.5276	28.898	28.7759	28.3482	28.0665	27.9964	28.8264	29.3104	29.2228	28.225	27.8973	28.3689	27.9164	27.9679	27.6879				+	+	LFQ intensity kd_6PGD_LFQ intensity kd_ctrl;LFQ intensity kd_TKT_LFQ intensity kd_ctrl	Vrk1	ATP binding;histone kinase activity (H3-S10 specific);histone kinase activity (H3-T3 specific);kinase activity;nucleosomal histone binding;nucleotide binding;protein kinase activity;protein kinase binding;protein serine/threonine kinase activity;transferase activity	cell cycle;cell division;Golgi disassembly;histone H3-S10 phosphorylation;histone H3-T3 phosphorylation;peptidyl-serine phosphorylation;phosphorylation;protein autophosphorylation;protein phosphorylation;regulation of cell shape	cytoplasm;cytoskeleton;cytosol;Golgi stack;nucleolus;nucleoplasm;nucleus;spindle	Cell Cycle;Cell Cycle, Mitotic;Initiation of Nuclear Envelope Reformation;M Phase;Mitotic Anaphase;Mitotic Metaphase and Anaphase;Nuclear Envelope Reassembly	13	13	13	36.1	36.1	36.1	49.74	0	51.568	5653000000	100	0.120089	0.853446	-0.092734	-0.243029	0.121724	0.854515	-0.0805664
28.1862	27.7398	28.1421	28.3789	28.6527	28.0567	28.1861	28.4998	28.5196	27.086	27.4768	27.6223	28.4027	28.193	28.2128	28.3047	28.2263	28.1114	28.3752	28.5631	28.598				+	+	LFQ intensity kd_6PGD_LFQ intensity kd_ctrl;LFQ intensity kd_TKT_LFQ intensity kd_ctrl	Cyth4	ARF guanyl-nucleotide exchange factor activity;guanyl-nucleotide exchange factor activity;lipid binding	regulation of ARF protein signal transduction	membrane;plasma membrane	Intra-Golgi and retrograde Golgi-to-ER traffic;Intra-Golgi traffic;Membrane Trafficking;Vesicle-mediated transport	15	15	15	43	43	43	45.284	0	94.655	4939400000	118	0.693868	0.280101	-0.340079	-1.05204	0.339155	0.641892	-0.148654
28.9579	29.2541	29.0157	28.5751	28.7057	28.834	29.2296	29.572	29.3105	28.7124	29.0185	28.727	29.4544	29.6073	29.2504	29.0848	28.9612	28.8433	28.6452	28.0698	28.7969				+	+	LFQ intensity kd_6PGD_LFQ intensity kd_ctrl;LFQ intensity kd_TKT_LFQ intensity kd_ctrl	Samm50	protein binding	cristae formation;mitochondrial respiratory chain complex assembly;protein import into mitochondrial outer membrane	cytoplasm;integral component of membrane;membrane;mitochondrial inner membrane;mitochondrial outer membrane;mitochondrial sorting and assembly machinery complex;mitochondrion;outer membrane		14	14	14	31.1	31.1	31.1	51.863	0	53.555	8787600000	101	1.46502	0.101158	0.370948	1.70557	1.18722	0.206988	0.258156
28.6902	28.0202	28.0606	27.8852	28.2997	28.4802	28.3249	28.4182	28.2226	28.6312	28.7135	28.7283	28.0848	28.1457	27.9024	28.4576	28.2489	28.3806	27.8945	28.0706	28.1109				+	+	LFQ intensity kd_6PGD_LFQ intensity kd_ctrl;LFQ intensity kd_TKT_LFQ intensity kd_ctrl	Cdkn2aip	p53 binding;RNA binding	cellular response to DNA damage stimulus;negative regulation of cell growth;positive regulation of cell growth;positive regulation of signal transduction;regulation of protein stability;signal transduction	granular component;nucleolus;nucleoplasm;nucleus		17	17	17	37.3	37.3	37.3	59.744	0	44.36	4969000000	94	0.0430607	0.940305	0.035284	0.092995	0.307643	0.667797	0.14064
30.2668	29.921	29.7794	30.3348	30.3187	30.591	30.647	30.6459	30.617	29.5685	29.7413	29.5029	30.2222	30.076	30.4535	30.5608	30.6238	30.6653	30.5902	30.6447	30.5696				+	+	LFQ intensity kd_6PGD_LFQ intensity kd_ctrl;LFQ intensity kd_TKT_LFQ intensity kd_ctrl	Sun2	identical protein binding;lamin binding;protein binding;protein membrane anchor	centrosome localization;cytoskeletal anchoring at nuclear membrane;meiotic cell cycle;nuclear envelope organization;nuclear matrix anchoring at nuclear membrane;nuclear migration along microfilament;nucleokinesis involved in cell motility in cerebral cortex radial glia guided migration;positive regulation of cell migration	condensed nuclear chromosome;endosome;endosome membrane;integral component of membrane;integral component of nuclear inner membrane;meiotic nuclear membrane microtubule tethering complex;membrane;nuclear chromosome, telomeric region;nuclear envelope;nuclear inner membrane;nuclear membrane;nucleus		30	30	30	53.8	53.8	53.8	81.604	0	159.59	22236000000	265	1.18075	0.122462	-0.425786	-1.57969	1.01522	0.29518	0.201795
28.5803	28.4017	28.5451	28.9469	29.2961	28.7441	29.039	29.147	28.6912	28.0699	28.3694	28.2708	29.0309	28.9416	29.0228	29.3697	29.2253	29.2628	29.1431	28.6088	28.9096				+	+	LFQ intensity kd_6PGD_LFQ intensity kd_ctrl;LFQ intensity kd_TKT_LFQ intensity kd_ctrl	Rassf2	protein binding;protein kinase activity	bone remodeling;cell cycle;epidermal growth factor receptor signaling pathway via I-kappaB kinase/NF-kappaB cascade;homeostasis of number of cells;negative regulation of NIK/NF-kappaB signaling;negative regulation of peptidyl-serine phosphorylation;ossification;positive regulation of apoptotic process;positive regulation of JNK cascade;positive regulation of protein autophosphorylation;positive r…	chromosome;chromosome, centromeric region;condensed chromosome kinetochore;cytoplasm;cytosol;Golgi apparatus;kinetochore;nucleoplasm;nucleus;plasma membrane;protein-containing complex		14	12	12	51.2	43.3	43.3	37.973	0	66.265	7623400000	96	1.33754	0.0878922	-0.486671	-1.80105	0.803871	0.275347	0.290229
28.3232	27.976	28.1614	28.7414	28.7252	28.1718	28.8693	29.0445	28.7107	28.2747	28.2069	27.6765	27.3426	26.7922	27.4707	28.7167	28.9737	28.9319	28.521	28.4349	28.6963				+	+	LFQ intensity kd_6PGD_LFQ intensity kd_ctrl;LFQ intensity kd_TKT_LFQ intensity kd_ctrl	Acp6	acid phosphatase activity;hydrolase activity;lysophosphatidic acid phosphatase activity	dephosphorylation;hematopoietic progenitor cell differentiation;lipid metabolic process;lysobisphosphatidic acid metabolic process;phospholipid metabolic process	cytoplasm;mitochondrion	Glycerophospholipid biosynthesis;Metabolism;Metabolism of lipids;Phospholipid metabolism;Synthesis of PA	10	10	10	28.7	28.7	28.7	47.624	0	44.457	5956300000	91	0.85934	0.201716	-0.392602	-1.25672	0.739184	0.277334	0.327927
30.2101	30.6327	30.4147	30.2544	29.9833	30.2573	30.3718	30.3716	30.4001	29.9892	29.7331	29.7339	30.2636	30.2978	30.5325	29.8493	30.1299	29.8586	30.4591	30.6213	30.5736				+	+	LFQ intensity kd_6PGD_LFQ intensity kd_ctrl;LFQ intensity kd_TKT_LFQ intensity kd_ctrl	Cep55	protein binding	cell cycle;cell division;cell separation after cytokinesis;cranial skeletal system development;establishment of protein localization;mitotic cytokinesis;renal system development	centriole;centrosome;cleavage furrow;cytoplasm;cytoskeleton;Flemming body;intercellular bridge;microtubule organizing center;midbody;plasma membrane		21	21	21	49.1	49.1	49.1	53.93	0	136.98	21596000000	200	0.769351	0.306455	0.254157	1.0081	0.781291	0.339871	-0.219088
28.5115	28.9763	28.1796	28.3042	28.339	28.0695	28.1772	27.8272	28.3394	28.8035	28.8861	29.3196	27.6783	27.3353	27.3288	27.6965	28.1219	27.8118	28.5436	28.5621	28.5068				+	+	LFQ intensity kd_6PGD_LFQ intensity kd_ctrl;LFQ intensity kd_TKT_LFQ intensity kd_ctrl	Atg16l1	GTPase binding;identical protein binding;protein binding	autophagosome assembly;autophagy;negative stranded viral RNA replication;protein lipidation involved in autophagosome assembly;protein localization to phagophore assembly site;protein transport;xenophagy	autophagosome;autophagosome membrane;axoneme;cytoplasm;cytosol;membrane;phagophore assembly site membrane	Cellular responses to external stimuli;Macroautophagy	11	11	11	23.4	23.4	23.4	68.171	0	50.751	5190700000	66	0.575887	0.355375	0.318245	0.919611	1.11171	0.161866	-0.360843
28.9124	29.0855	29.0347	29.0513	28.8251	29.2024	29.2542	29.3696	29.3866	28.9774	28.5481	28.706	29.7788	29.9757	29.8594	29.2054	29.238	29.0679	28.8973	29.3126	29.1165				+	+	LFQ intensity kd_6PGD_LFQ intensity kd_ctrl;LFQ intensity kd_TKT_LFQ intensity kd_ctrl	Cpne1	calcium ion binding;endopeptidase activity;NF-kappaB binding;phosphatidylserine binding;protein binding;protein homodimerization activity	cell differentiation;cellular response to calcium ion;negative regulation of DNA binding;negative regulation of gene expression;negative regulation of NIK/NF-kappaB signaling;neuron projection extension;positive regulation of neuron differentiation;positive regulation of protein kinase B signaling;positive regulation of tumor necrosis factor-mediated signaling pathway;proteolysis;regulation of I-…	cytoplasm;cytosol;membrane;nuclear membrane;nucleoplasm;nucleus;plasma membrane	Glycerophospholipid biosynthesis;Immune System;Innate Immune System;Metabolism;Metabolism of lipids;Neutrophil degranulation;Phospholipid metabolism	14	14	13	26.9	26.9	25.2	58.886	0	148.64	10086000000	145	0.0433713	0.953714	-0.0153942	-0.0696341	0.521885	0.544235	0.144168
27.1853	27.2408	28.3534	27.7571	27.8223	27.3252	27.8676	27.9331	27.8198	26.5975	27.166	27.5024	28.1907	28.5308	28.4515	27.6429	27.0627	27.3582	27.5574	27.0604	27.6946				+	+	LFQ intensity kd_6PGD_LFQ intensity kd_ctrl;LFQ intensity kd_TKT_LFQ intensity kd_ctrl	Hgh1	molecular_function		cellular_component		9	9	9	38.9	38.9	38.9	42.916	0	92.306	3550600000	54	0.0342559	0.947776	-0.0416724	-0.0815198	0.540738	0.401025	-0.280266
30.9881	30.8156	31.129	31.2426	31.3606	31.0962	31.4047	31.4197	31.2813	30.8327	30.4028	30.6555	31.1519	31.1641	31.3161	30.8534	30.7048	30.9166	31.1411	30.9188	31.3882				+	+	LFQ intensity kd_6PGD_LFQ intensity kd_ctrl;LFQ intensity kd_TKT_LFQ intensity kd_ctrl	Acat2;Acat3	acetyl-CoA C-acetyltransferase activity;catalytic activity;transferase activity;transferase activity, transferring acyl groups;transferase activity, transferring acyl groups other than amino-acyl groups	fatty acid beta-oxidation;metabolic process;positive regulation of intestinal cholesterol absorption	cytoplasm;cytosol;mitochondrion;nucleolus;nucleus	Cholesterol biosynthesis;Metabolism;Metabolism of lipids;Metabolism of steroids	21	21	21	72.5	72.5	72.5	41.297	0	209.93	38950000000	352	1.01132	0.230399	-0.255534	-1.16909	1.83708	0.0642162	-0.408157
26.2542	26.9517	27.794	26.4965	26.4228	26.7223	27.5826	27.5091	28.037	27.255	26.8053	26.9	28.256	27.9311	28.3333	26.3667	27.069	26.6711	26.7257	27.3562	27.1189				+	+	LFQ intensity kd_6PGD_LFQ intensity kd_ctrl;LFQ intensity kd_TKT_LFQ intensity kd_ctrl	Mina	dioxygenase activity;histone demethylase activity (H3-K36 specific);histone demethylase activity (H3-K4 specific);identical protein binding;metal ion binding;oxidoreductase activity;transcriptional repressor activity, RNA polymerase II transcription factor binding	chromatin remodeling;histone H3-K36 demethylation;histone H3-K4 demethylation;negative regulation of transcription by RNA polymerase II;oxidation-reduction process;peptidyl-arginine hydroxylation;regulation of cell proliferation;regulation of transcription, DNA-templated;ribosome biogenesis;transcription, DNA-templated	cytosol;nucleolus;nucleus;transcription factor complex	Chromatin modifying enzymes;Chromatin organization;HDMs demethylate histones	6	6	6	18.3	18.3	18.3	53.516	0	24.194	2603600000	32	0.425648	0.416402	0.452729	0.816932	0.280658	0.673536	0.155071
31.6409	31.5171	31.1336	31.1243	31.2098	31.5363	31.0942	30.8272	30.6807	32.0308	31.7865	31.5612	30.5315	30.2821	30.3506	31.1553	31.1799	31.2257	31.3823	31.2581	31.3615				+	+	LFQ intensity kd_6PGD_LFQ intensity kd_ctrl;LFQ intensity kd_TKT_LFQ intensity kd_ctrl	Cast	cadherin binding;calcium-dependent cysteine-type endopeptidase inhibitor activity;cysteine-type endopeptidase inhibitor activity;peptidase inhibitor activity	inhibition of cysteine-type endopeptidase activity;negative regulation of peptidase activity;negative regulation of type B pancreatic cell apoptotic process;protein catabolic process	cytosol;endoplasmic reticulum;membrane	Degradation of the extracellular matrix;Extracellular matrix organization	30	30	30	44.4	44.4	44.4	81.44	0	254.33	36858000000	334	0.286701	0.692175	0.140413	0.471661	0.334556	0.688783	-0.103177
27.6244	27.3399	27.4925	27.5452	27.4984	27.8099	27.7316	28.0873	28.0595	27.4604	27.0998	26.9869	28.0319	28.2028	28.3441	27.454	27.4958	27.4829	27.0505	27.2887	27.335				+	+	LFQ intensity kd_6PGD_LFQ intensity kd_ctrl;LFQ intensity kd_TKT_LFQ intensity kd_ctrl	Cwf19l1		biological_process	cellular_component		8	8	8	22	22	22	60.193	0	27.901	3328100000	66	0.447298	0.606436	-0.132224	-0.582161	0.648467	0.503024	-0.140294
31.5395	31.5906	31.8599	31.3983	31.5495	31.594	31.5296	31.7259	31.7923	30.6364	30.9764	31.2461	31.7999	31.49	31.6926	31.5202	31.5772	31.5244	31.451	31.423	31.3935				+	+	LFQ intensity kd_6PGD_LFQ intensity kd_ctrl;LFQ intensity kd_TKT_LFQ intensity kd_ctrl	Fermt3	integrin binding;protein binding	cell adhesion;integrin activation;integrin-mediated signaling pathway;leukocyte cell-cell adhesion;platelet aggregation;positive regulation of cell migration;regulation of cell-cell adhesion mediated by integrin;substrate adhesion-dependent cell spreading	cell junction;cell projection;podosome	Hemostasis;Platelet activation, signaling and aggregation;Platelet degranulation;Response to elevated platelet cytosolic Ca2+	39	39	39	62.1	62.1	62.1	75.634	0	323.31	49318000000	636	0.574794	0.510022	0.149388	0.692584	0.161628	0.900135	0.0266666
30.1064	30.0638	29.9975	29.8576	29.733	29.6952	29.7738	29.8449	29.9331	30.299	30.1763	30.4291	29.7718	29.603	29.7517	29.8466	29.7681	29.714	29.6474	30.0066	30.0389				+	+	LFQ intensity kd_6PGD_LFQ intensity kd_ctrl;LFQ intensity kd_TKT_LFQ intensity kd_ctrl	Anln	actin binding;cadherin binding	cell cycle;cell division;glomerular visceral epithelial cell migration;hematopoietic progenitor cell differentiation;mitotic cytokinesis;positive regulation of bleb assembly	actin cytoskeleton;actomyosin contractile ring;bleb;cell cortex;cell cortex region;cell projection;cytoplasm;cytoskeleton;midbody;nucleoplasm;nucleus		31	31	31	36.8	36.8	36.8	122.79	0	112.99	15815000000	188	2.13631	0.0808024	0.293968	1.85607	0.0809136	0.942687	0.0142841
26.9505	26.183	27.2796	27.1262	27.1614	28.1287	28.2871	28.0794	28.3076	26.2822	26.6655	26.9871	27.4261	28.5719	27.4835	27.1434	26.6814	26.8129	27.2561	27.321	27.1174				+	+	LFQ intensity kd_6PGD_LFQ intensity kd_ctrl;LFQ intensity kd_TKT_LFQ intensity kd_ctrl	Commd9	molecular_function	cholesterol homeostasis;ion transport;regulation of transcription, DNA-templated;sodium ion transport;transcription, DNA-templated	cytoplasmic vesicle;cytosol;Golgi apparatus;nucleus	Immune System;Innate Immune System;Metabolism of proteins;Neddylation;Neutrophil degranulation;Post-translational protein modification	7	7	7	59.1	59.1	59.1	21.85	0	84.278	2764400000	50	0.653931	0.224279	-0.667768	-1.18824	0.766552	0.196351	-0.592937
28.8794	28.7383	29.4455	29.5118	29.1308	29.4433	29.8418	29.9176	30.0585	29.3449	28.9143	29.3592	28.5574	28.0836	28.6175	29.5225	29.3735	29.1462	29.3802	29.4322	29.3865				+	+	LFQ intensity kd_6PGD_LFQ intensity kd_ctrl;LFQ intensity kd_TKT_LFQ intensity kd_ctrl	Apoa1bp	isomerase activity;metal ion binding;NADHX epimerase activity;NADPHX epimerase activity;nucleotide binding;protein homodimerization activity	NADH metabolic process;NADP metabolic process;nicotinamide nucleotide metabolic process;protein homotetramerization	cell body;cilium;cytosol;extracellular region;extracellular space;intracellular membrane-bounded organelle;mitochondrion;nucleoplasm;nucleus	Metabolism;Metabolism of vitamins and cofactors;Metabolism of water-soluble vitamins and cofactors;Nicotinamide salvaging;Nicotinate metabolism	10	10	10	41.5	41.5	41.5	30.972	0	61.702	10704000000	100	0.623685	0.31786	-0.340881	-0.98563	0.0304962	0.962521	-0.0145251
27.7533	28.1522	28.1398	27.7526	27.3576	27.9317	28.2511	27.8241	27.81	27.2752	27.4412	27.3023	28.1306	27.7721	27.7934	27.4576	28.5524	27.9165	27.98	27.8731	27.1902				+	+	LFQ intensity kd_6PGD_LFQ intensity kd_ctrl;LFQ intensity kd_TKT_LFQ intensity kd_ctrl	Ict1	aminoacyl-tRNA hydrolase activity;hydrolase activity;translation release factor activity;translation release factor activity, codon nonspecific	mitochondrial translational termination;rescue of stalled ribosome;translation;translational termination	mitochondrial large ribosomal subunit;mitochondrion;ribosome	Metabolism of proteins;Mitochondrial translation;Mitochondrial translation elongation;Mitochondrial translation termination;Translation	5	5	5	25.7	25.7	25.7	23.477	0	24.657	3660000000	55	0.713148	0.27397	0.334457	1.06421	0.338591	0.554507	0.294884
24.8126	NaN	25.4332	25.1691	24.9404	NaN	25.6611	25.5817	NaN	NaN	24.5186	24.7546	25.7024	25.3824	26.2586	25.8465	26.189	25.444	25.3547	25.1181	24.9935				+	+	LFQ intensity kd_6PGD_LFQ intensity kd_ctrl;LFQ intensity kd_TKT_LFQ intensity kd_ctrl	Tor2a	ATP binding;hormone activity;nucleotide binding;protein binding	chaperone cofactor-dependent protein refolding;protein homooligomerization;regulation of signaling receptor activity	endoplasmic reticulum;endoplasmic reticulum lumen;extracellular region		5	5	5	24.3	24.3	24.3	35.897	0.0002206	6.6962	681660000	15	0.0676111	0.908499	0.0681286	0.158194	1.11534	0.0937877	0.77173
26.1245	26.6234	26.7922	27.208	27.0251	27.3722	27.3781	27.6481	27.6134	26.5164	26.1565	26.2449	27.0651	27.11	27.3085	26.8783	27.4919	27.2094	27.1417	27.4062	27.3802				+	+	LFQ intensity kd_6PGD_LFQ intensity kd_ctrl;LFQ intensity kd_TKT_LFQ intensity kd_ctrl	Irf2bp1	metal ion binding;transcription corepressor activity;transcription factor binding;transferase activity	negative regulation of transcription by RNA polymerase II;regulation of transcription, DNA-templated;transcription, DNA-templated	nucleoplasm;nucleus		11	10	10	22.4	21.2	21.2	61.75	0	22.268	2276900000	45	1.4291	0.0528955	-0.688391	-2.12397	0.0138897	0.978009	-0.00855192
31.9503	31.8314	31.787	31.5372	31.7068	31.5023	32.1318	31.8878	31.9379	32.9301	32.5228	32.8064	31.3995	31.6397	31.4425	31.4767	31.5006	31.5364	31.4738	31.4892	31.8125				+	+	LFQ intensity kd_6PGD_LFQ intensity kd_ctrl;LFQ intensity kd_TKT_LFQ intensity kd_ctrl	Cth	calmodulin binding;catalytic activity;cystathionine gamma-lyase activity;cystathionine gamma-synthase activity;identical protein binding;L-cysteine desulfhydrase activity;L-cystine L-cysteine-lyase (deaminating);lyase activity;protein binding;pyridoxal phosphate binding;selenomethionine gamma-lyase activity	cellular amino acid biosynthetic process;cellular response to leukemia inhibitory factor;cysteine biosynthetic process;cysteine biosynthetic process via cystathionine;'de novo' L-methionine biosynthetic process;hydrogen sulfide biosynthetic process;negative regulation of apoptotic process;negative regulation of apoptotic signaling pathway;positive regulation of aortic smooth muscle cell different…	cytoplasm;cytosol	Cysteine formation from homocysteine;Degradation of cysteine and homocysteine;Metabolism;Metabolism of amino acids and derivatives;Sulfur amino acid metabolism	31	31	31	83.2	83.2	83.2	43.567	0	323.31	59476000000	543	1.57865	0.131146	0.274124	1.52482	0.519997	0.678762	-0.0775286
28.3511	28.2665	28.2359	27.8126	28.4435	28.3602	28.3832	28.1052	27.9647	28.7414	28.693	28.5623	27.3651	27.5048	26.8	28.8152	28.6881	28.8663	27.7519	28.2297	27.9802				+	+	LFQ intensity kd_6PGD_LFQ intensity kd_ctrl;LFQ intensity kd_TKT_LFQ intensity kd_ctrl	Acsf2	ATP binding;catalytic activity;ligase activity;molecular_function;nucleotide binding	biological_process;fatty acid metabolic process;lipid metabolic process;metabolic process	mitochondrion	Fatty acid metabolism;Metabolism;Metabolism of lipids;Mitochondrial Fatty Acid Beta-Oxidation	15	15	15	33	33	33	67.95	0	72.977	4775300000	71	0.146339	0.840201	0.079071	0.2628	1.33471	0.0808223	0.584435
28.1875	27.7251	28.8041	28.293	28.7906	27.2725	28.926	28.8297	28.7445	27.3867	27.6971	27.2605	28.4563	28.0346	29.0939	29.0569	28.0094	28.3808	27.6943	27.8588	28.5032				+	+	LFQ intensity kd_6PGD_LFQ intensity kd_ctrl;LFQ intensity kd_TKT_LFQ intensity kd_ctrl	Mrpl50	molecular_function	biological_process	mitochondrial large ribosomal subunit;mitochondrion;ribosome	Metabolism of proteins;Mitochondrial translation;Mitochondrial translation elongation;Mitochondrial translation termination;Translation	6	6	6	54.7	54.7	54.7	18.213	0	45.887	5704300000	75	0.0776514	0.885918	0.120237	0.186334	0.268475	0.613599	0.363667
33.7582	33.7555	33.8505	33.9359	34.1658	33.7872	33.7977	33.8185	33.7892	33.1133	33.3502	33.5099	34.157	33.833	33.851	33.9946	34.0842	34.1751	33.732	33.7942	33.8586				+	+	LFQ intensity kd_6PGD_LFQ intensity kd_ctrl;LFQ intensity kd_TKT_LFQ intensity kd_ctrl	Sfpq	chromatin binding;core promoter binding;DNA binding;histone deacetylase binding;nucleic acid binding;protein binding;protein homodimerization activity;RNA binding;RNA polymerase II distal enhancer sequence-specific DNA binding;transcription regulatory region DNA binding;transcription regulatory region sequence-specific DNA binding	activation of innate immune response;alternative mRNA splicing, via spliceosome;cellular response to DNA damage stimulus;chromosome organization;DNA repair;double-strand break repair via homologous recombination;histone H3 deacetylation;immune system process;innate immune response;mRNA processing;negative regulation of circadian rhythm;negative regulation of transcription by RNA polymerase II;neg…	chromatin;cytoplasm;nuclear matrix;nuclear speck;nucleoplasm;nucleus;paraspeckles;RNA polymerase II transcription factor complex	PTK6 Regulates Proteins Involved in RNA Processing;Signal Transduction;Signaling by Non-Receptor Tyrosine Kinases;Signaling by PTK6	63	63	59	60.1	60.1	59.9	75.441	0	323.31	247500000000	1170	0.696177	0.417991	-0.17487	-0.815389	0.426743	0.625099	0.121702
30.8454	30.6318	30.8552	30.9193	31.0152	31.1573	31.2207	31.4949	31.1741	30.4521	30.244	30.1738	31.2141	31.1439	31.143	31.2465	31.1995	31.2555	31.1476	30.979	31.1413				+	+	LFQ intensity kd_6PGD_LFQ intensity kd_ctrl;LFQ intensity kd_TKT_LFQ intensity kd_ctrl	Ndufs1	2 iron, 2 sulfur cluster binding;4 iron, 4 sulfur cluster binding;electron transfer activity;iron-sulfur cluster binding;metal ion binding;NADH dehydrogenase (ubiquinone) activity;NADH dehydrogenase activity;oxidoreductase activity;oxidoreductase activity, acting on NAD(P)H	apoptotic mitochondrial changes;ATP metabolic process;ATP synthesis coupled electron transport;cellular respiration;oxidation-reduction process;reactive oxygen species metabolic process;regulation of mitochondrial membrane potential	membrane;mitochondrial inner membrane;mitochondrial intermembrane space;mitochondrial respiratory chain complex I;mitochondrion;myelin sheath;plasma membrane respiratory chain complex I;respiratory chain	Complex I biogenesis;Metabolism;Respiratory electron transport;Respiratory electron transport, ATP synthesis by chemiosmotic coupling, and heat production by uncoupling proteins.;The citric acid (TCA) cycle and respiratory electron transport	40	40	40	56.3	56.3	56.3	79.776	0	187.25	35240000000	462	1.18474	0.199577	-0.253127	-1.26283	1.33406	0.234878	0.203239
27.1615	26.7951	27.1616	26.6378	26.685	26.9722	26.2195	26.7046	26.6331	27.2334	27.5159	27.3107	26.8522	26.7652	26.856	26.6951	27.0891	26.8066	27.3905	27.0464	26.4417				+	+	LFQ intensity kd_6PGD_LFQ intensity kd_ctrl;LFQ intensity kd_TKT_LFQ intensity kd_ctrl	Setd3	histone methyltransferase activity (H3-K36 specific);histone methyltransferase activity (H3-K4 specific);histone-lysine N-methyltransferase activity;methyltransferase activity;RNA polymerase II activating transcription factor binding;transcription coactivator activity;transferase activity	chromatin organization;histone H3-K36 methylation;histone H3-K4 methylation;methylation;peptidyl-lysine dimethylation;peptidyl-lysine methylation;peptidyl-lysine monomethylation;peptidyl-lysine trimethylation;positive regulation of muscle cell differentiation;positive regulation of transcription by RNA polymerase II;positive regulation of transcription, DNA-templated;regulation of transcription, …	nuclear chromatin;nucleus	Chromatin modifying enzymes;Chromatin organization;PKMTs methylate histone lysines	10	10	10	27.1	27.1	27.1	67.175	0	36.252	1882900000	43	0.787822	0.27997	0.27442	1.05241	0.248543	0.737318	0.0985966
29.835	29.8328	29.8133	29.9978	29.8179	29.6472	30.1242	30.364	30.5828	29.3789	29.5377	29.4306	30.1336	29.7851	30.161	30.3506	30.0069	30.1499	29.862	29.9787	29.7795				+	+	LFQ intensity kd_6PGD_LFQ intensity kd_ctrl;LFQ intensity kd_TKT_LFQ intensity kd_ctrl	Ndufs2	4 iron, 4 sulfur cluster binding;iron-sulfur cluster binding;metal ion binding;NAD binding;NADH dehydrogenase (ubiquinone) activity;NADH dehydrogenase activity;oxidoreductase activity;oxidoreductase activity, acting on NAD(P)H;quinone binding;ubiquitin protein ligase binding	mitochondrial ATP synthesis coupled electron transport;oxidation-reduction process;response to oxidative stress	membrane;mitochondrial inner membrane;mitochondrial respiratory chain complex I;mitochondrion;nucleoplasm;respiratory chain	Complex I biogenesis;Metabolism;Respiratory electron transport;Respiratory electron transport, ATP synthesis by chemiosmotic coupling, and heat production by uncoupling proteins.;The citric acid (TCA) cycle and respiratory electron transport	16	16	16	52.1	52.1	52.1	52.625	0	155.94	17464000000	256	0.0199547	0.979121	0.00607999	0.0301788	1.1525	0.160261	0.348167
30.4926	30.4786	31.0621	30.6516	30.6011	30.4575	30.6952	30.7337	30.6611	30.3569	29.989	29.88	30.7995	30.694	30.7327	30.3847	30.3877	30.2179	30.6161	30.2336	30.6958				+	+	LFQ intensity kd_6PGD_LFQ intensity kd_ctrl;LFQ intensity kd_TKT_LFQ intensity kd_ctrl	Spr	oxidoreductase activity;protein homodimerization activity;sepiapterin reductase activity	cell morphogenesis involved in neuron differentiation;dopamine metabolic process;L-phenylalanine metabolic process;nitric oxide biosynthetic process;norepinephrine metabolic process;oxidation-reduction process;pteridine metabolic process;regulation of multicellular organism growth;serotonin metabolic process;tetrahydrobiopterin biosynthetic process;tetrahydrobiopterin metabolic process;voluntary …	cytoplasm;cytosol;mitochondrion;nucleoplasm	eNOS activation;eNOS activation and regulation;Metabolism;Metabolism of cofactors;Metabolism of nitric oxide;Metabolism of vitamins and cofactors;Tetrahydrobiopterin (BH4) synthesis, recycling, salvage and regulation	20	20	20	72.9	72.9	72.9	27.928	0	111.66	26007000000	308	0.207414	0.77878	0.107669	0.357922	1.38531	0.18797	-0.239949
29.4591	29.2312	29.5541	29.2659	29.2948	29.3131	29.4403	29.4307	29.5372	30.0241	30.1046	30.0471	29.2648	29.1842	28.9347	29.3607	29.2887	29.2677	29.4607	29.5263	29.402				+	+	LFQ intensity kd_6PGD_LFQ intensity kd_ctrl;LFQ intensity kd_TKT_LFQ intensity kd_ctrl	Snx4	epidermal growth factor receptor binding;insulin receptor binding;leptin receptor binding;lipid binding;phosphatidylinositol binding;transferrin receptor binding	endocytic recycling;endocytosis;positive regulation of histamine secretion by mast cell;protein transport;vesicle organization	cytoplasm;cytoplasmic dynein complex;early endosome membrane;endosome;extrinsic component of membrane;membrane;plasma membrane;protein-containing complex;SNARE complex		27	27	27	65.6	65.6	65.6	51.777	0	126.31	11276000000	174	0.567223	0.567711	0.123522	0.62774	0.174396	0.931224	0.0144176
27.0214	26.8925	27.1915	27.2932	27.4088	27.8907	27.6043	27.9664	27.5945	27.0543	26.7507	27.1078	27.4253	27.4969	27.7038	27.4685	27.4802	26.8927	27.5582	27.834	27.6796				+	+	LFQ intensity kd_6PGD_LFQ intensity kd_ctrl;LFQ intensity kd_TKT_LFQ intensity kd_ctrl	Dera	catalytic activity;deoxyribose-phosphate aldolase activity;lyase activity	carbohydrate catabolic process;deoxyribonucleoside catabolic process;deoxyribonucleotide catabolic process;deoxyribose phosphate catabolic process	cytoplasm;nucleus	Immune System;Innate Immune System;Metabolism;Metabolism of carbohydrates;Neutrophil degranulation;Pentose phosphate pathway (hexose monophosphate shunt)	13	13	13	53.5	53.5	53.5	34.975	0	44.155	2955300000	73	1.15177	0.111439	-0.495781	-1.63934	0.39718	0.520661	-0.250447
30.6044	30.5371	30.5395	30.8044	30.7187	30.5453	30.9923	31.1232	30.9221	30.378	29.9369	30.1529	30.7672	30.7065	30.6437	31.0992	30.9473	30.8793	30.5298	30.6747	30.6768				+	+	LFQ intensity kd_6PGD_LFQ intensity kd_ctrl;LFQ intensity kd_TKT_LFQ intensity kd_ctrl	Dnajc3	chaperone binding;misfolded protein binding;protein binding;protein kinase binding;protein kinase inhibitor activity	cellular response to cold;endoplasmic reticulum unfolded protein response;negative regulation of apoptotic process;negative regulation of endoplasmic reticulum stress-induced eIF2 alpha phosphorylation;negative regulation of protein kinase activity;positive regulation of translation initiation in response to endoplasmic reticulum stress;proteolysis involved in cellular protein catabolic process;r…	cytoplasm;cytosol;endoplasmic reticulum;endoplasmic reticulum lumen;endoplasmic reticulum Sec complex;smooth endoplasmic reticulum	Immune System;Innate Immune System;Metabolism of proteins;Neutrophil degranulation;Post-translational protein modification;Post-translational protein phosphorylation;Regulation of Insulin-like Growth Factor (IGF) transport and uptake by Insulin-like Growth Factor Binding Proteins (IGFBPs)	26	26	26	58.3	58.3	58.3	57.463	0	257.87	27770000000	251	0.746964	0.488623	-0.129093	-0.719795	1.33471	0.161855	0.285772
27.6063	28.1824	28.1882	28.7506	29.3525	28.5228	29.3162	29.1203	28.5963	27.2813	26.9469	27.2466	28.9558	28.0509	28.2695	28.6487	29.269	29.0337	28.9744	29.3691	28.9091				+	+	LFQ intensity kd_6PGD_LFQ intensity kd_ctrl;LFQ intensity kd_TKT_LFQ intensity kd_ctrl	Plxdc1	protein binding	angiogenesis;spinal cord development	bicellular tight junction;cell junction;cytoplasm;dendrite;integral component of membrane;membrane;neuronal cell body;plasma membrane;receptor complex		6	6	6	17.8	17.8	17.8	55.635	0	39.839	6746700000	74	1.3173	0.0527068	-0.882957	-2.13343	0.13006	0.82693	0.108507
29.9736	30.3155	30.32	30.3349	30.4476	30.2953	30.9088	30.875	30.8342	30.2299	30.1021	30.3436	30.6989	30.9156	30.8855	30.6578	30.6469	30.5712	30.4296	30.473	30.7145				+	+	LFQ intensity kd_6PGD_LFQ intensity kd_ctrl;LFQ intensity kd_TKT_LFQ intensity kd_ctrl	Acaa1a;Acaa1b	acetate CoA-transferase activity;acetyl-CoA C-acetyltransferase activity;acetyl-CoA C-acyltransferase activity;catalytic activity;palmitoyl-CoA oxidase activity;transferase activity;transferase activity, transferring acyl groups;transferase activity, transferring acyl groups other than amino-acyl groups	bile acid metabolic process;fatty acid beta-oxidation;fatty acid metabolic process;lipid metabolic process;metabolic process;very long-chain fatty acid metabolic process	intracellular membrane-bounded organelle;mitochondrion;peroxisome	alpha-linolenic (omega3) and linoleic (omega6) acid metabolism;alpha-linolenic acid (ALA) metabolism;Beta-oxidation of very long chain fatty acids;Fatty acid metabolism;Immune System;Innate Immune System;Metabolism;Metabolism of lipids;Metabolism of proteins;Neutrophil degranulation;Peroxisomal lipid metabolism;Peroxisomal protein import	20	20	20	63	63	63	43.953	0	323.31	26049000000	408	0.561508	0.505891	-0.156195	-0.699014	2.12777	0.102188	0.266057
30.0217	30.1727	30.2543	30.2133	30.2092	30.2533	30.5442	30.6322	30.5278	29.9171	29.7225	29.8495	30.5262	30.2676	30.7298	30.6948	30.3623	30.5381	30.0436	30.3421	30.3363				+	+	LFQ intensity kd_6PGD_LFQ intensity kd_ctrl;LFQ intensity kd_TKT_LFQ intensity kd_ctrl	Far1	alcohol-forming fatty acyl-CoA reductase activity;fatty-acyl-CoA reductase (alcohol-forming) activity;oxidoreductase activity	ether lipid biosynthetic process;glycerophospholipid biosynthetic process;lipid metabolic process;long-chain fatty-acyl-CoA metabolic process;oxidation-reduction process;wax biosynthetic process	integral component of membrane;integral component of peroxisomal membrane;membrane;peroxisomal membrane;peroxisome	Metabolism;Metabolism of lipids;Wax biosynthesis	20	20	20	43.7	43.7	43.7	59.434	0	167.26	21448000000	295	0.471311	0.712357	-0.0756855	-0.446328	1.46539	0.132462	0.30648
30.3691	30.2877	30.3423	30.3254	30.5505	30.939	30.4516	30.5335	30.4538	29.6621	30.0723	30.1044	30.7137	30.73	30.5259	30.5189	30.2863	30.2634	30.2174	30.6479	30.3917				+	+	LFQ intensity kd_6PGD_LFQ intensity kd_ctrl;LFQ intensity kd_TKT_LFQ intensity kd_ctrl	Ubxn1	ATPase binding;K48-linked polyubiquitin modification-dependent protein binding;K6-linked polyubiquitin modification-dependent protein binding;polyubiquitin modification-dependent protein binding;ubiquitin binding;ubiquitin protein ligase binding	negative regulation of ERAD pathway;negative regulation of proteasomal ubiquitin-dependent protein catabolic process;negative regulation of protein K48-linked deubiquitination;negative regulation of protein ubiquitination;negative regulation of ubiquitin-specific protease activity	cytoplasm;cytosol;dendrite;endoplasmic reticulum;neuronal cell body;nucleus;proteasome complex;VCP-NPL4-UFD1 AAA ATPase complex	Asparagine N-linked glycosylation;Metabolism of proteins;N-glycan trimming in the ER and Calnexin/Calreticulin cycle;Post-translational protein modification	21	21	21	58.2	58.2	58.2	33.572	0	188.67	23604000000	245	0.683924	0.325556	-0.271922	-0.968334	0.56055	0.408912	-0.248797
29.4274	29.443	29.7316	29.4707	29.3405	29.6207	29.7305	29.9394	29.7524	30.2254	30.3101	30.2924	29.352	29.1947	29.2158	29.6946	29.951	29.8591	29.8765	29.5661	29.5998				+	+	LFQ intensity kd_6PGD_LFQ intensity kd_ctrl;LFQ intensity kd_TKT_LFQ intensity kd_ctrl	Psip1	activating transcription factor binding;chromatin binding;DNA binding;RNA polymerase II transcription coactivator activity;supercoiled DNA binding	mRNA 5'-splice site recognition;positive regulation of transcription by RNA polymerase II;regulation of transcription, DNA-templated;response to heat;response to oxidative stress;transcription by RNA polymerase II;transcription, DNA-templated	nuclear heterochromatin;nuclear periphery;nucleoplasm;nucleus;transcriptionally active chromatin		16	15	15	26.3	24.8	24.8	59.696	0	55.081	13051000000	120	0.167289	0.849351	0.0566813	0.248825	1.49939	0.108976	0.357588
27.1097	26.98	28.5429	27.7052	28.064	27.6785	27.2548	27.5427	27.5864	26.3304	26.6255	26.8237	28.159	27.8119	28.1374	27.5157	27.4065	27.5212	27.5469	27.3959	27.7737				+	+	LFQ intensity kd_6PGD_LFQ intensity kd_ctrl;LFQ intensity kd_TKT_LFQ intensity kd_ctrl	Adi1	acireductone dioxygenase [iron(II)-requiring] activity;dioxygenase activity;metal ion binding;oxidoreductase activity	cellular amino acid biosynthetic process;L-methionine salvage from methylthioadenosine;methionine biosynthetic process;methionine metabolic process;oxidation-reduction process	cytoplasm;membrane;nucleus;plasma membrane	Metabolism;Metabolism of amino acids and derivatives;Metabolism of polyamines;Methionine salvage pathway;Sulfur amino acid metabolism	8	8	8	53.6	53.6	53.6	21.523	0	10.707	3187000000	35	0.203226	0.716484	-0.27172	-0.441148	1.21195	0.156072	-0.334773
27.4973	27.928	27.7644	27.4174	27.5056	28.081	28.2952	28.302	28.3398	27.4735	27.6674	27.4213	28.7834	28.29	28.2291	27.7793	28.1352	27.9812	27.2993	25.9762	27.5268				+	+	LFQ intensity kd_6PGD_LFQ intensity kd_ctrl;LFQ intensity kd_TKT_LFQ intensity kd_ctrl	Emc3	molecular_function	protein folding in endoplasmic reticulum	ER membrane protein complex;integral component of membrane;membrane		8	8	8	39.5	39.5	39.5	29.98	0	78.668	4242100000	65	0.0907635	0.888325	0.0619253	0.180549	0.569225	0.373519	0.297257
29.1056	29.1749	29.5081	29.4535	29.6423	28.8613	29.8051	29.8171	29.8364	28.7249	28.5621	29.0348	29.1894	29.7988	29.7962	29.682	29.453	29.4401	29.3231	29.4703	29.5111				+	+	LFQ intensity kd_6PGD_LFQ intensity kd_ctrl;LFQ intensity kd_TKT_LFQ intensity kd_ctrl	Ndufa10	NADH dehydrogenase (ubiquinone) activity	mitochondrial electron transport, NADH to ubiquinone;mitochondrial respiratory chain complex I assembly;oxidation-reduction process	mitochondrial matrix;mitochondrial respiratory chain complex I;mitochondrion;myelin sheath;respiratory chain	Complex I biogenesis;Metabolism;Respiratory electron transport;Respiratory electron transport, ATP synthesis by chemiosmotic coupling, and heat production by uncoupling proteins.;The citric acid (TCA) cycle and respiratory electron transport	17	17	17	69	69	69	40.603	0	105.86	11863000000	157	0.0740753	0.905263	-0.056146	-0.153373	0.343985	0.59429	0.206027
28.4332	27.9896	28.8213	28.9985	28.8774	27.9968	29.1345	28.8151	28.7723	28.2759	27.4618	28.0704	28.9913	28.6584	29.1514	28.1874	28.3046	28.8475	28.3416	28.1525	28.3028				+	+	LFQ intensity kd_6PGD_LFQ intensity kd_ctrl;LFQ intensity kd_TKT_LFQ intensity kd_ctrl	Mrpl27	structural constituent of ribosome	translation	intracellular;mitochondrial large ribosomal subunit;mitochondrion;ribosome	Metabolism of proteins;Mitochondrial translation;Mitochondrial translation elongation;Mitochondrial translation termination;Translation	7	7	7	46.6	46.6	46.6	15.944	0	34.888	6464700000	64	0.203929	0.727995	-0.209557	-0.421898	0.180054	0.743873	-0.177751
31.2099	31.2351	31.6126	31.2024	31.1808	30.9037	31.4655	31.6182	31.4816	30.4869	30.733	31.0506	31.5971	31.4255	31.4413	31.4077	31.3581	31.4052	31.1219	30.8497	31.0563				+	+	LFQ intensity kd_6PGD_LFQ intensity kd_ctrl;LFQ intensity kd_TKT_LFQ intensity kd_ctrl	Nup155	structural constituent of nuclear pore	atrial cardiac muscle cell action potential;mRNA export from nucleus;mRNA transport;nuclear envelope organization;nucleocytoplasmic transport;protein import into nucleus;protein localization to nuclear inner membrane;protein transport;transcription-dependent tethering of RNA polymerase II gene DNA at nuclear periphery	membrane;nuclear envelope;nuclear membrane;nuclear pore;nuclear pore inner ring;nucleus	Cell Cycle;Cell Cycle, Mitotic;Cellular response to heat stress;Cellular responses to external stimuli;Cellular responses to stress;Gene expression (Transcription);Gene Silencing by RNA;Glucose metabolism;Glycolysis;M Phase;Metabolism;Metabolism of carbohydrates;Metabolism of non-coding RNA;Metabolism of proteins;Metabolism of RNA;Mitotic Prophase;Nuclear Envelope Breakdown;Nuclear Pore Complex (…	54	54	54	46.2	46.2	46.2	155.12	0	323.31	41690000000	609	0.726488	0.319779	0.256926	0.980998	1.40807	0.145988	0.2947
29.1281	28.5122	28.5875	29.3717	29.1089	28.9483	28.7991	28.7587	28.8615	28.439	28.2566	28.3338	28.7891	28.7034	28.7748	29.0821	29.3014	29.261	29.3396	29.0538	29.4574				+	+	LFQ intensity kd_6PGD_LFQ intensity kd_ctrl;LFQ intensity kd_TKT_LFQ intensity kd_ctrl	Ndufa5	NADH dehydrogenase (ubiquinone) activity;oxidoreductase activity, acting on NAD(P)H	mitochondrial respiratory chain complex I assembly;oxidation-reduction process;respiratory electron transport chain	membrane;mitochondrial inner membrane;mitochondrial respiratory chain complex I;mitochondrion;respiratory chain;respiratory chain complex I	Complex I biogenesis;Metabolism;Respiratory electron transport;Respiratory electron transport, ATP synthesis by chemiosmotic coupling, and heat production by uncoupling proteins.;The citric acid (TCA) cycle and respiratory electron transport	13	13	13	79.3	79.3	79.3	13.36	0	56.902	8160900000	68	0.805288	0.21537	-0.400373	-1.21359	0.196329	0.801789	0.0718422
29.9746	29.9947	29.8215	30.2338	30.0235	29.8308	29.9272	29.8548	30.3656	28.9107	29.0301	29.2618	30.6687	30.1055	30.3126	30.0741	30.548	30.2178	29.3286	29.7063	30.1653				+	+	LFQ intensity kd_6PGD_LFQ intensity kd_ctrl;LFQ intensity kd_TKT_LFQ intensity kd_ctrl	Cox6c	cytochrome-c oxidase activity;molecular_function	biological_process;electron transport chain;proton transmembrane transport	integral component of membrane;membrane;mitochondrial inner membrane;mitochondrion		7	7	7	61.8	61.8	61.8	8.4689	0	33.182	17541000000	105	0.315305	0.719407	-0.0991001	-0.433567	0.617643	0.376479	0.250591
26.09	26.2911	26.403	26.726	26.4724	26.7317	NaN	27.8476	27.8558	24.9751	NaN	25.2304	26.6155	26.5247	26.9677	27.1975	26.97	26.9485	26.917	27.4375	NaN				+	+	LFQ intensity kd_6PGD_LFQ intensity kd_ctrl;LFQ intensity kd_TKT_LFQ intensity kd_ctrl	Ndufb2	molecular_function	mitochondrial respiratory chain complex I assembly;oxidation-reduction process	membrane;mitochondrial inner membrane;mitochondrial respiratory chain complex I;mitochondrion;respiratory chain	Complex I biogenesis;Metabolism;Respiratory electron transport;Respiratory electron transport, ATP synthesis by chemiosmotic coupling, and heat production by uncoupling proteins.;The citric acid (TCA) cycle and respiratory electron transport	1	1	1	8.6	8.6	8.6	11.967	0.0024083	2.6747	1903900000	19	1.41961	0.103251	-0.381974	-1.69566	1.55739	0.0939012	0.395329
26.1675	26.165	26.1966	26.6481	26.1691	NaN	27.9731	27.4443	27.3898	24.8401	25.7159	26.4648	27.2289	27.0856	27.3022	26.7739	25.8777	25.9378	26.7551	25.9797	26.2504				+	+	LFQ intensity kd_6PGD_LFQ intensity kd_ctrl;LFQ intensity kd_TKT_LFQ intensity kd_ctrl	Mrps16	structural constituent of ribosome	mitochondrial translation;translation	cytosol;intracellular;mitochondrial small ribosomal subunit;mitochondrion;ribosome	Metabolism of proteins;Mitochondrial translation;Mitochondrial translation elongation;Mitochondrial translation termination;Translation	6	6	6	51.9	51.9	51.9	15.192	0	12.911	1843900000	45	0.544771	0.425908	-0.232259	-0.832412	0.191347	0.721759	-0.212112
25.8818	25.339	25.8117	25.685	25.6222	26.7159	25.9596	25.4385	NaN	26.8884	26.9243	26.4164	25.5791	25.6285	25.8209	25.3445	26.0417	25.6287	25.6995	26.6443	26.461				+	+	LFQ intensity kd_6PGD_LFQ intensity kd_ctrl;LFQ intensity kd_TKT_LFQ intensity kd_ctrl	Dph6	ATP binding;diphthine-ammonia ligase activity;ligase activity;nucleotide binding	peptidyl-diphthamide biosynthetic process from peptidyl-histidine;positive regulation of protein targeting to mitochondrion;regulation of protein stability	nucleolus;nucleus	Gamma carboxylation, hypusine formation and arylsulfatase activation;Metabolism of proteins;Post-translational protein modification;Synthesis of diphthamide-EEF2	4	4	4	17.2	17.2	17.2	29.922	0	8.5474	996320000	25	0.348267	0.528978	-0.330239	-0.6693	0.340397	0.53578	-0.336077
29.2746	29.2458	29.1469	29.2229	28.9358	29.405	29.7555	29.9935	30.055	28.5072	28.8677	28.5007	29.2513	29.4805	29.9854	29.6442	29.7925	29.4543	29.4304	28.852	29.1124				+	+	LFQ intensity kd_6PGD_LFQ intensity kd_ctrl;LFQ intensity kd_TKT_LFQ intensity kd_ctrl	Ndufc2	NADH dehydrogenase (ubiquinone) activity	mitochondrial electron transport, NADH to ubiquinone;mitochondrial respiratory chain complex I assembly;negative regulation of necrotic cell death;negative regulation of NIK/NF-kappaB signaling;negative regulation of reactive oxygen species biosynthetic process;oxidation-reduction process;positive regulation of ATP biosynthetic process;positive regulation of mitochondrial membrane potential;regul…	cytoplasm;integral component of membrane;membrane;mitochondrial inner membrane;mitochondrial respiratory chain complex I;mitochondrion;respiratory chain	Complex I biogenesis;Immune System;Innate Immune System;Metabolism;Neutrophil degranulation;Respiratory electron transport;Respiratory electron transport, ATP synthesis by chemiosmotic coupling, and heat production by uncoupling proteins.;The citric acid (TCA) cycle and respiratory electron transport	7	7	7	44.2	44.2	44.2	14.164	0	23.563	11773000000	92	0.0863305	0.913373	0.0345389	0.142753	1.23651	0.115744	0.442418
30.0725	30.0766	30.1819	30.3171	29.891	30.0307	30.6095	30.703	30.6291	30.018	29.7559	29.858	30.6549	30.7184	30.5284	30.6372	30.7788	30.5009	30.2409	29.9425	29.9053				+	+	LFQ intensity kd_6PGD_LFQ intensity kd_ctrl;LFQ intensity kd_TKT_LFQ intensity kd_ctrl	Uqcrq	ubiquinol-cytochrome-c reductase activity	cerebellar Purkinje cell layer development;electron transport chain;hippocampus development;hypothalamus development;midbrain development;mitochondrial electron transport, ubiquinol to cytochrome c;oxidation-reduction process;pons development;pyramidal neuron development;subthalamus development;thalamus development	membrane;mitochondrial inner membrane;mitochondrial respiratory chain complex III;mitochondrion;respiratory chain		9	9	9	89	89	89	9.7681	0	55.719	21585000000	137	0.0833997	0.918333	0.0307312	0.133376	1.70302	0.0545753	0.559374
28.6631	28.7083	29.3209	29.1308	29.0963	29.0036	29.7154	29.7786	29.677	28.3103	28.4005	28.4358	28.9944	28.8137	29.0194	29.124	29.2816	29.0146	29.0167	28.8846	28.9635				+	+	LFQ intensity kd_6PGD_LFQ intensity kd_ctrl;LFQ intensity kd_TKT_LFQ intensity kd_ctrl	Ndufa2	NADH dehydrogenase (ubiquinone) activity	mitochondrial respiratory chain complex I assembly;oxidation-reduction process	membrane;mitochondrial inner membrane;mitochondrial membrane;mitochondrial respiratory chain complex I;mitochondrion;respiratory chain	Complex I biogenesis;Metabolism;Respiratory electron transport;Respiratory electron transport, ATP synthesis by chemiosmotic coupling, and heat production by uncoupling proteins.;The citric acid (TCA) cycle and respiratory electron transport	7	7	7	63.6	63.6	63.6	10.916	0	28.757	9187800000	61	0.345015	0.6164	-0.179461	-0.568786	0.296882	0.772323	0.0631561
31.6981	31.672	31.448	31.6929	31.5891	31.4216	31.9315	31.7838	31.9918	30.874	30.9807	30.5523	31.3822	31.3433	31.8238	31.6919	31.9468	31.9916	31.4262	31.3319	31.7374				+	+	LFQ intensity kd_6PGD_LFQ intensity kd_ctrl;LFQ intensity kd_TKT_LFQ intensity kd_ctrl	Uqcrb	ubiquinol-cytochrome-c reductase activity	aerobic respiration;mitochondrial electron transport, ubiquinol to cytochrome c;mitochondrial respiratory chain complex III assembly;oxidation-reduction process	membrane;mitochondrial inner membrane;mitochondrial respiratory chain complex III;mitochondrion;respiratory chain		18	18	18	97.3	97.3	97.3	13.561	0	136.62	56404000000	349	0.124597	0.888698	0.038147	0.179919	1.18725	0.17171	0.308889
27.7733	28.0688	28.0505	28.1129	28.3026	28.8226	28.9992	28.8095	28.7232	27.4956	27.289	27.7046	28.3621	27.9963	28.6993	28.6922	28.8656	28.5352	28.0703	28.2898	28.4758				+	+	LFQ intensity kd_6PGD_LFQ intensity kd_ctrl;LFQ intensity kd_TKT_LFQ intensity kd_ctrl	Ndufb4	molecular_function;NADH dehydrogenase (ubiquinone) activity	mitochondrial respiratory chain complex I assembly;oxidation-reduction process;response to oxidative stress	integral component of membrane;membrane;mitochondrial inner membrane;mitochondrial respiratory chain complex I;mitochondrion;nuclear membrane;respiratory chain	Complex I biogenesis;Metabolism;Respiratory electron transport;Respiratory electron transport, ATP synthesis by chemiosmotic coupling, and heat production by uncoupling proteins.;The citric acid (TCA) cycle and respiratory electron transport	9	9	9	51.2	51.2	51.2	15.081	0	22.38	5440300000	79	0.899026	0.17249	-0.448513	-1.34814	0.540883	0.397823	0.284932
30.8227	30.7912	30.9042	30.9443	30.9953	30.7891	31.0612	31.3926	31.2629	30.7664	30.8421	30.7169	31.1028	31.2523	31.2772	30.7943	30.7413	30.7207	30.7668	30.7421	31.0781				+	+	LFQ intensity kd_6PGD_LFQ intensity kd_ctrl;LFQ intensity kd_TKT_LFQ intensity kd_ctrl		identical protein binding;RNA binding;RNA polymerase II core binding	negative regulation of protein kinase activity;positive regulation of transcription by RNA polymerase II;regulation of transcription, DNA-templated;transcription, DNA-templated;tRNA splicing, via endonucleolytic cleavage and ligation	centrosome;cytoplasm;cytoskeleton;cytosol;microtubule organizing center;mitotic spindle;nucleoplasm;nucleus;perinuclear region of cytoplasm;tRNA-splicing ligase complex		24	24	24	84.8	84.8	84.8	28.152	0	187.11	33634000000	378	0.424675	0.73341	-0.0702	-0.411577	1.1259	0.343354	-0.157467
28.7175	28.6532	28.5679	28.5767	28.2246	29.0204	27.7649	27.7992	27.9084	29.8254	28.9717	28.5989	27.6653	27.9184	27.741	28.0169	28.5553	28.1041	28.5772	28.4383	28.7791				+	+	LFQ intensity kd_6PGD_LFQ intensity kd_ctrl;LFQ intensity kd_TKT_LFQ intensity kd_ctrl	Paf	chromatin binding	cellular response to DNA damage stimulus;centrosome cycle;DNA repair;DNA replication;regulation of cell cycle;response to UV;translesion synthesis	centrosome;cytoplasm;nucleus;perinuclear region of cytoplasm	DNA Damage Bypass;DNA Repair;Termination of translesion DNA synthesis;Translesion synthesis by Y family DNA polymerases bypasses lesions on DNA template	6	6	6	54.5	54.5	54.5	11.993	0	45.659	5380900000	83	0.0576032	0.929138	0.0390218	0.116742	0.60121	0.3184	-0.381781
30.1965	29.8914	30.2849	30.4532	30.212	30.2703	30.4218	30.4689	30.0153	29.1742	29.3407	29.5166	30.3142	30.2618	30.2713	30.2958	30.3126	30.3564	30.1136	29.9735	29.9775				+	+	LFQ intensity kd_6PGD_LFQ intensity kd_ctrl;LFQ intensity kd_TKT_LFQ intensity kd_ctrl	Uqcrfs1	2 iron, 2 sulfur cluster binding;iron-sulfur cluster binding;metal ion binding;oxidoreductase activity;oxidoreductase activity, acting on diphenols and related substances as donors;protein binding;protein-containing complex binding;ubiquinol-cytochrome-c reductase activity	electron transport chain;oxidation-reduction process;response to antibiotic;response to drug;response to hormone	integral component of membrane;membrane;mitochondrial inner membrane;mitochondrial membrane;mitochondrial respiratory chain complex III;mitochondrial respiratory chain complex IV;mitochondrion;myelin sheath;respiratory chain		12	12	12	45.6	45.6	45.6	29.367	0	55.051	18566000000	172	0.60161	0.442945	-0.187542	-0.782762	0.0445257	0.962724	0.00976054
28.6756	28.0537	28.5966	29.4336	28.8419	28.8955	29.0393	28.9509	28.872	28.3812	28.5384	28.3115	28.9335	29.3489	28.9078	29.0166	29.2929	29.0941	28.855	29.1108	28.7004				+	+	LFQ intensity kd_6PGD_LFQ intensity kd_ctrl;LFQ intensity kd_TKT_LFQ intensity kd_ctrl	Golph3	enzyme binding;lipid binding;phosphatidylinositol-4-phosphate binding	asymmetric Golgi ribbon formation;cell adhesion molecule production;cell migration;cell proliferation;gene expression;glycoprotein biosynthetic process;Golgi organization;Golgi ribbon formation;Golgi to plasma membrane protein transport;Golgi vesicle budding;lamellipodium assembly;leukocyte tethering or rolling;negative regulation of apoptotic process;positive regulation of protein secretion;posi…	cytosol;endosome;Golgi apparatus;Golgi cisterna;Golgi cisterna membrane;intracellular membrane-bounded organelle;membrane;mitochondrial intermembrane space;mitochondrion;plasma membrane;trans-Golgi network		8	8	7	38.9	38.9	34.6	33.752	0	49.89	8806500000	63	1.06323	0.108065	-0.615069	-1.65401	0.139133	0.837888	0.077528
27.8501	28.2702	28.0619	27.8121	28.2942	28.6452	27.1225	27.7506	27.1002	28.2683	27.942	27.9678	27.4963	27.682	27.3821	28.0321	27.816	27.9809	28.2272	27.8413	28.0931				+	+	LFQ intensity kd_6PGD_LFQ intensity kd_ctrl;LFQ intensity kd_TKT_LFQ intensity kd_ctrl	Ppil4	isomerase activity;nucleic acid binding;peptidyl-prolyl cis-trans isomerase activity;RNA binding	protein peptidyl-prolyl isomerization;regulation of phosphorylation of RNA polymerase II C-terminal domain	cytosol;nucleoplasm;nucleus	Metabolism of RNA;mRNA Splicing;mRNA Splicing - Major Pathway;Processing of Capped Intron-Containing Pre-mRNA	9	9	9	20.3	20.3	20.3	57.23	0	46.837	3929000000	81	0.282962	0.661682	-0.189753	-0.512556	0.54324	0.383628	-0.307522
34.4337	34.4084	34.5921	34.5856	34.5118	34.1038	34.796	34.8408	34.8007	33.8812	33.9774	34.3652	34.7154	34.5883	34.7196	34.4543	34.6265	34.554	34.2506	34.422	34.5034				+	+	LFQ intensity kd_6PGD_LFQ intensity kd_ctrl;LFQ intensity kd_TKT_LFQ intensity kd_ctrl	Hnrnpm	nucleic acid binding;protein domain specific binding;protein homodimerization activity;RNA binding	alternative mRNA splicing, via spliceosome;MAPK cascade;mRNA processing;mRNA splicing, via spliceosome;positive regulation of cellular extravasation;RNA splicing;tumor necrosis factor-mediated signaling pathway	catalytic step 2 spliceosome;caveola;cell surface;cytoplasm;extracellular matrix;integral component of membrane;intracellular;membrane;nuclear matrix;nucleoplasm;nucleus;paraspeckles;perinuclear region of cytoplasm;plasma membrane;spliceosomal complex	FGFR2 alternative splicing;Metabolism of RNA;mRNA Splicing;mRNA Splicing - Major Pathway;Processing of Capped Intron-Containing Pre-mRNA;Signal Transduction;Signaling by FGFR;Signaling by FGFR2;Signaling by Receptor Tyrosine Kinases	91	91	9	86	86	7.1	77.648	0	323.31	444320000000	2162	0.184579	0.819071	0.0776596	0.298128	0.38523	0.617969	0.14453
30.6101	30.5686	30.6458	30.477	30.4623	29.9523	30.5466	30.5122	30.4479	31.026	30.8858	30.8409	30.4872	30.0599	30.496	30.2389	30.2366	30.1756	30.1528	30.1322	30.1416				+	+	LFQ intensity kd_6PGD_LFQ intensity kd_ctrl;LFQ intensity kd_TKT_LFQ intensity kd_ctrl	Pgm1;Pgm2	intramolecular transferase activity, phosphotransferases;isomerase activity;magnesium ion binding;metal ion binding;phosphoglucomutase activity	carbohydrate metabolic process;galactose catabolic process;glucose metabolic process;glycogen biosynthetic process;organic substance metabolic process	actin cytoskeleton;cytoplasm;cytosol	Galactose catabolism;Glycogen breakdown (glycogenolysis);Glycogen metabolism;Glycogen synthesis;Immune System;Innate Immune System;Metabolism;Metabolism of carbohydrates;Neutrophil degranulation	30	30	30	60.7	60.7	60.7	61.417	0	157.32	23575000000	288	0.828822	0.24026	0.310996	1.13525	0.174894	0.808183	-0.0801633
30.6456	30.8861	31.1473	30.8734	30.6567	30.3343	31.0844	31.1878	31.0487	29.6782	30.3243	30.5168	31.352	31.1864	31.3149	31.0987	30.989	30.9697	30.8282	30.8483	30.4316				+	+	LFQ intensity kd_6PGD_LFQ intensity kd_ctrl;LFQ intensity kd_TKT_LFQ intensity kd_ctrl	Cyc1	electron transfer activity;electron transporter, transferring electrons from CoQH2-cytochrome c reductase complex and cytochrome c oxidase complex activity;electron transporter, transferring electrons within CoQH2-cytochrome c reductase complex activity;heme binding;metal ion binding;protein binding	mitochondrial ATP synthesis coupled proton transport;mitochondrial electron transport, ubiquinol to cytochrome c;oxidation-reduction process;response to glucagon	integral component of membrane;membrane;mitochondrial inner membrane;mitochondrial respiratory chain complex III;mitochondrion;respiratory chain		12	12	12	43.4	43.4	43.4	35.327	0	107.27	36592000000	356	0.565351	0.385172	0.27154	0.866577	1.15648	0.140306	0.397685
28.6095	29.0426	29.1314	28.9763	29.0689	28.5419	28.9936	29.1796	29.1651	28.1977	28.446	28.4462	29.6106	29.3806	29.7286	28.64	28.8798	28.8279	28.5778	28.3858	29.0506				+	+	LFQ intensity kd_6PGD_LFQ intensity kd_ctrl;LFQ intensity kd_TKT_LFQ intensity kd_ctrl	Ppil1	disordered domain specific binding;isomerase activity;peptidyl-prolyl cis-trans isomerase activity	mRNA processing;mRNA splicing, via spliceosome;protein folding;protein peptidyl-prolyl isomerization;RNA splicing	catalytic step 2 spliceosome;nucleus;spliceosomal complex;U2-type catalytic step 2 spliceosome	Metabolism of RNA;mRNA Splicing;mRNA Splicing - Major Pathway;Processing of Capped Intron-Containing Pre-mRNA	8	8	8	41	41	41	18.237	0	51.175	8668000000	89	0.102876	0.879419	0.0654519	0.199026	0.169351	0.812138	-0.0798232
27.7367	27.8002	28.2052	27.6514	27.9387	26.4958	28.5004	28.3863	28.436	27.5782	27.2362	27.6742	28.2833	28.2898	28.2691	28.003	28.1162	28.2796	27.9897	27.8927	27.8887				+	+	LFQ intensity kd_6PGD_LFQ intensity kd_ctrl;LFQ intensity kd_TKT_LFQ intensity kd_ctrl	Mrpl21	RNA binding;structural constituent of ribosome	biological_process;translation	intracellular;mitochondrial large ribosomal subunit;mitochondrion;ribosome	Metabolism of proteins;Mitochondrial translation;Mitochondrial translation elongation;Mitochondrial translation termination;Translation	10	10	10	50.2	50.2	50.2	23.366	0	20.487	4469700000	71	0.522045	0.321916	0.552055	0.977573	0.794457	0.168849	0.770959
28.2673	28.3677	28.7612	28.7006	28.6011	28.6221	28.8854	28.7825	28.7048	27.3953	28.0979	28.086	29.0245	28.8319	28.992	28.5512	28.6153	28.5154	28.3827	28.5559	28.3134				+	+	LFQ intensity kd_6PGD_LFQ intensity kd_ctrl;LFQ intensity kd_TKT_LFQ intensity kd_ctrl	Mrpl13	mRNA binding;structural constituent of ribosome	translation	mitochondrial large ribosomal subunit;mitochondrial ribosome;mitochondrion;ribosome	Metabolism of proteins;Mitochondrial translation;Mitochondrial translation elongation;Mitochondrial translation termination;Translation	10	10	10	61.8	61.8	61.8	20.677	0	35.522	6641800000	141	0.499693	0.509745	-0.175838	-0.693062	0.892968	0.612765	-0.0806071
26.0232	26.6186	27.8613	27.2439	27.1363	NaN	26.6638	27.1741	26.8437	26.4498	26.059	26.2348	27.4192	27.0669	26.9487	26.5302	27.3861	27.3654	26.454	26.5142	26.856				+	+	LFQ intensity kd_6PGD_LFQ intensity kd_ctrl;LFQ intensity kd_TKT_LFQ intensity kd_ctrl	Mrpl19	structural constituent of ribosome	translation	intracellular;mitochondrial large ribosomal subunit;mitochondrial ribosome;mitochondrion;nuclear membrane;nucleus;ribosome	Metabolism of proteins;Mitochondrial translation;Mitochondrial translation elongation;Mitochondrial translation termination;Translation	6	6	6	24	24	24	33.578	0	11.093	2009300000	44	0.189497	0.719627	-0.355744	-0.44458	0.0916444	0.874466	-0.0961994
28.6911	28.5254	28.5599	28.6146	28.307	28.2044	28.5004	28.7316	28.5356	29.0905	29.0255	28.9745	28.6872	28.3106	28.5363	28.0921	27.9041	28.1888	28.1281	28.4026	28.5405				+	+	LFQ intensity kd_6PGD_LFQ intensity kd_ctrl;LFQ intensity kd_TKT_LFQ intensity kd_ctrl	Pus10	isomerase activity;pseudouridine synthase activity;RNA binding	pseudouridine synthesis;RNA modification;tRNA processing;tRNA pseudouridine synthesis	cellular_component		17	17	17	33.4	33.4	33.4	59.71	0	47.042	5810200000	92	0.747198	0.348147	0.216743	0.9295	0.987557	0.211537	-0.313688
32.6409	32.9172	32.8529	32.9281	32.6975	33.2415	33.0402	33.2474	33.2031	32.7876	32.6471	32.8496	32.3937	32.1626	31.9635	33.0624	32.5869	32.9143	33.1961	33.1153	32.996				+	+	LFQ intensity kd_6PGD_LFQ intensity kd_ctrl;LFQ intensity kd_TKT_LFQ intensity kd_ctrl	Rpl22l1	RNA binding;structural constituent of ribosome	cytoplasmic translation;translation	cytosolic large ribosomal subunit;intracellular;ribosome	Metabolism of RNA;Nonsense Mediated Decay (NMD) enhanced by the Exon Junction Complex (EJC);Nonsense-Mediated Decay (NMD)	10	9	9	63.1	56.6	56.6	14.467	0	323.31	120910000000	377	0.354473	0.635777	-0.152004	-0.54607	0.182531	0.782996	-0.101167
27.1042	26.9629	27.2474	27.3427	27.1879	27.052	27.8096	27.5339	27.8649	26.8646	26.8855	27.191	27.9754	28.2499	27.9791	27.2735	27.3959	26.7425	27.7653	27.7849	27.7596				+	+	LFQ intensity kd_6PGD_LFQ intensity kd_ctrl;LFQ intensity kd_TKT_LFQ intensity kd_ctrl	Ifi35	molecular_function	biological_process	nucleus		11	11	11	53.8	53.8	53.8	31.875	0	45.594	2959200000	49	0.310403	0.733399	-0.0893332	-0.410787	0.0933813	0.887358	-0.0568784
34.4473	34.6258	34.5983	34.3881	34.2769	34.3621	34.7347	34.7067	34.7201	34.2768	34.3154	34.4753	34.8642	34.7369	34.9558	34.277	34.4967	34.294	34.5909	34.5794	34.4896				+	+	LFQ intensity kd_6PGD_LFQ intensity kd_ctrl;LFQ intensity kd_TKT_LFQ intensity kd_ctrl	Rpl4	protein binding;RNA binding;structural constituent of ribosome	cytoplasmic translation;translation	cytosolic large ribosomal subunit;nucleus;ribosome;rough endoplasmic reticulum	Metabolism of RNA;Nonsense Mediated Decay (NMD) enhanced by the Exon Junction Complex (EJC);Nonsense-Mediated Decay (NMD)	45	45	45	65.9	65.9	65.9	47.153	0	323.31	415540000000	1370	1.52863	0.187333	0.214778	1.30285	0.0599041	0.949811	0.0135091
28.8217	28.6514	29.5111	28.5508	29.1783	29.6112	28.8243	29.6343	29.8118	27.9895	27.9586	28.0064	29.0141	28.4979	29.1652	28.7998	29.235	28.8927	29.042	28.7571	28.6587				+	+	LFQ intensity kd_6PGD_LFQ intensity kd_ctrl;LFQ intensity kd_TKT_LFQ intensity kd_ctrl	Bola1	molecular_function	biological_process	mitochondrion		7	7	7	64.2	64.2	64.2	14.379	0	81.727	8601500000	82	0.105764	0.857083	-0.118723	-0.235218	0.153448	0.78855	-0.1376
30.5432	30.5544	30.8921	30.8576	30.7832	30.8258	30.8002	31.0362	30.7861	29.872	30.2973	30.4713	30.9596	30.763	31.0301	30.6399	30.491	30.3878	30.5952	30.6909	30.6654				+	+	LFQ intensity kd_6PGD_LFQ intensity kd_ctrl;LFQ intensity kd_TKT_LFQ intensity kd_ctrl	Dcps	hydrolase activity;m7G(5')pppN diphosphatase activity;RNA 7-methylguanosine cap binding	cellular response to menadione;deadenylation-dependent decapping of nuclear-transcribed mRNA;mRNA cis splicing, via spliceosome;mRNA processing;negative regulation of programmed cell death;RNA splicing	cytoplasm;cytosol;mitochondrion;nucleoplasm;nucleus;P-body	Deadenylation-dependent mRNA decay;Metabolism of RNA;mRNA decay by 3' to 5' exoribonuclease	23	23	23	82	82	82	38.988	0	266.13	26544000000	371	0.612327	0.476244	-0.158943	-0.734174	1.84341	0.0958641	-0.315974
NaN	23.8145	NaN	21.8431	23.0995	22.6354	NaN	23.8644	22.0372	30.0131	31.5875	31.3266	26.7927	23.6526	24.7338	22.5473	NaN	NaN	22.5899	23.4086	NaN				+	+	LFQ intensity kd_6PGD_LFQ intensity kd_ctrl;LFQ intensity kd_TKT_LFQ intensity kd_ctrl	Serpinb9b	protein binding;serine-type endopeptidase inhibitor activity	cytolysis;negative regulation of endopeptidase activity	cytoplasm;extracellular space		21	21	19	57.8	57.8	53.1	42.733	0	152.64	4234300000	70	0	0.868868	1.28851	0	0	0.866124	0.0213184
29.916	30.6453	30.3189	30.2263	30.2733	30.3314	30.4463	30.3623	30.5407	29.7299	29.5692	30.1458	31.0173	30.9532	31.0534	29.9784	30.0364	29.9188	30.3895	30.1996	30.3494				+	+	LFQ intensity kd_6PGD_LFQ intensity kd_ctrl;LFQ intensity kd_TKT_LFQ intensity kd_ctrl	Pycrl	cytidine deaminase activity;identical protein binding;oxidoreductase activity;protein binding;pyrroline-5-carboxylate reductase activity	cellular amino acid biosynthetic process;cytidine deamination;L-proline biosynthetic process;oxidation-reduction process;proline biosynthetic process	cytoplasm;cytosol	Amino acid synthesis and interconversion (transamination);Metabolism;Metabolism of amino acids and derivatives	12	12	12	48.9	48.9	48.9	28.721	0	80.263	22647000000	181	0.0258026	0.965237	0.0164096	0.0524102	2.55508	0.0639247	-0.299105
26.8467	27.4426	26.699	26.5382	26.7998	26.425	27.1791	27.0293	27.0251	27.7298	27.6483	27.9715	26.9229	26.3701	26.1929	26.9474	26.2698	26.7984	26.6983	26.5851	26.472				+	+	LFQ intensity kd_6PGD_LFQ intensity kd_ctrl;LFQ intensity kd_TKT_LFQ intensity kd_ctrl	Igtp	GTP binding;GTPase activity	cellular response to interferon-beta;defense response	cytosol;endoplasmic reticulum membrane;membrane		6	6	5	21.7	21.7	17.3	48.493	0	27.764	1992600000	28	0.740675	0.234415	0.408429	1.15718	0.132601	0.83851	0.0841649
29.4887	29.5809	30.2671	29.6267	29.1244	30.1705	30.0255	29.8707	29.4222	30.9507	31.4064	30.3216	29.7161	29.6412	29.8069	30.61	30.3113	30.2333	30.493	30.2203	30.2682				+	+	LFQ intensity kd_6PGD_LFQ intensity kd_ctrl;LFQ intensity kd_TKT_LFQ intensity kd_ctrl	Ssr3		SRP-dependent cotranslational protein targeting to membrane	endoplasmic reticulum;endoplasmic reticulum membrane;integral component of membrane;intracellular;membrane		10	10	10	30.3	30.3	30.3	21.064	0	171.11	16013000000	124	0.130636	0.827108	0.138351	0.282777	1.08292	0.0988711	0.744326
29.5592	29.7947	30.0379	30.1658	29.9478	29.6531	30.2104	30.0651	29.8733	29.5571	28.7947	28.7844	29.7138	29.8482	30.0914	29.733	28.9705	29.609	29.7505	29.9728	29.7352				+	+	LFQ intensity kd_6PGD_LFQ intensity kd_ctrl;LFQ intensity kd_TKT_LFQ intensity kd_ctrl	Trmt112	protein heterodimerization activity;protein methyltransferase activity;rRNA (guanine) methyltransferase activity	peptidyl-glutamine methylation;positive regulation of rRNA processing;rRNA (guanine-N7)-methylation;tRNA methylation	cytoplasm;nucleoplasm;nucleus;perinuclear region of cytoplasm;protein-containing complex	Biological oxidations;Eukaryotic Translation Termination;Metabolism;Metabolism of proteins;Methylation;Phase II - Conjugation of compounds;Translation	9	9	9	91.2	91.2	91.2	14.141	0	83.638	14656000000	166	0.243257	0.733848	-0.125	-0.412707	0.803075	0.206581	-0.484755
28.2999	27.8785	28.3156	28.5186	28.4294	27.8465	28.8061	28.9261	28.7248	28.1104	28.182	28.3601	27.4064	27.3236	27.7601	28.735	28.7896	29.0259	28.443	28.1554	28.3596				+	+	LFQ intensity kd_6PGD_LFQ intensity kd_ctrl;LFQ intensity kd_TKT_LFQ intensity kd_ctrl	Hsd17b11	estradiol 17-beta-dehydrogenase activity;molecular_function;oxidoreductase activity;steroid dehydrogenase activity	androgen catabolic process;lipid metabolic process;oxidation-reduction process;positive regulation of lipid biosynthetic process;steroid biosynthetic process	cytoplasm;extracellular region;integral component of membrane;lipid droplet;membrane	Estrogen biosynthesis;Lipid particle organization;Metabolism;Metabolism of lipids;Metabolism of steroid hormones;Metabolism of steroids	13	13	13	51.7	51.7	51.7	32.88	0	25.398	5543500000	104	0.146064	0.826822	-0.100112	-0.282194	1.20201	0.0963763	0.585331
29.6079	29.3256	30.3005	29.1244	29.0663	29.1048	29.387	29.5919	29.5671	29.8913	29.8432	29.9758	29.0469	29.2414	29.0622	29.4461	29.2071	29.1337	29.429	29.3647	29.1572				+	+	LFQ intensity kd_6PGD_LFQ intensity kd_ctrl;LFQ intensity kd_TKT_LFQ intensity kd_ctrl	Tor3a	ATP binding;ATPase activity;nucleotide binding;protein binding		cytoplasm;endoplasmic reticulum;endoplasmic reticulum lumen		17	17	17	53.2	53.2	53.2	43.813	0	87.703	11733000000	239	1.04634	0.10796	0.64619	1.65638	0.789074	0.409857	0.163842
26.7073	27.3069	27.8714	27.3375	27.8897	27.7521	27.929	27.8021	27.5308	25.8742	25.9289	25.7649	27.5113	26.294	27.7643	27.7555	28.4831	28.2513	27.4403	27.3329	27.5204				+	+	LFQ intensity kd_6PGD_LFQ intensity kd_ctrl;LFQ intensity kd_TKT_LFQ intensity kd_ctrl	Ifi30	disulfide oxidoreductase activity;oxidoreductase activity;oxidoreductase activity, acting on a sulfur group of donors	antigen processing and presentation of exogenous peptide antigen via MHC class I;antigen processing and presentation of exogenous peptide antigen via MHC class II;immune system process;negative regulation of fibroblast proliferation;oxidation-reduction process;protein stabilization	cell junction;cytosol;extracellular region;intracellular membrane-bounded organelle;lysosome		4	4	4	33.5	33.5	33.5	27.784	0	27.404	3698600000	73	0.413552	0.453475	-0.364538	-0.767688	0.863308	0.180919	0.503572
31.1762	31.1513	31.1113	31.2196	31.1917	31.1404	31.3238	31.2222	31.2151	30.6241	30.9814	30.747	31.4588	31.4668	31.635	31.1033	30.9988	31.0243	31.1184	31.2089	31.1272				+	+	LFQ intensity kd_6PGD_LFQ intensity kd_ctrl;LFQ intensity kd_TKT_LFQ intensity kd_ctrl	Stk4	ATP binding;identical protein binding;kinase activity;magnesium ion binding;metal ion binding;nucleotide binding;protein binding;protein dimerization activity;protein homodimerization activity;protein kinase activity;protein serine/threonine kinase activity;transcription factor binding;transferase activity	activation of protein kinase activity;apoptotic process;branching involved in blood vessel morphogenesis;cell differentiation involved in embryonic placenta development;cell morphogenesis;central nervous system development;endocardium development;hepatocyte apoptotic process;hippo signaling;intracellular signal transduction;keratinocyte differentiation;negative regulation of canonical Wnt signali…	cytoplasm;cytosol;nuclear body;nucleoplasm;nucleus;protein-containing complex	Signal Transduction;Signaling by Hippo	27	27	20	58.9	58.9	46.6	55.541	0	230.24	40423000000	490	0.557361	0.824701	-0.0376142	-0.289517	1.65355	0.307047	-0.141757
31.4931	31.4645	31.5506	31.5259	31.5653	31.6104	31.8771	31.8281	31.748	31.4165	31.2746	31.4021	31.953	31.8592	32.0057	31.5684	31.5823	31.4712	31.5068	31.5614	31.7215				+	+	LFQ intensity kd_6PGD_LFQ intensity kd_ctrl;LFQ intensity kd_TKT_LFQ intensity kd_ctrl	Acsl4	arachidonate-CoA ligase activity;ATP binding;catalytic activity;decanoate-CoA ligase activity;ligase activity;long-chain fatty acid-CoA ligase activity;nucleotide binding;very long-chain fatty acid-CoA ligase activity	dendritic spine development;embryonic process involved in female pregnancy;fatty acid metabolic process;fatty acid transport;lipid biosynthetic process;lipid metabolic process;long-chain fatty acid metabolic process;metabolic process;negative regulation of prostaglandin secretion;neuron differentiation;positive regulation of cell growth;regulation of fatty acid metabolic process;response to inter…	cytoplasm;endoplasmic reticulum;endoplasmic reticulum membrane;ER-mitochondrion membrane contact site;integral component of membrane;intracellular membrane-bounded organelle;lipid droplet;membrane;mitochondrial membrane;mitochondrial outer membrane;mitochondrion;neuronal cell body;organelle membrane;peroxisomal membrane;peroxisome	Fatty acid metabolism;Fatty acyl-CoA biosynthesis;Metabolism;Metabolism of lipids;Synthesis of very long-chain fatty acyl-CoAs	38	38	36	49.2	49.2	46.3	79.076	0	240.52	52925000000	600	0.851088	0.688066	-0.0644722	-0.476893	0.247001	0.883433	-0.0266209
31.7291	31.8243	32.2238	32.0265	31.9689	31.8243	32.1578	32.2954	32.2295	31.7104	31.6296	31.527	32.4986	32.1613	32.5097	31.6473	31.6096	31.5114	31.7763	31.7687	32.1617				+	+	LFQ intensity kd_6PGD_LFQ intensity kd_ctrl;LFQ intensity kd_TKT_LFQ intensity kd_ctrl	Psma6	endopeptidase activity;hydrolase activity;NF-kappaB binding;peptidase activity;RNA binding;threonine-type endopeptidase activity	positive regulation of NF-kappaB transcription factor activity;proteolysis;proteolysis involved in cellular protein catabolic process;skeletal muscle tissue development;ubiquitin-dependent protein catabolic process	cytoplasm;cytosol;myofibril;nuclear matrix;nucleoplasm;nucleus;P-body;polysome;proteasome complex;proteasome core complex;proteasome core complex, alpha-subunit complex;sarcomere	ABC-family proteins mediated transport;Activation of APC/C and APC/C:Cdc20 mediated degradation of mitotic proteins;Activation of NF-kappaB in B cells;Adaptive Immune System;Antigen processing: Ubiquitination & Proteasome degradation;Antigen processing-Cross presentation;APC/C:Cdc20 mediated degradation of mitotic proteins;APC/C:Cdc20 mediated degradation of Securin;APC/C:Cdh1 mediated degradatio…	20	20	20	58.9	58.9	58.9	27.372	0	236.24	66548000000	419	0.0292049	0.965745	-0.0141608	-0.0538335	2.07387	0.0673753	-0.350457
31.8197	31.5016	32.0219	32.0859	31.9329	31.7857	31.9844	31.9501	31.9883	31.4373	31.4415	31.6851	32.424	31.8937	32.2566	31.8665	31.8558	31.7118	31.8233	31.808	32.2752				+	+	LFQ intensity kd_6PGD_LFQ intensity kd_ctrl;LFQ intensity kd_TKT_LFQ intensity kd_ctrl	Dnaja2	ATP binding;ATPase activator activity;chaperone binding;heat shock protein binding;metal ion binding;unfolded protein binding	positive regulation of ATPase activity;protein folding;protein refolding;response to heat	cytosol;membrane	Cellular responses to external stimuli;Cellular responses to stress;HSP90 chaperone cycle for steroid hormone receptors (SHR)	26	26	26	56.6	56.6	56.6	45.745	0	234.52	64732000000	468	0.368634	0.62333	-0.153762	-0.560214	0.545897	0.574996	-0.123454
31.1709	31.1231	31.238	30.9449	31.1044	31.2345	31.3768	31.4792	31.3596	30.5206	30.8199	30.995	31.4226	31.3985	31.388	31.0356	31.2085	31.2051	31.2769	31.11	31.0879				+	+	LFQ intensity kd_6PGD_LFQ intensity kd_ctrl;LFQ intensity kd_TKT_LFQ intensity kd_ctrl	Mta2	chromatin binding;DNA binding;DNA binding transcription factor activity;histone deacetylase activity;metal ion binding;protein binding;RNA polymerase II repressing transcription factor binding;RNA polymerase II transcription factor binding;sequence-specific DNA binding;transcription factor activity, transcription factor binding;transcription regulatory region DNA binding;transcription regulatory …	chromatin remodeling;DNA methylation;DNA packaging;histone deacetylation;negative regulation of transcription by RNA polymerase II;negative regulation of transcription, DNA-templated;positive regulation of transcription by RNA polymerase II;regulation of fibroblast migration;regulation of transcription, DNA-templated	histone deacetylase complex;nucleoplasm;nucleus;NuRD complex;transcription factor complex	Gene expression (Transcription);Generic Transcription Pathway;Intracellular signaling by second messengers;PIP3 activates AKT signaling;PTEN Regulation;Regulation of PTEN gene transcription;Regulation of TP53 Activity;Regulation of TP53 Activity through Acetylation;RNA Polymerase I Promoter Clearance;RNA Polymerase I Transcription;RNA Polymerase I Transcription Initiation;RNA Polymerase II Transc…	30	30	25	50.3	50.3	45.2	75.029	0	137.65	38986000000	412	0.386614	0.71932	0.0827351	0.435158	0.210993	0.82109	0.0551548
31.8723	31.9585	32.1717	31.7145	31.8929	31.6987	32.128	32.0212	31.9293	31.3072	31.3185	31.7373	32.3365	32.213	32.3298	31.7234	31.6603	31.6923	31.6003	31.7529	31.8134				+	+	LFQ intensity kd_6PGD_LFQ intensity kd_ctrl;LFQ intensity kd_TKT_LFQ intensity kd_ctrl	Ruvbl2	ADP binding;ATP binding;ATPase activity;ATPase binding;ATP-dependent 5'-3' DNA helicase activity;ATP-dependent DNA helicase activity;beta-catenin binding;chromatin DNA binding;DNA helicase activity;helicase activity;hydrolase activity;identical protein binding;nucleotide binding;protein binding;protein homodimerization activity;RNA polymerase II core promoter sequence-specific DNA binding;RNA pol…	box C/D snoRNP assembly;cellular response to DNA damage stimulus;cellular response to estradiol stimulus;cellular response to UV;chromatin organization;chromatin remodeling;DNA duplex unwinding;DNA recombination;DNA repair;establishment of protein localization to chromatin;histone acetylation;histone H2A acetylation;histone H4 acetylation;negative regulation of canonical Wnt signaling pathway;neg…	centrosome;cytosol;Ino80 complex;intracellular;MLL1 complex;NuA4 histone acetyltransferase complex;nuclear euchromatin;nucleoplasm;nucleus;R2TP complex;Swr1 complex		43	43	43	73.7	73.7	73.7	51.112	0	323.31	63491000000	617	1.00274	0.251396	0.232132	1.1128	0.518919	0.681726	-0.0766888
30.8565	30.9651	30.9585	30.7675	30.8742	30.9609	31.2817	31.2336	31.1835	30.6962	30.7164	30.9555	30.0029	29.9742	30.115	31.0679	31.2655	30.8223	31.0275	31.2364	31.2057				+	+	LFQ intensity kd_6PGD_LFQ intensity kd_ctrl;LFQ intensity kd_TKT_LFQ intensity kd_ctrl	Coro1b	actin binding;actin filament binding;Arp2/3 complex binding;cadherin binding;identical protein binding;protein binding	actin cytoskeleton organization;actin filament branching;actin filament bundle assembly;cell migration;cellular response to platelet-derived growth factor stimulus;endothelial cell chemotaxis;negative regulation of Arp2/3 complex-mediated actin nucleation;negative regulation of smooth muscle cell chemotaxis;positive regulation of lamellipodium morphogenesis;protein localization to cell leading ed…	actin cytoskeleton;actin filament;cell leading edge;cell periphery;cytoplasm;cytoskeleton;cytosol;lamellipodium;perinuclear region of cytoplasm;plasma membrane;stress fiber		21	18	18	36.2	33.7	33.7	53.912	0	112.59	31213000000	223	0.37576	0.778498	0.0591831	0.356392	0.588785	0.455664	0.184413
28.8028	28.7485	29.1462	28.1676	28.5508	28.1051	28.354	28.1032	28.2526	29.2513	29.2536	29.6346	28.6755	28.4536	28.753	28.3503	28.4029	28.4015	28.637	28.8477	28.7611				+	+	LFQ intensity kd_6PGD_LFQ intensity kd_ctrl;LFQ intensity kd_TKT_LFQ intensity kd_ctrl	Slc12a7	cation:chloride symporter activity;potassium:chloride symporter activity;protein kinase binding;symporter activity;transporter activity	cell volume homeostasis;chemical synaptic transmission;chloride transmembrane transport;ion transport;potassium ion transmembrane transport;potassium ion transport;transmembrane transport	integral component of membrane;integral component of plasma membrane;membrane;plasma membrane	Cation-coupled Chloride cotransporters;SLC-mediated transmembrane transport;Transport of inorganic cations/anions and amino acids/oligopeptides;Transport of small molecules	13	12	12	14.6	13.9	13.9	119.48	0	65.892	6497100000	67	1.54147	0.0501139	0.624685	2.17783	0.322762	0.686097	0.1104
30.9517	30.0953	30.1034	31.4133	30.9618	31.1358	29.4318	30.2279	30.0229	30.9432	30.6692	30.885	29.4389	29.5415	29.0242	31.1545	30.4891	30.567	31.2439	28.4177	30.8059				+	+	LFQ intensity kd_6PGD_LFQ intensity kd_ctrl;LFQ intensity kd_TKT_LFQ intensity kd_ctrl	Pmfbp1	molecular_function	biological_process	cytoplasm		3	3	3	3.5	3.5	3.5	119.4	0.0014993	2.8746	26527000000	45	1.18155	0.0726801	-0.786807	-1.90477	0.809235	0.215367	-0.433409
30.7471	30.68	30.7864	30.5899	30.6218	30.6013	30.9377	30.9993	30.9256	30.1016	30.0957	30.217	30.8226	30.5555	30.6982	30.7795	30.7714	30.5444	30.5694	30.6368	30.6134				+	+	LFQ intensity kd_6PGD_LFQ intensity kd_ctrl;LFQ intensity kd_TKT_LFQ intensity kd_ctrl	Suclg2	ATP binding;catalytic activity;GDP binding;GTP binding;ligase activity;metal ion binding;nucleotide binding;protein heterodimerization activity;succinate-CoA ligase (GDP-forming) activity;succinate-semialdehyde dehydrogenase (NAD+) activity	metabolic process;succinate metabolic process;succinyl-CoA metabolic process;tricarboxylic acid cycle	mitochondrion;plasma membrane;protein-containing complex;succinate-CoA ligase complex (GDP-forming)	Citric acid cycle (TCA cycle);Metabolism;Pyruvate metabolism and Citric Acid (TCA) cycle;The citric acid (TCA) cycle and respiratory electron transport	25	25	25	59.4	59.4	59.4	46.839	0	146.05	27704000000	314	1.8341	0.306293	0.133483	1.00799	0.534589	0.64124	0.0940971
30.5535	30.5731	30.968	30.62	30.7622	30.5663	31.0797	30.844	30.9449	30.496	30.3922	30.37	30.9809	30.7462	31.1174	30.6193	30.6333	30.6463	30.5663	30.6053	30.7376				+	+	LFQ intensity kd_6PGD_LFQ intensity kd_ctrl;LFQ intensity kd_TKT_LFQ intensity kd_ctrl	Actl6a	chromatin binding;protein binding	ATP-dependent chromatin remodeling;cellular response to DNA damage stimulus;chromatin assembly or disassembly;chromatin organization;chromatin remodeling;DNA recombination;DNA repair;histone H2A acetylation;histone H4 acetylation;nervous system development;neural retina development;regulation of growth;regulation of transcription, DNA-templated;spinal cord development;transcription, DNA-templated	Ino80 complex;nBAF complex;npBAF complex;NuA4 histone acetyltransferase complex;nucleolus;nucleoplasm;nucleus;plasma membrane;SWI/SNF complex	Chromatin modifying enzymes;Chromatin organization;Deubiquitination;DNA Damage Recognition in GG-NER;DNA Repair;Gene expression (Transcription);Generic Transcription Pathway;Global Genome Nucleotide Excision Repair (GG-NER);Metabolism of proteins;Nucleotide Excision Repair;Post-translational protein modification;RMTs methylate histone arginines;RNA Polymerase II Transcription;RUNX1 interacts with…	18	18	18	47.1	47.1	47.1	47.447	0	266.76	28737000000	304	0.120754	0.880303	0.048701	0.197062	0.100633	0.933638	-0.0165297
26.4902	26.3284	26.8887	26.8206	26.8107	26.8491	26.6707	26.2782	26.5436	25.6948	25.9691	NaN	26.7836	26.5703	26.7819	26.1755	25.9634	26.6466	25.711	25.6758	26.3813				+	+	LFQ intensity kd_6PGD_LFQ intensity kd_ctrl;LFQ intensity kd_TKT_LFQ intensity kd_ctrl	Rsrc2		biological_process	cellular_component		6	6	6	20	20	20	50.606	0	17.561	1515600000	31	0.704624	0.327307	-0.257693	-0.965597	1.30862	0.088	-0.564934
28.0607	27.9546	28.1329	28.789	28.5375	29.0492	28.0219	27.5563	27.704	28.1561	28.2666	28.3041	27.8435	27.5543	27.681	27.7846	27.8665	27.6321	27.9768	28.0893	28.0502	+	+			+	LFQ intensity ANA_LFQ intensity ctrl;LFQ intensity kd_TKT_LFQ intensity kd_ctrl;LFQ intensity OXY_LFQ intensity ctrl	Zranb2	metal ion binding;RNA binding	mRNA processing;RNA splicing	nucleoplasm;nucleus		11	11	11	35.3	35.3	35.3	36.281	0	128.61	4066000000	30	2.04523	0.0208239	-0.742515	-2.89458	2.49603	0.00611111	-1.03081
28.209	28.4734	28.4971	29.3675	29.4881	29.155	28.4355	28.2773	28.1405	28.2287	28.4017	28.0648	28.7818	29.4888	28.7982	28.8082	28.2453	28.7028	28.859	28.8106	28.8405	+	+			+	LFQ intensity ANA_LFQ intensity ctrl;LFQ intensity kd_TKT_LFQ intensity kd_ctrl;LFQ intensity OXY_LFQ intensity ctrl	Dnase2a;Dnase2	deoxyribonuclease II activity;endodeoxyribonuclease activity;endonuclease activity;hydrolase activity;nuclease activity	apoptotic DNA fragmentation;apoptotic process;DNA catabolic process;DNA catabolic process, endonucleolytic;DNA metabolic process;erythrocyte differentiation;multicellular organism development	lysosome	Clathrin derived vesicle budding;Lysosome Vesicle Biogenesis;Membrane Trafficking;trans-Golgi Network Vesicle Budding;Vesicle-mediated transport	7	7	7	22.3	22.3	22.3	36.51	0	26.262	6778200000	96	2.66688	0.008576	-0.943745	-4.02998	1.71487	0.0392032	-0.751457
32.6615	32.8113	32.8366	31.9223	32.0381	31.9503	32.1027	32.115	32.0516	32.5789	32.5487	32.1903	31.7484	31.7769	31.5885	32.3187	32.5073	32.4806	31.8897	31.8095	31.9569	+	+			+	LFQ intensity ANA_LFQ intensity ctrl;LFQ intensity kd_TKT_LFQ intensity kd_ctrl;LFQ intensity OXY_LFQ intensity ctrl	Glg1	fibroblast growth factor binding	bone morphogenesis;negative regulation of protein processing;negative regulation of transforming growth factor beta receptor signaling pathway;regulation of chondrocyte differentiation	extracellular matrix;Golgi apparatus;Golgi membrane;integral component of membrane;membrane;plasma membrane	Cell surface interactions at the vascular wall;Hemostasis	69	69	69	50.8	50.8	50.8	132.35	0	323.31	79091000000	766	3.60524	0.0029863	0.799558	4.85113	2.61106	0.0284835	0.465279
31.8963	31.87	31.8452	31.0229	31.1075	31.0558	31.2592	31.4073	31.3341	31.3013	30.8579	31.3934	32.0114	31.877	32.0643	31.4138	31.4317	31.5153	30.8319	31.0603	31.0628	+	+			+	LFQ intensity ANA_LFQ intensity ctrl;LFQ intensity kd_TKT_LFQ intensity kd_ctrl;LFQ intensity OXY_LFQ intensity ctrl	Hk2	ATP binding;catalytic activity;fructokinase activity;glucokinase activity;glucose binding;hexokinase activity;kinase activity;mannokinase activity;nucleotide binding;phosphotransferase activity, alcohol group as acceptor;protein binding;transferase activity	apoptotic mitochondrial changes;carbohydrate metabolic process;carbohydrate phosphorylation;cellular glucose homeostasis;cellular response to leukemia inhibitory factor;establishment of protein localization to mitochondrion;glucose 6-phosphate metabolic process;glucose metabolic process;glycolytic process;hexose metabolic process;lactation;maintenance of protein location in mitochondrion;metaboli…	cell;cytosol;mitochondrial outer membrane;mitochondrion	Glucose metabolism;Glycolysis;Metabolism;Metabolism of carbohydrates	46	40	39	49.2	44.2	43	102.53	0	198.48	46383000000	355	5.02482	0	0.808434	6.28176	3.22215	0.0281977	0.39152
27.5029	27.349	27.4572	28.0627	27.8057	27.8516	27.2041	27.7445	28.0628	27.4282	27.3816	26.9402	26.3976	NaN	25.8122	27.5225	27.4019	27.3751	27.2648	27.1775	27.5789	+	+			+	LFQ intensity ANA_LFQ intensity ctrl;LFQ intensity kd_TKT_LFQ intensity kd_ctrl;LFQ intensity OXY_LFQ intensity ctrl	Tk1	ATP binding;identical protein binding;kinase activity;metal ion binding;nucleoside kinase activity;nucleotide binding;thymidine kinase activity;transferase activity;zinc ion binding	deoxyribonucleoside monophosphate biosynthetic process;DNA biosynthetic process;DNA metabolic process;nucleotide biosynthetic process;phosphorylation;protein homotetramerization;thymidine metabolic process	cytoplasm;cytosol	Metabolism;Metabolism of nucleotides;Nucleotide salvage;Pyrimidine salvage	8	8	8	36.1	36.1	36.1	25.776	0	32.238	2743700000	58	2.1707	0.0353541	-0.470286	-2.45787	2.18369	0.040806	-0.473495
28.3884	28.3172	28.1078	26.4016	26.8492	26.7187	27.5269	26.897	26.0332	29.3903	28.2053	27.0636	NaN	25.4912	25.9221	25.4125	25.826	25.6118	26.357	26.6909	25.9811	+	+			+	LFQ intensity ANA_LFQ intensity ctrl;LFQ intensity kd_TKT_LFQ intensity kd_ctrl;LFQ intensity OXY_LFQ intensity ctrl	Gstp1	dinitrosyl-iron complex binding;drug binding;glutathione peroxidase activity;glutathione transferase activity;JUN kinase binding;kinase regulator activity;protein binding;S-nitrosoglutathione binding;transferase activity	animal organ regeneration;cellular oxidant detoxification;cellular response to cell-matrix adhesion;cellular response to epidermal growth factor stimulus;cellular response to glucocorticoid stimulus;cellular response to insulin stimulus;cellular response to lipopolysaccharide;common myeloid progenitor cell proliferation;glutathione metabolic process;metabolic process;negative regulation of acute …	cytoplasm;cytosol;intracellular;mitochondrion;nucleus;plasma membrane;protein-containing complex;TRAF2-GSTP1 complex	Biological oxidations;Cellular responses to external stimuli;Cellular responses to stress;Detoxification of Reactive Oxygen Species;Glutathione conjugation;Immune System;Innate Immune System;Metabolism;Neutrophil degranulation;Phase II - Conjugation of compounds	5	5	5	42.4	42.4	42.4	23.609	0	18.897	2240900000	31	3.29399	0	1.61462	6.27475	2.36257	0.00956522	-1.03974
32.6945	32.8302	32.75	33.3514	33.5421	33.2865	32.8546	33.0962	33	33.1609	33.1445	32.9413	32.4381	32.2961	31.9771	32.8829	32.8592	32.9784	32.8656	33.1665	33.2477	+	+			+	LFQ intensity ANA_LFQ intensity ctrl;LFQ intensity kd_TKT_LFQ intensity kd_ctrl;LFQ intensity OXY_LFQ intensity ctrl	Ezr	actin binding;actin filament binding;ATPase binding;cadherin binding;cell adhesion molecule binding;cytoskeletal protein binding;disordered domain specific binding;identical protein binding;microtubule binding;protein binding;protein C-terminus binding;protein domain specific binding;protein kinase A binding;protein kinase A catalytic subunit binding;protein kinase A regulatory subunit binding;S1…	actin cytoskeleton reorganization;actin filament bundle assembly;astral microtubule organization;cellular protein-containing complex localization;cellular response to cAMP;cortical microtubule organization;epithelial cell differentiation;establishment of centrosome localization;establishment of endothelial barrier;establishment or maintenance of apical/basal cell polarity;filopodium assembly;inte…	actin cytoskeleton;actin filament;apical part of cell;apical plasma membrane;astrocyte projection;basolateral plasma membrane;brush border;cell body;cell cortex;cell periphery;cell projection;cell tip;ciliary basal body;cytoplasm;cytoplasmic side of apical plasma membrane;cytoskeleton;cytosol;endosome;extrinsic component of membrane;fibrillar center;filopodium;focal adhesion;immunological synapse…	Axon guidance;Developmental Biology;L1CAM interactions;Netrin-1 signaling;Recycling pathway of L1	69	54	51	72.7	61.9	55.8	69.406	0	323.31	130620000000	719	2.74189	0.0159095	-0.635077	-3.40997	2.33759	0.0329143	-0.486534
25.9286	25.6627	26.5219	27.4254	27.4261	27.1222	27.6277	27.3157	26.865	26.9899	26.7491	26.4414	27.4933	27.4118	27.3475	28.6232	28.3847	28.3188	27.556	27.4997	27.467	+	+			+	LFQ intensity ANA_LFQ intensity ctrl;LFQ intensity kd_TKT_LFQ intensity kd_ctrl;LFQ intensity OXY_LFQ intensity ctrl	Sqle	FAD binding;flavin adenine dinucleotide binding;oxidoreductase activity;squalene monooxygenase activity	cellular aromatic compound metabolic process;cholesterol metabolic process;oxidation-reduction process;response to organic substance;sterol biosynthetic process	endoplasmic reticulum;endoplasmic reticulum membrane;integral component of membrane;intracellular membrane-bounded organelle;membrane;organelle membrane	Cholesterol biosynthesis;Metabolism;Metabolism of lipids;Metabolism of steroids	11	11	11	26.2	26.2	26.2	63.769	0	32.55	2846100000	63	2.03349	0.0163196	-1.28688	-3.44659	2.90933	0	1.11764
31.1316	31.0863	30.9526	31.6465	31.364	31.9085	30.7006	30.2651	30.3185	30.0679	30.3682	30.063	31.0762	31.2177	31.2827	30.7283	30.377	30.59	31.0952	30.6195	30.7117	+	+			+	LFQ intensity ANA_LFQ intensity ctrl;LFQ intensity kd_TKT_LFQ intensity kd_ctrl;LFQ intensity OXY_LFQ intensity ctrl	Naca	DNA binding;TBP-class protein binding;transcription coactivator activity	cardiac ventricle development;heart trabecula morphogenesis;myoblast migration;negative regulation of striated muscle cell apoptotic process;negative regulation of transcription from RNA polymerase II promoter involved in heart development;positive regulation of cell proliferation involved in heart morphogenesis;positive regulation of skeletal muscle tissue growth;positive regulation of transcrip…	cytoplasm;nascent polypeptide-associated complex;nucleus		13	13	13	4.9	4.9	4.9	220.5	0	323.31	31245000000	272	1.60682	0.0500068	-0.582832	-2.18973	2.33807	0.00977778	-1.07459
31.1893	31.3735	31.436	30.8335	31.0222	30.784	31.0655	31.2192	31.0619	30.9739	31.3211	31.3235	30.1085	29.5262	29.9106	31.328	31.3309	31.3208	31.0385	30.9176	30.9894	+	+			+	LFQ intensity ANA_LFQ intensity ctrl;LFQ intensity kd_TKT_LFQ intensity kd_ctrl;LFQ intensity OXY_LFQ intensity ctrl	Esyt1	identical protein binding;lipid binding;metal ion binding;protein binding	endoplasmic reticulum-plasma membrane tethering;lipid transport	endoplasmic reticulum;endoplasmic reticulum membrane;integral component of endoplasmic reticulum membrane;integral component of membrane;intrinsic component of endoplasmic reticulum membrane;membrane;organelle membrane contact site;plasma membrane	Glycosphingolipid metabolism;Metabolism;Metabolism of lipids;Sphingolipid metabolism	44	44	44	49.3	49.3	49.3	121.55	0	245.21	33233000000	387	1.92157	0.047386	0.452998	2.22397	2.45012	0.0337642	0.446653
30.6337	30.5907	30.57	31.3891	31.4769	31.5884	31.4655	31.193	30.9385	31.4361	31.8089	31.9346	31.0657	30.4673	30.8655	31.0913	31.126	31.0512	31.0698	31.5552	31.6261	+	+			+	LFQ intensity ANA_LFQ intensity ctrl;LFQ intensity kd_TKT_LFQ intensity kd_ctrl;LFQ intensity OXY_LFQ intensity ctrl	Sqstm1	enzyme binding;identical protein binding;ionotropic glutamate receptor binding;K63-linked polyubiquitin modification-dependent protein binding;metal ion binding;protein binding;protein homodimerization activity;protein kinase binding;protein kinase C binding;SH2 domain binding;transcription cofactor activity;ubiquitin binding;ubiquitin protein ligase binding;zinc ion binding	aggrephagy;apoptotic process;autophagy;cell differentiation;endosome organization;immune system process;macroautophagy;mitophagy;negative regulation of growth of symbiont in host;negative regulation of transcription by RNA polymerase II;positive regulation of long-term synaptic potentiation;positive regulation of protein localization to plasma membrane;positive regulation of protein phosphorylati…	aggresome;amphisome;autolysosome;autophagosome;cytoplasm;cytoplasmic vesicle;cytosol;endoplasmic reticulum;endosome;inclusion body;intracellular membrane-bounded organelle;late endosome;Lewy body;lysosome;nucleus;P-body;phagophore assembly site;PML body;sarcomere;sperm midpiece	Cell death signalling via NRAGE, NRIF and NADE;Cytokine Signaling in Immune system;Death Receptor Signalling;Immune System;Interleukin-1 family signaling;Interleukin-1 signaling;Mitophagy;NF-kB is activated and signals survival;NRIF signals cell death from the nucleus;p75 NTR receptor-mediated signalling;p75NTR recruits signalling complexes;p75NTR signals via NF-kB;Pink/Parkin Mediated Mitophagy;…	21	21	21	67.4	67.4	67.4	48.162	0	279.77	38417000000	299	3.89529	0	-0.886647	-5.51953	2.5188	0.0422599	-0.395281
26.8656	26.8338	26.8259	29.3034	28.8801	29.0003	29.2458	29.404	29.0627	27.2153	28.1347	28.9093	27.0957	25.4373	26.4153	29.5272	29.962	29.6722	29.0604	28.3104	28.8018	+	+			+	LFQ intensity ANA_LFQ intensity ctrl;LFQ intensity kd_TKT_LFQ intensity kd_ctrl;LFQ intensity OXY_LFQ intensity ctrl	Endod1	endonuclease activity;hydrolase activity;metal ion binding;nuclease activity;nucleic acid binding	biological_process;nucleic acid phosphodiester bond hydrolysis	extracellular region	Hemostasis;Platelet activation, signaling and aggregation;Platelet degranulation;Response to elevated platelet cytosolic Ca2+	9	9	9	24.4	24.4	24.4	55.262	0	80.131	7314900000	53	4.20769	0	-2.21954	-9.79866	1.67116	0.0490705	0.65915
28.6293	28.7107	29.0296	28.2838	28.1254	27.9383	29.0639	28.9541	29.0982	29.2231	28.9474	28.9069	29.5487	29.9073	29.5948	28.6088	28.7158	28.5688	28.3751	28.5091	28.3439	+	+			+	LFQ intensity ANA_LFQ intensity ctrl;LFQ intensity kd_TKT_LFQ intensity kd_ctrl;LFQ intensity OXY_LFQ intensity ctrl	Ndc1	structural constituent of nuclear pore	establishment of spindle pole body localization to nuclear envelope;mRNA transport;nuclear pore complex assembly;nuclear pore distribution;nuclear pore organization;nucleocytoplasmic transport;protein transport;spermatogenesis;spindle pole body duplication;synapsis	actin cytoskeleton;cytoplasm;integral component of membrane;membrane;nuclear membrane;nuclear pore;nuclear pore transmembrane ring;nucleus;plasma membrane;spindle pole body	Cell Cycle;Cell Cycle, Mitotic;Cellular response to heat stress;Cellular responses to external stimuli;Cellular responses to stress;Gene expression (Transcription);Gene Silencing by RNA;Glucose metabolism;Glycolysis;M Phase;Metabolism;Metabolism of carbohydrates;Metabolism of non-coding RNA;Metabolism of proteins;Metabolism of RNA;Mitotic Prophase;Nuclear Envelope Breakdown;Nuclear Pore Complex (…	14	14	14	30.8	30.8	30.8	75.409	0	102.59	7989700000	130	1.88861	0.0277538	0.674035	2.61498	2.03913	0.0408118	0.515296
29.477	29.1776	29.2718	28.7317	28.9096	28.5977	28.4348	28.3529	27.9106	28.0162	28.2942	28.952	29.8886	29.3757	29.5214	28.1302	27.9067	27.9739	28.3818	28.2525	28.3784	+	+			+	LFQ intensity ANA_LFQ intensity ctrl;LFQ intensity kd_TKT_LFQ intensity kd_ctrl;LFQ intensity OXY_LFQ intensity ctrl	Mrto4		nuclear-transcribed mRNA catabolic process;ribosomal large subunit assembly;ribosome biogenesis;rRNA processing	cytoplasm;intracellular;nucleolus;nucleus		18	18	18	60.7	60.7	60.7	27.545	0	58.447	7181100000	100	1.94908	0.0351494	0.562465	2.48452	2.57116	0.0124516	-0.742715
32.8371	32.5259	32.6677	33.185	33.0515	33.3754	32.3942	32.2805	32.5813	32.5837	32.8114	32.2802	33.5586	33.9795	33.6127	32.31	32.4077	32.5512	33.028	32.8291	32.6226	+	+			+	LFQ intensity ANA_LFQ intensity ctrl;LFQ intensity kd_TKT_LFQ intensity kd_ctrl;LFQ intensity OXY_LFQ intensity ctrl	Set	DNA binding	negative regulation of neuron apoptotic process;negative regulation of transcription, DNA-templated;nucleosome assembly	cytoplasm;cytosol;endoplasmic reticulum;lipid droplet;nucleoplasm;nucleus;perinuclear region of cytoplasm;protein-containing complex		16	16	16	61.9	61.9	61.9	33.377	0	323.31	121330000000	399	1.81109	0.0424924	-0.52711	-2.29095	2.57892	0.0123396	-0.781027
27.1233	27.1746	25.9076	25.948	26.229	26.5142	27.4341	27.5153	NaN	26.384	26.9383	27.0028	26.119	25.7115	26.0979	26.9398	27.2248	26.8258	27.1962	26.773	NaN		+			+	LFQ intensity kd_TKT_LFQ intensity kd_ctrl;LFQ intensity OXY_LFQ intensity ctrl	Tmem168	molecular_function	biological_process	integral component of membrane;membrane;transport vesicle		3	3	3	9.9	9.9	9.9	35.587	0	34.308	1666600000	31	0.494577	0.350874	0.504743	0.92587	1.71674	0.0372181	0.76637
30.0937	29.6791	29.8323	29.9081	29.7554	29.7283	30.0057	30.2683	30.0176	29.9564	29.9688	29.8544	29.4753	29.3473	29.3847	30.2908	30.3227	30.1659	29.9005	29.9878	29.7857		+			+	LFQ intensity kd_TKT_LFQ intensity kd_ctrl;LFQ intensity OXY_LFQ intensity ctrl	Tfam	chromatin binding;DNA binding;DNA binding transcription factor activity;DNA binding, bending;mitochondrial promoter sequence-specific DNA binding;RNA polymerase II proximal promoter sequence-specific DNA binding;sequence-specific DNA binding	mitochondrial respiratory chain complex assembly;mitochondrial transcription;positive regulation of transcription by RNA polymerase II;positive regulation of transcription, DNA-templated;regulation of transcription, DNA-templated;transcription initiation from mitochondrial promoter;transcription, DNA-templated	mitochondrial matrix;mitochondrial nucleoid;mitochondrion;nucleus;protein-containing complex	Gene expression (Transcription);Mitochondrial transcription initiation;Transcription from mitochondrial promoters	17	17	17	67.8	67.8	67.8	23.384	0	75.281	15579000000	163	0.206114	0.81549	0.071104	0.304709	2.48401	0.032703	0.462516
32.0666	32.0169	32.0324	32.1925	32.2418	32.2042	32.231	32.6054	32.5541	32.46	32.427	32.5263	31.9896	31.8732	32.0659	32.5373	32.7011	32.7185	32.612	32.4463	32.2927		+			+	LFQ intensity kd_TKT_LFQ intensity kd_ctrl;LFQ intensity OXY_LFQ intensity ctrl	Numa1	disordered domain specific binding;dynein complex binding;lipid binding;microtubule binding;microtubule minus-end binding;microtubule plus-end binding;phosphatidylinositol binding;protein C-terminus binding;protein domain specific binding;protein-containing complex binding;tubulin binding	anastral spindle assembly;astral microtubule organization;cell cycle;cell division;chromosome segregation;establishment of mitotic spindle orientation;meiotic cell cycle;microtubule bundle formation;positive regulation of BMP signaling pathway;positive regulation of chromosome segregation;positive regulation of chromosome separation;positive regulation of hair follicle development;positive regula…	cell cortex;cell cortex region;centrosome;chromosome;cortical microtubule;cytoplasm;cytoplasmic microtubule bundle;cytoskeleton;cytosol;dendrite;extrinsic component of plasma membrane;Golgi membrane;lateral cell cortex;lateral plasma membrane;membrane;microtubule;microtubule bundle;microtubule minus-end;microtubule organizing center;microtubule plus-end;mitotic spindle;mitotic spindle astral micr…	Cell Cycle;Cell Cycle, Mitotic;M Phase;Mitotic Prometaphase;Mitotic Prophase;Recruitment of NuMA to mitotic centrosomes	109	109	67	61.2	61.2	40.5	235.63	0	323.31	84268000000	780	2.9479	0.146441	-0.174187	-1.44105	2.74465	0.0291351	0.439472
29.3028	29.2305	29.2462	29.6983	29.4819	29.7023	28.7465	28.3902	28.456	28.4611	28.5225	28.1429	29.4469	28.9683	29.6081	28.754	28.871	28.631	28.9565	29.1773	28.6328		+			+	LFQ intensity kd_TKT_LFQ intensity kd_ctrl;LFQ intensity OXY_LFQ intensity ctrl	Gm5814;Mrfap1	protein binding	biological_process	cytoplasm;cytosol;nucleus;perinuclear region of cytoplasm		5	5	5	40.8	40.8	40.8	14.162	0	82.714	8618200000	95	2.07359	0.0559848	-0.367653	-2.08814	3.01894	0	-0.875511
28.8466	28.9135	28.9183	28.9762	28.999	28.9263	28.8501	29.0618	29.0518	29.5149	29.0513	28.943	28.6861	28.0805	28.4307	29.3804	29.3308	29.4277	28.8725	28.8372	29.136		+			+	LFQ intensity kd_TKT_LFQ intensity kd_ctrl;LFQ intensity OXY_LFQ intensity ctrl	Adam10	endopeptidase activity;hydrolase activity;metal ion binding;metalloendopeptidase activity;metallopeptidase activity;peptidase activity;protein binding;protein homodimerization activity;protein kinase binding;SH2 domain binding;SH3 domain binding	constitutive protein ectodomain proteolysis;in utero embryonic development;membrane protein ectodomain proteolysis;monocyte activation;negative regulation of cell adhesion;Notch receptor processing;Notch signaling pathway;nucleocytoplasmic transport;PMA-inducible membrane protein ectodomain proteolysis;positive regulation of cell growth;positive regulation of cell migration;positive regulation of…	cell surface;cytoplasm;extracellular space;Golgi apparatus;Golgi membrane;Golgi-associated vesicle;integral component of membrane;membrane;nucleus;perinuclear endoplasmic reticulum;plasma membrane;postsynaptic density;tetraspanin-enriched microdomain	Degradation of the extracellular matrix;Extracellular matrix organization;Immune System;Innate Immune System;Metabolism of proteins;Neutrophil degranulation;NOTCH3 Activation and Transmission of Signal to the Nucleus;Post-translational protein modification;Post-translational protein phosphorylation;Regulation of Insulin-like Growth Factor (IGF) transport and uptake by Insulin-like Growth Factor B…	19	19	19	29.8	29.8	29.8	83.967	0	50.593	8174900000	86	1.10772	0.620174	-0.0743459	-0.565107	3.51485	0.0189302	0.412455
33.2399	33.2784	33.3649	33.2785	33.1006	33.1718	33.0895	33.0413	32.9879	33.0735	33.244	32.7571	33.6656	33.7416	33.8072	32.6708	32.7796	32.7693	33.0763	32.7535	33.0424		+			+	LFQ intensity kd_TKT_LFQ intensity kd_ctrl;LFQ intensity OXY_LFQ intensity ctrl	Nudc	cadherin binding;protein binding;unfolded protein binding	cell cycle;cell division;developmental process;protein folding	cytoplasm;cytoskeleton;cytosol;microtubule;nucleus	Amplification of signal from unattached kinetochores via a MAD2 inhibitory signal;Amplification of signal from the kinetochores;Cell Cycle;Cell Cycle Checkpoints;Cell Cycle, Mitotic;M Phase;Mitotic Anaphase;Mitotic Metaphase and Anaphase;Mitotic Prometaphase;Mitotic Spindle Checkpoint;Mitotic Telophase/Cytokinesis;Resolution of Sister Chromatid Cohesion;RHO GTPase Effectors;RHO GTPases Activate F…	39	39	39	84.6	84.6	84.6	38.358	0	323.31	160410000000	898	0.805888	0.521737	0.110746	0.677135	2.68904	0.0288235	-0.443741
27.2226	26.8517	26.8387	27.2113	27.0865	27.3093	26.6197	27.0544	26.9862	26.7129	27.1833	26.2096	25.3388	NaN	25.5398	26.8046	26.7623	26.7976	26.4074	27.166	27.089		+			+	LFQ intensity kd_TKT_LFQ intensity kd_ctrl;LFQ intensity OXY_LFQ intensity ctrl	Rnf13	metal ion binding;transferase activity;ubiquitin protein ligase activity;ubiquitin-protein transferase activity	protein autoubiquitination;protein ubiquitination	cytoplasm;cytosol;endosome;integral component of membrane;intracellular membrane-bounded organelle;late endosome membrane;lysosomal membrane;lysosome;membrane;nuclear inner membrane;nucleoplasm;nucleus		3	3	3	24.6	24.6	24.6	27.465	0	16.254	1839100000	32	0.751646	0.332365	-0.231354	-0.958369	2.48765	0.0389272	-0.414182
29.9275	29.4412	30.0859	29.8031	29.6202	29.7065	30.407	30.1663	29.7463	29.663	29.4355	29.61	30.3259	30.8829	30.4421	30.207	30.3004	30.02	30.2023	29.3814	29.6434		+			+	LFQ intensity kd_TKT_LFQ intensity kd_ctrl;LFQ intensity OXY_LFQ intensity ctrl	Lgmn	cysteine-type endopeptidase activity;cysteine-type peptidase activity;hydrolase activity;peptidase activity	activation of cysteine-type endopeptidase activity;associative learning;cellular response to amyloid-beta;cellular response to calcium ion;cellular response to hepatocyte growth factor stimulus;dendritic spine organization;memory;negative regulation of ERBB signaling pathway;negative regulation of gene expression;negative regulation of multicellular organism growth;negative regulation of neuron a…	apical part of cell;cytoplasm;extracellular region;late endosome;lysosome;perinuclear region of cytoplasm	Adaptive Immune System;Immune System;Innate Immune System;Metabolism;Metabolism of lipids;Metabolism of steroids;MHC class II antigen presentation;Toll-Like Receptors Cascades;Trafficking and processing of endosomal TLR;Vitamin D (calciferol) metabolism	9	9	9	30.6	30.6	30.6	49.372	0	108.93	18014000000	167	0.208488	0.776874	0.108264	0.359664	2.04943	0.0489651	0.465849
32.2679	32.4251	32.874	32.7394	32.8042	32.7301	32.1743	32.3095	32.4409	31.7557	31.8378	32.03	32.4402	33.0711	32.8537	31.7162	31.7958	31.6596	32.2218	32.2384	32.4076		+			+	LFQ intensity kd_TKT_LFQ intensity kd_ctrl;LFQ intensity OXY_LFQ intensity ctrl	Aprt	adenine binding;adenine phosphoribosyltransferase activity;AMP binding;transferase activity;transferase activity, transferring glycosyl groups	adenine metabolic process;adenine salvage;AMP salvage;cellular response to insulin stimulus;grooming behavior;lactation;nucleoside metabolic process;purine ribonucleoside salvage	cytoplasm;cytosol;nucleoplasm	Immune System;Innate Immune System;Metabolism;Metabolism of nucleotides;Neutrophil degranulation;Nucleotide salvage;Purine salvage	22	22	22	76.7	76.7	76.7	19.724	0	309.37	86920000000	466	0.572498	0.407502	-0.235579	-0.832185	4.63922	0	-1.03403
31.7244	31.7352	31.8204	31.9436	31.8769	31.9844	31.466	31.5194	31.6828	31.3759	31.3308	31.3293	31.7632	31.712	31.7276	31.4268	31.2594	31.3537	31.6342	31.826	31.7745		+			+	LFQ intensity kd_TKT_LFQ intensity kd_ctrl;LFQ intensity OXY_LFQ intensity ctrl	Rdx	actin binding;ATPase binding;cadherin binding;cytoskeletal protein binding;protein binding;protein domain specific binding;protein homodimerization activity	actin filament capping;apical protein localization;barbed-end actin filament capping;cellular response to platelet-derived growth factor stimulus;cellular response to thyroid hormone stimulus;establishment of endothelial barrier;establishment of protein localization;microvillus assembly;negative regulation of adherens junction organization;negative regulation of cell size;negative regulation of G…	apical part of cell;apical plasma membrane;cell periphery;cell projection;cell tip;cell-cell adherens junction;cleavage furrow;cortical actin cytoskeleton;cytoplasm;cytoskeleton;filopodium;focal adhesion;lamellipodium;membrane;microvillus;midbody;myelin sheath;plasma membrane;ruffle;stereocilium;T-tubule	Axon guidance;Developmental Biology;L1CAM interactions;Recycling pathway of L1	56	33	33	65	46.5	46.5	68.542	0	290.77	51694000000	421	1.79606	0.213833	-0.175008	-1.21837	3.28239	0.0093617	-0.588314
29.0539	29.152	29.2079	28.9331	28.9125	28.5404	29.1721	29.2181	29.2076	29.0214	29.6797	29.7631	28.4265	27.5126	27.795	29.2741	29.6217	29.3348	28.9921	29.052	28.9942		+			+	LFQ intensity kd_TKT_LFQ intensity kd_ctrl;LFQ intensity OXY_LFQ intensity ctrl	Tap2	ATP binding;ATPase activity;ATPase activity, coupled to transmembrane movement of substances;MHC class Ib protein binding;MHC protein binding;nucleotide binding;peptide antigen-transporting ATPase activity;peptide transmembrane transporter activity;peptide-transporting ATPase activity;protein binding;TAP1 binding;tapasin binding	adaptive immune response;antigen processing and presentation of endogenous peptide antigen via MHC class I;antigen processing and presentation of endogenous peptide antigen via MHC class I via ER pathway, TAP-dependent;antigen processing and presentation of endogenous peptide antigen via MHC class Ib via ER pathway, TAP-dependent;antigen processing and presentation of exogenous protein antigen vi…	endoplasmic reticulum;endoplasmic reticulum membrane;integral component of endoplasmic reticulum membrane;integral component of membrane;membrane;nuclear speck;TAP complex	Adaptive Immune System;Antigen Presentation: Folding, assembly and peptide loading of class I MHC;Antigen processing-Cross presentation;Class I MHC mediated antigen processing & presentation;ER-Phagosome pathway;Immune System	13	13	13	24.9	24.9	24.9	77.444	0	85.162	8609600000	117	1.19014	0.143631	0.342607	1.45589	1.67718	0.0502275	0.614853
32.9303	32.9663	33.1508	32.8373	32.7954	32.7491	33.224	33.1902	33.1661	32.8858	32.9972	32.9275	32.4236	32.2933	32.3455	33.2074	33.221	33.1606	33.0531	32.9099	32.9565		+			+	LFQ intensity kd_TKT_LFQ intensity kd_ctrl;LFQ intensity OXY_LFQ intensity ctrl	Aldh2	3-chloroallyl aldehyde dehydrogenase activity;aldehyde dehydrogenase (NAD) activity;aldehyde dehydrogenase [NAD(P)+] activity;benzaldehyde dehydrogenase (NAD+) activity;NAD binding;NAD+ binding;oxidoreductase activity;oxidoreductase activity, acting on the aldehyde or oxo group of donors, NAD or NADP as acceptor;protein binding;protein homodimerization activity;retinal binding;retinal dehydrogena…	9-cis-retinoic acid biosynthetic process;anterior/posterior pattern specification;blood vessel development;camera-type eye development;cardiac muscle tissue development;cellular aldehyde metabolic process;cellular response to retinoic acid;determination of bilateral symmetry;embryonic camera-type eye development;embryonic digestive tract development;embryonic eye morphogenesis;embryonic forelimb …	cytoplasm;cytosol;mitochondrial matrix;mitochondrion;nucleus;perinuclear region of cytoplasm;plasma membrane	Biological oxidations;Ethanol oxidation;Fructose catabolism;Fructose metabolism;Metabolism;Metabolism of carbohydrates;Metabolism of serotonin;Neuronal System;Neurotransmitter clearance;Phase I - Functionalization of compounds;RA biosynthesis pathway;Serotonin clearance from the synaptic cleft;Signal Transduction;Signaling by Nuclear Receptors;Signaling by Retinoic Acid;Transmission across Chemic…	43	43	41	67.6	67.6	66.1	56.537	0	323.31	135680000000	1128	1.41698	0.19318	0.221854	1.28311	3.67187	0.019381	0.402398
31.0098	31.0996	31.4617	31.1865	31.1562	31.059	30.9928	31.2585	31.163	30.5417	30.486	30.9311	31.2572	31.6337	31.2506	30.7431	30.7156	30.818	31.0666	31.07	31.0239		+			+	LFQ intensity kd_TKT_LFQ intensity kd_ctrl;LFQ intensity OXY_LFQ intensity ctrl	Psme3	endopeptidase activator activity;identical protein binding;MDM2/MDM4 family protein binding;p53 binding	apoptotic process;cell cycle;negative regulation of extrinsic apoptotic signaling pathway;positive regulation of endopeptidase activity;regulation of G1/S transition of mitotic cell cycle;regulation of proteasomal protein catabolic process	cytoplasm;cytosol;nucleoplasm;nucleus;proteasome activator complex;proteasome complex	ABC-family proteins mediated transport;Activation of APC/C and APC/C:Cdc20 mediated degradation of mitotic proteins;Activation of NF-kappaB in B cells;Adaptive Immune System;Antigen processing: Ubiquitination & Proteasome degradation;Antigen processing-Cross presentation;APC/C:Cdc20 mediated degradation of mitotic proteins;APC/C:Cdc20 mediated degradation of Securin;APC/C:Cdh1 mediated degradatio…	24	24	24	88.6	88.6	88.6	29.506	0	228.97	36870000000	499	0.146232	0.858869	0.0563997	0.231738	2.80037	0.0393597	-0.375019
29.6946	29.9309	29.8522	29.9417	29.815	29.8685	29.8632	30.1677	29.7519	29.5081	30.4136	30.716	29.331	28.2455	28.8518	30.3725	30.7155	30.5114	29.9513	30.2876	29.9655		+			+	LFQ intensity kd_TKT_LFQ intensity kd_ctrl;LFQ intensity OXY_LFQ intensity ctrl	Tapbp	protein binding;TAP1 binding;TAP2 binding	antigen processing and presentation of endogenous peptide antigen via MHC class I;antigen processing and presentation of exogenous peptide antigen via MHC class I, TAP-dependent;defense response;MHC class I protein complex assembly;peptide antigen stabilization;regulation of gene expression;regulation of protein complex stability	endoplasmic reticulum;endoplasmic reticulum membrane;Golgi membrane;integral component of membrane;integral component of plasma membrane;membrane;MHC class I peptide loading complex;phagocytic vesicle membrane;TAP complex	Adaptive Immune System;Antigen Presentation: Folding, assembly and peptide loading of class I MHC;Antigen processing-Cross presentation;Class I MHC mediated antigen processing & presentation;ER-Phagosome pathway;Immune System	15	15	15	32.2	32.2	32.2	49.835	0	35.195	16053000000	146	0.247687	0.831215	-0.0491721	-0.27537	2.46287	0.0190286	0.658073
32.1771	31.9102	31.3033	31.9555	32.2226	31.9126	31.7821	31.7778	31.8724	31.5941	31.8312	32.1002	31.3296	31.1651	30.9515	32.6783	32.4383	32.6239	31.831	31.8883	32.0775		+			+	LFQ intensity kd_TKT_LFQ intensity kd_ctrl;LFQ intensity OXY_LFQ intensity ctrl	Bcap31	MHC class I protein binding;protein binding;protein-containing complex binding	apoptotic process;calcium-mediated signaling using intracellular calcium source;ER to Golgi vesicle-mediated transport;intracellular protein transport;negative regulation of endoplasmic reticulum calcium ion concentration;positive regulation of cysteine-type endopeptidase activity involved in apoptotic process;positive regulation of cytosolic calcium ion concentration;positive regulation of ER-as…	clathrin-coated vesicle;endoplasmic reticulum;endoplasmic reticulum membrane;endoplasmic reticulum-Golgi intermediate compartment membrane;Golgi cisterna membrane;Golgi membrane;integral component of membrane;integral component of plasma membrane;lipid droplet;membrane;mitochondrion;perinuclear endoplasmic reticulum;Sec61 translocon complex	Adaptive Immune System;Antigen Presentation: Folding, assembly and peptide loading of class I MHC;Apoptosis;Apoptotic cleavage of cellular proteins;Apoptotic execution phase;Class I MHC mediated antigen processing & presentation;Immune System;Programmed Cell Death	12	12	12	37.6	37.6	37.6	27.956	0	194.71	66446000000	274	0.350994	0.575427	-0.233346	-0.620386	1.97839	0.0406292	0.549903
29.1059	28.7321	29.1645	29.5351	29.3144	29.028	29.5002	29.6941	29.7492	29.4153	29.3439	29.028	28.1209	28.2089	27.9274	29.9939	29.7978	29.9673	29.786	29.5011	29.6849		+			+	LFQ intensity kd_TKT_LFQ intensity kd_ctrl;LFQ intensity OXY_LFQ intensity ctrl	Etfdh	4 iron, 4 sulfur cluster binding;electron transfer activity;electron-transferring-flavoprotein dehydrogenase activity;iron-sulfur cluster binding;metal ion binding;oxidoreductase activity;oxidoreductase activity, oxidizing metal ions with flavin as acceptor;quinone binding;ubiquinone binding	electron transport chain;fatty acid beta-oxidation using acyl-CoA dehydrogenase;oxidation-reduction process;respiratory electron transport chain;response to oxidative stress	integral component of mitochondrial inner membrane;membrane;mitochondrial electron transfer flavoprotein complex;mitochondrial inner membrane;mitochondrial membrane;mitochondrion	Metabolism;Respiratory electron transport;Respiratory electron transport, ATP synthesis by chemiosmotic coupling, and heat production by uncoupling proteins.;The citric acid (TCA) cycle and respiratory electron transport	19	19	19	37.6	37.6	37.6	61.16	0	90.859	10894000000	128	0.66152	0.323592	-0.291646	-0.973039	1.77088	0.042931	0.627161
30.0074	30.0894	30.1799	29.8816	29.7505	29.9168	29.9653	30.332	30.3926	29.8081	30.0957	30.2171	29.1491	29.0779	28.8921	30.2214	30.231	30.2043	29.4324	29.4832	29.4154		+			+	LFQ intensity kd_TKT_LFQ intensity kd_ctrl;LFQ intensity OXY_LFQ intensity ctrl	Tlr13	identical protein binding;protein binding;protein homodimerization activity;RNA binding;rRNA binding	immune system process;inflammatory response;innate immune response;MyD88-dependent toll-like receptor signaling pathway;regulation of MAPK cascade;response to virus;signal transduction;toll-like receptor 13 signaling pathway	cytoplasm;endosome;endosome membrane;integral component of membrane;integral component of plasma membrane;membrane		20	20	20	24.2	24.2	24.2	114.44	0	137.39	15585000000	218	1.57103	0.151936	0.242618	1.41881	2.70733	0.0424342	0.36927
30.1836	30.0606	30.3998	29.9188	29.7548	29.9044	30.4618	30.5451	30.4954	30.4917	30.6573	30.6147	30.0258	30.1418	30.062	30.5463	30.3673	30.3911	29.9528	30.1278	30.1258		+			+	LFQ intensity kd_TKT_LFQ intensity kd_ctrl;LFQ intensity OXY_LFQ intensity ctrl	Zmpste24	hydrolase activity;metal ion binding;metalloendopeptidase activity;metallopeptidase activity;peptidase activity	CAAX-box protein processing;nuclear envelope organization;prenylated protein catabolic process;proteolysis	endoplasmic reticulum;endoplasmic reticulum membrane;integral component of endoplasmic reticulum membrane;integral component of membrane;membrane;nuclear inner membrane;nucleus		12	12	12	32.6	32.6	32.6	54.734	0	98.566	20636000000	176	1.46963	0.106004	0.355326	1.67487	2.77075	0.0152353	0.575559
30.7363	30.351	30.3421	30.4396	30.5626	30.5431	30.6152	30.6569	30.6075	30.8474	30.7071	30.4234	29.4537	29.0757	29.3982	30.913	31.0017	30.9198	30.5589	30.6854	30.8153		+			+	LFQ intensity kd_TKT_LFQ intensity kd_ctrl;LFQ intensity OXY_LFQ intensity ctrl	Stx7	chloride channel inhibitor activity;protein binding;SNAP receptor activity;SNARE binding;syntaxin binding	intracellular protein transport;membrane fusion;organelle assembly;organelle localization;positive regulation of receptor localization to synapse;positive regulation of T cell mediated cytotoxicity;regulation of protein localization to plasma membrane;vesicle docking;vesicle fusion;vesicle-mediated transport	azurophil granule;early endosome;early endosome membrane;endocytic vesicle;endomembrane system;endosome;immunological synapse;integral component of membrane;late endosome;lysosome;membrane;perinuclear region of cytoplasm;plasma membrane;recycling endosome;SNARE complex;tertiary granule;vesicle		21	21	21	64.8	64.8	64.8	29.736	0	205.43	23610000000	201	0.102493	0.899265	-0.0385952	-0.163945	3.07803	0.0241688	0.429777
31.9045	31.7805	32.0618	31.5621	31.581	31.6164	32.1691	31.9361	31.9116	31.632	31.739	31.522	32.2385	32.5529	32.277	31.867	31.9177	31.9032	31.8169	31.866	31.5743		+			+	LFQ intensity kd_TKT_LFQ intensity kd_ctrl;LFQ intensity OXY_LFQ intensity ctrl	Hadha	3-hydroxyacyl-CoA dehydrogenase activity;acetyl-CoA C-acyltransferase activity;catalytic activity;enoyl-CoA hydratase activity;fatty-acyl-CoA binding;long-chain-3-hydroxyacyl-CoA dehydrogenase activity;long-chain-enoyl-CoA hydratase activity;lyase activity;NAD binding;oxidoreductase activity;protein-containing complex binding	fatty acid beta-oxidation;fatty acid metabolic process;lipid metabolic process;metabolic process;oxidation-reduction process;response to drug;response to insulin	mitochondrial fatty acid beta-oxidation multienzyme complex;mitochondrial inner membrane;mitochondrial matrix;mitochondrial nucleoid;mitochondrion	Acyl chain remodeling of CL;Beta oxidation of decanoyl-CoA to octanoyl-CoA-CoA;Beta oxidation of hexanoyl-CoA to butanoyl-CoA;Beta oxidation of lauroyl-CoA to decanoyl-CoA-CoA;Beta oxidation of myristoyl-CoA to lauroyl-CoA;Beta oxidation of octanoyl-CoA to hexanoyl-CoA;Beta oxidation of palmitoyl-CoA to myristoyl-CoA;Fatty acid metabolism;Glycerophospholipid biosynthesis;Metabolism;Metabolism of …	56	56	56	64.6	64.6	64.6	82.669	0	323.31	65260000000	674	1.78092	0.0878606	0.329069	1.79895	3.8336	0.0370656	0.309423
30.6971	30.4663	30.9273	30.7251	30.8099	30.6109	30.9366	31.0701	31.1724	30.6853	30.7063	30.844	31.1985	31.0287	31.1909	31.2887	31.2618	31.366	30.84	30.7722	30.784		+			+	LFQ intensity kd_TKT_LFQ intensity kd_ctrl;LFQ intensity OXY_LFQ intensity ctrl	Emc1	molecular_function	protein folding in endoplasmic reticulum	endoplasmic reticulum;ER membrane protein complex;integral component of membrane;membrane		35	35	35	44	44	44	111.56	0	229.2	32130000000	404	0.0433183	0.950894	-0.0184199	-0.0751713	3.07348	0.0114737	0.590215
27.446	27.3914	27.7716	27.1345	27.0751	27.2637	27.4244	27.6114	27.6182	27.5574	27.4804	27.5906	27.1806	26.9691	27.0462	27.5836	27.6791	27.6857	27.6581	27.7226	27.3051		+			+	LFQ intensity kd_TKT_LFQ intensity kd_ctrl;LFQ intensity OXY_LFQ intensity ctrl	Vwa8	ATP binding;ATPase activity;nucleotide binding	biological_process	mitochondrion		16	16	16	11.7	11.7	11.7	213.42	0	27.272	2689900000	59	1.35004	0.111676	0.378563	1.63814	2.79268	0.0233094	0.491681
27.7301	27.7162	27.9039	27.9213	28.1117	28.3707	28.0877	27.9342	28.0761	27.5769	27.8858	28.0395	28.4649	28.7708	28.8683	27.4993	27.2476	27.5364	27.5649	28.0368	27.9454		+			+	LFQ intensity kd_TKT_LFQ intensity kd_ctrl;LFQ intensity OXY_LFQ intensity ctrl	Cdc123	molecular_function	cell cycle;cell cycle arrest;cell division;regulation of translation	cytoplasm		9	9	9	26.5	26.5	26.5	38.816	0	28.46	4242500000	116	1.15059	0.14661	-0.351189	-1.44203	1.95021	0.0285185	-0.7068
27.9053	27.7941	28.3191	27.6982	27.8484	27.2135	27.9619	28.0038	27.7573	27.3207	27.2154	27.8452	28.2574	28.3569	28.1957	28.3553	28.5636	28.3376	27.6676	26.9734	27.2814		+			+	LFQ intensity kd_TKT_LFQ intensity kd_ctrl;LFQ intensity OXY_LFQ intensity ctrl	Tbrg4	protein kinase activity	cellular respiration;mitochondrial mRNA processing;mRNA metabolic process;protein phosphorylation;regulation of mitochondrial mRNA stability	mitochondrial matrix;mitochondrion		11	11	11	25.9	25.9	25.9	71.513	0	67.117	3939900000	78	0.774919	0.220117	0.419476	1.20046	1.81469	0.0283684	0.832186
31.3639	31.3133	31.2042	31.115	31.3744	31.1506	31.3365	31.5793	31.7053	31.5512	31.492	31.6791	30.9017	30.203	30.6566	31.6946	31.6798	31.6567	31.2529	31.3691	31.2372		+			+	LFQ intensity kd_TKT_LFQ intensity kd_ctrl;LFQ intensity OXY_LFQ intensity ctrl	Tor1aip1	ATPase activator activity;ATPase binding;cytoskeletal protein binding;lamin binding;protein binding	nuclear membrane organization;positive regulation of ATPase activity;protein localization to nucleus	integral component of membrane;membrane;nuclear envelope;nuclear inner membrane;nuclear membrane;nucleus		21	21	20	39.7	39.7	39.7	66.78	0	236.16	42295000000	301	0.357026	0.733078	0.0804787	0.41515	2.31875	0.0372405	0.463689
28.5062	28.3527	28.776	28.5186	28.0458	28.0084	28.1712	28.1976	28.1703	27.9713	27.661	27.762	28.6661	28.4231	28.5742	27.3432	27.4416	27.5561	27.8103	28.1642	28.4332		+			+	LFQ intensity kd_TKT_LFQ intensity kd_ctrl;LFQ intensity OXY_LFQ intensity ctrl	Necap1	protein binding	endocytosis;protein transport	clathrin vesicle coat;clathrin-coated pit;clathrin-coated vesicle membrane;cytoplasmic vesicle;membrane;plasma membrane	Cargo recognition for clathrin-mediated endocytosis;Clathrin derived vesicle budding;Clathrin-mediated endocytosis;Golgi Associated Vesicle Biogenesis;Membrane Trafficking;trans-Golgi Network Vesicle Budding;Vesicle-mediated transport	8	8	8	38.5	38.5	38.5	29.639	0	15.498	4792500000	56	0.795421	0.23403	0.354018	1.1585	1.87839	0.0306495	-0.743999
28.8665	28.8296	29.167	28.5877	28.5007	28.467	28.9905	29.0696	28.5234	28.8356	28.6432	28.8169	29.2035	29.1104	29.2857	28.9178	28.8587	28.848	28.9004	28.9072	28.8122		+			+	LFQ intensity kd_TKT_LFQ intensity kd_ctrl;LFQ intensity OXY_LFQ intensity ctrl	Mrpl45		biological_process	mitochondrial large ribosomal subunit;mitochondrion;ribosome		13	13	13	44.8	44.8	44.8	35.41	0	34.938	7917500000	103	1.74372	0.0600408	0.435914	2.04913	2.97623	0.0392422	0.356415
29.766	29.6863	29.2242	28.7813	29.3471	29.3096	29.8885	29.8351	28.7687	27.6333	27.577	29.0154	29.2061	29.7542	29.4886	29.9706	30.0251	30.4129	28.2118	28.2697	29.4873		+			+	LFQ intensity kd_TKT_LFQ intensity kd_ctrl;LFQ intensity OXY_LFQ intensity ctrl	Plgrkt	protein binding	chemotaxis;inflammatory response;positive regulation of plasminogen activation	integral component of membrane;integral component of plasma membrane;membrane;mitochondrion;plasma membrane		7	7	7	40.1	40.1	40.1	17.261	0	26.707	11526000000	85	0.763539	0.2256	0.412844	1.18365	1.90185	0.0232593	0.990191
27.7094	27.4243	28.6155	27.6492	28.0693	27.1073	28.3511	28.4027	28.2041	26.6058	27.3534	27.9716	29.136	28.8527	28.4605	28.4585	28.6271	28.4547	27.4778	27.8258	27.5385		+			+	LFQ intensity kd_TKT_LFQ intensity kd_ctrl;LFQ intensity OXY_LFQ intensity ctrl	Ndufa13	ATP binding;NADH dehydrogenase (ubiquinone) activity;NADH dehydrogenase activity	apoptotic process;apoptotic signaling pathway;cellular response to interferon-beta;cellular response to retinoic acid;extrinsic apoptotic signaling pathway;mitochondrial respiratory chain complex I assembly;negative regulation of cell growth;negative regulation of intrinsic apoptotic signaling pathway;negative regulation of transcription, DNA-templated;oxidation-reduction process;positive regulat…	cytoplasm;integral component of membrane;membrane;mitochondrial inner membrane;mitochondrial membrane;mitochondrial respiratory chain;mitochondrial respiratory chain complex I;mitochondrion;nucleoplasm;nucleus;respiratory chain	Complex I biogenesis;Metabolism;Respiratory electron transport;Respiratory electron transport, ATP synthesis by chemiosmotic coupling, and heat production by uncoupling proteins.;The citric acid (TCA) cycle and respiratory electron transport	7	7	7	58.3	58.3	58.3	16.859	0	17.483	4883400000	71	0.271389	0.627449	0.30781	0.555204	1.47603	0.049121	0.904811
29.9231	29.9749	30.3431	30.4108	30.3319	30.4003	30.7273	30.7654	30.6377	29.6237	30.2163	30.3635	28.7506	28.458	28.3704	30.731	30.7106	30.7359	30.2627	30.6189	30.492		+			+	LFQ intensity kd_TKT_LFQ intensity kd_ctrl;LFQ intensity OXY_LFQ intensity ctrl	Sqrdl	oxidoreductase activity;quinone binding;sulfide:quinone oxidoreductase activity	hydrogen sulfide metabolic process;oxidation-reduction process;sulfide oxidation, using sulfide:quinone oxidoreductase	mitochondrial inner membrane;mitochondrion	Degradation of cysteine and homocysteine;Metabolism;Metabolism of amino acids and derivatives;Sulfide oxidation to sulfate;Sulfur amino acid metabolism	28	28	28	62	62	62	50.282	0	159.3	20857000000	249	1.05021	0.193054	-0.300672	-1.28214	3.73392	0.0289785	0.344817
28.3006	28.2382	28.3722	28.7719	28.6511	29.0912	28.5195	27.5665	28.3351	28.815	28.7547	29.4262	NaN	27.6033	26.8327	29.3055	29.255	29.5816	29.0768	28.4283	28.782	+				+	LFQ intensity ANA_LFQ intensity ctrl;LFQ intensity kd_TKT_LFQ intensity kd_ctrl	Cept1	diacylglycerol cholinephosphotransferase activity;ethanolaminephosphotransferase activity;metal ion binding;phosphotransferase activity, for other substituted phosphate groups;transferase activity	CDP-choline pathway;lipid metabolic process;phosphatidylcholine biosynthetic process;phosphatidylethanolamine biosynthetic process;phospholipid biosynthetic process	endoplasmic reticulum;endoplasmic reticulum membrane;integral component of membrane;membrane;nuclear membrane;nucleus	Glycerophospholipid biosynthesis;Metabolism;Metabolism of lipids;Phospholipid metabolism;Synthesis of PC;Synthesis of PE	3	3	3	12.9	12.9	12.9	19.762	0	11.198	6550800000	53	1.75769	0.0448995	-0.534382	-2.25617	1.51178	0.0666598	0.542631
28.3743	28.5752	27.953	25.0535	26.0661	NaN	26.5174	NaN	NaN	27.385	27.6995	27.5767	26.8236	27.1468	26.9536	25.7872	26.112	NaN	25.7875	NaN	26.092	+				+	LFQ intensity ANA_LFQ intensity ctrl;LFQ intensity kd_TKT_LFQ intensity kd_ctrl	Fcgr4	IgE binding;IgE receptor activity;IgG binding;IgG receptor activity	cellular response to lipopolysaccharide;Fc-epsilon receptor signaling pathway;Fc-gamma receptor signaling pathway;neutrophil activation;positive regulation of bone resorption;regulation of sensory perception of pain;wound healing	cell surface;external side of plasma membrane;integral component of membrane;membrane;plasma membrane	Fcgamma receptor (FCGR) dependent phagocytosis;FCGR activation;Immune System;Innate Immune System;Metabolism of proteins;Neutrophil degranulation;Post-translational modification: synthesis of GPI-anchored proteins;Post-translational protein modification;Regulation of actin dynamics for phagocytic cup formation;Role of phospholipids in phagocytosis	6	6	6	21.7	21.7	21.7	28.398	0	12.842	1857200000	26	2.06366	0.00932174	2.74103	5.02515	0.267758	0.612331	0.3898
29.9252	29.9621	29.942	29.4463	29.267	29.0861	30.1064	29.7185	29.7748	29.5722	29.5144	29.7389	30.337	30.2586	30.048	29.4353	29.2751	29.0657	29.028	29.4523	29.4159	+				+	LFQ intensity ANA_LFQ intensity ctrl;LFQ intensity kd_TKT_LFQ intensity kd_ctrl	Nub1	molecular_function	positive regulation of proteasomal ubiquitin-dependent protein catabolic process;protein ubiquitination;ubiquitin-dependent protein catabolic process	cytosol;nucleolus;nucleus		21	21	21	36.8	36.8	36.8	73.116	0	65.429	13339000000	113	2.5322	0.0160474	0.676636	3.30801	0.0172609	0.976541	-0.00775719
32.2865	32.2306	32.1941	33.2213	33.1329	32.825	33.2085	33.2139	33.1142	32.9966	33.0413	33.1954	32.6236	32.3076	32.5032	33.1294	32.991	33.2188	33.0933	32.9991	33.2052	+				+	LFQ intensity ANA_LFQ intensity ctrl;LFQ intensity kd_TKT_LFQ intensity kd_ctrl	Pls3	actin binding;actin filament binding;calcium ion binding;metal ion binding	actin crosslink formation;actin filament bundle assembly;actin filament network formation;bone development	actin filament;actin filament bundle;cytoplasm;cytosol;plasma membrane		54	49	46	75.4	71.2	67.1	70.642	0	323.31	129130000000	873	2.58421	0.0102484	-0.822664	-3.6878	0.144429	0.859838	0.0533651
29.5177	29.7006	29.8022	28.9792	29.0748	29.1831	29.5784	29.5364	29.4389	29.4245	29.3839	29.3815	29.8865	29.8223	30.1411	29.1437	29.1607	29.3526	28.746	29.0554	29.0718	+				+	LFQ intensity ANA_LFQ intensity ctrl;LFQ intensity kd_TKT_LFQ intensity kd_ctrl	Mdn1	ATP binding;ATPase activity;molecular_function;nucleotide binding	ribosomal large subunit assembly;rRNA processing	cytosol;intermediate filament cytoskeleton;nucleolus;nucleus;preribosome, large subunit precursor		45	45	45	10.8	10.8	10.8	630.33	0	69.805	11635000000	145	2.36556	0.0200969	0.594486	2.94373	0.717427	0.477983	0.139971
31.1756	31.1903	31.168	31.6741	31.5965	31.7283	31.6856	31.7116	31.8045	31.5243	31.3844	31.2366	30.9256	30.772	30.9313	31.6719	31.5371	31.705	31.7278	31.6421	31.6818	+				+	LFQ intensity ANA_LFQ intensity ctrl;LFQ intensity kd_TKT_LFQ intensity kd_ctrl	Fnbp1	identical protein binding;lipid binding	endocytosis	cell cortex;clathrin-coated pit;cytoplasm;cytoplasmic vesicle;cytoskeleton;lysosome;membrane;plasma membrane	Clathrin-mediated endocytosis;Membrane Trafficking;Vesicle-mediated transport	31	31	21	53.1	53.1	38.4	64.628	0	253.93	47872000000	474	3.63849	0.0157889	-0.488347	-3.51777	0.166692	0.894281	-0.028314
27.6913	27.5476	27.6853	27.0477	27.2144	NaN	27.4496	27.4118	27.1852	27.2355	27.1835	27.3192	27.9166	27.6339	28.0208	27.358	26.8923	27.2768	26.9984	26.7904	26.7502	+				+	LFQ intensity ANA_LFQ intensity ctrl;LFQ intensity kd_TKT_LFQ intensity kd_ctrl	Las1l		chromatin organization;endonucleolytic cleavage involved in rRNA processing;maturation of 5.8S rRNA;maturation of LSU-rRNA;rRNA processing	cytoplasm;MLL1 complex;nucleolus;nucleoplasm;nucleus;preribosome, large subunit precursor	Major pathway of rRNA processing in the nucleolus and cytosol;Metabolism of RNA;rRNA processing;rRNA processing in the nucleus and cytosol	8	8	8	13.8	13.8	13.8	89.413	0	34.946	2742300000	68	2.0085	0.0359344	0.510352	2.73254	0.0787616	0.909528	0.0446316
31.1545	31.0235	31.0958	31.4106	31.401	31.5273	31.3837	31.4384	31.4745	31.5596	31.4561	31.4914	31.8902	31.9062	32.0564	31.5982	31.5574	31.621	31.4621	31.4736	31.6077	+				+	LFQ intensity ANA_LFQ intensity ctrl;LFQ intensity kd_TKT_LFQ intensity kd_ctrl	Macf1	actin binding;actin filament binding;ATPase activity;cadherin binding;calcium ion binding;metal ion binding;microtubule binding;microtubule minus-end binding;protein binding	establishment or maintenance of cell polarity;Golgi to plasma membrane protein transport;mesoderm formation;positive regulation of axon extension;positive regulation of Wnt signaling pathway;posttranslational protein targeting to endoplasmic reticulum membrane;protein localization;regulation of cell migration;regulation of epithelial cell migration;regulation of focal adhesion assembly;regulation…	actin cytoskeleton;cell cortex;cell projection;cytoplasm;cytoskeleton;Golgi apparatus;membrane;microtubule;microtubule cytoskeleton;plasma membrane;postsynaptic density;ruffle membrane		142	141	1	26.4	26.3	0.2	831.64	0	323.31	47412000000	731	2.51254	0.0424407	-0.355024	-2.2827	1.50986	0.311588	0.145905
30.2361	30.4391	30.4451	29.8724	29.8979	30.0275	30.1225	30.2963	30.236	30.1205	30.1676	30.1681	29.7106	29.7287	29.792	30.2564	30.102	30.2595	30.2014	29.7738	29.8857	+				+	LFQ intensity ANA_LFQ intensity ctrl;LFQ intensity kd_TKT_LFQ intensity kd_ctrl	Acsl1	ATP binding;catalytic activity;decanoate-CoA ligase activity;ligase activity;long-chain fatty acid-CoA ligase activity;nucleotide binding	adiponectin-activated signaling pathway;fatty acid metabolic process;fatty acid transport;lipid biosynthetic process;lipid metabolic process;long-chain fatty acid import;long-chain fatty acid metabolic process;metabolic process;positive regulation of protein serine/threonine kinase activity;response to drug;response to nutrient;response to oleic acid;response to organic cyclic compound;response t…	endoplasmic reticulum;endoplasmic reticulum membrane;integral component of membrane;intracellular membrane-bounded organelle;membrane;mitochondrial outer membrane;mitochondrion;organelle membrane;peroxisomal membrane;peroxisome;plasma membrane	alpha-linolenic (omega3) and linoleic (omega6) acid metabolism;alpha-linolenic acid (ALA) metabolism;Fatty acid metabolism;Fatty acyl-CoA biosynthesis;Linoleic acid (LA) metabolism;Metabolism;Metabolism of lipids;Synthesis of very long-chain fatty acyl-CoAs	38	37	34	54.4	53.4	52.2	78.034	0	165.12	17393000000	282	2.20425	0.0377605	0.440817	2.39859	1.74222	0.123896	0.273338
27.3046	27.0058	27.4778	27.8464	27.8057	28.1009	27.8951	27.6875	28.0683	28.7542	28.2873	27.9225	27.3782	27.704	27.1936	27.6529	27.8585	27.7352	27.7503	28.0433	28.0187	+				+	LFQ intensity ANA_LFQ intensity ctrl;LFQ intensity kd_TKT_LFQ intensity kd_ctrl	Rasa1	GTPase activator activity;GTPase binding;phosphotyrosine residue binding;protein binding;signaling receptor binding	blood vessel morphogenesis;negative regulation of apoptotic process;negative regulation of cell adhesion;negative regulation of cell-matrix adhesion;negative regulation of Ras protein signal transduction;positive regulation of GTPase activity;regulation of actin filament polymerization;regulation of GTPase activity;signal transduction	cytoplasm;cytosol;intrinsic component of the cytoplasmic side of the plasma membrane;plasma membrane;ruffle	Axon guidance;Developmental Biology;Downstream signal transduction;EPHB-mediated forward signaling;EPH-Ephrin signaling;MAPK family signaling cascades;MAPK1/MAPK3 signaling;PTK6 Regulates RHO GTPases, RAS GTPase and MAP kinases;RAF/MAP kinase cascade;Regulation of RAS by GAPs;Signal Transduction;Signaling by Non-Receptor Tyrosine Kinases;Signaling by PDGF;Signaling by PTK6;Signaling by Receptor T…	13	13	13	12.9	12.9	12.9	115.43	0	61.711	3708300000	82	1.77293	0.035433	-0.654895	-2.46252	0.699596	0.432044	-0.168792
31.4365	31.3935	31.5148	30.9204	30.997	30.9604	31.3487	31.2134	31.4445	31.4676	31.7089	31.5465	30.9918	30.7732	30.8186	30.775	30.9583	30.9361	31.1094	31.1678	31.2548	+				+	LFQ intensity ANA_LFQ intensity ctrl;LFQ intensity kd_TKT_LFQ intensity kd_ctrl	Ptk2b	3-phosphoinositide-dependent protein kinase binding;ATP binding;calmodulin-dependent protein kinase activity;kinase activity;NMDA glutamate receptor activity;non-membrane spanning protein tyrosine kinase activity;nucleotide binding;protein binding;protein C-terminus binding;protein kinase activity;protein tyrosine kinase activity;signal transducer activity;signaling receptor binding;transferase a…	actin filament organization;activation of GTPase activity;activation of Janus kinase activity;adaptive immune response;angiogenesis;blood vessel endothelial cell migration;bone resorption;cell adhesion;cell differentiation;cell surface receptor signaling pathway;cellular defense response;cellular response to fluid shear stress;cellular response to retinoic acid;chemokine-mediated signaling pathwa…	apical dendrite;axon;cell body;cell cortex;cell junction;cell projection;cytoplasm;cytoskeleton;dendrite;dendritic spine;extrinsic component of cytoplasmic side of plasma membrane;focal adhesion;growth cone;lamellipodium;membrane;membrane raft;neuronal cell body;NMDA selective glutamate receptor complex;nucleus;perinuclear region of cytoplasm;plasma membrane;postsynaptic density	Cell-Cell communication;Cytokine Signaling in Immune system;Immune System;Interleukin-2 family signaling;Interleukin-2 signaling;Signal regulatory protein family interactions;Signal Transduction;Signaling by Interleukins;Signaling by Receptor Tyrosine Kinases;Signaling by VEGF;VEGFA-VEGFR2 Pathway	47	47	46	60.1	60.1	60.1	111.1	0	221.26	38154000000	469	3.51317	0.0164041	0.48901	3.44733	0.488903	0.704055	-0.0694313
28.5897	28.467	28.4865	29.4901	29.3148	29.2541	29.054	29.5738	29.5762	29.4944	29.8973	28.8484	28.0058	27.3921	28.048	29.6715	29.6287	29.5151	29.5895	29.721	29.6032	+				+	LFQ intensity ANA_LFQ intensity ctrl;LFQ intensity kd_TKT_LFQ intensity kd_ctrl	Alcam	identical protein binding;protein binding	adaptive immune response;axon extension involved in axon guidance;axon guidance;cell adhesion;heterophilic cell-cell adhesion via plasma membrane cell adhesion molecules;immune system process;motor neuron axon guidance;neuron projection extension;retinal ganglion cell axon guidance	axon;cell projection;dendrite;external side of plasma membrane;immunological synapse;integral component of membrane;integral component of plasma membrane;intrinsic component of plasma membrane;membrane;neuronal cell body;plasma membrane;T cell receptor complex		13	13	13	35.3	35.3	35.3	63.668	0	77.928	9752800000	126	3.32219	0.00369767	-0.838603	-4.64979	1.38741	0.178588	0.252103
29.1808	29.3045	29.7973	28.4986	28.6422	28.5395	29.0495	28.7673	28.6263	29.1796	29.2947	29.6406	30.1993	29.8285	30.2387	28.351	28.1095	28.1958	28.0644	28.2777	28.4876	+				+	LFQ intensity ANA_LFQ intensity ctrl;LFQ intensity kd_TKT_LFQ intensity kd_ctrl	Bcat1	branched-chain-amino-acid transaminase activity;catalytic activity;L-isoleucine transaminase activity;L-leucine transaminase activity;L-valine transaminase activity;transaminase activity;transferase activity	branched-chain amino acid biosynthetic process;branched-chain amino acid catabolic process;branched-chain amino acid metabolic process;cellular amino acid biosynthetic process;leucine biosynthetic process;metabolic process;valine biosynthetic process	cytoplasm;cytosol;mitochondrion	Branched-chain amino acid catabolism;Metabolism;Metabolism of amino acids and derivatives	11	11	11	33.6	33.6	33.6	43.518	0	98.176	9029800000	103	1.96316	0.0197518	0.867423	2.95963	1.84036	0.0879409	-0.341336
30.844	30.9762	30.8354	30.3196	30.4142	30.0629	30.327	30.6106	30.6757	30.9238	30.8433	31.1163	30.4032	30.0135	30.306	30.2085	30.1152	30.215	30.4308	30.3269	30.3837	+				+	LFQ intensity ANA_LFQ intensity ctrl;LFQ intensity kd_TKT_LFQ intensity kd_ctrl	Dock10	guanyl-nucleotide exchange factor activity;Rho GTPase binding;Rho guanyl-nucleotide exchange factor activity	B cell homeostasis;dendritic spine morphogenesis;marginal zone B cell differentiation;positive regulation of GTPase activity;regulation of cell migration;small GTPase mediated signal transduction	cell projection;cytoplasm;cytosol;dendritic spine;intracellular;nucleoplasm;nucleus	Factors involved in megakaryocyte development and platelet production;Hemostasis	54	54	2	27.2	27.2	1.2	249.57	0	265.09	23348000000	334	2.24935	0.0206865	0.619649	2.89002	0.321256	0.716527	-0.0859858
29.8533	29.6467	29.6311	30.7433	30.6763	30.4715	30.4351	30.6176	30.7923	30.2937	30.1387	30.0914	29.5838	29.8554	29.5526	30.7093	30.6751	30.7198	30.5559	30.6972	30.624	+				+	LFQ intensity ANA_LFQ intensity ctrl;LFQ intensity kd_TKT_LFQ intensity kd_ctrl	Asap1	cadherin binding;GTPase activator activity;metal ion binding;molecular_function;phosphatidylinositol-3,4,5-trisphosphate binding;phosphatidylinositol-4,5-bisphosphate binding;phosphatidylserine binding;protein binding	biological_process;cell projection organization;cilium assembly;negative regulation of dendritic spine development;positive regulation of GTPase activity;positive regulation of membrane tubulation;positive regulation of podosome assembly	cell projection membrane;cellular_component;cytoplasm;cytosol;dendritic spine;Golgi apparatus;Golgi cisterna membrane;membrane;plasma membrane;podosome	Cargo trafficking to the periciliary membrane;Cilium Assembly;Organelle biogenesis and maintenance;VxPx cargo-targeting to cilium	36	36	36	39.8	39.8	39.8	123.53	0	323.31	21883000000	387	2.97185	0.00670968	-0.920025	-4.40885	0.35666	0.734379	0.0710011
29.1869	29.4506	29.5411	28.8249	28.8602	28.6704	29.3801	29.0351	29.3902	29.6334	29.6866	29.7029	28.8729	29.2793	28.6706	28.2981	28.6691	28.593	28.7232	28.8525	29.0289	+				+	LFQ intensity ANA_LFQ intensity ctrl;LFQ intensity kd_TKT_LFQ intensity kd_ctrl	Impdh1	catalytic activity;DNA binding;IMP dehydrogenase activity;metal ion binding;nucleic acid binding;nucleotide binding;oxidoreductase activity	GMP biosynthetic process;GTP biosynthetic process;lymphocyte proliferation;oxidation-reduction process;purine nucleotide biosynthetic process	cytoplasm;cytosol;nucleus	Immune System;Innate Immune System;Metabolism;Metabolism of nucleotides;Neutrophil degranulation;Nucleobase biosynthesis;Purine ribonucleoside monophosphate biosynthesis	23	20	20	42.9	41.1	41.1	57.688	0	122.92	8866300000	135	2.12986	0.0254277	0.607679	2.74731	0.976031	0.240787	-0.265085
32.6424	32.6134	32.7894	32.2121	32.3187	31.8672	32.7138	32.7228	32.5831	32.164	31.9706	32.5555	33.4919	33.0944	33.0702	32.7316	32.5874	32.518	31.8115	32.1937	32.2613	+				+	LFQ intensity ANA_LFQ intensity ctrl;LFQ intensity kd_TKT_LFQ intensity kd_ctrl	Phb2	amide binding;protein binding;protein C-terminus binding;protein N-terminus binding	cellular response to hypoxia;cellular response to retinoic acid;mammary gland alveolus development;mammary gland branching involved in thelarche;mitochondrion organization;negative regulation of apoptotic process;negative regulation of DNA binding transcription factor activity;negative regulation of intracellular estrogen receptor signaling pathway;negative regulation of mammary gland epithelial …	axon;cell periphery;cell surface;cytoplasm;membrane;mitochondrial inner membrane;mitochondrial outer membrane;mitochondrion;nuclear matrix;nucleus;protein-containing complex	Mitochondrial calcium ion transport;Processing of SMDT1;Transport of small molecules	34	34	34	88.3	88.3	88.3	33.296	0	323.31	103280000000	628	1.697	0.0468471	0.549099	2.22533	1.48103	0.0807644	0.479657
31.1978	31.0615	31.2408	31.5296	31.5178	31.6656	30.8687	31.1844	31.2644	31.4607	31.3606	31.7977	30.7957	30.9441	30.8257	31.1869	31.4666	31.503	31.7751	31.4174	31.6631	+				+	LFQ intensity ANA_LFQ intensity ctrl;LFQ intensity kd_TKT_LFQ intensity kd_ctrl	Rabep1	growth factor activity;GTPase activator activity;protein binding;protein domain specific binding;protein homodimerization activity	apoptotic process;endocytosis;positive regulation of GTPase activity;protein transport;regulation of signaling receptor activity;vesicle-mediated transport	cytoplasm;cytoplasmic vesicle;early endosome;endocytic vesicle;endosome;intracellular membrane-bounded organelle;protein-containing complex;recycling endosome		35	35	35	43.5	43.5	43.5	99.523	0	101.2	41921000000	139	2.30804	0.0394188	-0.404293	-2.35184	0.773119	0.380639	-0.185513
28.3514	27.8367	26.5633	29.9936	30.0213	31.149	28.8558	28.6377	28.3438	30.2744	30.0924	27.6462	26.4946	27.4461	26.527	30.1074	29.9622	29.7094	30.9251	30.3224	30.5798	+				+	LFQ intensity ANA_LFQ intensity ctrl;LFQ intensity kd_TKT_LFQ intensity kd_ctrl	Mt1	copper ion binding;metal ion binding;zinc ion binding	cellular metal ion homeostasis;cellular response to chromate;cellular response to zinc ion;cellular zinc ion homeostasis;detoxification of copper ion;negative regulation of growth;negative regulation of neuron apoptotic process;nitric oxide mediated signal transduction	cytoplasm;cytosol;lysosome;nucleus;perinuclear region of cytoplasm	Cellular responses to external stimuli;Metallothioneins bind metals;Response to metal ions	4	4	3	50.8	50.8	37.7	6.0181	0	58.556	11528000000	51	1.89455	0.0107843	-2.80417	-3.72062	0.50782	0.354461	-0.461614
28.5138	28.3769	27.065	25.4162	24.9708	25.1004	24.1656	24.8449	NaN	33.4043	29.9434	25.6591	23.8019	25.0293	23.5613	28.5655	24.3645	25.472	30.7007	26.8945	NaN	+				+	LFQ intensity ANA_LFQ intensity ctrl;LFQ intensity kd_TKT_LFQ intensity kd_ctrl	Ckm	ATP binding;catalytic activity;creatine kinase activity;kinase activity;nucleotide binding;transferase activity;transferase activity, transferring phosphorus-containing groups	phosphocreatine biosynthetic process;phosphocreatine metabolic process;phosphorylation;response to heat	cytoplasm;extracellular space	Creatine metabolism;Metabolism;Metabolism of amino acids and derivatives;Metabolism of polyamines	38	34	34	73.2	71.1	71.1	43.044	0	274.61	8721600000	108	2.37769	0.00302778	2.82275	4.86353	0.314251	0.501043	0.971502
35.5326	35.5508	35.5334	35.0613	34.9053	34.9112	35.3648	35.1321	35.1266	35.3788	35.6095	35.5918	36.0592	36.2181	36.3059	34.8219	34.7966	34.8062	35.0823	35.0376	34.974	+				+	LFQ intensity ANA_LFQ intensity ctrl;LFQ intensity kd_TKT_LFQ intensity kd_ctrl	Hsp90aa1	ATP binding;ATPase activity;disordered domain specific binding;DNA polymerase binding;GTPase binding;histone deacetylase binding;identical protein binding;nitric-oxide synthase regulator activity;nucleotide binding;protein binding;protein homodimerization activity;protein tyrosine kinase activity;protein tyrosine kinase binding;scaffold protein binding;tau protein binding;TPR domain binding;ubiqu…	axon extension;central nervous system neuron axonogenesis;chaperone-mediated protein complex assembly;establishment of cell polarity;nitric oxide biosynthetic process;peptidyl-tyrosine phosphorylation;positive regulation of cellular protein catabolic process;positive regulation of cytotoxic T cell differentiation;positive regulation of nitric oxide biosynthetic process;positive regulation of pept…	axonal growth cone;cytoplasm;cytosol;dendritic growth cone;intracellular;melanosome;membrane;myelin sheath;neuronal cell body;nucleus;perinuclear region of cytoplasm;plasma membrane;protein-containing complex;ruffle membrane	Anchoring of the basal body to the plasma membrane;AURKA Activation by TPX2;Axon guidance;Cell Cycle;Cell Cycle, Mitotic;Cellular response to heat stress;Cellular responses to external stimuli;Cellular responses to stress;Centrosome maturation;Cilium Assembly;Developmental Biology;Downregulation of ERBB2 signaling;eNOS activation;eNOS activation and regulation;EPHB-mediated forward signaling;EPH-…	99	77	77	85.7	75	75	84.787	0	323.31	705340000000	2776	3.45301	0.00988811	0.579661	3.82858	1.36726	0.317032	-0.151016
33.8405	33.7928	33.9599	33.0063	32.6267	32.5698	33.1977	33.2625	32.9487	33.9643	33.2923	33.4535	34.5122	34.1024	34.4051	32.3115	32.5247	32.5271	32.5661	32.7814	32.8357	+				+	LFQ intensity ANA_LFQ intensity ctrl;LFQ intensity kd_TKT_LFQ intensity kd_ctrl	Sod2	DNA binding;identical protein binding;manganese ion binding;metal ion binding;oxidoreductase activity;oxygen binding;protein binding;superoxide dismutase activity	acetylcholine-mediated vasodilation involved in regulation of systemic arterial blood pressure;age-dependent response to oxidative stress;age-dependent response to reactive oxygen species;aging;apoptotic mitochondrial changes;cellular response to ethanol;detection of oxygen;erythrophore differentiation;glutathione metabolic process;heart development;hemopoiesis;hydrogen peroxide biosynthetic proc…	cytoplasm;mitochondrial inner membrane;mitochondrial matrix;mitochondrial nucleoid;mitochondrion;myelin sheath	Cellular responses to external stimuli;Cellular responses to stress;Detoxification of Reactive Oxygen Species;Mitochondrial biogenesis;Organelle biogenesis and maintenance;Transcriptional activation of mitochondrial biogenesis	20	20	20	77.9	77.9	77.9	24.603	0	323.31	174730000000	584	2.82681	0.00365517	1.13013	4.59903	0.840599	0.271605	-0.279846
34.1393	34.2516	34.1309	34.5701	34.5631	34.6823	34.6936	34.7183	34.792	34.7515	34.4008	34.5033	33.5865	33.3953	33.3239	34.5675	34.5973	34.5042	34.5798	34.6835	34.6741	+				+	LFQ intensity ANA_LFQ intensity ctrl;LFQ intensity kd_TKT_LFQ intensity kd_ctrl	Anxa1	annealing helicase activity;cadherin binding involved in cell-cell adhesion;calcium ion binding;calcium-dependent phospholipid binding;calcium-dependent protein binding;double-stranded DNA-dependent ATPase activity;helicase activity;metal ion binding;phospholipase A2 inhibitor activity;phospholipase inhibitor activity;phospholipid binding;protein binding;protein binding, bridging;protein homodime…	actin cytoskeleton reorganization;adaptive immune response;alpha-beta T cell differentiation;arachidonic acid secretion;cell surface receptor signaling pathway;cell-cell adhesion;cellular response to glucocorticoid stimulus;cellular response to hydrogen peroxide;cellular response to vascular endothelial growth factor stimulus;DNA duplex unwinding;DNA rewinding;DNA strand renaturation;endocrine pa…	actin filament;apical plasma membrane;basolateral plasma membrane;cell projection;cell surface;cell-cell adherens junction;cilium;cornified envelope;cytoplasm;cytoplasmic vesicle;cytoplasmic vesicle membrane;cytosol;early endosome;early endosome membrane;endosome;endosome membrane;extracellular exosome;extracellular region;extracellular space;extrinsic component of endosome membrane;extrinsic com…	Class A/1 (Rhodopsin-like receptors);Formyl peptide receptors bind formyl peptides and many other ligands;G alpha (i) signalling events;G alpha (q) signalling events;GPCR downstream signalling;GPCR ligand binding;Peptide ligand-binding receptors;Signal Transduction;Signaling by GPCR	53	53	52	91.6	91.6	91.6	38.734	0	323.31	391570000000	2018	2.85073	0.0239633	-0.431201	-2.78548	0.442778	0.778015	-0.0488396
32.0739	32.041	31.6366	32.8706	32.8666	33.4902	32.9791	33.0141	32.821	32.791	32.6986	32.7414	31.2076	31.1024	31.0689	33.3526	33.5676	33.4687	33.0829	33.1832	32.816	+				+	LFQ intensity ANA_LFQ intensity ctrl;LFQ intensity kd_TKT_LFQ intensity kd_ctrl	H1f0	AT DNA binding;chromatin DNA binding;DNA binding;double-stranded DNA binding	nucleosome assembly	actin cytoskeleton;chromosome;Golgi apparatus;nuclear body;nuclear chromatin;nuclear euchromatin;nucleolus;nucleosome;nucleus	Activation of DNA fragmentation factor;Apoptosis;Apoptosis induced DNA fragmentation;Apoptotic execution phase;Cellular responses to external stimuli;Cellular responses to stress;Cellular Senescence;DNA Damage/Telomere Stress Induced Senescence;Formation of Senescence-Associated Heterochromatin Foci (SAHF);Programmed Cell Death	13	13	13	38.7	38.7	38.7	20.861	0	150.49	120980000000	339	2.00754	0.0159717	-1.15864	-3.30664	0.829684	0.222377	0.387124
33.056	32.9896	33.126	33.9266	33.8294	33.7875	33.8002	33.9163	33.9327	33.6809	33.8056	33.6711	32.6726	32.5203	32.4495	34.0172	33.998	33.94	33.9426	33.9516	33.8825	+				+	LFQ intensity ANA_LFQ intensity ctrl;LFQ intensity kd_TKT_LFQ intensity kd_ctrl	Gsn	actin binding;actin filament binding;calcium ion binding;metal ion binding;myosin II binding;protein binding	actin filament capping;actin filament polymerization;actin filament reorganization;actin filament severing;actin nucleation;actin polymerization or depolymerization;aging;amyloid fibril formation;apoptotic process;barbed-end actin filament capping;cell projection organization;cellular response to cadmium ion;cellular response to interferon-gamma;cilium assembly;hepatocyte apoptotic process;negati…	actin cap;actin cytoskeleton;cortical actin cytoskeleton;cytoplasm;cytoskeleton;cytosol;extracellular region;extracellular space;focal adhesion;lamellipodium;myelin sheath;nucleus;perinuclear region of cytoplasm;phagocytic vesicle;plasma membrane;podosome;protein-containing complex;ruffle;sarcoplasm	Apoptosis;Apoptotic cleavage of cellular proteins;Apoptotic execution phase;Caspase-mediated cleavage of cytoskeletal proteins;Immune System;Innate Immune System;Neutrophil degranulation;Programmed Cell Death	50	50	20	60.1	60.1	35.3	85.941	0	323.31	214230000000	1064	3.8054	0.00357377	-0.790646	-5.0362	1.35606	0.352272	0.137217
32.1988	32.1853	32.286	32.6886	32.6912	32.8802	32.9337	32.9763	33.1018	33.0769	33.0776	33.0858	31.4401	30.8852	30.8775	32.8026	32.8686	32.8055	32.6408	32.7987	32.9154	+				+	LFQ intensity ANA_LFQ intensity ctrl;LFQ intensity kd_TKT_LFQ intensity kd_ctrl	Anxa6	calcium ion binding;calcium-dependent phospholipid binding;calcium-dependent protein binding;cholesterol binding;GTP binding;ligand-gated ion channel activity;lipid binding;protein homodimerization activity	apoptotic signaling pathway;calcium ion transport;ion transmembrane transport;mitochondrial calcium ion homeostasis;protein homooligomerization;regulation of muscle contraction	cytoplasm;cytosol;late endosome membrane;lysosomal membrane;melanosome;mitochondrion;perinuclear region of cytoplasm		57	57	1	75.9	75.9	6.1	75.884	0	323.31	107190000000	1112	2.7675	0.0177976	-0.529957	-3.10188	0.466685	0.701878	0.0722618
31.7184	31.5396	31.7716	31.1713	31.3104	31.2778	31.7277	31.269	31.1025	30.7377	30.9913	30.4392	31.9262	31.9175	31.753	31.4101	31.7951	31.6233	30.8829	30.9904	31.3254	+				+	LFQ intensity ANA_LFQ intensity ctrl;LFQ intensity kd_TKT_LFQ intensity kd_ctrl	Cox4i1	cytochrome-c oxidase activity	electron transport chain;mitochondrial electron transport, cytochrome c to oxygen;proton transmembrane transport;response to nutrient	integral component of membrane;membrane;mitochondrial inner membrane;mitochondrial membrane;mitochondrial respiratory chain complex IV;mitochondrion;nucleus		14	14	14	68.6	68.6	68.6	19.53	0	174.53	47550000000	457	2.17926	0.0395068	0.423374	2.32913	1.39617	0.116757	0.356366
28.4924	28.8115	29.0246	29.3349	29.5655	29.7852	29.3957	29.0601	28.9999	28.7989	28.9775	28.7652	29.905	30.2979	29.9537	29.2819	28.9686	29.5395	28.9243	29.4076	29.5522	+				+	LFQ intensity ANA_LFQ intensity ctrl;LFQ intensity kd_TKT_LFQ intensity kd_ctrl	Ftl1	ferric iron binding;identical protein binding;iron ion binding;metal ion binding;protein binding	cellular iron ion homeostasis;intracellular sequestering of iron ion;iron ion transport	autolysosome;cell;cytoplasm;endocytic vesicle lumen;extracellular region;intracellular ferritin complex	Clathrin derived vesicle budding;Golgi Associated Vesicle Biogenesis;Immune System;Innate Immune System;Iron uptake and transport;Membrane Trafficking;Neutrophil degranulation;trans-Golgi Network Vesicle Budding;Transport of small molecules;Vesicle-mediated transport	9	9	9	60.1	60.1	60.1	20.772	0	118.84	10248000000	143	1.75196	0.0290025	-0.785718	-2.6015	0.641238	0.336632	-0.298519
28.7622	28.896	28.8415	29.4736	29.3383	29.6364	28.9187	29.4164	29.2797	29.4259	29.1802	29.4516	28.165	28.3591	28.5572	29.3278	29.2383	29.7717	29.4746	29.1937	29.4917	+				+	LFQ intensity ANA_LFQ intensity ctrl;LFQ intensity kd_TKT_LFQ intensity kd_ctrl	Pura	DNA binding;DNA binding transcription factor activity;double-stranded DNA binding;double-stranded telomeric DNA binding;protein binding;purine-rich negative regulatory element binding;RNA binding;single-stranded DNA binding;SMAD binding;transcription factor binding;translation repressor activity, mRNA regulatory element binding	apoptotic process;biological_process;cell differentiation;cell proliferation;DNA unwinding involved in DNA replication;mitotic cell cycle checkpoint;negative regulation of transcription, DNA-templated;negative regulation of translation;nervous system development;positive regulation of cell proliferation;regulation of cell proliferation;regulation of transcription, DNA-templated;transcription, DNA…	cellular_component;cytoplasm;dendrite;DNA replication factor A complex;neuronal cell body;nucleus		14	9	9	41.1	33.6	33.6	34.883	0	94.872	9111500000	66	2.62878	0.0165171	-0.649523	-3.3388	0.0691416	0.92056	-0.0368093
30.9866	31.1729	31.4961	32.2211	32.2306	32.7568	31.8757	32.0657	31.912	32.3402	32.057	31.7584	30.143	31.5686	30.7379	32.3866	32.3786	32.2625	32.3771	32.2371	32.1409	+				+	LFQ intensity ANA_LFQ intensity ctrl;LFQ intensity kd_TKT_LFQ intensity kd_ctrl	S100a11	cadherin binding involved in cell-cell adhesion;calcium ion binding;calcium-dependent protein binding;metal ion binding;protein homodimerization activity;S100 protein binding	cell-cell adhesion;regulation of cell proliferation;spermatogenesis	cell-cell adherens junction;cytoplasm;extracellular region;nucleus;ruffle	Immune System;Innate Immune System;Neutrophil degranulation	10	10	10	96.9	96.9	96.9	11.083	0	323.31	65529000000	327	2.16234	0.0142775	-1.18429	-3.57512	0.121192	0.867681	-0.0602697
29.5635	29.2685	29.4416	28.5726	28.5142	28.6604	29.1798	29.2973	29.1252	28.9826	28.9083	28.9704	29.7204	29.8111	29.7611	28.5084	28.7469	28.8088	28.5912	28.4562	28.8866	+				+	LFQ intensity ANA_LFQ intensity ctrl;LFQ intensity kd_TKT_LFQ intensity kd_ctrl	Dbt	dihydrolipoyllysine-residue (2-methylpropanoyl)transferase activity;transferase activity;transferase activity, transferring acyl groups;ubiquitin protein ligase binding	metabolic process	mitochondrial matrix;mitochondrial nucleoid;mitochondrion	Branched-chain amino acid catabolism;Glyoxylate metabolism and glycine degradation;Metabolism;Metabolism of amino acids and derivatives	19	19	19	40	40	40	53.246	0	44.055	9203400000	148	3.03884	0.00624	0.842168	4.30659	0.45044	0.644842	0.10563
28.1493	28.3873	27.9277	27.4259	27.5348	27.3921	27.8963	27.4907	27.4877	27.7246	27.9219	27.7515	28.1286	28.2254	28.3342	27.9584	27.8599	27.4943	27.6962	27.8277	27.9878	+				+	LFQ intensity ANA_LFQ intensity ctrl;LFQ intensity kd_TKT_LFQ intensity kd_ctrl	Hccs	holocytochrome-c synthase activity;lyase activity;metal ion binding;protein binding	cytochrome c-heme linkage	membrane;mitochondrial inner membrane;mitochondrion		11	11	11	43	43	43	30.977	0	30.042	3921900000	56	2.13929	0.0200276	0.703843	2.93867	1.01732	0.19961	0.319908
35.8213	35.8522	35.9671	35.2164	35.1371	35.1552	35.4793	35.3659	35.3177	35.7822	35.5669	35.7364	36.1454	36.2521	36.2658	35.418	35.3759	35.3734	35.3116	35.2758	35.3969	+				+	LFQ intensity ANA_LFQ intensity ctrl;LFQ intensity kd_TKT_LFQ intensity kd_ctrl	Hspd1	apolipoprotein A-I binding;apolipoprotein binding;ATP binding;chaperone binding;double-stranded RNA binding;enzyme binding;high-density lipoprotein particle binding;hydrolase activity;lipopolysaccharide binding;nucleotide binding;p53 binding;protein binding involved in protein folding;ubiquitin protein ligase binding;unfolded protein binding	activation of cysteine-type endopeptidase activity involved in apoptotic process;apoptotic mitochondrial changes;B cell activation;B cell cytokine production;B cell proliferation;cellular response to heat;chaperone-mediated protein folding;'de novo' protein folding;interaction with symbiont;isotype switching to IgG isotypes;MyD88-dependent toll-like receptor signaling pathway;negative regulation …	cell surface;clathrin-coated pit;coated vesicle;cyclin-dependent protein kinase activating kinase holoenzyme complex;cytoplasm;cytosol;early endosome;extracellular exosome;extracellular space;Golgi apparatus;intracellular membrane-bounded organelle;lipopolysaccharide receptor complex;membrane;membrane raft;mitochondrial crista;mitochondrial inner membrane;mitochondrial matrix;mitochondrion;myelin…	Metabolism of proteins;Mitochondrial protein import	86	86	86	91.3	91.3	91.3	60.955	0	323.31	870850000000	3870	3.83195	0.003975	0.710679	4.72406	2.84317	0.105658	0.219546
30.1095	30.0804	30.0851	31.153	31.178	30.9711	30.5576	30.8829	31.0651	30.0371	30.4385	30.444	29.6696	29.0628	29.4351	31.0128	31.0322	31.3281	30.5252	31.1885	31.3152	+				+	LFQ intensity ANA_LFQ intensity ctrl;LFQ intensity kd_TKT_LFQ intensity kd_ctrl	Ppp3ca	calcium-dependent protein serine/threonine phosphatase activity;calmodulin binding;calmodulin-dependent protein phosphatase activity;cyclosporin A binding;drug binding;enzyme binding;hydrolase activity;metal ion binding;phosphoprotein phosphatase activity;protein binding;protein dimerization activity;protein heterodimerization activity;protein serine/threonine phosphatase activity	brain development;calcineurin-NFAT signaling cascade;calcium ion transport;calcium-mediated signaling;cardiac muscle hypertrophy in response to stress;cellular response to drug;cellular response to glucose stimulus;dephosphorylation;excitatory postsynaptic potential;G1/S transition of mitotic cell cycle;modulation of chemical synaptic transmission;multicellular organismal response to stress;negat…	calcineurin complex;cytoplasm;cytoplasmic side of plasma membrane;cytosol;dendritic spine;membrane;mitochondrion;nucleoplasm;nucleus;plasma membrane;sarcolemma;Z disc	Activation of BAD and translocation to mitochondria;Activation of BH3-only proteins;Apoptosis;Beta-catenin independent WNT signaling;Ca2+ pathway;CLEC7A (Dectin-1) induces NFAT activation;CLEC7A (Dectin-1) signaling;C-type lectin receptors (CLRs);Fc epsilon receptor (FCERI) signaling;FCERI mediated Ca+2 mobilization;Immune System;Innate Immune System;Intrinsic Pathway for Apoptosis;Programmed Cel…	19	19	11	41.3	41.3	22.5	58.643	0	122.86	27403000000	242	3.97656	0	-1.009	-6.08542	0.0682508	0.932581	0.0236613
28.6838	28.7075	28.5083	28.2921	27.9777	28.1567	28.4159	28.7695	28.4604	28.6889	28.6321	28.5375	27.4968	27.2425	27.4254	27.9748	28.3858	28.1124	28.498	28.7394	28.8815	+				+	LFQ intensity ANA_LFQ intensity ctrl;LFQ intensity kd_TKT_LFQ intensity kd_ctrl	Rock1	ATP binding;GTP-Rho binding;kinase activity;metal ion binding;nucleotide binding;protein binding;protein kinase activity;protein serine/threonine kinase activity;Rho GTPase binding;transferase activity	actin cytoskeleton organization;apical constriction;apoptotic process;bleb assembly;cortical actin cytoskeleton organization;I-kappaB kinase/NF-kappaB signaling;intracellular signal transduction;leukocyte cell-cell adhesion;leukocyte migration;leukocyte tethering or rolling;membrane to membrane docking;myoblast migration;negative regulation of amyloid precursor protein catabolic process;negative …	amyloid-beta complex;bleb;cell projection;centriole;cytoplasm;cytoplasmic stress granule;cytoskeleton;Golgi apparatus;Golgi membrane;lamellipodium;membrane;plasma membrane;ruffle	Apoptosis;Apoptotic cleavage of cellular proteins;Apoptotic execution phase;Axon guidance;Developmental Biology;EPHB-mediated forward signaling;EPH-Ephrin signaling;G alpha (12/13) signalling events;GPCR downstream signalling;Immune System;Innate Immune System;Neutrophil degranulation;Programmed Cell Death;RHO GTPase Effectors;RHO GTPases Activate ROCKs;Sema4D in semaphorin signaling;Sema4D induc…	25	19	19	21.6	16.7	16.7	158.17	0	29.201	5485000000	61	1.94534	0.0393882	0.491037	2.33145	0.0346177	0.958837	0.015487
26.9182	26.9056	27.5319	28.6262	28.4964	28.5852	28.0954	28.6326	28.7949	27.8746	28.0199	27.6572	26.8153	26.8198	26.8954	28.5544	28.4694	28.4761	28.6193	28.2044	28.3605	+				+	LFQ intensity ANA_LFQ intensity ctrl;LFQ intensity kd_TKT_LFQ intensity kd_ctrl	Nrp1	growth factor binding;GTPase activator activity;heparin binding;metal ion binding;protein binding;protein kinase binding;semaphorin receptor activity;vascular endothelial growth factor binding;vascular endothelial growth factor-activated receptor activity	actin cytoskeleton reorganization;angiogenesis;angiogenesis involved in coronary vascular morphogenesis;animal organ morphogenesis;artery morphogenesis;axon extension involved in axon guidance;axon guidance;axonal fasciculation;axonogenesis involved in innervation;basal dendrite arborization;basal dendrite development;branching involved in blood vessel morphogenesis;branchiomotor neuron axon guid…	axon;cell surface;cytosol;early endosome;focal adhesion;growth cone;integral component of membrane;membrane;neurofilament;neuron projection;neuronal cell body;plasma membrane;sorting endosome	Axon guidance;CRMPs in Sema3A signaling;Developmental Biology;L1CAM interactions;Neurophilin interactions with VEGF and VEGFR;Sema3A PAK dependent Axon repulsion;SEMA3A-Plexin repulsion signaling by inhibiting Integrin adhesion;Semaphorin interactions;Signal Transduction;Signal transduction by L1;Signaling by Receptor Tyrosine Kinases;Signaling by VEGF	11	11	11	17.1	17.1	17.1	103	0	52.26	4741000000	67	2.63591	0.00378571	-1.45068	-4.67628	0.668563	0.677976	-0.0693143
32.9595	32.9615	32.7004	32.5237	32.3811	32.3174	32.5634	32.2039	32.1634	32.8342	32.4735	32.6251	31.8459	31.7628	32.0406	32.5388	32.5539	32.3178	32.6774	32.2069	32.3523	+				+	LFQ intensity ANA_LFQ intensity ctrl;LFQ intensity kd_TKT_LFQ intensity kd_ctrl	Psme2	endopeptidase activator activity;identical protein binding;protein binding	antigen processing and presentation of exogenous antigen;positive regulation of endopeptidase activity;regulation of G1/S transition of mitotic cell cycle;regulation of proteasomal protein catabolic process	cytoplasm;proteasome activator complex;proteasome complex	ABC-family proteins mediated transport;Activation of APC/C and APC/C:Cdc20 mediated degradation of mitotic proteins;Activation of NF-kappaB in B cells;Adaptive Immune System;Antigen processing: Ubiquitination & Proteasome degradation;Antigen processing-Cross presentation;APC/C:Cdc20 mediated degradation of mitotic proteins;APC/C:Cdc20 mediated degradation of Securin;APC/C:Cdh1 mediated degradatio…	19	18	18	68.6	64	64	27.057	0	286.76	93276000000	422	1.93205	0.0440481	0.466376	2.26395	0.255244	0.788049	0.0627454
31.3986	31.3203	31.1889	30.895	30.6651	30.958	31.3445	31.3878	31.269	31.1719	31.1043	30.9999	31.4168	31.5125	31.6162	30.7625	31.0817	30.8467	31.2392	30.9189	30.9713	+				+	LFQ intensity ANA_LFQ intensity ctrl;LFQ intensity kd_TKT_LFQ intensity kd_ctrl	Smarcc1	chromatin binding;DNA binding;protein binding;protein N-terminus binding	animal organ morphogenesis;ATP-dependent chromatin remodeling;chromatin organization;chromatin remodeling;DNA packaging;insulin receptor signaling pathway;negative regulation of proteasomal ubiquitin-dependent protein catabolic process;nervous system development;nucleosome disassembly;positive regulation of transcription by RNA polymerase II;positive regulation of transcription, DNA-templated;pro…	cytoplasm;intracellular;nBAF complex;npBAF complex;nucleoplasm;nucleus;SWI/SNF complex;XY body	Chromatin modifying enzymes;Chromatin organization;Gene expression (Transcription);Generic Transcription Pathway;RMTs methylate histone arginines;RNA Polymerase II Transcription;RUNX1 interacts with co-factors whose precise effect on RUNX1 targets is not known;Transcriptional regulation by RUNX1	39	39	30	40	40	34	122.78	0	297.02	37834000000	435	1.89401	0.046977	0.463213	2.22677	0.166191	0.841691	0.0575733
32.7697	32.7952	32.9627	30.6907	30.6667	30.909	32.611	30.9563	31.0915	32.5076	32.4353	32.1478	34.9341	34.6335	34.8297	30.2396	30.6887	30.599	30.9352	30.7328	30.9314	+				+	LFQ intensity ANA_LFQ intensity ctrl;LFQ intensity kd_TKT_LFQ intensity kd_ctrl	Fabp5	lipid binding	glucose homeostasis;glucose metabolic process;lipid metabolic process;negative regulation of glucose transmembrane transport;phosphatidylcholine biosynthetic process	cytoplasm		24	24	24	94.1	94.1	94.1	15.137	0	323.31	139050000000	691	4.54163	0	2.08706	10.5413	0.715397	0.339417	-0.246363
31.5977	31.6032	31.47	30.9927	30.9596	30.9489	31.2306	31.1978	31.1773	31.1409	31.2183	31.3821	30.7059	30.6282	30.6438	31.2002	30.9854	30.9526	30.8495	30.5723	31.0523	+				+	LFQ intensity ANA_LFQ intensity ctrl;LFQ intensity kd_TKT_LFQ intensity kd_ctrl	Cab39	calcium ion binding;kinase binding;molecular_function;protein kinase activator activity;protein serine/threonine kinase activator activity;protein serine/threonine kinase activity	activation of protein kinase activity;biological_process;intracellular signal transduction;peptidyl-serine phosphorylation;positive regulation of peptidyl-threonine phosphorylation;positive regulation of protein serine/threonine kinase activity;protein heterooligomerization;signal transduction by protein phosphorylation	cytoplasm;protein-containing complex	Energy dependent regulation of mTOR by LKB1-AMPK;Immune System;Innate Immune System;mTOR signalling;Neutrophil degranulation;Signal Transduction	22	22	22	54.3	54.3	54.3	39.842	0	135.83	35371000000	391	3.6916	0.0088595	0.589941	4.05572	0.428901	0.697392	0.0790183
32.1128	32.1141	32.1129	31.8047	31.6683	31.512	31.9499	32.0516	31.8994	31.9444	31.7191	31.9591	32.5479	32.5565	32.681	31.4719	31.435	31.4027	32.0314	31.9268	32.0391	+				+	LFQ intensity ANA_LFQ intensity ctrl;LFQ intensity kd_TKT_LFQ intensity kd_ctrl	Mapre1	cadherin binding;identical protein binding;microtubule binding;microtubule plus-end binding;protein binding;protein kinase binding	cell cycle;cell division;negative regulation of microtubule polymerization;positive regulation of microtubule plus-end binding;positive regulation of microtubule polymerization;protein localization to microtubule;regulation of microtubule cytoskeleton organization	cell projection;cell projection membrane;centrosome;cortical microtubule cytoskeleton;cytoplasm;cytoplasmic microtubule;cytoskeleton;Golgi apparatus;microtubule;microtubule cytoskeleton;microtubule organizing center;microtubule plus-end;spindle	Amplification of signal from unattached kinetochores via a MAD2 inhibitory signal;Amplification of signal from the kinetochores;Anchoring of the basal body to the plasma membrane;AURKA Activation by TPX2;Cell Cycle;Cell Cycle Checkpoints;Cell Cycle, Mitotic;Centrosome maturation;Cilium Assembly;G2/M Transition;Loss of Nlp from mitotic centrosomes;Loss of proteins required for interphase microtubu…	29	29	26	74.6	74.6	74.6	30.016	0	323.31	67420000000	540	2.22765	0.0354834	0.451584	2.44699	1.21741	0.228967	-0.225106
29.3177	29.2727	29.0129	29.6317	29.6688	29.8785	29.7367	29.9017	30.2028	29.2517	29.8261	29.8981	28.4725	28.4805	28.1314	29.8975	29.6488	29.6348	29.6712	30.1603	29.7908	+				+	LFQ intensity ANA_LFQ intensity ctrl;LFQ intensity kd_TKT_LFQ intensity kd_ctrl	Sptbn1	actin binding;ankyrin binding;cadherin binding;calmodulin binding;GTPase binding;phosphatase binding;phospholipid binding;protein binding;spectrin binding;structural constituent of cytoskeleton	actin filament capping;adult behavior;adult walking behavior;axonogenesis;cardiac conduction;cellular protein localization;central nervous system projection neuron axonogenesis;cerebellar Purkinje cell layer morphogenesis;clustering of voltage-gated sodium channels;common-partner SMAD protein phosphorylation;cytoskeleton organization;fertilization;Golgi to plasma membrane protein transport;membra…	apical plasma membrane;axolemma;axon;axon hillock;axon initial segment;cell body fiber;cell junction;cortical cytoskeleton;cuticular plate;cytoplasm;cytoskeleton;cytosol;endomembrane system;intercalated disc;M band;membrane;neuronal cell body;nuclear matrix;nucleolus;nucleus;paranode region of axon;photoreceptor inner segment;plasma membrane;PML body;postsynaptic density;protein-containing comple…	Adaptive Immune System;Asparagine N-linked glycosylation;Axon guidance;COPI-mediated anterograde transport;Developmental Biology;ER to Golgi Anterograde Transport;Immune System;Interaction between L1 and Ankyrins;L1CAM interactions;MAPK family signaling cascades;MAPK1/MAPK3 signaling;Membrane Trafficking;Metabolism of proteins;MHC class II antigen presentation;NCAM signaling for neurite out-growt…	41	41	38	25.9	25.9	24.6	274.22	0	137.09	13035000000	118	1.89784	0.0383529	-0.525253	-2.36419	0.00195391	0.993575	0.000687281
32.0711	31.9858	31.9728	32.6513	32.6125	33.1157	32.4649	32.6686	32.6944	33.0133	32.494	31.9504	31.1391	31.4967	31.3081	32.5542	32.4044	32.5691	32.9044	32.8035	32.7452	+				+	LFQ intensity ANA_LFQ intensity ctrl;LFQ intensity kd_TKT_LFQ intensity kd_ctrl	Tpd52	calcium ion binding;protein binding;protein heterodimerization activity;protein homodimerization activity	B cell differentiation;positive regulation of cell proliferation	cytoplasm;endoplasmic reticulum;integral component of membrane;membrane;perinuclear region of cytoplasm	Clathrin derived vesicle budding;Golgi Associated Vesicle Biogenesis;Membrane Trafficking;trans-Golgi Network Vesicle Budding;Vesicle-mediated transport	20	20	0	78.1	78.1	0	24.313	0	313.82	91975000000	435	2.05006	0.0198929	-0.783248	-2.96034	0.768959	0.291524	-0.283915
29.3015	28.9062	28.9251	30.1545	30.0291	30.0491	29.8106	30.1197	30.0317	29.3445	29.7388	29.6271	28.3114	28.553	28.3405	30.04	30.164	29.9825	29.8375	30.2561	30.1128	+				+	LFQ intensity ANA_LFQ intensity ctrl;LFQ intensity kd_TKT_LFQ intensity kd_ctrl	Ndrg1	cadherin binding;gamma-tubulin binding;microtubule binding;Rab GTPase binding	cellular response to hypoxia;DNA damage response, signal transduction by p53 class mediator;mast cell activation;negative regulation of cell proliferation;peripheral nervous system myelin maintenance;positive regulation of spindle checkpoint;regulation of cell proliferation;signal transduction	cell-cell adherens junction;centrosome;cytoplasm;cytoskeleton;cytosol;membrane;microtubule;microtubule cytoskeleton;microtubule organizing center;myelin sheath;nucleus;perinuclear region of cytoplasm;plasma membrane;recycling endosome membrane		11	11	11	32.2	32.2	32.2	43.008	0	129.62	15006000000	177	2.81136	0.0066383	-1.03328	-4.40631	0.0822262	0.939019	-0.0153936
31.293	31.151	31.3409	30.8326	30.747	30.6409	31.2568	30.8955	30.9667	31.1084	31.2018	31.2432	32.2969	32.1464	32.3308	31.0214	30.9764	31.1547	30.6591	30.7836	30.7516	+				+	LFQ intensity ANA_LFQ intensity ctrl;LFQ intensity kd_TKT_LFQ intensity kd_ctrl	Myof	calcium ion binding;calcium-dependent phospholipid binding;lipid binding;metal ion binding;phospholipid binding;protein binding	cellular response to heat;myoblast fusion;plasma membrane repair;regulation of vascular endothelial growth factor receptor signaling pathway;vesicle fusion	caveola;cytoplasmic vesicle;cytoplasmic vesicle membrane;early endosome;endocytic vesicle;endosome;integral component of membrane;intracellular membrane-bounded organelle;lamellipodium;late endosome;membrane;microtubule organizing center;nuclear membrane;nucleus;plasma membrane;sarcolemma;T-tubule	Muscle contraction;Smooth Muscle Contraction	70	70	70	39.6	39.6	39.6	233.32	0	268.61	40495000000	518	2.55351	0.020698	0.521487	2.90497	1.80336	0.0990557	0.310666
25.8369	25.5776	25.9671	27.0864	27.3616	26.6536	26.8057	27.032	26.8744	NaN	27.1571	26.1152	25.4557	25.4428	25.3449	27.7615	27.6063	28.1176	26.9216	27.0999	27.1334	+				+	LFQ intensity ANA_LFQ intensity ctrl;LFQ intensity kd_TKT_LFQ intensity kd_ctrl	Wls	protein binding;Wnt-protein binding	anterior/posterior axis specification;exocrine pancreas development;hindbrain development;intracellular protein transport;mesoderm formation;midbrain development;multicellular organism development;positive regulation of canonical Wnt signaling pathway;positive regulation of Wnt protein secretion;positive regulation of Wnt signaling pathway;Wnt protein secretion;Wnt signaling pathway	cytoplasmic vesicle;cytoplasmic vesicle membrane;dendrite cytoplasm;dendrite membrane;early endosome;early endosome membrane;endoplasmic reticulum;endoplasmic reticulum membrane;endosome;Golgi apparatus;Golgi membrane;integral component of membrane;membrane;plasma membrane;trans-Golgi network	Signal Transduction;Signaling by WNT;WNT ligand biogenesis and trafficking	4	4	4	8.5	8.5	8.5	62.188	0	40.69	1914300000	44	2.20391	0.0103774	-1.23999	-3.69349	1.44436	0.0559946	0.79459
30.9058	30.6991	31.125	31.7172	32.044	31.8962	31.2071	31.5246	31.2844	29.5689	30.863	30.6189	31.5678	31.5306	31.6535	31.4521	31.4321	31.6346	31.3262	31.432	31.3602	+				+	LFQ intensity ANA_LFQ intensity ctrl;LFQ intensity kd_TKT_LFQ intensity kd_ctrl	Myl12a	calcium ion binding;glutamate receptor binding;protein binding	protein localization to plasma membrane;regulation of cell shape	cell cortex region;myosin II complex;stress fiber;Z disc	Axon guidance;Developmental Biology;EPH-Ephrin signaling;Ephrin signaling;Muscle contraction;Smooth Muscle Contraction	13	13	2	68	68	34.3	19.895	0	253.21	45874000000	297	2.48699	0.00981944	-0.975852	-3.82572	1.53139	0.0976309	-0.37955
29.3104	29.4893	29.4197	28.7847	29.0982	28.5004	29.4428	29.6055	29.1642	29.0583	29.131	28.8746	29.5898	29.652	29.5904	28.702	28.8007	28.9329	28.8685	29.1411	29.102	+				+	LFQ intensity ANA_LFQ intensity ctrl;LFQ intensity kd_TKT_LFQ intensity kd_ctrl	Polr2e	DNA binding;DNA-directed 5'-3' RNA polymerase activity;RNA polymerase I activity;RNA polymerase II activity;RNA polymerase III activity	transcription by RNA polymerase I;transcription by RNA polymerase II;transcription by RNA polymerase III;transcription, DNA-templated	DNA-directed RNA polymerase I complex;DNA-directed RNA polymerase II, core complex;DNA-directed RNA polymerase III complex;nucleoplasm;nucleus	B-WICH complex positively regulates rRNA expression;DNA Repair;Dual incision in TC-NER;Epigenetic regulation of gene expression;ESR-mediated signaling;Estrogen-dependent gene expression;FGFR2 alternative splicing;Formation of RNA Pol II elongation complex;Formation of TC-NER Pre-Incision Complex;Formation of the Early Elongation Complex;Gap-filling DNA repair synthesis and ligation in TC-NER;Gene…	10	10	10	54.3	54.3	54.3	24.57	0	74.834	9777100000	101	1.56194	0.0498378	0.612045	2.18344	0.0317253	0.959035	0.0174211
27.8981	28.1088	27.6822	26.46	27.1065	27.28	27.2852	27.6759	27.3588	27.5953	27.4904	27.3809	28.1885	27.9162	27.9378	27.017	27.4539	27.1959	27.068	27.4099	27.3876	+				+	LFQ intensity ANA_LFQ intensity ctrl;LFQ intensity kd_TKT_LFQ intensity kd_ctrl	Ubash3b	hydrolase activity;identical protein binding;phosphoprotein binding;phosphoprotein phosphatase activity;protein binding;protein tyrosine phosphatase activity	collagen-activated signaling pathway;collagen-activated tyrosine kinase receptor signaling pathway;negative regulation of bone resorption;negative regulation of osteoclast differentiation;negative regulation of platelet aggregation;negative regulation of protein kinase activity;negative regulation of signal transduction;peptidyl-tyrosine dephosphorylation;platelet activation;platelet aggregation;…	cellular_component;cytoplasm;nucleus		11	11	11	18	18	18	71.443	0	17.56	2833800000	54	1.56639	0.0349763	0.947498	2.5051	0.415773	0.493334	0.273411
32.9369	32.7949	33.0876	32.4459	32.5505	32.3168	32.744	32.6488	32.5273	32.4256	32.5806	32.7741	33.0895	33.2658	33.2183	32.3822	32.3107	32.345	32.2478	32.1641	32.4196	+				+	LFQ intensity ANA_LFQ intensity ctrl;LFQ intensity kd_TKT_LFQ intensity kd_ctrl	Ipo5	nuclear localization sequence binding;protein binding;protein transporter activity;Ran GTPase binding	cellular response to amino acid stimulus;intracellular protein transport;NLS-bearing protein import into nucleus;positive regulation of protein import into nucleus;protein import into nucleus, translocation;protein transport;ribosomal protein import into nucleus	cytoplasm;nuclear membrane;nuclear periphery;nucleus		56	56	54	63.1	63.1	62.8	123.59	0	323.31	108800000000	1059	2.01163	0.0367797	0.502104	2.41144	0.578365	0.634675	-0.0917333
29.2959	29.1078	28.7834	29.4913	29.9131	29.7849	28.7996	29.1879	29.3277	27.8458	28.5414	29.2758	27.717	26.6732	26.743	30.2152	29.6573	30.2537	29.7245	29.471	29.6846	+				+	LFQ intensity ANA_LFQ intensity ctrl;LFQ intensity kd_TKT_LFQ intensity kd_ctrl	Lpcat2	1-acylglycerol-3-phosphate O-acyltransferase activity;1-acylglycerophosphocholine O-acyltransferase activity;1-alkylglycerophosphocholine O-acetyltransferase activity;calcium ion binding;metal ion binding;transferase activity;transferase activity, transferring acyl groups	lipid metabolic process;membrane organization;metabolic process;phosphatidylcholine acyl-chain remodeling;phospholipid biosynthetic process;phospholipid metabolic process;platelet activating factor biosynthetic process	endoplasmic reticulum;endoplasmic reticulum membrane;Golgi apparatus;Golgi membrane;Golgi stack;integral component of membrane;lipid droplet;membrane	Acyl chain remodelling of PC;Glycerophospholipid biosynthesis;Metabolism;Metabolism of lipids;Phospholipid metabolism	14	14	14	21.9	21.9	21.9	60.253	0	75.028	10122000000	101	1.57378	0.0441845	-0.667384	-2.26298	0.610069	0.34402	0.312311
29.5126	29.4761	29.6953	30.3799	30.4138	30.2353	30.4648	30.4806	30.6625	30.2654	29.8847	30.0359	29.2652	28.8708	29.3639	30.2101	30.2791	30.1598	30.2336	30.3759	30.3837	+				+	LFQ intensity ANA_LFQ intensity ctrl;LFQ intensity kd_TKT_LFQ intensity kd_ctrl	Snx18	lipid binding;phosphatidylinositol binding;phosphatidylinositol-4,5-bisphosphate binding;protein binding	cell cycle;cell division;cleavage furrow formation;endocytosis;endosomal transport;mitotic cell cycle;mitotic cytokinesis;positive regulation of GTPase activity;protein transport	clathrin-coated vesicle;cytoplasmic vesicle;cytoplasmic vesicle membrane;endomembrane system;endosome;endosome membrane;extracellular exosome;extrinsic component of cytoplasmic side of plasma membrane;growth cone;membrane;neuronal cell body;plasma membrane	Clathrin-mediated endocytosis;Membrane Trafficking;Vesicle-mediated transport	19	19	19	30.1	30.1	30.1	67.789	0	201.94	18387000000	302	3.0687	0.008	-0.781693	-4.17754	0.913857	0.455539	-0.126671
29.9688	29.9679	29.8083	29.1473	29.2028	28.9409	29.6324	29.3446	29.367	28.971	29.0916	29.4908	30.3377	30.2045	30.5843	29.1984	28.9366	28.8875	29.2168	29.1414	29.5384	+				+	LFQ intensity ANA_LFQ intensity ctrl;LFQ intensity kd_TKT_LFQ intensity kd_ctrl	Ppat	amidophosphoribosyltransferase activity;iron-sulfur cluster binding;metal ion binding;transferase activity;transferase activity, transferring glycosyl groups	animal organ regeneration;cellular response to drug;cellular response to insulin stimulus;'de novo' IMP biosynthetic process;G1/S transition of mitotic cell cycle;glutamine catabolic process;kidney development;lactation;maternal process involved in female pregnancy;nucleoside metabolic process;protein homotetramerization;purine nucleobase biosynthetic process;purine nucleotide biosynthetic proces…		Metabolism;Metabolism of nucleotides;Nucleobase biosynthesis;Purine ribonucleoside monophosphate biosynthesis	16	16	16	33.3	33.3	33.3	57.402	0	55.352	12697000000	152	2.98411	0.00785586	0.817973	4.17521	0.289005	0.726397	-0.0894947
30.6524	30.8108	31.1403	30.1937	30.1476	30.4208	31.005	30.6223	30.5657	30.6412	30.7017	30.6534	31.3067	31.02	31.2741	30.2553	30.5343	30.3603	30.2616	30.2516	30.1391	+				+	LFQ intensity ANA_LFQ intensity ctrl;LFQ intensity kd_TKT_LFQ intensity kd_ctrl	Gfm1	GTP binding;GTPase activity;nucleotide binding;translation elongation factor activity	mitochondrial translational elongation;translation;translational elongation	intracellular;mitochondrion	Metabolism of proteins;Mitochondrial translation;Mitochondrial translation elongation;Translation	35	35	35	45.8	45.8	45.8	83.549	0	142.36	25857000000	366	1.67466	0.0414743	0.613828	2.3018	0.478746	0.591261	0.129283
30.0347	29.9008	30.137	30.6456	30.4537	30.5053	30.8917	30.7119	30.8386	30.7296	30.6563	30.9134	31.3911	31.2941	31.1904	30.6795	30.4966	30.4677	30.2482	30.4161	30.3184	+				+	LFQ intensity ANA_LFQ intensity ctrl;LFQ intensity kd_TKT_LFQ intensity kd_ctrl	Fam129b	cadherin binding;transcription coactivator activity	gonadotropin secretion;negative regulation of apoptotic process;negative regulation of cell proliferation;negative regulation of DNA biosynthetic process;negative regulation of transcription, DNA-templated;positive regulation of transcription regulatory region DNA binding;positive regulation of transcription, DNA-templated	adherens junction;cell junction;cytoplasm;cytosol;membrane;nucleoplasm;nucleus;plasma membrane		30	30	30	51.5	51.5	51.5	84.818	0	323.31	27425000000	383	2.33561	0.0268939	-0.510694	-2.69845	0.051214	0.954965	0.0130641
28.9526	29.2514	29.3622	28.4882	28.5599	28.6765	28.9337	28.7934	28.3528	28.5185	28.9949	28.881	29.6161	29.3048	29.6464	28.2843	28.1776	28.3856	28.7778	28.6943	28.5955	+				+	LFQ intensity ANA_LFQ intensity ctrl;LFQ intensity kd_TKT_LFQ intensity kd_ctrl	Nle1	molecular_function	hematopoietic stem cell homeostasis;inner cell mass cell differentiation;kidney development;negative regulation of cysteine-type endopeptidase activity involved in apoptotic signaling pathway;negative regulation of mitotic cell cycle;Notch signaling pathway;positive regulation of canonical Wnt signaling pathway;ribosomal large subunit assembly;ribosomal large subunit biogenesis;skeletal system mo…	nucleolus;nucleus;ribosome		16	16	16	47.6	47.6	47.6	53.133	0	61.041	7642400000	109	1.99173	0.0278969	0.613894	2.62268	1.6407	0.121847	-0.292358
29.1446	29.4619	29.5344	28.6003	28.6471	28.0774	28.4211	28.8297	28.8696	29.3846	29.2214	28.9589	26.6294	25.4068	25.506	28.3168	28.6038	28.3797	28.8277	28.397	28.7574	+				+	LFQ intensity ANA_LFQ intensity ctrl;LFQ intensity kd_TKT_LFQ intensity kd_ctrl	As3mt	arsenite methyltransferase activity;methylarsonite methyltransferase activity;methyltransferase activity;transferase activity	arsonoacetate metabolic process;methylation;response to arsenic-containing substance;toxin metabolic process	cytoplasm;cytosol;mitochondrion	Biological oxidations;Metabolism;Methylation;Phase II - Conjugation of compounds	15	15	15	39.1	39.1	39.1	41.793	0	60.007	6339400000	129	1.89777	0.0203789	0.938648	2.94864	0.013353	0.978263	-0.00816981
29.594	29.951	29.5654	28.4926	28.9578	27.9616	29.0028	29.3656	29.1215	28.8954	29.4445	29.6402	27.1727	26.4796	NaN	28.3823	28.6424	28.5446	28.6732	29.1894	29.4484	+				+	LFQ intensity ANA_LFQ intensity ctrl;LFQ intensity kd_TKT_LFQ intensity kd_ctrl	Themis2	protein binding	immune system process;inflammatory response;T cell receptor signaling pathway	cytoplasm;nucleus		10	10	10	20.7	20.7	20.7	74.377	0	35.254	7668300000	75	1.76829	0.0192117	1.23281	2.98216	0.0611049	0.918306	0.0524209
28.9968	29.0494	29.163	28.6179	28.4466	28.6629	29.0391	29.0175	28.7708	28.1246	28.6248	29.2323	30.0197	29.9676	29.9821	28.2463	28.593	28.1655	28.4547	28.6254	28.703	+				+	LFQ intensity ANA_LFQ intensity ctrl;LFQ intensity kd_TKT_LFQ intensity kd_ctrl	Xpo5	mRNA binding;nuclear export signal receptor activity;pre-miRNA binding;protein transporter activity;Ran GTPase binding;RNA binding;tRNA binding	gene silencing by RNA;intracellular protein transport;positive regulation of RNA interference;pre-miRNA export from nucleus;protein export from nucleus;protein transport;regulation of protein export from nucleus;RNA export from nucleus	cytoplasm;cytosol;micro-ribonucleoprotein complex;nuclear RNA export factor complex;nucleoplasm;nucleus;RNA nuclear export complex		23	23	23	23.8	23.8	23.8	136.97	0	72.532	8417300000	128	2.41415	0.0269153	0.493949	2.71168	0.754383	0.327022	-0.240877
32.7502	32.7148	33.0338	32.4342	32.3104	32.1656	32.5	32.4698	32.7193	33.0015	32.4572	32.5501	33.4252	33.3127	33.5389	32.1991	32.1329	32.1436	32.0102	32.004	32.302	+				+	LFQ intensity ANA_LFQ intensity ctrl;LFQ intensity kd_TKT_LFQ intensity kd_ctrl	Psat1	catalytic activity;O-phospho-L-serine:2-oxoglutarate aminotransferase activity;transaminase activity;transferase activity	cellular amino acid biosynthetic process;L-serine biosynthetic process	cytoplasm;cytosol	Amino acid synthesis and interconversion (transamination);Metabolism;Metabolism of amino acids and derivatives;Serine biosynthesis	31	31	31	67.6	67.6	67.6	40.472	0	323.31	111010000000	828	1.84871	0.0394297	0.529509	2.3291	0.837521	0.432184	-0.144919
28.1105	27.6936	28.308	26.4666	26.8881	27.0867	26.8853	26.6644	26.528	27.07	26.7526	26.5733	28.1625	28.1428	27.7052	26.0898	27.1062	26.2807	27.3194	26.2723	26.885	+				+	LFQ intensity ANA_LFQ intensity ctrl;LFQ intensity kd_TKT_LFQ intensity kd_ctrl	Rilpl2	dynein light intermediate chain binding;identical protein binding;protein dimerization activity;small GTPase binding	cilium assembly;epithelial cell morphogenesis;protein transport;protein transport from ciliary membrane to plasma membrane	cell projection;centrosome;ciliary basal body;cilium;cytoplasm;cytoskeleton;cytosol;membrane;microtubule organizing center		8	8	8	57.4	57.4	57.4	22.393	0	41.802	2381600000	45	2.04872	0.0160711	1.22355	3.42419	0.372586	0.510865	-0.321527
[truncated: 5,282 more rows]
[truncated: 17 more columns]
