# Supplementary material for: Macrophages are activated toward phagocytic lymphoma cell clearance by pentose phosphate pathway inhibition
Source: Cell Rep Med. 2024 Nov 26;5(12):101830. doi: 10.1016/j.xcrm.2024.101830 (PMC11722127; doi:10.1016/j.xcrm.2024.101830)
Supplement: Data S1. Tables S1–S5, S7, and S8 — Table S1. Surface marker staining J774A.1 under PPP inhibition and knockdown, related to Figure 3. Table S2. Proteomic data set J774A.1 under PPP inhibition and knockdown, related to Figure 4. Table S3. Phosphoproteomic data set J774A.1 under PPP inhibition and knockdown, related to Figure 4. Table S4. INKA analysis of phosphoproteomic data J774A.1 under PPP inhibition, related to Figure 4. Table S5. INKA analysis of phosphoproteomic data J774A.1 under PPP knockdown, related to Figure 4. Table S7. Metabolomic data set of J774A.1 under PPP inhibition and knockdown, related to Figure 5. Table S8. Surface marker staining macrophages of C57BL/6 mice after treatment with S3, related to Figure 7. [file mmc2.zip › Table S3. Phosphoproteomic data J774A1 PPP inhibition kd.xlsx]

## Sheet: Phospho (STY)Sitespostperseus
Intensity 6ANA_01	Intensity 6ANA_02	Intensity 6ANA_03	Intensity 6PGD_01	Intensity 6PGD_02	Intensity 6PGD_03	Intensity CTRL_01	Intensity CTRL_02	Intensity CTRL_03	Intensity MLP_01	Intensity MLP_02	Intensity MLP_03	Intensity OXY_01	Intensity OXY_02	Intensity OXY_03	Intensity PHYS_01	Intensity PHYS_02	Intensity PHYS_03	Intensity TKT_01	Intensity TKT_02	Intensity TKT_03	C: Amino acid	C: Charge	C: Multiplicity	C: Student's T-test Significant Intensity 6ANA_Intensity CTRL	C: Student's T-test Significant Intensity OXY_Intensity CTRL	C: Student's T-test Significant Intensity PHYS_Intensity CTRL	C: Student's T-test Significant Intensity 6PGD_Intensity MLP	C: Student's T-test Significant Intensity TKT_Intensity MLP	C: GOMF name	C: GOBP name	C: GOCC name	C: Reactome	C: ANOVA Significant	N: Localization prob	N: PEP	N: Score	N: Delta score	N: Score for localization	N: Mass error [ppm]	N: Intensity	N: Position	N: -Log Student's T-test p-value Intensity 6ANA_Intensity CTRL	N: Student's T-test q-value Intensity 6ANA_Intensity CTRL	N: Student's T-test Difference Intensity 6ANA_Intensity CTRL	N: Student's T-test Test statistic Intensity 6ANA_Intensity CTRL	N: -Log Student's T-test p-value Intensity OXY_Intensity CTRL	N: Student's T-test q-value Intensity OXY_Intensity CTRL	N: Student's T-test Difference Intensity OXY_Intensity CTRL	N: Student's T-test Test statistic Intensity OXY_Intensity CTRL
23.4611	23.5941	23.5405	22.2799	22.6783	23.4601	24.0264	23.4193	23.1222	22.7951	23.0786	23.5538	23.3257	23.0566	23.3266	23.3211	23.5032	23.4271	22.93	22.5929	23.1929	S	2	___1						RNA binding	female gamete generation;mRNA processing;mRNA transport;nuclear-transcribed mRNA catabolic process, nonsense-mediated decay;regulation of alternative mRNA splicing, via spliceosome;regulation of translation;RNA splicing	catalytic step 2 spliceosome;cytoplasm;exon-exon junction complex;nuclear speck;nucleus;spliceosomal complex	Cleavage of Growing Transcript in the Termination Region;Gene expression (Transcription);Metabolism of RNA;mRNA 3'-end processing;mRNA Splicing;mRNA Splicing - Major Pathway;Nonsense Mediated Decay (NMD) enhanced by the Exon Junction Complex (EJC);Nonsense-Mediated Decay (NMD);Processing of Capped Intron-Containing Pre-mRNA;RNA Polymerase II Transcription;RNA Polymerase II Transcription Terminati…		1	2.90476e-06	146.96	112.19	141.65	0.69081	212950000	62	0.0114088	0.999335	0.00929769	0.025205	0.43695	0.860039	-0.286311	-0.751764
25.7912	25.2823	26.0918	25.7235	25.3197	25.8143	25.5797	25.557	25.7288	NaN	25.8098	25.8443	25.1059	25.3031	25.5379	25.4505	25.6764	25.1449	25.4354	25.7625	25.5316	S	2	___1						ATP binding;DNA binding;molecular_function	biological_process	Golgi apparatus;nuclear body;nucleoplasm;nucleus;perinuclear region of cytoplasm;protein-containing complex			0.999989	7.5514e-07	121.41	113.83	120.27	0.069389	2229800000	560	0.154158	0.892333	0.0999241	0.291914	1.05808	0.780567	-0.306226	-1.29757
NaN	NaN	NaN	27.8002	NaN	27.5851	NaN	27.8024	27.4897	28.0646	NaN	NaN	27.2893	27.6449	NaN	28.4469	28.1738	28.1566	28.209	NaN	NaN	S	2	___1						ATP binding;DNA binding;molecular_function	biological_process	Golgi apparatus;nuclear body;nucleoplasm;nucleus;perinuclear region of cytoplasm;protein-containing complex			1	2.65716e-05	154.74	118.06	117.63	0.64307	2790400000	2738	0	1	NaN	0	0.276793	0.915038	-0.178946	-0.531331
25.717	26.0599	25.8519	25.6034	NaN	26.2368	25.6831	22.4062	23.0752	26.118	25.2031	25.9146	24.8959	24.7945	25.4833	25.5616	25.5061	25.1914	25.8811	25.6016	24.8949	S	2	___1						molecular_function	biological_process	cytoplasm;cytosol;nucleus;plasma membrane			0.998219	3.57626e-23	217.07	199.34	85.28	-1.4176	1191000000	51	1.00639	0.263721	2.15479	1.95075	0.582927	0.783705	1.3364	1.19063
23.2208	23.921	23.2389	23.7541	24.1236	NaN	24.2566	23.145	23.1861	24.1348	23.7536	23.8597	23.3135	23.4903	24.0179	23.3422	23.3013	23.454	24.2768	23.7427	NaN	S	2	___1						molecular_function	biological_process	cytoplasm;cytosol;nucleus;plasma membrane			0.995879	3.489e-06	128.67	107.72	128.67	0.45312	260650000	8	0.0553156	0.95716	-0.0690454	-0.130101	0.0645098	0.977982	0.0780201	0.149776
25.3632	24.3111	25.8859	25.7665	25.3176	NaN	25.3409	26.3078	25.8939	23.8747	25.584	25.1136	26.1909	25.1262	25.3102	25.6889	25.953	25.9655	25.1965	25.853	25.7029	S	2	___1						molecular_function	biological_process	cytoplasm;cytosol;nucleus;plasma membrane			1	1.8471e-18	211.14	183.18	176.09	1.3732	2061300000	155	0.53889	0.544598	-0.660819	-1.03056	0.284992	0.897545	-0.305068	-0.573707
23.5622	23.8149	NaN	24.0074	24.7272	24.6089	24.5913	23.0348	NaN	24.3768	NaN	23.9642	21.8521	NaN	23.2757	23.5784	23.2627	22.9007	24.9503	24.2378	24.7532	S	2	___1						manganese ion transmembrane transporter activity;metal ion transmembrane transporter activity;metal ion:proton antiporter activity;protein homodimerization activity;transition metal ion transmembrane transporter activity	activation of protein kinase activity;antigen processing and presentation of peptide antigen;cadmium ion transmembrane transport;cellular cadmium ion homeostasis;cellular iron ion homeostasis;defense response to bacterium;defense response to Gram-negative bacterium;defense response to protozoan;divalent metal ion export;inflammatory response;interleukin-2 production;interleukin-3 production;ion t…	cell surface;endosome membrane;integral component of membrane;late endosome;lysosome;membrane;phagocytic vesicle membrane;plasma membrane;tertiary granule membrane	Antimicrobial peptides;Immune System;Innate Immune System;Ion influx/efflux at host-pathogen interface;Metal ion SLC transporters;Neutrophil degranulation;ROS, RNS production in phagocytes;SLC-mediated transmembrane transport;Transport of bile salts and organic acids, metal ions and amine compounds;Transport of small molecules		0.998137	0.00208215	77.644	60.806	77.644	0.38554	294230000	6	0.0510707	0.956924	-0.124472	-0.140103	0.446192	0.831463	-1.24911	-1.08181
23.625	24.235	23.7882	23.3537	23.8452	24.2593	NaN	23.9727	24.0847	24.1199	23.8489	23.8362	24.2344	24.6428	NaN	24.1602	23.9438	NaN	23.7977	NaN	NaN	S	2	___1						molecular_function	biological_process	axon;cell projection;cytoplasm;integral component of membrane;membrane;perinuclear region of cytoplasm;plasma membrane			0.999971	2.89915e-13	181.61	167.46	181.61	-0.030272	271000000	6	0.233214	0.834538	-0.14601	-0.430644	0.7155	0.793455	0.40987	1.31481
24.2439	25.6084	24.0912	24.9088	25.2033	25.8011	25.8286	23.7731	NaN	NaN	25.5105	24.4361	25.3318	25.3411	NaN	25.1877	23.2199	24.6453	25.458	NaN	25.3598	S	3	___1						proline-rich region binding;protein tyrosine kinase activator activity;protein-containing complex binding;Rac GTPase binding;SH3 domain binding;ubiquitin protein ligase binding	actin polymerization or depolymerization;camera-type eye development;cell migration;dendrite development;learning or memory;peptidyl-tyrosine phosphorylation;positive regulation of Arp2/3 complex-mediated actin nucleation;positive regulation of protein tyrosine kinase activity;Rac protein signal transduction	cell projection;cell-cell adherens junction;cytoplasm;cytoskeleton;cytosol;dendrite;filopodium;filopodium tip;lamellipodium;SCAR complex	Fcgamma receptor (FCGR) dependent phagocytosis;Immune System;Innate Immune System;Regulation of actin dynamics for phagocytic cup formation;RHO GTPase Effectors;RHO GTPases Activate WASPs and WAVEs;Signal Transduction;Signaling by Receptor Tyrosine Kinases;Signaling by Rho GTPases;Signaling by VEGF;VEGFA-VEGFR2 Pathway		0.99971	0.00405129	71.235	55.038	64.313	3.15	610030000	49	0.0522448	0.95433	-0.153018	-0.140751	0.18426	0.920852	0.535564	0.474902
25.1604	25.6473	25.4541	25.5089	26.3278	26.334	25.7318	25.166	25.0825	25.8724	24.8033	25.6203	24.8376	24.7968	25.2535	25.2587	25.0827	25.009	25.9147	25.948	25.606	S	3	___1						proline-rich region binding;protein tyrosine kinase activator activity;protein-containing complex binding;Rac GTPase binding;SH3 domain binding;ubiquitin protein ligase binding	actin polymerization or depolymerization;camera-type eye development;cell migration;dendrite development;learning or memory;peptidyl-tyrosine phosphorylation;positive regulation of Arp2/3 complex-mediated actin nucleation;positive regulation of protein tyrosine kinase activity;Rac protein signal transduction	cell projection;cell-cell adherens junction;cytoplasm;cytoskeleton;cytosol;dendrite;filopodium;filopodium tip;lamellipodium;SCAR complex	Fcgamma receptor (FCGR) dependent phagocytosis;Immune System;Innate Immune System;Regulation of actin dynamics for phagocytic cup formation;RHO GTPase Effectors;RHO GTPases Activate WASPs and WAVEs;Signal Transduction;Signaling by Receptor Tyrosine Kinases;Signaling by Rho GTPases;Signaling by VEGF;VEGFA-VEGFR2 Pathway		0.99988	0.000267766	95.751	91.235	78.902	-0.14686	1329900000	221	0.139867	0.902255	0.0938377	0.269439	0.657314	0.816133	-0.364123	-1.03807
23.6773	23.6166	23.6052	23.7807	24.2999	24.3921	24.3553	23.8917	23.9232	24.1732	23.4874	23.626	23.5799	23.851	23.9704	NaN	23.9305	23.696	23.8471	24.1123	23.8198	S	3	___1						proline-rich region binding;protein tyrosine kinase activator activity;protein-containing complex binding;Rac GTPase binding;SH3 domain binding;ubiquitin protein ligase binding	actin polymerization or depolymerization;camera-type eye development;cell migration;dendrite development;learning or memory;peptidyl-tyrosine phosphorylation;positive regulation of Arp2/3 complex-mediated actin nucleation;positive regulation of protein tyrosine kinase activity;Rac protein signal transduction	cell projection;cell-cell adherens junction;cytoplasm;cytoskeleton;cytosol;dendrite;filopodium;filopodium tip;lamellipodium;SCAR complex	Fcgamma receptor (FCGR) dependent phagocytosis;Immune System;Innate Immune System;Regulation of actin dynamics for phagocytic cup formation;RHO GTPase Effectors;RHO GTPases Activate WASPs and WAVEs;Signal Transduction;Signaling by Receptor Tyrosine Kinases;Signaling by Rho GTPases;Signaling by VEGF;VEGFA-VEGFR2 Pathway		0.999796	6.74497e-12	141.94	137.67	130.85	-0.033523	314400000	394	1.31234	0.331039	-0.423683	-1.68656	0.608252	0.840927	-0.25632	-0.887039
26.1167	26.126	25.3419	25.356	26.7519	26.3359	27.1692	24.6898	24.938	26.601	25.4215	26.5733	24.5644	24.5734	26.3955	25.3748	25.3736	24.4669	26.4255	25.9588	26.331	S	2	___1						proline-rich region binding;protein tyrosine kinase activator activity;protein-containing complex binding;Rac GTPase binding;SH3 domain binding;ubiquitin protein ligase binding	actin polymerization or depolymerization;camera-type eye development;cell migration;dendrite development;learning or memory;peptidyl-tyrosine phosphorylation;positive regulation of Arp2/3 complex-mediated actin nucleation;positive regulation of protein tyrosine kinase activity;Rac protein signal transduction	cell projection;cell-cell adherens junction;cytoplasm;cytoskeleton;cytosol;dendrite;filopodium;filopodium tip;lamellipodium;SCAR complex	Fcgamma receptor (FCGR) dependent phagocytosis;Immune System;Innate Immune System;Regulation of actin dynamics for phagocytic cup formation;RHO GTPase Effectors;RHO GTPases Activate WASPs and WAVEs;Signal Transduction;Signaling by Receptor Tyrosine Kinases;Signaling by Rho GTPases;Signaling by VEGF;VEGFA-VEGFR2 Pathway		1	1.01117e-07	181.9	169.32	173.59	-0.11556	8239100000	80	0.114864	0.89737	0.262542	0.282282	0.158567	0.934959	-0.421246	-0.384312
24.6367	25.1237	24.7652	24.4171	24.403	24.4857	24.0372	24.8629	24.9701	24.5532	24.8689	24.4456	24.6675	24.7485	24.6123	24.7186	24.9018	24.809	24.174	24.975	24.4063	S	2	___1						proline-rich region binding;protein tyrosine kinase activator activity;protein-containing complex binding;Rac GTPase binding;SH3 domain binding;ubiquitin protein ligase binding	actin polymerization or depolymerization;camera-type eye development;cell migration;dendrite development;learning or memory;peptidyl-tyrosine phosphorylation;positive regulation of Arp2/3 complex-mediated actin nucleation;positive regulation of protein tyrosine kinase activity;Rac protein signal transduction	cell projection;cell-cell adherens junction;cytoplasm;cytoskeleton;cytosol;dendrite;filopodium;filopodium tip;lamellipodium;SCAR complex	Fcgamma receptor (FCGR) dependent phagocytosis;Immune System;Innate Immune System;Regulation of actin dynamics for phagocytic cup formation;RHO GTPase Effectors;RHO GTPases Activate WASPs and WAVEs;Signal Transduction;Signaling by Receptor Tyrosine Kinases;Signaling by Rho GTPases;Signaling by VEGF;VEGFA-VEGFR2 Pathway		0.999505	7.06335e-05	105.68	98.409	101.48	-0.014611	1795400000	36	0.265407	0.79072	0.218452	0.509491	0.0615009	0.978065	0.052693	0.132609
27.1174	26.8777	26.579	25.9316	NaN	26.2579	27.1902	NaN	NaN	27.0095	26.4736	NaN	NaN	NaN	27.2778	26.7307	26.0343	NaN	NaN	NaN	25.1288	S	2	___1						proline-rich region binding;protein tyrosine kinase activator activity;protein-containing complex binding;Rac GTPase binding;SH3 domain binding;ubiquitin protein ligase binding	actin polymerization or depolymerization;camera-type eye development;cell migration;dendrite development;learning or memory;peptidyl-tyrosine phosphorylation;positive regulation of Arp2/3 complex-mediated actin nucleation;positive regulation of protein tyrosine kinase activity;Rac protein signal transduction	cell projection;cell-cell adherens junction;cytoplasm;cytoskeleton;cytosol;dendrite;filopodium;filopodium tip;lamellipodium;SCAR complex	Fcgamma receptor (FCGR) dependent phagocytosis;Immune System;Innate Immune System;Regulation of actin dynamics for phagocytic cup formation;RHO GTPase Effectors;RHO GTPases Activate WASPs and WAVEs;Signal Transduction;Signaling by Receptor Tyrosine Kinases;Signaling by Rho GTPases;Signaling by VEGF;VEGFA-VEGFR2 Pathway		0.985451	2.22572e-08	155.79	144.29	155.79	3.344	1591200000	95	0	1	-0.332123	0	0	0.998265	0.087635	0
30.7138	30.8821	30.59	30.3179	30.5181	30.6245	30.8366	30.4331	30.3779	30.881	30.4453	30.5328	30.6451	30.3339	30.8326	30.5395	30.4654	30.3533	30.5841	30.3246	30.3812	S	2	___1						DNA binding;GTPase activator activity;metal ion binding	acrosome assembly;cell differentiation;intermediate filament organization;multicellular organism development;positive regulation of GTPase activity;spermatid nucleus differentiation;spermatogenesis	cell projection;cytoplasmic vesicle;intracellular membrane-bounded organelle;neuronal cell body;nucleus	Cargo recognition for clathrin-mediated endocytosis;Clathrin-mediated endocytosis;Membrane Trafficking;Vesicle-mediated transport		1	5.82423e-07	163.84	138.39	152.94	-0.2293	35722000000	112	0.462791	0.708477	0.179408	0.670622	0.0953321	0.975042	0.0546792	0.179246
21.9632	22.3344	NaN	21.3179	NaN	NaN	21.9885	22.3038	22.6054	23.0436	22.143	21.6225	22.0111	22.4508	NaN	22.7342	22.3541	NaN	21.6847	NaN	NaN	S	2	___1						DNA binding;GTPase activator activity;metal ion binding	acrosome assembly;cell differentiation;intermediate filament organization;multicellular organism development;positive regulation of GTPase activity;spermatid nucleus differentiation;spermatogenesis	cell projection;cytoplasmic vesicle;intracellular membrane-bounded organelle;neuronal cell body;nucleus	Cargo recognition for clathrin-mediated endocytosis;Clathrin-mediated endocytosis;Membrane Trafficking;Vesicle-mediated transport		1	4.88266e-06	128.64	108.52	128.64	-1.2187	69885000	93	0.211665	0.844557	-0.15043	-0.408382	0.0837633	0.974403	-0.0682497	-0.178493
27.4015	NaN	27.0495	26.3499	28.3034	NaN	NaN	26.4748	26.6538	27.1201	27.2791	NaN	26.5595	26.3751	NaN	NaN	NaN	NaN	NaN	NaN	NaN	S	3	___1						cadherin binding;kinesin binding	microtubule-based movement;protein transport	endoplasmic reticulum;endoplasmic reticulum membrane;integral component of endoplasmic reticulum membrane;integral component of membrane;membrane	Metabolism of proteins;Post-translational protein modification;Post-translational protein phosphorylation;Regulation of Insulin-like Growth Factor (IGF) transport and uptake by Insulin-like Growth Factor Binding Proteins (IGFBPs);RHO GTPase Effectors;RHO GTPases activate KTN1;Signal Transduction;Signaling by Rho GTPases		0.981793	1.82938e-09	161.51	161.51	161.51	-0.078289	1426500000	75	1.10353	0.31597	0.661206	2.22283	0.276642	0.932447	-0.0970325	-0.424721
26.377	NaN	26.8207	26.7553	NaN	NaN	26.6553	26.949	NaN	NaN	26.7803	26.9631	26.9898	26.8203	26.7163	27.2053	27.0469	NaN	NaN	26.2361	NaN	S	2	___1						dystroglycan binding;kinetochore binding;microtubule binding;microtubule plus-end binding;protein binding	astral microtubule organization;cell cycle;cell division;establishment of mitotic spindle localization;establishment of spindle orientation;exit from mitosis;Golgi organization;microtubule anchoring;microtubule bundle formation;microtubule cytoskeleton organization;microtubule nucleation;microtubule organizing center organization;mitotic spindle organization;negative regulation of microtubule dep…	basal cortex;cell cortex;centrosomal corona;centrosome;chromosome;chromosome, centromeric region;condensed chromosome kinetochore;cortical microtubule cytoskeleton;cytoplasm;cytoplasmic microtubule;cytoskeleton;focal adhesion;Golgi apparatus;kinetochore;kinetochore microtubule;microtubule;microtubule organizing center;spindle;spindle microtubule	Amplification of signal from unattached kinetochores via a MAD2 inhibitory signal;Amplification of signal from the kinetochores;Anchoring of the basal body to the plasma membrane;AURKA Activation by TPX2;Cell Cycle;Cell Cycle Checkpoints;Cell Cycle, Mitotic;Centrosome maturation;Cilium Assembly;G2/M Transition;Loss of Nlp from mitotic centrosomes;Loss of proteins required for interphase microtubu…		0.999997	6.04286e-16	191.98	150.39	182.52	-0.094921	1534700000	1137	0.280152	0.788078	-0.2033	-0.555391	0.0929318	0.977535	0.0399863	0.159795
26.3256	26.6457	26.5625	26.4269	26.556	26.415	26.6968	26.3981	26.7145	26.1966	26.8656	25.953	27.1824	26.542	26.7584	26.2641	26.1549	26.0798	26.1334	26.6206	26.3316	S	2	___1						dystroglycan binding;kinetochore binding;microtubule binding;microtubule plus-end binding;protein binding	astral microtubule organization;cell cycle;cell division;establishment of mitotic spindle localization;establishment of spindle orientation;exit from mitosis;Golgi organization;microtubule anchoring;microtubule bundle formation;microtubule cytoskeleton organization;microtubule nucleation;microtubule organizing center organization;mitotic spindle organization;negative regulation of microtubule dep…	basal cortex;cell cortex;centrosomal corona;centrosome;chromosome;chromosome, centromeric region;condensed chromosome kinetochore;cortical microtubule cytoskeleton;cytoplasm;cytoplasmic microtubule;cytoskeleton;focal adhesion;Golgi apparatus;kinetochore;kinetochore microtubule;microtubule;microtubule organizing center;spindle;spindle microtubule	Amplification of signal from unattached kinetochores via a MAD2 inhibitory signal;Amplification of signal from the kinetochores;Anchoring of the basal body to the plasma membrane;AURKA Activation by TPX2;Cell Cycle;Cell Cycle Checkpoints;Cell Cycle, Mitotic;Centrosome maturation;Cilium Assembly;G2/M Transition;Loss of Nlp from mitotic centrosomes;Loss of proteins required for interphase microtubu…		1	5.1324e-19	225.08	207.72	72.615	-0.063053	6564500000	1110	0.260709	0.850583	-0.0919088	-0.382198	0.451027	0.869901	0.224457	0.714214
27.0656	27.4306	27.2352	27.3191	27.4186	27.3019	27.5501	27.1877	26.8577	27.3795	27.4383	27.0299	26.9824	26.2841	27.0102	27.217	27.3273	27.819	26.5295	26.746	26.341	S	2	___1						dystroglycan binding;kinetochore binding;microtubule binding;microtubule plus-end binding;protein binding	astral microtubule organization;cell cycle;cell division;establishment of mitotic spindle localization;establishment of spindle orientation;exit from mitosis;Golgi organization;microtubule anchoring;microtubule bundle formation;microtubule cytoskeleton organization;microtubule nucleation;microtubule organizing center organization;mitotic spindle organization;negative regulation of microtubule dep…	basal cortex;cell cortex;centrosomal corona;centrosome;chromosome;chromosome, centromeric region;condensed chromosome kinetochore;cortical microtubule cytoskeleton;cytoplasm;cytoplasmic microtubule;cytoskeleton;focal adhesion;Golgi apparatus;kinetochore;kinetochore microtubule;microtubule;microtubule organizing center;spindle;spindle microtubule	Amplification of signal from unattached kinetochores via a MAD2 inhibitory signal;Amplification of signal from the kinetochores;Anchoring of the basal body to the plasma membrane;AURKA Activation by TPX2;Cell Cycle;Cell Cycle Checkpoints;Cell Cycle, Mitotic;Centrosome maturation;Cilium Assembly;G2/M Transition;Loss of Nlp from mitotic centrosomes;Loss of proteins required for interphase microtubu…	+	0.991404	2.38064e-29	256.22	237.64	184.56	-0.42226	6225900000	559	0.0700656	0.953941	0.045283	0.138878	0.638733	0.809365	-0.439596	-1.07092
27.5295	28.1573	27.6584	27.062	29.105	28.6823	27.844	27.2874	27.319	27.7557	27.212	27.8969	27.3372	27.4174	28.0254	27.5975	27.4584	27.3057	28.3009	28.3536	28.4959	S	2	___1						dystroglycan binding;kinetochore binding;microtubule binding;microtubule plus-end binding;protein binding	astral microtubule organization;cell cycle;cell division;establishment of mitotic spindle localization;establishment of spindle orientation;exit from mitosis;Golgi organization;microtubule anchoring;microtubule bundle formation;microtubule cytoskeleton organization;microtubule nucleation;microtubule organizing center organization;mitotic spindle organization;negative regulation of microtubule dep…	basal cortex;cell cortex;centrosomal corona;centrosome;chromosome;chromosome, centromeric region;condensed chromosome kinetochore;cortical microtubule cytoskeleton;cytoplasm;cytoplasmic microtubule;cytoskeleton;focal adhesion;Golgi apparatus;kinetochore;kinetochore microtubule;microtubule;microtubule organizing center;spindle;spindle microtubule	Amplification of signal from unattached kinetochores via a MAD2 inhibitory signal;Amplification of signal from the kinetochores;Anchoring of the basal body to the plasma membrane;AURKA Activation by TPX2;Cell Cycle;Cell Cycle Checkpoints;Cell Cycle, Mitotic;Centrosome maturation;Cilium Assembly;G2/M Transition;Loss of Nlp from mitotic centrosomes;Loss of proteins required for interphase microtubu…		0.999974	8.61829e-57	337.44	298.28	335.12	0.48386	5285000000	1044	0.494438	0.630284	0.29824	0.821383	0.144428	0.951543	0.109881	0.2873
27.2629	27.2472	27.5721	27.6481	27.1984	27.6314	27.6781	28.1557	27.6096	26.9468	26.9406	26.9641	27.9561	28.4369	27.9821	28.1705	28.1346	28.5975	27.7275	27.2519	27.9657	S	2	___1						dystroglycan binding;kinetochore binding;microtubule binding;microtubule plus-end binding	astral microtubule organization;cell division;establishment of mitotic spindle localization;establishment of spindle orientation;exit from mitosis;Golgi organization;microtubule anchoring;microtubule bundle formation;microtubule cytoskeleton organization;microtubule nucleation;microtubule organizing center organization;mitotic spindle organization;negative regulation of microtubule depolymerizati…	basal cortex;cell cortex;centrosomal corona;centrosome;cortical microtubule cytoskeleton;cytoplasmic microtubule;focal adhesion;Golgi apparatus;kinetochore;kinetochore microtubule;spindle microtubule	Amplification of signal from unattached kinetochores via a MAD2 inhibitory signal;Amplification of signal from the kinetochores;Anchoring of the basal body to the plasma membrane;AURKA Activation by TPX2;Cell Cycle;Cell Cycle Checkpoints;Cell Cycle, Mitotic;Centrosome maturation;Cilium Assembly;G2/M Transition;Loss of Nlp from mitotic centrosomes;Loss of proteins required for interphase microtubu…	+	0.99999	3.02304e-74	363.53	336.69	363.53	-0.24865	14274000000	646	1.05689	0.378141	-0.453704	-1.50374	0.598894	0.83354	0.310616	0.935279
NaN	NaN	NaN	NaN	NaN	NaN	NaN	NaN	NaN	NaN	NaN	NaN	NaN	NaN	NaN	NaN	NaN	NaN	NaN	NaN	25.3287	S	2	___1						dystroglycan binding;kinetochore binding;microtubule binding;microtubule plus-end binding	astral microtubule organization;cell division;establishment of mitotic spindle localization;establishment of spindle orientation;exit from mitosis;Golgi organization;microtubule anchoring;microtubule bundle formation;microtubule cytoskeleton organization;microtubule nucleation;microtubule organizing center organization;mitotic spindle organization;negative regulation of microtubule depolymerizati…	basal cortex;cell cortex;centrosomal corona;centrosome;cortical microtubule cytoskeleton;cytoplasmic microtubule;focal adhesion;Golgi apparatus;kinetochore;kinetochore microtubule;spindle microtubule	Amplification of signal from unattached kinetochores via a MAD2 inhibitory signal;Amplification of signal from the kinetochores;Anchoring of the basal body to the plasma membrane;AURKA Activation by TPX2;Cell Cycle;Cell Cycle Checkpoints;Cell Cycle, Mitotic;Centrosome maturation;Cilium Assembly;G2/M Transition;Loss of Nlp from mitotic centrosomes;Loss of proteins required for interphase microtubu…		0.815551	2.37476e-08	147.11	125.06	147.11	0.33998	125620000	647	-4.34294e-08	1	0	0	-4.34294e-08	1	0	0
25.0539	24.943	24.8392	25.279	26.2367	25.4898	25.1961	25.3718	25.556	24.9208	24.901	25.0702	24.6966	24.6715	24.9085	24.9199	25.1678	24.9277	25.3729	25.5478	NaN	S	2	___1						dystroglycan binding;kinetochore binding;microtubule binding;microtubule plus-end binding	astral microtubule organization;cell division;establishment of mitotic spindle localization;establishment of spindle orientation;exit from mitosis;Golgi organization;microtubule anchoring;microtubule bundle formation;microtubule cytoskeleton organization;microtubule nucleation;microtubule organizing center organization;mitotic spindle organization;negative regulation of microtubule depolymerizati…	basal cortex;cell cortex;centrosomal corona;centrosome;cortical microtubule cytoskeleton;cytoplasmic microtubule;focal adhesion;Golgi apparatus;kinetochore;kinetochore microtubule;spindle microtubule	Amplification of signal from unattached kinetochores via a MAD2 inhibitory signal;Amplification of signal from the kinetochores;Anchoring of the basal body to the plasma membrane;AURKA Activation by TPX2;Cell Cycle;Cell Cycle Checkpoints;Cell Cycle, Mitotic;Centrosome maturation;Cilium Assembly;G2/M Transition;Loss of Nlp from mitotic centrosomes;Loss of proteins required for interphase microtubu…	+	0.998909	6.83246e-30	256.81	238.58	256.81	0.27211	4617400000	649	1.6227	0.265883	-0.429306	-1.94259	2.0637	0.546	-0.615783	-2.69802
NaN	NaN	NaN	NaN	NaN	NaN	NaN	NaN	NaN	NaN	NaN	NaN	NaN	NaN	NaN	NaN	NaN	28.9682	28.4003	NaN	NaN	S	2	___1						dystroglycan binding;kinetochore binding;microtubule binding;microtubule plus-end binding;protein binding	astral microtubule organization;cell cycle;cell division;establishment of mitotic spindle localization;establishment of spindle orientation;exit from mitosis;Golgi organization;microtubule anchoring;microtubule bundle formation;microtubule cytoskeleton organization;microtubule nucleation;microtubule organizing center organization;mitotic spindle organization;negative regulation of microtubule dep…	basal cortex;cell cortex;centrosomal corona;centrosome;chromosome;chromosome, centromeric region;condensed chromosome kinetochore;cortical microtubule cytoskeleton;cytoplasm;cytoplasmic microtubule;cytoskeleton;focal adhesion;Golgi apparatus;kinetochore;kinetochore microtubule;microtubule;microtubule organizing center;spindle;spindle microtubule	Amplification of signal from unattached kinetochores via a MAD2 inhibitory signal;Amplification of signal from the kinetochores;Anchoring of the basal body to the plasma membrane;AURKA Activation by TPX2;Cell Cycle;Cell Cycle Checkpoints;Cell Cycle, Mitotic;Centrosome maturation;Cilium Assembly;G2/M Transition;Loss of Nlp from mitotic centrosomes;Loss of proteins required for interphase microtubu…		0.975596	0.0325048	47.987	10.66	47.987	-0.4882	879440000	572	-4.34294e-08	1	0	0	-4.34294e-08	1	0	0
26.6309	26.2283	26.4258	26.5521	28.937	29.2877	28.1851	27.5676	28.0279	28.4937	25.4633	26.223	28.3464	27.8818	26.5933	26.729	25.3673	27.1572	27.8899	27.2251	26.8391	S	2	___1						dystroglycan binding;kinetochore binding;microtubule binding;microtubule plus-end binding;protein binding	astral microtubule organization;cell cycle;cell division;establishment of mitotic spindle localization;establishment of spindle orientation;exit from mitosis;Golgi organization;microtubule anchoring;microtubule bundle formation;microtubule cytoskeleton organization;microtubule nucleation;microtubule organizing center organization;mitotic spindle organization;negative regulation of microtubule dep…	basal cortex;cell cortex;centrosomal corona;centrosome;chromosome;chromosome, centromeric region;condensed chromosome kinetochore;cortical microtubule cytoskeleton;cytoplasm;cytoplasmic microtubule;cytoskeleton;focal adhesion;Golgi apparatus;kinetochore;kinetochore microtubule;microtubule;microtubule organizing center;spindle;spindle microtubule	Amplification of signal from unattached kinetochores via a MAD2 inhibitory signal;Amplification of signal from the kinetochores;Anchoring of the basal body to the plasma membrane;AURKA Activation by TPX2;Cell Cycle;Cell Cycle Checkpoints;Cell Cycle, Mitotic;Centrosome maturation;Cilium Assembly;G2/M Transition;Loss of Nlp from mitotic centrosomes;Loss of proteins required for interphase microtubu…		0.679542	4.45148e-06	126.07	88.635	96.848	-0.268	4460900000	598	2.6243	0.216258	-1.49855	-4.70183	0.224624	0.915836	-0.319696	-0.48724
29.4235	29.6758	28.7262	28.444	30.7088	30.8708	30.22	29.755	29.785	30.716	28.7843	28.6878	29.672	29.3595	28.7373	29.124	29.4483	29.9074	30.5664	29.7659	29.5557	S	2	___1						dystroglycan binding;kinetochore binding;microtubule binding;microtubule plus-end binding;protein binding	astral microtubule organization;cell cycle;cell division;establishment of mitotic spindle localization;establishment of spindle orientation;exit from mitosis;Golgi organization;microtubule anchoring;microtubule bundle formation;microtubule cytoskeleton organization;microtubule nucleation;microtubule organizing center organization;mitotic spindle organization;negative regulation of microtubule dep…	basal cortex;cell cortex;centrosomal corona;centrosome;chromosome;chromosome, centromeric region;condensed chromosome kinetochore;cortical microtubule cytoskeleton;cytoplasm;cytoplasmic microtubule;cytoskeleton;focal adhesion;Golgi apparatus;kinetochore;kinetochore microtubule;microtubule;microtubule organizing center;spindle;spindle microtubule	Amplification of signal from unattached kinetochores via a MAD2 inhibitory signal;Amplification of signal from the kinetochores;Anchoring of the basal body to the plasma membrane;AURKA Activation by TPX2;Cell Cycle;Cell Cycle Checkpoints;Cell Cycle, Mitotic;Centrosome maturation;Cilium Assembly;G2/M Transition;Loss of Nlp from mitotic centrosomes;Loss of proteins required for interphase microtubu…		0.999358	6.83841e-20	243.07	216.25	205.06	-0.90456	20503000000	600	0.938647	0.375354	-0.644827	-1.53069	0.994059	0.710698	-0.663701	-1.60659
NaN	27.7653	27.8627	27.783	28.2711	28.0848	28.0349	27.8029	28.1979	28.1197	27.5879	27.883	27.8695	27.6155	27.8187	27.9104	27.711	27.5468	27.9973	28.4661	28.0643	S	2	___1						dystroglycan binding;kinetochore binding;microtubule binding;microtubule plus-end binding	astral microtubule organization;cell division;establishment of mitotic spindle localization;establishment of spindle orientation;exit from mitosis;Golgi organization;microtubule anchoring;microtubule bundle formation;microtubule cytoskeleton organization;microtubule nucleation;microtubule organizing center organization;mitotic spindle organization;negative regulation of microtubule depolymerizati…	basal cortex;cell cortex;centrosomal corona;centrosome;cortical microtubule cytoskeleton;cytoplasmic microtubule;focal adhesion;Golgi apparatus;kinetochore;kinetochore microtubule;spindle microtubule	Amplification of signal from unattached kinetochores via a MAD2 inhibitory signal;Amplification of signal from the kinetochores;Anchoring of the basal body to the plasma membrane;AURKA Activation by TPX2;Cell Cycle;Cell Cycle Checkpoints;Cell Cycle, Mitotic;Centrosome maturation;Cilium Assembly;G2/M Transition;Loss of Nlp from mitotic centrosomes;Loss of proteins required for interphase microtubu…		1	3.53816e-10	210.61	201.65	210.61	0.43946	10192000000	672	0.545443	0.662665	-0.197897	-0.784178	0.816024	0.821822	-0.243999	-1.02336
28.324	28.3419	28.37	27.9465	28.5946	28.2334	28.2431	27.9952	28.2967	28.2859	28.152	28.8975	27.9087	27.6051	28.6575	28.5355	28.2321	27.5974	28.1753	28.3305	28.21	S	2	___1						dystroglycan binding;kinetochore binding;microtubule binding;microtubule plus-end binding	astral microtubule organization;cell division;establishment of mitotic spindle localization;establishment of spindle orientation;exit from mitosis;Golgi organization;microtubule anchoring;microtubule bundle formation;microtubule cytoskeleton organization;microtubule nucleation;microtubule organizing center organization;mitotic spindle organization;negative regulation of microtubule depolymerizati…	basal cortex;cell cortex;centrosomal corona;centrosome;cortical microtubule cytoskeleton;cytoplasmic microtubule;focal adhesion;Golgi apparatus;kinetochore;kinetochore microtubule;spindle microtubule	Amplification of signal from unattached kinetochores via a MAD2 inhibitory signal;Amplification of signal from the kinetochores;Anchoring of the basal body to the plasma membrane;AURKA Activation by TPX2;Cell Cycle;Cell Cycle Checkpoints;Cell Cycle, Mitotic;Centrosome maturation;Cilium Assembly;G2/M Transition;Loss of Nlp from mitotic centrosomes;Loss of proteins required for interphase microtubu…		1	5.0263e-12	214.58	195.85	141.34	-0.39928	13578000000	676	0.824401	0.613073	0.166956	0.86131	0.137282	0.951111	-0.12126	-0.284481
25.9984	26.561	26.0673	26.0609	26.6418	26.6424	26.8344	25.89	26.0188	26.4962	26.3531	26.2321	25.6864	25.7981	26.9388	26.2421	26.1223	25.7366	26.5764	26.3219	26.5519	S	2	___1						protein-containing complex binding	intraciliary transport;photoreceptor cell maintenance;protein transport	axoneme;cell projection;ciliary basal body;cilium;cytoplasm;cytoskeleton			1	0.00023157	106.6	76.031	94.63	0.60727	2154500000	7	0.0382195	0.975841	-0.0388203	-0.0872951	0.0753158	0.975202	-0.106627	-0.178448
25.6973	25.0932	26.2081	25.3735	26.006	25.3179	26.4716	25.5575	25.8429	25.1264	25.7582	25.4224	NaN	26.409	25.1632	25.5004	25.4097	26.0437	NaN	26.11	25.6787	S	3	___1						protein-containing complex binding	intraciliary transport;photoreceptor cell maintenance;protein transport	axoneme;cell projection;ciliary basal body;cilium;cytoplasm;cytoskeleton			0.999738	0.000182947	100.56	93.129	76.759	0.23957	1075400000	90	0.278438	0.764438	-0.291138	-0.559466	0.103875	0.956593	-0.171227	-0.251602
24.4992	24.2908	24.5906	24.9425	23.7406	23.7267	23.8271	24.7886	24.4364	24.0906	24.6011	24.9596	24.6218	24.8565	24.9529	24.5414	24.4338	24.8268	24.3723	24.6924	NaN	S	2	___1						adenyl-nucleotide exchange factor activity;chaperone binding;heat shock protein binding;identical protein binding;ion channel binding;tau protein binding;ubiquitin protein ligase binding	negative regulation of protein binding;negative regulation of protein ubiquitination;negative regulation of ubiquitin protein ligase activity;positive regulation of proteasomal protein catabolic process;positive regulation of proteasomal ubiquitin-dependent protein catabolic process;positive regulation of protein processing;protein folding;protein metabolic process;protein stabilization	axon;cellular_component;chaperone complex;dendrite;dendritic microtubule;microtubule	Cellular response to heat stress;Cellular responses to external stimuli;Cellular responses to stress;Regulation of HSF1-mediated heat shock response		0.999954	0.00636213	80.755	61.777	79.148	0.079692	591390000	20	0.137377	0.899318	0.109539	0.277643	0.705009	0.790691	0.459731	1.15637
26.1462	26.2561	26.016	25.7766	26.0253	26.0074	26.4402	26.0302	26.1476	26.1932	26.3704	26.1425	26.0709	26.2444	26.4146	26.3898	26.2431	26.4231	26.1539	26.0561	26.247	S	3	___1						thyroid hormone receptor binding;transferase activity;ubiquitin protein ligase activity;ubiquitin-protein transferase activity;zinc ion binding	cellular response to DNA damage stimulus;DNA repair;negative regulation of double-strand break repair;negative regulation of histone H2A K63-linked ubiquitination;protein ubiquitination;regulation of embryonic development;ubiquitin-dependent protein catabolic process	cytoplasm;nuclear speck;nucleoplasm;nucleus	Adaptive Immune System;Antigen processing: Ubiquitination & Proteasome degradation;Class I MHC mediated antigen processing & presentation;Immune System		1	1.42108e-24	241.45	208.2	130.3	-0.34505	2100600000	991	0.180422	0.899408	-0.0665283	-0.276876	0.0840341	0.977673	0.0373007	0.145038
24.312	24.6573	24.5656	23.8476	24.1676	24.1029	24.3811	23.7742	23.9144	24.6939	24.3582	24.5755	24.05	24.2369	24.61	24.3907	24.3525	24.4258	24.375	24.5732	24.284	S	3	___1						thyroid hormone receptor binding;transferase activity;ubiquitin protein ligase activity;ubiquitin-protein transferase activity;zinc ion binding	cellular response to DNA damage stimulus;DNA repair;negative regulation of double-strand break repair;negative regulation of histone H2A K63-linked ubiquitination;protein ubiquitination;regulation of embryonic development;ubiquitin-dependent protein catabolic process	cytoplasm;nuclear speck;nucleoplasm;nucleus	Adaptive Immune System;Antigen processing: Ubiquitination & Proteasome degradation;Class I MHC mediated antigen processing & presentation;Immune System		1	1.56313e-29	249.59	233.41	130.3	-0.34505	1526600000	997	1.0908	0.36541	0.488389	1.57286	0.486921	0.850166	0.275731	0.79584
24.3842	24.7595	24.9827	24.1896	24.6199	24.1405	24.3105	23.7159	24.4973	25.2545	24.8956	25.2582	24.7687	24.7111	24.5747	24.934	24.742	24.8822	24.7703	NaN	24.4153	S	2	___1						thyroid hormone receptor binding;transferase activity;ubiquitin protein ligase activity;ubiquitin-protein transferase activity;zinc ion binding	cellular response to DNA damage stimulus;DNA repair;negative regulation of double-strand break repair;negative regulation of histone H2A K63-linked ubiquitination;protein ubiquitination;regulation of embryonic development;ubiquitin-dependent protein catabolic process	cytoplasm;nuclear speck;nucleoplasm;nucleus	Adaptive Immune System;Antigen processing: Ubiquitination & Proteasome degradation;Class I MHC mediated antigen processing & presentation;Immune System	+	0.989018	4.35222e-12	183.06	137.33	164.97	0.3884	539560000	942	0.845826	0.433583	0.534209	1.35838	0.986396	0.733395	0.510291	1.48977
26.39	NaN	NaN	NaN	NaN	NaN	NaN	NaN	NaN	NaN	NaN	26.3475	NaN	NaN	NaN	NaN	NaN	NaN	NaN	NaN	NaN	S	3	___1						thyroid hormone receptor binding;transferase activity;ubiquitin protein ligase activity;ubiquitin-protein transferase activity;zinc ion binding	cellular response to DNA damage stimulus;DNA repair;negative regulation of double-strand break repair;negative regulation of histone H2A K63-linked ubiquitination;protein ubiquitination;regulation of embryonic development;ubiquitin-dependent protein catabolic process	cytoplasm;nuclear speck;nucleoplasm;nucleus	Adaptive Immune System;Antigen processing: Ubiquitination & Proteasome degradation;Class I MHC mediated antigen processing & presentation;Immune System		1	2.7204e-08	152.06	140.8	139.69	1.6633	1463200000	310	0	1	NaN	0	-4.34294e-08	1	0	0
27.0339	26.9092	27.1321	26.7941	26.9857	27.2201	26.6664	27.0792	26.9749	27.1665	27.3289	26.9515	26.7112	26.9374	27.0397	27.222	27.0863	27.5368	27.0951	26.9024	26.7068	S	3	___1						thyroid hormone receptor binding;transferase activity;ubiquitin protein ligase activity;ubiquitin-protein transferase activity;zinc ion binding	cellular response to DNA damage stimulus;DNA repair;negative regulation of double-strand break repair;negative regulation of histone H2A K63-linked ubiquitination;protein ubiquitination;regulation of embryonic development;ubiquitin-dependent protein catabolic process	cytoplasm;nuclear speck;nucleoplasm;nucleus	Adaptive Immune System;Antigen processing: Ubiquitination & Proteasome degradation;Class I MHC mediated antigen processing & presentation;Immune System		1	1.97378e-09	180.11	127.53	139.69	1.6633	9165200000	312	0.351683	0.799524	0.118255	0.493341	0.0227405	0.995499	-0.0107161	-0.0416334
26.2956	25.65	25.9653	25.8238	26.018	26.1002	25.5034	24.9437	25.7734	26.6583	25.9174	26.088	25.7778	25.5485	25.5625	25.5564	26.0173	25.7163	25.5541	26.2556	26.0334	S	3	___1						thyroid hormone receptor binding;transferase activity;ubiquitin protein ligase activity;ubiquitin-protein transferase activity;zinc ion binding	cellular response to DNA damage stimulus;DNA repair;negative regulation of double-strand break repair;negative regulation of histone H2A K63-linked ubiquitination;protein ubiquitination;regulation of embryonic development;ubiquitin-dependent protein catabolic process	cytoplasm;nuclear speck;nucleoplasm;nucleus	Adaptive Immune System;Antigen processing: Ubiquitination & Proteasome degradation;Class I MHC mediated antigen processing & presentation;Immune System		0.999981	2.1798e-45	277.59	259.95	222.01	0.21332	2854900000	1376	0.85193	0.424704	0.563467	1.38346	0.364264	0.887027	0.22275	0.626859
NaN	NaN	NaN	NaN	NaN	NaN	NaN	NaN	NaN	NaN	NaN	NaN	NaN	NaN	NaN	NaN	NaN	NaN	NaN	NaN	26.3362	S	3	___1						thyroid hormone receptor binding;transferase activity;ubiquitin protein ligase activity;ubiquitin-protein transferase activity;zinc ion binding	cellular response to DNA damage stimulus;DNA repair;negative regulation of double-strand break repair;negative regulation of histone H2A K63-linked ubiquitination;protein ubiquitination;regulation of embryonic development;ubiquitin-dependent protein catabolic process	cytoplasm;nuclear speck;nucleoplasm;nucleus	Adaptive Immune System;Antigen processing: Ubiquitination & Proteasome degradation;Class I MHC mediated antigen processing & presentation;Immune System		0.6836	0.0467829	37.327	32.229	37.327	0.26934	84721000	75	-4.34294e-08	1	0	0	-4.34294e-08	1	0	0
29.8158	29.9665	29.2344	29.2365	29.4795	29.8199	29.0298	29.1885	29.1597	29.426	29.618	29.4697	29.1472	29.216	29.796	29.5181	29.2073	29.5226	29.55	29.4464	30.1709	S	2	___1						thyroid hormone receptor binding;transferase activity;ubiquitin protein ligase activity;ubiquitin-protein transferase activity;zinc ion binding	cellular response to DNA damage stimulus;DNA repair;negative regulation of double-strand break repair;negative regulation of histone H2A K63-linked ubiquitination;protein ubiquitination;regulation of embryonic development;ubiquitin-dependent protein catabolic process	cytoplasm;nuclear speck;nucleoplasm;nucleus	Adaptive Immune System;Antigen processing: Ubiquitination & Proteasome degradation;Class I MHC mediated antigen processing & presentation;Immune System		1	1.19672e-07	188.96	155.2	182.03	-0.66001	17823000000	77	1.12443	0.337215	0.546228	1.66303	0.544178	0.842873	0.260412	0.836027
NaN	27.0435	NaN	NaN	NaN	NaN	NaN	NaN	NaN	NaN	NaN	NaN	NaN	NaN	NaN	NaN	NaN	NaN	NaN	NaN	NaN	S	2	___1						thyroid hormone receptor binding;transferase activity;ubiquitin protein ligase activity;ubiquitin-protein transferase activity;zinc ion binding	cellular response to DNA damage stimulus;DNA repair;negative regulation of double-strand break repair;negative regulation of histone H2A K63-linked ubiquitination;protein ubiquitination;regulation of embryonic development;ubiquitin-dependent protein catabolic process	cytoplasm;nuclear speck;nucleoplasm;nucleus	Adaptive Immune System;Antigen processing: Ubiquitination & Proteasome degradation;Class I MHC mediated antigen processing & presentation;Immune System		0.619218	0.000603861	101.43	57.025	101.43	0.14611	138330000	1030	0	1	NaN	0	-4.34294e-08	1	0	0
NaN	NaN	NaN	NaN	NaN	NaN	NaN	NaN	NaN	NaN	NaN	NaN	NaN	NaN	NaN	27.7284	NaN	NaN	NaN	NaN	NaN	S	2	___1						thyroid hormone receptor binding;transferase activity;ubiquitin protein ligase activity;ubiquitin-protein transferase activity;zinc ion binding	cellular response to DNA damage stimulus;DNA repair;negative regulation of double-strand break repair;negative regulation of histone H2A K63-linked ubiquitination;protein ubiquitination;regulation of embryonic development;ubiquitin-dependent protein catabolic process	cytoplasm;nuclear speck;nucleoplasm;nucleus	Adaptive Immune System;Antigen processing: Ubiquitination & Proteasome degradation;Class I MHC mediated antigen processing & presentation;Immune System		0.658216	0.0080993	76.326	31.977	76.326	-0.38386	222370000	1036	-4.34294e-08	1	0	0	-4.34294e-08	1	0	0
27.8489	28.0081	27.5122	26.8413	27.2744	27.6479	27.9708	27.0291	27.3761	27.3918	27.9639	27.3646	26.8287	27.1798	27.4984	27.5254	27.3378	27.2136	27.6579	27.3604	27.9632	S	3	___1						thyroid hormone receptor binding;transferase activity;ubiquitin protein ligase activity;ubiquitin-protein transferase activity;zinc ion binding	cellular response to DNA damage stimulus;DNA repair;negative regulation of double-strand break repair;negative regulation of histone H2A K63-linked ubiquitination;protein ubiquitination;regulation of embryonic development;ubiquitin-dependent protein catabolic process	cytoplasm;nuclear speck;nucleoplasm;nucleus	Adaptive Immune System;Antigen processing: Ubiquitination & Proteasome degradation;Class I MHC mediated antigen processing & presentation;Immune System		0.999988	6.5672e-05	103.73	84.787	103.73	2.1819	6379400000	1016	0.458873	0.638672	0.331069	0.804729	0.359111	0.884751	-0.289708	-0.664199
21.5607	22.1175	21.8972	21.9754	22.679	22.7954	22.0518	NaN	NaN	21.6725	NaN	NaN	NaN	NaN	22.5984	NaN	NaN	NaN	21.7972	21.9465	22.4555	S	2	___1						carboxylic ester hydrolase activity	cellular lipid metabolic process	cellular_component			1	0.00993963	72.434	54.375	72.434	0.53691	57145000	537	0	1	-0.193365	0	0	0.998194	0.546572	0
23.1069	23.1175	23.8773	23.2125	23.5266	23.3641	22.8309	22.0779	22.5522	22.7253	22.1862	22.9776	22.7993	22.2763	23.8507	21.9697	NaN	20.6403	24.1507	NaN	21.8191	S	3	___1						molecular_function	biological_process	cellular_component			0.714766	2.19874e-06	125.79	112.91	125.79	-0.13345	245250000	1478	1.22792	0.25819	0.880189	2.01549	0.403927	0.849711	0.48844	0.797466
23.0658	22.232	23.1871	23.2399	23.784	23.6996	23.7804	23.2897	23.0756	23.2101	23.1525	23.0448	23.2384	22.9774	22.5254	23.1858	23.5851	23.4362	23.3303	23.6315	23.7856	S	2	___1						molecular_function	biological_process	cellular_component			0.999961	8.18566e-20	230.82	196.95	230.82	0.22103	228880000	1480	0.689228	0.488149	-0.553541	-1.18897	0.727096	0.781679	-0.46813	-1.18582
25.1739	25.0273	24.9968	25.1629	25.0451	25.2272	25.5482	24.8517	24.9697	24.9347	25.0213	24.8395	25.2481	24.9655	25.2217	25.3649	25.7358	25.588	24.7452	25.0783	25.1937	S	2	___1						molecular_function	biological_process	cellular_component			0.998566	1.07628e-09	172.74	162.43	172.74	0.049832	788530000	1142	0.0918129	0.939353	-0.0571925	-0.177592	0.0316562	0.991798	0.0219091	0.0657305
28.2334	28.7502	28.207	28.8235	28.4791	28.1694	28.0988	28.5579	28.8348	28.5709	28.5471	28.3148	28.9815	29.0047	28.8403	28.2634	28.4576	29.2034	28.4385	28.3709	27.7493	S	2	___1						cadherin binding;nucleic acid binding;RNA binding	cholesterol metabolic process;lipid metabolic process;lipid transport;steroid metabolic process	cytoplasm;cytosol;high-density lipoprotein particle;nucleus	HDL clearance;Plasma lipoprotein assembly, remodeling, and clearance;Plasma lipoprotein clearance;Transport of small molecules		1	0.000732925	101.79	94.983	101.79	0.13958	12740000000	875	0.132787	0.904167	-0.100304	-0.265295	0.943204	0.761211	0.444976	1.38758
27.9876	28.4713	27.9164	28.2317	28.8575	28.6706	28.5676	28.3333	28.3373	28.6554	28.1646	28.2545	28.2374	28.3324	28.3054	28.1674	28.1593	28.389	28.7459	28.4302	28.2543	S	2	___1						cadherin binding;nucleic acid binding;RNA binding	cholesterol metabolic process;lipid metabolic process;lipid transport;steroid metabolic process	cytoplasm;cytosol;high-density lipoprotein particle;nucleus	HDL clearance;Plasma lipoprotein assembly, remodeling, and clearance;Plasma lipoprotein clearance;Transport of small molecules		1	5.6235e-57	343.82	331.22	310.75	0.019344	7455700000	31	0.685962	0.559984	-0.287656	-0.98928	0.665168	0.884927	-0.120991	-0.663123
25.4942	22.6298	25.5713	25.6621	NaN	22.2032	NaN	25.3767	25.9768	NaN	25.3831	NaN	25.466	25.8036	25.4841	25.4951	25.25	25.4711	22.542	NaN	NaN	S	2	___1						cyclin binding;protein binding;Tat protein binding;transcription factor binding	activation of JUN kinase activity;negative regulation of protein import into nucleus;negative regulation of transcription, DNA-templated;positive regulation of transcription, DNA-templated;positive regulation of viral transcription;regulation of transcription, DNA-templated;regulation of Wnt signaling pathway;transcription, DNA-templated	cytoplasm;nucleolus;nucleus			0.999339	1.48867e-10	156.96	132.53	125.73	0.061826	644660000	141	0.351009	0.648829	-1.11166	-0.811767	0.124571	0.95676	-0.0921936	-0.252786
24.538	24.4983	24.6217	25.8678	25.5194	NaN	NaN	NaN	24.6357	24.3647	NaN	24.6369	NaN	24.1637	NaN	25.1004	NaN	NaN	25.1104	25.1858	25.2678	S	2	___1						cyclin binding;protein binding;Tat protein binding;transcription factor binding	activation of JUN kinase activity;negative regulation of protein import into nucleus;negative regulation of transcription, DNA-templated;positive regulation of transcription, DNA-templated;positive regulation of viral transcription;regulation of transcription, DNA-templated;regulation of Wnt signaling pathway;transcription, DNA-templated	cytoplasm;nucleolus;nucleus		+	0.999999	0.0123935	72.817	30.656	72.817	1.763	426510000	129	0	1	-0.0830059	0	0	0.998123	-0.471973	0
NaN	NaN	21.8634	NaN	NaN	NaN	NaN	NaN	NaN	NaN	NaN	NaN	NaN	NaN	NaN	NaN	NaN	NaN	NaN	NaN	NaN	S	3	___1						metal ion binding;protein binding;zinc ion binding	SRP-dependent cotranslational protein targeting to membrane, translocation	endoplasmic reticulum			0.499987	0.0346051	53.481	51.157	53.481	1.0944	3815400	187	0	1	NaN	0	-4.34294e-08	1	0	0
NaN	NaN	26.3505	NaN	NaN	NaN	NaN	NaN	NaN	NaN	NaN	NaN	NaN	NaN	NaN	25.8739	NaN	NaN	NaN	NaN	NaN	S	2	___1						metal ion binding;protein binding;zinc ion binding	SRP-dependent cotranslational protein targeting to membrane, translocation	endoplasmic reticulum			0.594439	0.00602459	71.176	36.403	71.176	0.25478	147050000	171	0	1	NaN	0	-4.34294e-08	1	0	0
NaN	NaN	NaN	25.7587	NaN	NaN	NaN	25.7992	26.0664	NaN	NaN	NaN	NaN	26.071	NaN	NaN	NaN	26.0418	26.1514	NaN	25.473	S	2	___1						metal ion binding;protein binding;zinc ion binding	SRP-dependent cotranslational protein targeting to membrane, translocation	endoplasmic reticulum			0.710548	0.000571369	92.856	54.074	92.856	-0.20032	446120000	172	0	1	NaN	0	0	0.998052	0.138204	0
NaN	NaN	NaN	NaN	NaN	NaN	26.559	NaN	NaN	NaN	NaN	NaN	26.2139	NaN	NaN	NaN	NaN	NaN	NaN	26.1756	NaN	S	2	___1						metal ion binding;protein binding;zinc ion binding	SRP-dependent cotranslational protein targeting to membrane, translocation	endoplasmic reticulum			0.803734	0.000514629	94.688	62.358	94.688	-0.33666	252490000	173	0	1	NaN	0	0	0.99798	-0.345041	0
24.9991	24.9537	25.3074	24.4822	24.1674	24.79	25.3482	24.6048	24.6801	24.2514	24.8389	24.6932	24.643	NaN	25.1544	25.4405	25.3251	24.4944	24.721	24.6751	24.6743	S	2	___1							regulation of transcription, DNA-templated				1	0.00271169	79.036	67.573	69.878	-1.4265	607020000	197	0.329538	0.756195	0.209007	0.578849	0.0190016	0.994386	0.0209614	0.0456011
25.0761	25.3278	24.9518	23.7371	25.3127	24.8547	25.2074	24.2899	24.4978	25.0011	24.3965	24.0184	24.3781	24.6508	25.2477	24.2476	24.0253	23.9057	24.5922	24.146	24.3985	S	2	___1						cadherin binding;DNA binding;protein binding;protein homodimerization activity;RNA polymerase II proximal promoter sequence-specific DNA binding;transcriptional repressor activity, RNA polymerase II proximal promoter sequence-specific DNA binding	negative regulation of transcription by RNA polymerase II;positive regulation of NF-kappaB transcription factor activity;regulation of transcription, DNA-templated;transcription, DNA-templated	cytoplasm;cytosol;nucleus;plasma membrane			1	0.00295545	73.415	55.32	55.531	-0.33787	558200000	16	0.690633	0.50283	0.453521	1.13673	0.0881222	0.969667	0.0938066	0.196138
25.5572	25.664	25.8492	25.1711	25.6566	25.4083	26.9044	25.338	24.7611	25.3134	24.8978	25.8884	25.1656	24.5387	26.8778	25.9046	25.435	25.5146	25.6378	25.7344	26.0902	S	2	___1						cadherin binding;DNA binding;protein binding;protein homodimerization activity;RNA polymerase II proximal promoter sequence-specific DNA binding;transcriptional repressor activity, RNA polymerase II proximal promoter sequence-specific DNA binding	negative regulation of transcription by RNA polymerase II;positive regulation of NF-kappaB transcription factor activity;regulation of transcription, DNA-templated;transcription, DNA-templated	cytoplasm;cytosol;nucleus;plasma membrane			1	8.32716e-70	367.62	344.8	291.68	0.59202	21405000000	88	0.0114254	0.998239	0.0223694	0.0299866	0.050902	0.978455	-0.140435	-0.134003
26.264	26.3633	26.2547	26.8313	26.1176	26.3417	26.2582	27.0458	27.3191	26.3516	26.1829	26.5085	27.208	27.1131	26.8977	27.0325	27.2148	26.8833	26.1544	26.5332	25.6558	S	2	___1						cadherin binding;DNA binding;protein binding;protein homodimerization activity;RNA polymerase II proximal promoter sequence-specific DNA binding;transcriptional repressor activity, RNA polymerase II proximal promoter sequence-specific DNA binding	negative regulation of transcription by RNA polymerase II;positive regulation of NF-kappaB transcription factor activity;regulation of transcription, DNA-templated;transcription, DNA-templated	cytoplasm;cytosol;nucleus;plasma membrane		+	0.979685	0.00123949	80.102	63.433	71.03	-0.064892	2234500000	3	0.842101	0.424621	-0.580377	-1.38214	0.235865	0.918305	0.198542	0.460657
25.1258	NaN	NaN	24.7044	NaN	NaN	NaN	NaN	NaN	24.94	NaN	24.3002	NaN	NaN	NaN	NaN	NaN	NaN	NaN	NaN	NaN	S	2	___1						cadherin binding;DNA binding;protein binding;protein homodimerization activity;RNA polymerase II proximal promoter sequence-specific DNA binding;transcriptional repressor activity, RNA polymerase II proximal promoter sequence-specific DNA binding	negative regulation of transcription by RNA polymerase II;positive regulation of NF-kappaB transcription factor activity;regulation of transcription, DNA-templated;transcription, DNA-templated	cytoplasm;cytosol;nucleus;plasma membrane			0.547745	8.5947e-34	267.24	256.26	235.41	0.70196	116800000	83	0	1	NaN	0	-4.34294e-08	1	0	0
NaN	NaN	24.9375	NaN	24.6145	24.9141	24.5261	NaN	NaN	NaN	23.9887	NaN	24.9907	NaN	NaN	24.8165	NaN	25.0014	24.7683	25.1251	NaN	S	2	___1						cadherin binding;DNA binding;protein binding;protein homodimerization activity;RNA polymerase II proximal promoter sequence-specific DNA binding;transcriptional repressor activity, RNA polymerase II proximal promoter sequence-specific DNA binding	negative regulation of transcription by RNA polymerase II;positive regulation of NF-kappaB transcription factor activity;regulation of transcription, DNA-templated;transcription, DNA-templated	cytoplasm;cytosol;nucleus;plasma membrane			0.641686	2.02676e-34	271.89	259.69	229.91	1.0657	291880000	84	0	1	0.411449	0	0	0.997909	0.464605	0
23.4907	24.0178	24.2766	23.9308	24.7714	24.5567	24.5477	24.8408	24.5299	24.0118	23.7455	24.46	24.186	24.0318	23.8701	23.5456	24.3602	23.9466	24.3363	24.2146	NaN	S	3	___1						actin binding;hydrolase activity;protein binding;SH2 domain binding;SH3 domain binding	actin filament organization;cell adhesion;cellular lipid metabolic process;endochondral ossification;endocytosis;glucose metabolic process;immune system process;negative regulation of cell proliferation;negative regulation of gene expression;phosphatidylinositol biosynthetic process;phosphatidylinositol dephosphorylation;post-embryonic development;response to insulin;ruffle assembly	cell projection;cytoplasm;cytoskeleton;cytosol;filopodium;Golgi apparatus;lamellipodium;membrane;plasma membrane	Cytokine Signaling in Immune system;Immune System;Inositol phosphate metabolism;Interleukin receptor SHC signaling;Interleukin-2 family signaling;Interleukin-3, 5 and GM-CSF signaling;Metabolism;Metabolism of lipids;Phospholipid metabolism;PI Metabolism;Signaling by Interleukins;Synthesis of IP3 and IP4 in the cytosol;Synthesis of PIPs at the plasma membrane		1	4.16014e-08	155.94	148.39	98.062	1.2731	785020000	132	1.3198	0.257014	-0.711061	-2.01861	1.96193	0.564208	-0.610131	-2.58613
27.7079	27.705	28.0493	28.4218	28.5043	28.4625	28.2121	28.1145	28.3386	28.0637	28.031	27.9568	27.9623	27.7433	27.9201	27.9963	27.8837	27.5761	28.3012	28.1102	28.3253	S	2	___1						actin binding;hydrolase activity;protein binding;SH2 domain binding;SH3 domain binding	actin filament organization;cell adhesion;cellular lipid metabolic process;endochondral ossification;endocytosis;glucose metabolic process;immune system process;negative regulation of cell proliferation;negative regulation of gene expression;phosphatidylinositol biosynthetic process;phosphatidylinositol dephosphorylation;post-embryonic development;response to insulin;ruffle assembly	cell projection;cytoplasm;cytoskeleton;cytosol;filopodium;Golgi apparatus;lamellipodium;membrane;plasma membrane	Cytokine Signaling in Immune system;Immune System;Inositol phosphate metabolism;Interleukin receptor SHC signaling;Interleukin-2 family signaling;Interleukin-3, 5 and GM-CSF signaling;Metabolism;Metabolism of lipids;Phospholipid metabolism;PI Metabolism;Signaling by Interleukins;Synthesis of IP3 and IP4 in the cytosol;Synthesis of PIPs at the plasma membrane	+	0.999624	1.92349e-16	237.05	226.6	233.48	-0.19497	5994900000	241	1.42069	0.317879	-0.401001	-1.73297	1.68625	0.683764	-0.346523	-1.79249
NaN	24.6756	24.8101	NaN	25.7737	25.5366	NaN	NaN	NaN	25.418	25.2658	NaN	25.5567	24.8853	25.028	NaN	NaN	24.9756	25.4252	NaN	NaN	S	3	___1						actin binding;hydrolase activity;protein binding;SH2 domain binding;SH3 domain binding	actin filament organization;cell adhesion;cellular lipid metabolic process;endochondral ossification;endocytosis;glucose metabolic process;immune system process;negative regulation of cell proliferation;negative regulation of gene expression;phosphatidylinositol biosynthetic process;phosphatidylinositol dephosphorylation;post-embryonic development;response to insulin;ruffle assembly	cell projection;cytoplasm;cytoskeleton;cytosol;filopodium;Golgi apparatus;lamellipodium;membrane;plasma membrane	Cytokine Signaling in Immune system;Immune System;Inositol phosphate metabolism;Interleukin receptor SHC signaling;Interleukin-2 family signaling;Interleukin-3, 5 and GM-CSF signaling;Metabolism;Metabolism of lipids;Phospholipid metabolism;PI Metabolism;Signaling by Interleukins;Synthesis of IP3 and IP4 in the cytosol;Synthesis of PIPs at the plasma membrane		0.623033	0.000881475	79.614	60.328	79.614	-0.058655	440030000	907	0	1	NaN	0	0	0.997838	NaN	0
24.0531	NaN	NaN	25.5426	NaN	NaN	25.0807	24.7008	NaN	NaN	NaN	25.1027	NaN	NaN	NaN	NaN	NaN	NaN	NaN	NaN	NaN	S	3	___1						actin binding;hydrolase activity;protein binding;SH2 domain binding;SH3 domain binding	actin filament organization;cell adhesion;cellular lipid metabolic process;endochondral ossification;endocytosis;glucose metabolic process;immune system process;negative regulation of cell proliferation;negative regulation of gene expression;phosphatidylinositol biosynthetic process;phosphatidylinositol dephosphorylation;post-embryonic development;response to insulin;ruffle assembly	cell projection;cytoplasm;cytoskeleton;cytosol;filopodium;Golgi apparatus;lamellipodium;membrane;plasma membrane	Cytokine Signaling in Immune system;Immune System;Inositol phosphate metabolism;Interleukin receptor SHC signaling;Interleukin-2 family signaling;Interleukin-3, 5 and GM-CSF signaling;Metabolism;Metabolism of lipids;Phospholipid metabolism;PI Metabolism;Signaling by Interleukins;Synthesis of IP3 and IP4 in the cytosol;Synthesis of PIPs at the plasma membrane		0.795268	0.000247326	92.65	92.65	92.65	0.13195	165060000	910	0	1	-0.837657	0	0	0.997767	NaN	0
22.6787	NaN	21.9182	23.099	22.3407	NaN	NaN	22.5577	22.6952	NaN	22.4307	21.6754	23.1417	22.7907	NaN	22.8084	22.8092	22.4362	NaN	20.6762	22.2359	S	2	___1						DNA binding;DNA binding transcription factor activity;transcription cofactor activity;transcription factor binding	cell cycle;mitotic cell cycle;regulation of transcription, DNA-templated;transcription, DNA-templated	nucleus;transcription factor complex	Cell Cycle;Cell Cycle, Mitotic;Cyclin D associated events in G1;G0 and Early G1;G1 Phase;Gene expression (Transcription);Generic Transcription Pathway;Mitotic G1-G1/S phases;RNA Polymerase II Transcription;Signal Transduction;Signaling by TGF-beta family members;Signaling by TGF-beta Receptor Complex;SMAD2/SMAD3:SMAD4 heterotrimer regulates transcription;Transcriptional activity of SMAD2/SMAD3:SM…		0.71494	0.000835217	91.076	62.452	91.076	0.52808	90435000	24	0.313887	0.737462	-0.327968	-0.674246	0.671088	0.816514	0.339767	1.17768
26.5752	26.4835	26.559	25.0876	25.4178	25.5744	26.2035	25.6657	26.1778	26.6249	25.9017	26.0872	26.4783	26.0604	26.3602	26.3527	26.2004	26.4965	25.5935	25.452	25.3982	S	2	___1						ATP binding;chromatin binding;nucleotide binding;transferase activity;ubiquitin conjugating enzyme activity;ubiquitin protein ligase activity;ubiquitin protein ligase binding;ubiquitin-protein transferase activity	cellular response to DNA damage stimulus;DNA repair;protein autoubiquitination;protein K11-linked ubiquitination;protein K27-linked ubiquitination;protein K29-linked ubiquitination;protein K48-linked ubiquitination;protein K63-linked ubiquitination;protein K6-linked ubiquitination;protein monoubiquitination;protein polyubiquitination;protein ubiquitination	cytoplasm;nucleolus;nucleus	DNA Repair;Fanconi Anemia Pathway;Metabolism of proteins;Post-translational protein modification;Protein ubiquitination;Synthesis of active ubiquitin: roles of E1 and E2 enzymes	+	1	1.01102e-06	178.7	135.21	138.51	0.61758	1514800000	63	1.37767	0.282036	0.523561	1.88742	0.590559	0.839312	0.283966	0.902038
25.5937	26.1719	25.345	NaN	NaN	NaN	26.4364	26.2747	26.3423	25.3891	24.41	24.8863	26.6701	26.5336	26.3566	26.0776	26.2305	25.9905	20.219	NaN	NaN	S	2	___1						ATP binding;kinase activity;non-membrane spanning protein tyrosine kinase activity;nucleotide binding;phosphotyrosine residue binding;protein binding;protein kinase activity;protein tyrosine kinase activity;signaling receptor binding;transferase activity	cell differentiation;cell migration;defense response to Gram-positive bacterium;exocytosis;immune system process;inflammatory response;innate immune response;negative regulation of apoptotic process;peptidyl-tyrosine autophosphorylation;peptidyl-tyrosine phosphorylation;phagocytosis;phosphorylation;positive regulation of actin cytoskeleton reorganization;positive regulation of cell proliferation;…	actin filament;caveola;cell junction;cell projection;cytoplasm;cytoplasmic vesicle;cytoskeleton;cytosol;extrinsic component of cytoplasmic side of plasma membrane;focal adhesion;Golgi apparatus;lysosome;membrane;nucleoplasm;nucleus;plasma membrane;transport vesicle	Cytokine Signaling in Immune system;Fcgamma receptor (FCGR) dependent phagocytosis;FCGR activation;Immune System;Innate Immune System;Interleukin-3, 5 and GM-CSF signaling;Regulation of signaling by CBL;Signaling by Interleukins	+	1	0.00043393	132.84	87.506	76.211	-0.24431	1534500000	34	1.22003	0.288696	-0.647601	-1.85355	0.760866	0.842593	0.168954	0.835837
NaN	NaN	NaN	NaN	NaN	NaN	NaN	NaN	NaN	NaN	NaN	26.8941	NaN	NaN	NaN	NaN	NaN	NaN	NaN	NaN	NaN	S	4	___1						ATP binding;kinase activity;non-membrane spanning protein tyrosine kinase activity;nucleotide binding;phosphotyrosine residue binding;protein binding;protein kinase activity;protein tyrosine kinase activity;signaling receptor binding;transferase activity	cell differentiation;cell migration;defense response to Gram-positive bacterium;exocytosis;immune system process;inflammatory response;innate immune response;negative regulation of apoptotic process;peptidyl-tyrosine autophosphorylation;peptidyl-tyrosine phosphorylation;phagocytosis;phosphorylation;positive regulation of actin cytoskeleton reorganization;positive regulation of cell proliferation;…	actin filament;caveola;cell junction;cell projection;cytoplasm;cytoplasmic vesicle;cytoskeleton;cytosol;extrinsic component of cytoplasmic side of plasma membrane;focal adhesion;Golgi apparatus;lysosome;membrane;nucleoplasm;nucleus;plasma membrane;transport vesicle	Cytokine Signaling in Immune system;Fcgamma receptor (FCGR) dependent phagocytosis;FCGR activation;Immune System;Innate Immune System;Interleukin-3, 5 and GM-CSF signaling;Regulation of signaling by CBL;Signaling by Interleukins		0.59995	1.20367e-22	209.42	202.42	156.03	0.39131	789030000	518	-4.34294e-08	1	0	0	-4.34294e-08	1	0	0
26.6449	26.8022	26.8637	25.3711	25.9852	26.1555	26.3067	NaN	26.3322	26.7856	26.1228	26.9467	26.4315	26.4461	26.6706	26.7517	26.8179	26.6709	25.7525	26.3182	24.8887	S	4	___1						identical protein binding;kinase activity;protein binding;ubiquitin protein ligase activity;ubiquitin-protein transferase activity	cellular response to cell-matrix adhesion;G1/S transition of mitotic cell cycle;G2/M transition of mitotic cell cycle;phosphorylation;positive regulation of intracellular estrogen receptor signaling pathway;positive regulation of protein polyubiquitination;positive regulation of smooth muscle cell proliferation;protein polyubiquitination;protein ubiquitination;regulation of apoptotic process;regu…	cytoplasm;cytosol;nucleolus;nucleus;SCF ubiquitin ligase complex	Adaptive Immune System;Antigen processing: Ubiquitination & Proteasome degradation;APC/C:Cdh1 mediated degradation of Cdc20 and other APC/C:Cdh1 targeted proteins in late mitosis/early G1;APC/C-mediated degradation of cell cycle proteins;Cell Cycle;Cell Cycle, Mitotic;Class I MHC mediated antigen processing & presentation;Cyclin A:Cdk2-associated events at S phase entry;Cyclin D associated events…	+	0.999554	1.70046e-14	172.11	165.6	172.11	0.29966	2538700000	29	1.88786	0.233122	0.450782	2.44105	0.838632	0.831884	0.196593	0.981218
NaN	21.4663	21.4109	NaN	22.4845	22.2808	22.7048	NaN	22.0081	NaN	NaN	22.0238	NaN	NaN	22.169	NaN	NaN	NaN	NaN	22.2331	22.0625	S	3	___1						molecular_function	Golgi to endosome transport;protein transport	cytosol;endosome;trans-Golgi network			0.5	0.002876	70.452	58.854	70.452	0.46062	45992000	1139	0.922548	0.347825	-0.917857	-2.04212	0	0.997696	-0.187442	0
NaN	21.4663	21.4109	NaN	22.4845	22.2808	22.7048	NaN	22.0081	NaN	NaN	22.0238	NaN	NaN	22.169	NaN	NaN	NaN	NaN	22.2331	22.0625	S	3	___1						molecular_function	Golgi to endosome transport;protein transport	cytosol;endosome;trans-Golgi network			0.5	0.002876	70.452	58.854	70.452	0.46062	45992000	1140	0.922548	0.34766	-0.917857	-2.04212	0	0.997624	-0.187442	0
24.1081	24.4869	23.8522	22.8884	21.7628	NaN	23.677	23.958	23.7316	24.1907	23.9486	23.4651	23.8735	24.0249	23.6017	24.1185	23.885	23.7928	23.8812	23.3774	23.0284	S	2	___1						molecular_function	Golgi to endosome transport;protein transport	cytosol;endosome;trans-Golgi network		+	0.998348	7.8158e-06	150.29	83.962	150.29	-0.30748	286920000	1261	0.820029	0.487263	0.360188	1.18703	0.106498	0.974889	0.0444997	0.177469
25.2579	25.2768	25.3031	25.1352	25.0009	25.2182	25.4899	25.2165	25.3126	25.3074	24.7554	25.1633	24.9669	25.111	25.2134	25.1383	24.9894	24.6892	25.1623	25.2379	25.143	S	3	___1						methyltransferase activity;protein-lysine N-methyltransferase activity;transferase activity	methylation;peptidyl-lysine methylation	cytoplasm;nucleus	Metabolism of proteins;Post-translational protein modification;Protein methylation		0.994922	1.08761e-10	115.18	112.01	95.552	-1.5238	793490000	17	0.302768	0.871975	-0.060407	-0.333462	1.062	0.790002	-0.242585	-1.16995
24.911	25.9174	25.2571	25.4077	26.3274	26.2027	26.2077	25.8728	25.7389	26.1179	25.7308	25.8873	25.6854	25.7468	25.6845	25.3766	24.6977	24.7257	26.1197	26.0065	25.6486	S	2	___1						DNA binding;double-stranded DNA binding;identical protein binding;mRNA 3'-UTR binding;nucleic acid binding;protein binding;RNA binding;transcriptional activator activity, RNA polymerase II distal enhancer sequence-specific DNA binding	3'-UTR-mediated mRNA stabilization;mRNA processing;negative regulation by host of viral transcription;negative regulation of gene expression;negative regulation of protein phosphorylation;nuclear inner membrane organization;positive regulation of transcription by RNA polymerase II;regulation of apoptotic process;regulation of cell cycle;regulation of transcription, DNA-templated;RNA splicing;tran…	nucleoplasm;nucleus			1	5.28399e-31	297.55	267.44	277.96	0.76891	2495500000	9	0.819981	0.433083	-0.577986	-1.35529	0.765145	0.830826	-0.234292	-0.972482
25.2376	25.0028	24.4695	24.81	24.7921	24.6506	24.9321	24.7956	25.2788	25.7693	25.4786	25.0923	25.3539	25.1301	24.7529	24.7814	24.3158	25.2139	24.7967	25.2466	24.9497	S	3	___1						cadherin binding;ephrin receptor binding;eukaryotic initiation factor eIF2 binding;kinase activity;molecular adaptor activity;protein binding;protein domain specific binding;protein kinase inhibitor activity;receptor tyrosine kinase binding;SH3/SH2 adaptor activity;signaling receptor binding	actin filament organization;cell migration;ephrin receptor signaling pathway;lamellipodium assembly;negative regulation of cell death;negative regulation of endoplasmic reticulum stress-induced eIF2 alpha phosphorylation;negative regulation of insulin receptor signaling pathway;negative regulation of peptidyl-serine phosphorylation;negative regulation of PERK-mediated unfolded protein response;ne…	cell-cell junction;cytoplasm;endoplasmic reticulum;nucleus;protein phosphatase type 1 complex;ribosome;vesicle membrane	Adaptive Immune System;Antigen activates B Cell Receptor (BCR) leading to generation of second messengers;Axon guidance;Cell-Cell communication;DCC mediated attractive signaling;Developmental Biology;Downstream signal transduction;Fcgamma receptor (FCGR) dependent phagocytosis;Generation of second messenger molecules;Immune System;Innate Immune System;Nephrin family interactions;Netrin-1 signalin…		0.987168	2.62615e-06	111.89	100.08	111.89	0.73856	720640000	85	0.135624	0.903235	-0.0988725	-0.267988	0.123816	0.960728	0.0767892	0.234982
NaN	NaN	NaN	NaN	25.9796	NaN	NaN	NaN	NaN	NaN	NaN	NaN	NaN	NaN	NaN	NaN	NaN	24.5875	25.425	NaN	NaN	S	2	___1						dystroglycan binding;kinetochore binding;microtubule binding;microtubule plus-end binding;protein binding	astral microtubule organization;cell cycle;cell division;establishment of mitotic spindle localization;establishment of spindle orientation;exit from mitosis;Golgi organization;microtubule anchoring;microtubule bundle formation;microtubule cytoskeleton organization;microtubule nucleation;microtubule organizing center organization;mitotic spindle organization;negative regulation of microtubule dep…	basal cortex;cell cortex;centrosomal corona;centrosome;chromosome;chromosome, centromeric region;condensed chromosome kinetochore;cortical microtubule cytoskeleton;cytoplasm;cytoplasmic microtubule;cytoskeleton;focal adhesion;Golgi apparatus;kinetochore;kinetochore microtubule;microtubule;microtubule organizing center;spindle;spindle microtubule	Amplification of signal from unattached kinetochores via a MAD2 inhibitory signal;Amplification of signal from the kinetochores;Anchoring of the basal body to the plasma membrane;AURKA Activation by TPX2;Cell Cycle;Cell Cycle Checkpoints;Cell Cycle, Mitotic;Centrosome maturation;Cilium Assembly;G2/M Transition;Loss of Nlp from mitotic centrosomes;Loss of proteins required for interphase microtubu…		0.990759	1.59824e-08	145.88	137.97	108.57	2.4142	227110000	748	-4.34294e-08	1	0	0	-4.34294e-08	1	0	0
26.7833	27.168	27.2726	27.0138	27.6667	27.5663	27.6997	27.4436	27.2653	27.1901	27.1071	NaN	26.7784	26.8024	27.093	27.163	27.2373	NaN	27.4906	NaN	27.0263	S	2	___1						dystroglycan binding;kinetochore binding;microtubule binding;microtubule plus-end binding;protein binding	astral microtubule organization;cell cycle;cell division;establishment of mitotic spindle localization;establishment of spindle orientation;exit from mitosis;Golgi organization;microtubule anchoring;microtubule bundle formation;microtubule cytoskeleton organization;microtubule nucleation;microtubule organizing center organization;mitotic spindle organization;negative regulation of microtubule dep…	basal cortex;cell cortex;centrosomal corona;centrosome;chromosome;chromosome, centromeric region;condensed chromosome kinetochore;cortical microtubule cytoskeleton;cytoplasm;cytoplasmic microtubule;cytoskeleton;focal adhesion;Golgi apparatus;kinetochore;kinetochore microtubule;microtubule;microtubule organizing center;spindle;spindle microtubule	Amplification of signal from unattached kinetochores via a MAD2 inhibitory signal;Amplification of signal from the kinetochores;Anchoring of the basal body to the plasma membrane;AURKA Activation by TPX2;Cell Cycle;Cell Cycle Checkpoints;Cell Cycle, Mitotic;Centrosome maturation;Cilium Assembly;G2/M Transition;Loss of Nlp from mitotic centrosomes;Loss of proteins required for interphase microtubu…		0.978768	4.89874e-15	190.83	172.6	162.65	0.20499	2930400000	750	0.947627	0.441177	-0.394909	-1.33872	1.63455	0.62973	-0.578255	-2.21054
25.4826	26.0898	25.7769	NaN	26.3085	26.0134	26.4619	26.0209	25.7612	26.0493	26.2193	26.1657	25.7338	25.9896	25.9124	26.1068	25.1805	25.859	26.0497	26.2586	25.5809	S	4	___1						5'-3' exonuclease activity;5'-3' exoribonuclease activity;DNA binding;exonuclease activity;G-quadruplex DNA binding;G-quadruplex RNA binding;hydrolase activity;nuclease activity;nucleic acid binding;RNA binding	cell aging;cellular response to cycloheximide;cellular response to puromycin;histone mRNA catabolic process;meiotic cell cycle;negative regulation of translation;nuclear mRNA surveillance;nuclear-transcribed mRNA catabolic process;nucleic acid phosphodiester bond hydrolysis;response to testosterone;RNA phosphodiester bond hydrolysis, exonucleolytic;RNA processing;rRNA catabolic process;telomere m…	cytoplasm;cytosol;dendrite;neuronal cell body;nucleus;P-body;plasma membrane;synapse	Butyrate Response Factor 1 (BRF1) binds and destabilizes mRNA;Metabolism of RNA;Regulation of mRNA stability by proteins that bind AU-rich elements		0.999949	5.59255e-21	195.05	186.89	127.4	-0.41817	2852200000	1382	0.481089	0.638395	-0.298265	-0.807465	0.392331	0.88642	-0.202756	-0.637373
27.2204	27.2632	27.0035	26.6271	26.8557	26.7159	26.5715	26.9033	27.0542	26.8029	26.2156	26.5498	26.9143	27.2255	27.0538	26.7409	26.7348	26.7352	26.5725	26.7961	25.9851	S	4	___1						5'-3' exonuclease activity;5'-3' exoribonuclease activity;DNA binding;exonuclease activity;G-quadruplex DNA binding;G-quadruplex RNA binding;hydrolase activity;nuclease activity;nucleic acid binding;RNA binding	cell aging;cellular response to cycloheximide;cellular response to puromycin;histone mRNA catabolic process;meiotic cell cycle;negative regulation of translation;nuclear mRNA surveillance;nuclear-transcribed mRNA catabolic process;nucleic acid phosphodiester bond hydrolysis;response to testosterone;RNA phosphodiester bond hydrolysis, exonucleolytic;RNA processing;rRNA catabolic process;telomere m…	cytoplasm;cytosol;dendrite;neuronal cell body;nucleus;P-body;plasma membrane;synapse	Butyrate Response Factor 1 (BRF1) binds and destabilizes mRNA;Metabolism of RNA;Regulation of mRNA stability by proteins that bind AU-rich elements		0.999908	2.43791e-23	187.06	183.69	175.04	-0.2925	2486200000	1664	0.910663	0.479226	0.319315	1.21099	0.586403	0.843355	0.221503	0.824691
28.7137	28.4783	28.4483	27.5677	28.0553	28.0082	26.5475	27.9011	27.7516	28.9017	28.3128	28.5692	27.6681	27.9001	27.4167	28.2635	27.841	28.0322	28.1435	28.1883	28.7206	S	2	___1						5'-3' exonuclease activity;5'-3' exoribonuclease activity;DNA binding;exonuclease activity;G-quadruplex DNA binding;G-quadruplex RNA binding;hydrolase activity;nuclease activity;nucleic acid binding;RNA binding	cell aging;cellular response to cycloheximide;cellular response to puromycin;histone mRNA catabolic process;meiotic cell cycle;negative regulation of translation;nuclear mRNA surveillance;nuclear-transcribed mRNA catabolic process;nucleic acid phosphodiester bond hydrolysis;response to testosterone;RNA phosphodiester bond hydrolysis, exonucleolytic;RNA processing;rRNA catabolic process;telomere m…	cytoplasm;cytosol;dendrite;neuronal cell body;nucleus;P-body;plasma membrane;synapse	Butyrate Response Factor 1 (BRF1) binds and destabilizes mRNA;Metabolism of RNA;Regulation of mRNA stability by proteins that bind AU-rich elements	+	0.999993	6.17679e-30	278.83	222.18	232.01	-0.031408	6260900000	1328	1.23362	0.236959	1.14673	2.13708	0.22715	0.917684	0.261577	0.47506
24.3414	24.6409	24.5689	NaN	NaN	NaN	NaN	24.6248	24.6936	NaN	23.7868	24.5818	24.544	25.3697	23.5813	25.467	24.7798	NaN	24.284	NaN	NaN	S	2	___1						ATP binding;calcium channel regulator activity;chloride channel regulator activity;kinase activity;nucleotide binding;phosphatidylinositol binding;potassium channel regulator activity;protein kinase activity;protein serine/threonine kinase activity;sodium channel regulator activity;transferase activity	intracellular signal transduction;negative regulation of extrinsic apoptotic signaling pathway in absence of ligand;peptidyl-serine phosphorylation;phosphorylation;positive regulation of transporter activity;protein phosphorylation;regulation of cell growth;regulation of cell proliferation	cytoplasmic vesicle;early endosome;endosome;recycling endosome	Ion channel transport;Stimuli-sensing channels;Transport of small molecules		1	1.3066e-41	250.35	216.15	242.1	-0.128	3925400000	129	0.496004	0.730686	-0.142135	-0.648138	0.0834942	0.969917	-0.16089	-0.209591
NaN	NaN	NaN	NaN	26.3809	26.4455	25.8083	NaN	NaN	25.9216	NaN	NaN	NaN	NaN	NaN	NaN	NaN	NaN	25.8957	NaN	26.1221	S	3	___1						protein binding	hair follicle morphogenesis;non-motile cilium assembly;positive regulation of smoothened signaling pathway involved in dorsal/ventral neural tube patterning	cytoplasm;cytosol;Golgi apparatus;nucleolus;nucleoplasm;nucleus			0.999987	4.4855e-25	223.91	191.08	122.63	-0.093493	2243800000	82	0	1	NaN	0	0	0.997553	NaN	0
28.5028	29.0212	28.5913	28.1194	28.2426	28.5257	28.4574	28.6465	28.9734	28.8408	28.5573	28.368	28.4897	28.1416	28.6503	28.4139	28.5048	28.9287	28.421	28.2726	29.0097	S	3	___1						cysteine-type endopeptidase activity;cysteine-type endopeptidase activity involved in apoptotic process;cysteine-type endopeptidase activity involved in apoptotic signaling pathway;cysteine-type endopeptidase activity involved in execution phase of apoptosis;cysteine-type peptidase activity;death effector domain binding;endopeptidase activity;hydrolase activity;identical protein binding;peptidase…	activation of cysteine-type endopeptidase activity;activation of cysteine-type endopeptidase activity involved in apoptotic process;angiogenesis;apoptotic process;apoptotic signaling pathway;cardiac muscle tissue development;cellular response to mechanical stimulus;execution phase of apoptosis;extrinsic apoptotic signaling pathway;extrinsic apoptotic signaling pathway via death domain receptors;h…	CD95 death-inducing signaling complex;cytoplasm;cytosol;death-inducing signaling complex;mitochondrion;Noc1p-Noc2p complex;nucleoplasm;nucleus;plasma membrane;ripoptosome	Activation, myristolyation of BID and translocation to mitochondria;Apoptosis;Apoptotic cleavage of cellular proteins;Apoptotic execution phase;CASP8 activity is inhibited;Caspase activation via extrinsic apoptotic signalling pathway;Caspase-mediated cleavage of cytoskeletal proteins;CLEC7A (Dectin-1) signaling;CLEC7A/inflammasome pathway;C-type lectin receptors (CLRs);Death Receptor Signalling;D…		1	7.75319e-15	181.56	173.47	129.5	1.4297	11261000000	208	0.0191546	0.993442	0.0126591	0.0395725	0.552037	0.842633	-0.265247	-0.848098
NaN	NaN	NaN	NaN	24.5859	NaN	NaN	NaN	NaN	NaN	NaN	NaN	NaN	NaN	NaN	NaN	NaN	NaN	NaN	NaN	NaN	S	2	___1						ATPase activity;transcription corepressor activity	DNA methylation;negative regulation of transcription by RNA polymerase II;negative regulation of transcription, DNA-templated;positive regulation of transcription, DNA-templated;regulation of RNA polymerase II transcriptional preinitiation complex assembly;regulation of transcription, DNA-templated;transcription, DNA-templated	cytosol;nuclear body;nucleoplasm;nucleus;transcription factor complex	Chromatin modifying enzymes;Chromatin organization;PKMTs methylate histone lysines		1	2.59823e-14	165.26	159.12	115.1	-0.39486	1559700000	519	-4.34294e-08	1	0	0	-4.34294e-08	1	0	0
26.9618	27.0084	26.7038	26.6245	26.3257	26.0514	26.1159	27.0426	27.0025	26.3062	26.7908	26.5125	26.9255	27.0702	26.5528	26.818	26.9973	27.2859	26.2138	26.5483	26.0403	S	2	___1						ATPase activity;transcription corepressor activity	DNA methylation;negative regulation of transcription by RNA polymerase II;negative regulation of transcription, DNA-templated;positive regulation of transcription, DNA-templated;regulation of RNA polymerase II transcriptional preinitiation complex assembly;regulation of transcription, DNA-templated;transcription, DNA-templated	cytosol;nuclear body;nucleoplasm;nucleus;transcription factor complex	Chromatin modifying enzymes;Chromatin organization;PKMTs methylate histone lysines		0.999381	2.59823e-14	165.26	159.12	141.88	0.45726	4273700000	522	0.208935	0.840105	0.171008	0.410174	0.140923	0.950266	0.129164	0.293933
NaN	23.019	23.8564	NaN	NaN	NaN	NaN	22.6523	NaN	NaN	NaN	NaN	NaN	NaN	23.7415	23.5833	23.6521	23.7984	NaN	NaN	NaN	S	2	___1						ATPase activity;transcription corepressor activity	DNA methylation;negative regulation of transcription by RNA polymerase II;negative regulation of transcription, DNA-templated;positive regulation of transcription, DNA-templated;regulation of RNA polymerase II transcriptional preinitiation complex assembly;regulation of transcription, DNA-templated;transcription, DNA-templated	cytosol;nuclear body;nucleoplasm;nucleus;transcription factor complex	Chromatin modifying enzymes;Chromatin organization;PKMTs methylate histone lysines		0.998247	0.0390853	46.392	40.386	41.257	-0.29644	683080000	715	0	1	0.785432	0	0	0.997482	1.08923	0
27.1101	27.4601	27.2437	26.9277	27.0204	26.8423	27.3894	26.775	26.8682	27.413	27.0152	26.9838	27.2903	26.8361	27.4444	27.3037	27.4504	27.5082	27.1121	26.877	26.7138	S	2	___1						ATPase activity;transcription corepressor activity	DNA methylation;negative regulation of transcription by RNA polymerase II;negative regulation of transcription, DNA-templated;positive regulation of transcription, DNA-templated;regulation of RNA polymerase II transcriptional preinitiation complex assembly;regulation of transcription, DNA-templated;transcription, DNA-templated	cytosol;nuclear body;nucleoplasm;nucleus;transcription factor complex	Chromatin modifying enzymes;Chromatin organization;PKMTs methylate histone lysines		1	1.72489e-30	285.26	250.84	169.98	-0.0077509	13626000000	601	0.529146	0.630606	0.260417	0.822344	0.27186	0.914965	0.179349	0.492217
25.0331	25.113	25.0987	25.2003	NaN	25.5853	25.679	25.0057	24.8152	25.4762	25.5032	25.4631	NaN	25.2446	25.1641	24.9099	24.8528	25.2398	25.8336	25.7358	25.4287	S	2	___1											0.824857	0.0155699	72.23	32.163	59.597	0.22756	798440000	2	0.117611	0.915108	-0.0850442	-0.234176	0.0368627	0.989924	0.0376949	0.0857518
23.6048	24.0551	23.7885	23.2626	24.1613	23.7611	24.2184	23.4069	23.7432	24.5518	23.7686	24.2645	23.75	23.8974	23.7832	23.8653	23.5347	23.7425	24.0201	24.074	24.1049	S	2	___1						chromatin binding;metal ion binding;protein binding;RING-like zinc finger domain binding;transferase activity;ubiquitin protein ligase activity;ubiquitin-protein transferase activity;zinc ion binding	anterior/posterior axis specification;gastrulation with mouth forming second;germ cell development;histone H2A monoubiquitination;histone H2A-K119 monoubiquitination;histone ubiquitination;mitotic cell cycle;negative regulation of DNA binding transcription factor activity;negative regulation of transcription by RNA polymerase II;protein ubiquitination;regulation of transcription, DNA-templated;tr…	chromosome;euchromatin;heterochromatin;MLL1 complex;nuclear body;nucleoplasm;nucleus;PcG protein complex;PRC1 complex;sex chromatin;ubiquitin ligase complex	Cellular responses to external stimuli;Cellular responses to stress;Cellular Senescence;Gene expression (Transcription);Generic Transcription Pathway;Intracellular signaling by second messengers;Metabolism of proteins;Oxidative Stress Induced Senescence;PIP3 activates AKT signaling;Post-translational protein modification;PTEN Regulation;Regulation of PTEN gene transcription;RNA Polymerase II Tran…		1	1.34396e-24	241.84	229.8	212.99	0.82703	530250000	41	0.0333522	0.98287	0.0265916	0.0720154	0.0290425	0.992079	0.020696	0.0609446
NaN	NaN	NaN	NaN	NaN	NaN	NaN	NaN	NaN	NaN	NaN	NaN	NaN	NaN	24.1088	NaN	NaN	NaN	NaN	NaN	NaN	S	4	___1						chromatin binding;metal ion binding;protein binding;RING-like zinc finger domain binding;transferase activity;ubiquitin protein ligase activity;ubiquitin-protein transferase activity;zinc ion binding	anterior/posterior axis specification;gastrulation with mouth forming second;germ cell development;histone H2A monoubiquitination;histone H2A-K119 monoubiquitination;histone ubiquitination;mitotic cell cycle;negative regulation of DNA binding transcription factor activity;negative regulation of transcription by RNA polymerase II;protein ubiquitination;regulation of transcription, DNA-templated;tr…	chromosome;euchromatin;heterochromatin;MLL1 complex;nuclear body;nucleoplasm;nucleus;PcG protein complex;PRC1 complex;sex chromatin;ubiquitin ligase complex	Cellular responses to external stimuli;Cellular responses to stress;Cellular Senescence;Gene expression (Transcription);Generic Transcription Pathway;Intracellular signaling by second messengers;Metabolism of proteins;Oxidative Stress Induced Senescence;PIP3 activates AKT signaling;Post-translational protein modification;PTEN Regulation;Regulation of PTEN gene transcription;RNA Polymerase II Tran…		0.946032	8.1566e-17	148.27	147.28	131.67	-1.4619	1095500000	131	-4.34294e-08	1	0	0	0	0.997411	NaN	0
23.7943	23.7708	23.5324	24.9667	25.5208	25.6815	24.6573	23.9104	24.0499	24.2496	23.6114	24.1462	24.2141	24.0287	23.6755	23.4975	NaN	23.5414	25.3069	24.6388	24.611	S	2	___1						GTP binding;GTPase activator activity;GTPase activity;metal ion binding;nucleotide binding;phospholipid binding	positive regulation of GTPase activity;protein transport;signal transduction	cytoplasm;cytosol;membrane		+	1	0.00690105	61.167	41.177	45.722	-0.58493	736790000	27	0.972693	0.393281	-0.506672	-1.47268	0.34722	0.889311	-0.233106	-0.616009
23.4218	23.8792	23.7741	23.3975	24.8134	NaN	23.9386	24.3778	24.149	23.9634	23.601	23.9499	23.643	NaN	23.5728	23.7998	23.9734	23.8613	24.1658	23.7917	24.3621	S	3	___1						6-phosphofructo-2-kinase activity;ATP binding;catalytic activity;fructose-2,6-bisphosphate 2-phosphatase activity;hydrolase activity;kinase activity;nucleotide binding;protein kinase binding;transferase activity	carbohydrate phosphorylation;dephosphorylation;fructose 2,6-bisphosphate metabolic process;fructose metabolic process;glycolytic process;metabolic process;phosphorylation	nucleoplasm;nucleus	Glucose metabolism;Glycolysis;Metabolism;Metabolism of carbohydrates		0.999066	0.00241868	75.3	70.683	61.904	-0.028518	578990000	464	1.16111	0.352969	-0.463437	-1.6109	1.33993	0.655369	-0.547287	-2.05887
26.8368	27.1747	27.0827	NaN	26.7292	26.8227	27.1671	27.4024	27.4536	27.0217	26.9523	27.0595	26.8847	21.4943	26.9953	27.1615	27.5704	26.9478	26.5876	26.6798	26.7235	S	3	___1						molecular_function	biological_process	nucleoplasm			0.999968	1.13932e-24	210.59	207.03	203.58	0.12115	2911200000	263	1.08624	0.442758	-0.309641	-1.32316	0.538041	0.79098	-2.21628	-1.15573
24.6853	24.9779	24.2133	23.7899	24.3197	23.8586	23.849	24.7254	24.7718	23.7827	24.3749	24.7644	24.4752	NaN	24.7348	25.0237	24.3537	24.9852	24.0461	24.6287	24.4952	S	3	___1						molecular_function	biological_process	nucleoplasm			0.999082	6.21809e-12	164.94	152.73	164.18	-0.21099	473220000	135	0.179857	0.854867	0.176778	0.373115	0.141634	0.947628	0.156287	0.312943
24.4103	24.6708	24.2122	23.9826	24.8937	25.0009	24.7494	24.4838	24.5577	24.6724	23.9153	24.1249	24.4757	24.3178	24.6046	24.4673	24.4013	24.4327	24.3768	24.6447	23.3839	S	2	___1						molecular_function	biological_process	cellular_component			0.999764	3.27482e-12	184.99	169.05	172.91	-0.068296	483690000	180	0.463785	0.715966	-0.165844	-0.651457	0.498632	0.890646	-0.130896	-0.609856
NaN	NaN	NaN	NaN	24.6185	NaN	NaN	NaN	NaN	NaN	NaN	NaN	NaN	NaN	NaN	NaN	NaN	NaN	NaN	NaN	24.1154	S	2	___1						molecular_function	biological_process	cellular_component			0.732704	0.0599826	45.384	31.575	37.262	-2.1484	43931000	170	-4.34294e-08	1	0	0	-4.34294e-08	1	0	0
31.1893	31.0006	30.9478	30.9655	30.8205	31.1709	30.9395	25.7017	31.5929	30.7925	31.1474	31.0326	31.3188	31.0464	30.9299	31.4959	31.169	31.1871	30.7205	30.7097	30.7116	S	3	___1						enzyme binding;glucocorticoid receptor binding;potassium channel regulator activity;protein binding;protein binding, bridging;protein C-terminus binding;protein tag;small protein activating enzyme binding;SUMO transferase activity;transcription corepressor binding;transcription factor binding;ubiquitin protein ligase binding	cellular response to cadmium ion;cellular response to heat;negative regulation of action potential;negative regulation of delayed rectifier potassium channel activity;negative regulation of DNA binding;negative regulation of DNA binding transcription factor activity;negative regulation of transcription, DNA-templated;PML body organization;positive regulation of calcium-transporting ATPase activit…	cytoplasm;cytosol;dendrite;fibrillar center;heterochromatin;membrane;nuclear body;nuclear membrane;nuclear speck;nuclear stress granule;nucleolus;nucleoplasm;nucleus;plasma membrane;PML body;SUMO activating enzyme complex;synapse;voltage-gated potassium channel complex;XY body	Cell Cycle;Cell Cycle Checkpoints;Cytokine Signaling in Immune system;DNA Double Strand Break Response;DNA Double-Strand Break Repair;DNA Repair;Formation of Incision Complex in GG-NER;G2/M Checkpoints;G2/M DNA damage checkpoint;Gene expression (Transcription);Generic Transcription Pathway;Global Genome Nucleotide Excision Repair (GG-NER);Immune System;Interferon gamma signaling;Interferon Signal…		1	2.18267e-33	286.6	272.61	249.07	-0.51115	214600000000	2	0.366061	0.626876	1.63453	0.831475	0.379316	0.841551	1.68699	0.857239
NaN	25.2891	NaN	NaN	25.5894	25.5849	25.0219	NaN	25.5297	NaN	NaN	NaN	25.89	25.6691	25.263	NaN	25.7851	25.5459	NaN	25.1918	25.0575	S	4	___1						GTPase activator activity;identical protein binding;protein homodimerization activity;Rac GTPase binding	actin filament severing;dendritic spine development;extension of a leading process involved in cell motility in cerebral cortex radial glia guided migration;filopodium assembly;lamellipodium assembly involved in ameboidal cell migration;negative regulation of cell migration;negative regulation of neuron migration;nervous system development;neuron projection morphogenesis;positive regulation of GT…	cell junction;cell projection;cytoplasm;cytoplasmic vesicle;cytosol;dendritic spine;dendritic spine head;lamellipodium;membrane;mitochondrial inner membrane;nucleoplasm;nucleus;phagocytic vesicle;plasma membrane;postsynaptic density;postsynaptic membrane;synapse			0.690142	1.77965e-29	222.17	218.12	163.83	-0.13536	560170000	795	0	1	0.0132523	0	0.450635	0.850643	0.331565	0.822038
25.5711	NaN	25.9813	NaN	NaN	NaN	NaN	25.8399	NaN	25.3554	24.9655	25.3882	NaN	NaN	NaN	25.773	NaN	NaN	24.9713	NaN	NaN	S	4	___1						GTPase activator activity;identical protein binding;protein homodimerization activity;Rac GTPase binding	actin filament severing;dendritic spine development;extension of a leading process involved in cell motility in cerebral cortex radial glia guided migration;filopodium assembly;lamellipodium assembly involved in ameboidal cell migration;negative regulation of cell migration;negative regulation of neuron migration;nervous system development;neuron projection morphogenesis;positive regulation of GT…	cell junction;cell projection;cytoplasm;cytoplasmic vesicle;cytosol;dendritic spine;dendritic spine head;lamellipodium;membrane;mitochondrial inner membrane;nucleoplasm;nucleus;phagocytic vesicle;plasma membrane;postsynaptic density;postsynaptic membrane;synapse			0.831081	2.15295e-40	272.25	263.78	224.49	-0.070991	386000000	796	0	1	-0.0636864	0	0	0.99734	NaN	0
24.5237	25.3539	24.5895	24.9745	NaN	24.429	25.0231	24.2765	NaN	NaN	NaN	NaN	24.7649	NaN	NaN	NaN	NaN	NaN	24.5201	NaN	NaN	S	4	___1						GTPase activator activity;protein homodimerization activity;Rac GTPase binding	dendritic spine development;extension of a leading process involved in cell motility in cerebral cortex radial glia guided migration;filopodium assembly;neuron projection morphogenesis;positive regulation of GTPase activity	cytosol;phagocytic vesicle;plasma membrane;postsynaptic density;postsynaptic membrane			1	3.84711e-05	103.04	90.37	103.04	0.91467	254790000	224	0.141185	0.883064	0.172624	0.318242	0	0.997269	0.115102	0
26.1894	26.1347	25.8479	26.4675	27.0679	26.8873	26.518	26.046	25.8834	26.2171	26.191	26.3748	25.7264	25.7324	25.827	26.1069	25.7716	25.6431	26.461	26.285	26.3674	S	2	___1						anion transmembrane transporter activity;anion:anion antiporter activity;antiporter activity;bicarbonate transmembrane transporter activity;chloride channel activity;chloride transmembrane transporter activity;efflux transmembrane transporter activity;formate efflux transmembrane transporter activity;formate transmembrane transporter activity;oxalate transmembrane transporter activity;PDZ domain …	angiotensin-activated signaling pathway;anion transmembrane transport;anion transport;bicarbonate transport;cellular response to cAMP;cellular response to fructose stimulus;cellular response to interferon-gamma;chloride transmembrane transport;chloride transport;epithelial fluid transport;formate transport;intestinal absorption;intracellular pH elevation;ion transport;mannitol transport;oxalate t…	apical plasma membrane;basolateral plasma membrane;brush border membrane;chloride channel complex;cytoplasmic vesicle;cytoplasmic vesicle membrane;endoplasmic reticulum;integral component of membrane;integral component of plasma membrane;intracellular;intracellular membrane-bounded organelle;membrane;plasma membrane;sperm midpiece;vesicle;vesicle membrane		+	1	0.000827329	120.31	56.772	120.31	0.0067965	1650600000	43	0.158039	0.893869	-0.0918217	-0.288953	0.937806	0.775083	-0.387199	-1.32117
25.3795	24.3008	25.808	26.4537	26.8318	27.0562	25.3207	24.7789	NaN	24.1502	NaN	25.971	NaN	24.6149	25.8503	NaN	NaN	NaN	26.7857	26.8249	26.8757	S	3	___1						ATP binding;kinase activity;nucleotide binding;protein kinase activity;protein serine/threonine kinase activity;transferase activity	cardiac muscle cell development;cardiovascular system development;cell differentiation;in utero embryonic development;muscle cell differentiation;phosphorylation;protein phosphorylation;respiratory system development	nucleus			0.998203	3.4137e-17	191.22	185.89	143.72	0.035526	1073000000	1862	0.0627104	0.947581	0.112979	0.158439	0.090571	0.96306	0.182813	0.236054
24.9774	24.6328	25.8164	26.7452	26.9784	27.6495	25.5455	25.3351	25.8949	25.0126	25.2933	26.2139	23.9922	24.8237	25.6372	24.5446	24.8295	25.6104	26.9157	27.5728	27.4891	S	3	___1					+	ATP binding;kinase activity;nucleotide binding;protein kinase activity;protein serine/threonine kinase activity;transferase activity	cardiac muscle cell development;cardiovascular system development;cell differentiation;in utero embryonic development;muscle cell differentiation;phosphorylation;protein phosphorylation;respiratory system development	nucleus		+	1	0.00028269	110.74	80.011	35.268	1.6385	1709000000	1790	0.508001	0.583005	-0.449664	-0.922318	0.703313	0.78413	-0.77415	-1.28565
25.8993	26.1852	25.8823	NaN	26.277	26.1665	NaN	25.5877	NaN	26.5518	25.7981	25.9342	25.2568	25.1209	25.9807	25.885	25.6102	25.2033	26.2915	26.0274	26.4945	S	3	___1						ATP binding;kinase activity;nucleotide binding;protein kinase activity;protein serine/threonine kinase activity;transferase activity	cardiac muscle cell development;cardiovascular system development;cell differentiation;in utero embryonic development;muscle cell differentiation;phosphorylation;protein phosphorylation;respiratory system development	nucleus			0.998067	1.49174e-06	112.47	64.722	90.545	0.7808	2095700000	1800	0	1	0.401183	0	0	0.997198	-0.134945	0
27.143	27.3352	27.2551	26.9172	26.8429	27.1698	27.6029	26.9318	27.182	27.0971	26.9127	26.9235	27.0544	26.8749	27.1043	27.0189	26.7789	26.7548	27.2303	26.8699	26.9764	S	2	___1						ATP binding;kinase activity;nucleotide binding;protein kinase activity;protein serine/threonine kinase activity;transferase activity	cardiac muscle cell development;cardiovascular system development;cell differentiation;in utero embryonic development;muscle cell differentiation;phosphorylation;protein phosphorylation;respiratory system development	nucleus			1	3.20539e-07	132.6	124.98	70.389	-0.10422	3436700000	2199	0.00897109	1	0.00555038	0.0182831	0.475143	0.861721	-0.227655	-0.73957
25.9445	25.8945	25.9658	25.9706	NaN	NaN	26.3728	26.3889	26.0923	26.46	26.5134	26.1903	26.2284	26.2431	25.8175	25.8001	25.9727	25.3571	26.1976	26.0289	25.9532	S	3	___1						ATP binding;kinase activity;nucleotide binding;protein kinase activity;protein serine/threonine kinase activity;transferase activity	cardiac muscle cell development;cardiovascular system development;cell differentiation;in utero embryonic development;muscle cell differentiation;phosphorylation;protein phosphorylation;respiratory system development	nucleus			0.989833	1.32329e-20	191.13	183.56	156.69	1.623	1667800000	1752	1.62246	0.311885	-0.349735	-1.76112	0.483106	0.87511	-0.188334	-0.69886
24.3144	24.6618	24.7075	24.7513	24.9797	24.8595	25.4602	24.4079	24.894	24.6132	24.6477	24.8065	24.489	24.3425	23.6214	24.2953	24.0922	24.4562	24.8577	24.5773	24.3508	S	2	___1						ATP binding;kinase activity;nucleotide binding;protein kinase activity;protein serine/threonine kinase activity;transferase activity	cardiac muscle cell development;cardiovascular system development;cell differentiation;in utero embryonic development;muscle cell differentiation;phosphorylation;protein phosphorylation;respiratory system development	nucleus			0.993961	6.04489e-07	135.09	108.56	135.09	-0.41343	543500000	2692	0.474671	0.623311	-0.359477	-0.839039	0.884611	0.732115	-0.769746	-1.52303
NaN	NaN	26.1032	27.4012	NaN	27.8602	NaN	NaN	NaN	NaN	NaN	NaN	NaN	NaN	NaN	NaN	NaN	NaN	NaN	NaN	NaN	S	2	___1						ATP binding;kinase activity;nucleotide binding;protein kinase activity;protein serine/threonine kinase activity;transferase activity	cardiac muscle cell development;cardiovascular system development;cell differentiation;in utero embryonic development;muscle cell differentiation;phosphorylation;protein phosphorylation;respiratory system development	nucleus			0.7176	0.000492333	88.427	69.521	88.427	0.16952	492970000	1767	0	1	NaN	0	-4.34294e-08	1	0	0
NaN	25.2225	NaN	NaN	26.9545	NaN	25.6094	NaN	25.3445	NaN	25.4259	26.8373	NaN	NaN	26.301	NaN	NaN	NaN	27.1758	27.9423	27.4807	S	2	___1						ATP binding;kinase activity;nucleotide binding;protein kinase activity;protein serine/threonine kinase activity;transferase activity	cardiac muscle cell development;cardiovascular system development;cell differentiation;in utero embryonic development;muscle cell differentiation;phosphorylation;protein phosphorylation;respiratory system development	nucleus			0.98772	1.43671e-05	124.69	107.57	70.563	0.0083056	1227000000	1768	0	1	-0.254441	0	0	0.997126	0.824067	0
27.4941	27.9102	27.624	NaN	27.9274	27.7442	27.8793	27.3166	27.5019	27.9115	27.6214	27.7372	27.3719	NaN	27.7609	NaN	NaN	NaN	27.6381	27.3563	27.4664	S	3	___1						ATP binding;kinase activity;nucleotide binding;protein kinase activity;protein serine/threonine kinase activity;transferase activity	cardiac muscle cell development;cardiovascular system development;cell differentiation;in utero embryonic development;muscle cell differentiation;phosphorylation;protein phosphorylation;respiratory system development	nucleus			1	8.20681e-13	167.1	157.35	101.71	0.14044	4345300000	2525	0.206622	0.858976	0.110182	0.359844	0.000580348	0.998016	0.000469208	0.00130959
23.7022	23.1846	23.4656	24.3254	24.6886	24.658	24.2348	23.9546	23.6552	23.6817	23.556	23.9585	23.7405	23.1675	23.0141	23.82	23.2617	23.6528	24.4117	24.7765	24.7158	S	3	___1					+	ATP binding;kinase activity;nucleotide binding;protein kinase activity;protein serine/threonine kinase activity;transferase activity	cardiac muscle cell development;cardiovascular system development;cell differentiation;in utero embryonic development;muscle cell differentiation;phosphorylation;protein phosphorylation;respiratory system development	nucleus		+	1	0.0335125	45.347	38.865	45.347	-0.21731	349180000	925	1.04087	0.375339	-0.497399	-1.533	1.08675	0.702804	-0.640834	-1.69878
26.4976	26.4658	23.3126	26.1229	26.612	26.6192	27.2712	22.6269	26.3984	26.3901	26.0012	26.497	26.2194	26.101	26.66	25.8624	NaN	25.8753	26.4005	26.3504	26.8114	S	2	___1						ATP binding;kinase activity;nucleotide binding;protein kinase activity;protein serine/threonine kinase activity;transferase activity	cardiac muscle cell development;cardiovascular system development;cell differentiation;in utero embryonic development;muscle cell differentiation;phosphorylation;protein phosphorylation;respiratory system development	nucleus			0.999999	0.000797626	85.554	76.232	85.554	-0.36869	1653900000	1944	0.00126074	1	-0.00685628	-0.00365877	0.246555	0.897438	0.894663	0.582772
NaN	25.067	NaN	25.0167	25.183	25.059	NaN	NaN	NaN	24.8786	24.6159	NaN	NaN	24.9013	NaN	NaN	NaN	24.3678	NaN	NaN	24.9241	S	3	___1						ATP binding;kinase activity;nucleotide binding;protein kinase activity;protein serine/threonine kinase activity;transferase activity	cardiac muscle cell development;cardiovascular system development;cell differentiation;in utero embryonic development;muscle cell differentiation;phosphorylation;protein phosphorylation;respiratory system development	nucleus			0.549338	1.66121e-06	113.43	86.307	113.43	2.0382	283520000	1952	0	1	NaN	0	0	0.997055	NaN	0
NaN	NaN	NaN	NaN	NaN	NaN	26.4935	NaN	NaN	NaN	NaN	NaN	NaN	NaN	NaN	NaN	NaN	NaN	25.9328	NaN	NaN	S	3	___1						ATP binding;kinase activity;nucleotide binding;protein kinase activity;protein serine/threonine kinase activity;transferase activity	cardiac muscle cell development;cardiovascular system development;cell differentiation;in utero embryonic development;muscle cell differentiation;phosphorylation;protein phosphorylation;respiratory system development	nucleus			0.852911	0.00272597	76.01	49.004	73.386	0.3778	158540000	2107	0	1	NaN	0	0	0.996984	NaN	0
26.302	26.0089	26.1542	26.2734	26.1912	25.7612	NaN	24.9729	25.37	25.9168	26.6983	26.2036	25.6892	25.1983	26.3944	26.1516	25.8413	25.2509	NaN	26.5559	25.854	S	3	___1						ATP binding;kinase activity;nucleotide binding;protein kinase activity;protein serine/threonine kinase activity;transferase activity	cardiac muscle cell development;cardiovascular system development;cell differentiation;in utero embryonic development;muscle cell differentiation;phosphorylation;protein phosphorylation;respiratory system development	nucleus			0.980922	0.000195107	103.23	74.168	101.97	0.10063	1280100000	2109	1.89296	0.162528	0.983589	3.46385	0.522224	0.823593	0.589161	1.03009
28.237	28.7761	28.4367	28.1473	29.1021	29.1012	28.6191	28.0923	28.0751	29.1255	28.1343	28.5168	28.0277	28.1051	28.3155	28.4012	28.0977	28.1559	28.8019	28.3786	28.705	S	2	___1						ATP binding;kinase activity;nucleotide binding;protein kinase activity;protein serine/threonine kinase activity;transferase activity	cardiac muscle cell development;cardiovascular system development;cell differentiation;in utero embryonic development;muscle cell differentiation;phosphorylation;protein phosphorylation;respiratory system development	nucleus			0.999842	9.15741e-05	144.28	39.03	144.28	-0.26873	9289000000	2144	0.39202	0.714715	0.221095	0.654126	0.22201	0.936599	-0.112762	-0.378177
25.0893	25.3509	25.4553	26.098	26.3773	26.7812	25.127	25.4164	25.1271	25.5217	25.2142	25.7206	24.5889	24.9999	25.6459	24.9054	24.7602	25.5967	26.2096	NaN	26.4814	S	2	___1						ATP binding;kinase activity;nucleotide binding;protein kinase activity;protein serine/threonine kinase activity;transferase activity	cardiac muscle cell development;cardiovascular system development;cell differentiation;in utero embryonic development;muscle cell differentiation;phosphorylation;protein phosphorylation;respiratory system development	nucleus		+	0.999566	6.43719e-08	143.46	127.24	110.55	0.31982	1052400000	1883	0.198342	0.885351	0.0749836	0.305493	0.170348	0.940588	-0.145312	-0.344017
25.2885	25.4132	25.3948	25.4329	25.688	25.6043	25.936	25.3951	25.6549	25.7541	25.5112	25.7352	25.3277	25.3286	25.194	25.3822	25.2811	25.2929	25.9695	25.7922	25.909	S	2	___1						ATP binding;kinase activity;nucleotide binding;protein kinase activity;protein serine/threonine kinase activity;transferase activity	cardiac muscle cell development;cardiovascular system development;cell differentiation;in utero embryonic development;muscle cell differentiation;phosphorylation;protein phosphorylation;respiratory system development	nucleus		+	0.999991	0.000494911	90.476	65.134	84.859	-0.61491	1036600000	2036	0.856195	0.502808	-0.296488	-1.1362	1.09561	0.729528	-0.378553	-1.44233
24.0576	NaN	23.9526	23.8705	24.342	24.5079	24.4335	23.9082	24.5597	NaN	23.5945	24.0112	23.8438	24.4505	23.8928	NaN	24.1426	23.9101	23.9471	24.3072	23.5947	S	3	___1						ATP binding;kinase activity;nucleotide binding;protein kinase activity;protein serine/threonine kinase activity;transferase activity	cardiac muscle cell development;cardiovascular system development;cell differentiation;in utero embryonic development;muscle cell differentiation;phosphorylation;protein phosphorylation;respiratory system development	nucleus			0.814951	1.73169e-06	96.158	88.922	87.111	-0.18273	324300000	2075	0.469425	0.644791	-0.295335	-0.819269	0.355512	0.887086	-0.238073	-0.628736
25.0181	24.963	NaN	23.6836	24.4489	23.7436	24.944	24.4641	23.796	24.5266	24.3736	24.5396	24.2049	25.3512	NaN	24.4017	24.535	23.9098	24.0525	24.1805	23.4173	S	2	___1						DNA binding;protein binding	regulation of transcription, DNA-templated;transcription initiation from RNA polymerase II promoter;transcription, DNA-templated	cytosol;nuclear speck;nucleoplasm;nucleus;transcription factor TFIID complex;transcription factor TFIIE complex	Gene expression (Transcription);RNA Polymerase II Pre-transcription Events;RNA Polymerase II Promoter Escape;RNA polymerase II transcribes snRNA genes;RNA Polymerase II Transcription;RNA Polymerase II Transcription Initiation;RNA Polymerase II Transcription Initiation And Promoter Clearance;RNA Polymerase II Transcription Pre-Initiation And Promoter Opening		0.960032	0.00012364	101.5	76.139	90.453	0.18944	624810000	31	0.577822	0.533171	0.589214	1.11123	0.237938	0.914078	0.376729	0.533643
23.6749	NaN	23.6797	NaN	NaN	22.8462	23.9653	23.9779	23.9178	NaN	23.0038	22.8621	23.6426	23.5594	23.9209	24.2516	23.6385	23.5374	NaN	NaN	NaN	S	2	___1						cadherin binding;core promoter binding;DNA binding;DNA binding transcription factor activity;double-stranded DNA binding;enzyme binding;histone acetyltransferase binding;histone binding;identical protein binding;nuclear hormone receptor binding;promoter-specific chromatin binding;protein binding;protein homodimerization activity;repressing transcription factor binding;RNA polymerase II core promo…	activation of cysteine-type endopeptidase activity involved in apoptotic process;blood circulation;cellular response to cytokine stimulus;cellular response to interferon-beta;cellular response to interferon-gamma;cellular response to lipopolysaccharide;cellular response to organic cyclic compound;cytokine-mediated signaling pathway;defense response to virus;interferon-gamma-mediated signaling pat…	axon;cytoplasm;cytosol;dendrite;nuclear chromatin;nucleolus;nucleoplasm;nucleus;perinuclear region of cytoplasm;protein-containing complex	Cytokine Signaling in Immune system;Downstream signal transduction;Immune System;Interferon alpha/beta signaling;Interferon gamma signaling;Interferon Signaling;Interleukin-12 family signaling;Interleukin-2 family signaling;Interleukin-20 family signaling;Interleukin-21 signaling;Interleukin-27 signaling;Interleukin-35 Signalling;Interleukin-4 and 13 signaling;Interleukin-6 family signaling;Inter…	+	0.999979	3.05148e-13	166.05	132.39	166.05	0.21111	312070000	221	2.86901	0.25421	-0.276358	-2.23441	1.04278	0.789458	-0.246006	-1.16692
NaN	NaN	NaN	NaN	NaN	NaN	NaN	NaN	24.9665	NaN	NaN	NaN	NaN	NaN	NaN	NaN	NaN	NaN	NaN	NaN	NaN	S	2	___1						activating transcription factor binding;DNA binding;DNA binding transcription factor activity;double-stranded DNA binding;E-box binding;eukaryotic initiation factor eIF2 binding;mRNA binding;protein binding;protein dimerization activity;protein-containing complex binding;proximal promoter sequence-specific DNA binding;repressing transcription factor binding;RNA polymerase II proximal promoter seq…	activation of cysteine-type endopeptidase activity involved in apoptotic process;amino acid transport;B cell apoptotic process;branching involved in ureteric bud morphogenesis;canonical Wnt signaling pathway;canonical Wnt signaling pathway involved in negative regulation of apoptotic process;canonical Wnt signaling pathway involved in positive regulation of apoptotic process;canonical Wnt signali…	axon;cytoplasm;mitochondrion;nuclear body;nuclear chromatin;nuclear envelope;nuclear euchromatin;nucleolus;nucleoplasm;nucleoplasmic reticulum;nucleus;perinuclear region of cytoplasm;protein-containing complex;rough endoplasmic reticulum;spindle	Deubiquitination;ESR-mediated signaling;Estrogen-dependent gene expression;Gene expression (Transcription);Generic Transcription Pathway;Metabolism of proteins;Post-translational protein modification;RNA Polymerase II Transcription;Signal Transduction;Signaling by Nuclear Receptors;TFAP2 (AP-2) family regulates transcription of cell cycle factors;Transcriptional regulation by the AP-2 (TFAP2) fam…		0.773577	0.0100242	70.942	41.984	70.942	-0.42432	32785000	176	0	1	NaN	0	0	0.996913	NaN	0
25.54	25.5715	25.4835	25.2205	25.2315	25.3289	25.5201	NaN	NaN	25.4698	25.5612	25.6529	25.3582	24.9545	25.4998	25.6445	25.3017	25.2652	25.8433	25.5257	25.2079	S	2	___1						activating transcription factor binding;DNA binding;DNA binding transcription factor activity;double-stranded DNA binding;E-box binding;eukaryotic initiation factor eIF2 binding;mRNA binding;protein binding;protein dimerization activity;protein-containing complex binding;proximal promoter sequence-specific DNA binding;repressing transcription factor binding;RNA polymerase II proximal promoter seq…	activation of cysteine-type endopeptidase activity involved in apoptotic process;amino acid transport;B cell apoptotic process;branching involved in ureteric bud morphogenesis;canonical Wnt signaling pathway;canonical Wnt signaling pathway involved in negative regulation of apoptotic process;canonical Wnt signaling pathway involved in positive regulation of apoptotic process;canonical Wnt signali…	axon;cytoplasm;mitochondrion;nuclear body;nuclear chromatin;nuclear envelope;nuclear euchromatin;nucleolus;nucleoplasm;nucleoplasmic reticulum;nucleus;perinuclear region of cytoplasm;protein-containing complex;rough endoplasmic reticulum;spindle	Deubiquitination;ESR-mediated signaling;Estrogen-dependent gene expression;Gene expression (Transcription);Generic Transcription Pathway;Metabolism of proteins;Post-translational protein modification;RNA Polymerase II Transcription;Signal Transduction;Signaling by Nuclear Receptors;TFAP2 (AP-2) family regulates transcription of cell cycle factors;Transcriptional regulation by the AP-2 (TFAP2) fam…		0.978182	0.00683799	74.611	40.405	39.878	0.54124	867430000	178	0	1	0.0115445	0	0	0.996842	-0.249239	0
24.8944	25.0903	24.6849	23.9163	24.7152	24.6281	24.9929	NaN	23.7522	24.9519	24.9904	24.7676	NaN	NaN	24.8864	24.7205	NaN	NaN	24.9563	24.8507	24.4181	S	2	___1						transcription factor binding	endochondral ossification;myelination;negative regulation of transcription, DNA-templated;regulation of epidermis development;regulation of transcription, DNA-templated;Schwann cell differentiation;transcription, DNA-templated	nucleus			1	0.0151318	64.534	33.463	51.939	0.76101	448930000	327	0.436993	0.616955	0.517332	0.882098	0	0.996771	0.513836	0
25.9496	25.3505	25.758	24.8489	24.523	25.8248	25.8076	25.7732	25.1888	24.7689	25.6816	25.5062	25.8431	25.8635	25.3686	25.0316	24.9183	25.794	25.2609	25.4272	NaN	S	4	___1						transcription factor binding	endochondral ossification;myelination;negative regulation of transcription, DNA-templated;regulation of epidermis development;regulation of transcription, DNA-templated;Schwann cell differentiation;transcription, DNA-templated	nucleus			0.999999	3.31739e-21	204.58	184.6	79.59	0.098554	1235400000	182	0.132353	0.90444	0.0961672	0.261748	0.146952	0.951192	0.101842	0.284664
26.1348	26.1491	26.193	26.8342	NaN	26.7939	26.6628	26.4233	26.3805	26.4329	25.9998	26.3213	26.3006	26.3052	26.1758	26.4367	26.0344	26.2306	26.6498	26.6429	26.561	S	3	___1						transcription factor binding	endochondral ossification;myelination;negative regulation of transcription, DNA-templated;regulation of epidermis development;regulation of transcription, DNA-templated;Schwann cell differentiation;transcription, DNA-templated	nucleus		+	0.998764	1.19198e-29	233.71	223.94	223.05	0.053492	3180500000	371	1.67496	0.316725	-0.329882	-1.74031	1.10082	0.791158	-0.228303	-1.15585
27.2388	27.1859	26.9914	25.879	26.2674	25.9117	26.8062	27.1247	26.7701	27.1467	27.0668	27.0711	27.8196	27.2098	27.0774	26.3938	26.7259	26.9302	26.3998	25.845	NaN	S	3	___1				+		transcription factor binding	endochondral ossification;myelination;negative regulation of transcription, DNA-templated;regulation of epidermis development;regulation of transcription, DNA-templated;Schwann cell differentiation;transcription, DNA-templated	nucleus		+	1	1.47988e-29	230.79	222.57	230.79	0.44211	3873800000	375	0.81435	0.552913	0.23834	1.01218	0.854606	0.775066	0.468597	1.32069
25.2975	25.5126	25.3698	23.9145	24.2076	24.5516	25.2583	23.8389	24.9043	25.1445	23.9231	24.7934	25.1113	25.0708	25.2072	24.7043	25.4407	25.2491	24.4166	24.8219	23.3724	S	2	___1						histone methyltransferase activity (H3-K4 specific);histone-lysine N-methyltransferase activity;metal ion binding;methyltransferase activity;protein binding;transcription regulatory region DNA binding;transferase activity	chromatin organization;chromatin silencing;histone H3-K4 methylation;in utero embryonic development;methylation;oocyte growth;oogenesis;positive regulation of cell proliferation;positive regulation of intracellular estrogen receptor signaling pathway;positive regulation of transcription by RNA polymerase II;regulation of gene expression;regulation of transcription, DNA-templated;response to estro…	histone methyltransferase complex;MLL3/4 complex;nucleoplasm;nucleus	Chromatin modifying enzymes;Chromatin organization;Deactivation of the beta-catenin transactivating complex;Formation of the beta-catenin:TCF transactivating complex;Gene expression (Transcription);Generic Transcription Pathway;PKMTs methylate histone lysines;RNA Polymerase II Transcription;RUNX1 regulates genes involved in megakaryocyte differentiation and platelet function;Signal Transduction;S…		1	8.53883e-05	106.32	106.32	82.202	0.076061	646740000	4789	0.776068	0.4307	0.726123	1.36697	0.467193	0.84132	0.462585	0.875365
25.2438	25.8269	25.6379	24.2187	24.9432	25.286	25.3701	25.1604	25.129	25.6667	24.4742	25.3022	24.9309	25.1116	25.233	24.9527	25.2299	24.4607	25.0277	25.2255	24.038	S	3	___1						histone methyltransferase activity (H3-K4 specific);histone-lysine N-methyltransferase activity;metal ion binding;methyltransferase activity;protein binding;transcription regulatory region DNA binding;transferase activity	chromatin organization;chromatin silencing;histone H3-K4 methylation;in utero embryonic development;methylation;oocyte growth;oogenesis;positive regulation of cell proliferation;positive regulation of intracellular estrogen receptor signaling pathway;positive regulation of transcription by RNA polymerase II;regulation of gene expression;regulation of transcription, DNA-templated;response to estro…	histone methyltransferase complex;MLL3/4 complex;nucleoplasm;nucleus	Chromatin modifying enzymes;Chromatin organization;Deactivation of the beta-catenin transactivating complex;Formation of the beta-catenin:TCF transactivating complex;Gene expression (Transcription);Generic Transcription Pathway;PKMTs methylate histone lysines;RNA Polymerase II Transcription;RUNX1 regulates genes involved in megakaryocyte differentiation and platelet function;Signal Transduction;S…		0.98598	8.75973e-10	147.03	131.98	112.62	0.22171	772910000	2318	0.866635	0.477581	0.349682	1.2154	0.479747	0.894635	-0.128004	-0.59292
25.7932	25.8554	25.4352	24.317	24.6589	24.9447	26.0635	25.3442	25.5472	25.6173	25.2924	25.4672	25.6997	25.7171	25.5297	25.9711	25.4938	25.7459	25.2574	24.873	25.013	S	2	___1						histone methyltransferase activity (H3-K4 specific);histone-lysine N-methyltransferase activity;metal ion binding;methyltransferase activity;protein binding;transcription regulatory region DNA binding;transferase activity	chromatin organization;chromatin silencing;histone H3-K4 methylation;in utero embryonic development;methylation;oocyte growth;oogenesis;positive regulation of cell proliferation;positive regulation of intracellular estrogen receptor signaling pathway;positive regulation of transcription by RNA polymerase II;regulation of gene expression;regulation of transcription, DNA-templated;response to estro…	histone methyltransferase complex;MLL3/4 complex;nucleoplasm;nucleus	Chromatin modifying enzymes;Chromatin organization;Deactivation of the beta-catenin transactivating complex;Formation of the beta-catenin:TCF transactivating complex;Gene expression (Transcription);Generic Transcription Pathway;PKMTs methylate histone lysines;RNA Polymerase II Transcription;RUNX1 regulates genes involved in megakaryocyte differentiation and platelet function;Signal Transduction;S…	+	1	1.10782e-05	119.3	102.41	118.72	0.55665	976700000	2299	0.0593482	0.960661	0.0430012	0.122523	0.00407045	0.997332	-0.00276502	-0.00857927
23.5256	24.0787	23.783	22.9224	23.024	23.5716	24.3001	23.6543	23.8432	23.7718	23.3322	23.6031	NaN	23.5896	23.6857	23.3134	23.4863	22.9487	NaN	23.115	23.1869	S	3	___1						histone methyltransferase activity (H3-K4 specific);histone-lysine N-methyltransferase activity;metal ion binding;methyltransferase activity;protein binding;transcription regulatory region DNA binding;transferase activity	chromatin organization;chromatin silencing;histone H3-K4 methylation;in utero embryonic development;methylation;oocyte growth;oogenesis;positive regulation of cell proliferation;positive regulation of intracellular estrogen receptor signaling pathway;positive regulation of transcription by RNA polymerase II;regulation of gene expression;regulation of transcription, DNA-templated;response to estro…	histone methyltransferase complex;MLL3/4 complex;nucleoplasm;nucleus	Chromatin modifying enzymes;Chromatin organization;Deactivation of the beta-catenin transactivating complex;Formation of the beta-catenin:TCF transactivating complex;Gene expression (Transcription);Generic Transcription Pathway;PKMTs methylate histone lysines;RNA Polymerase II Transcription;RUNX1 regulates genes involved in megakaryocyte differentiation and platelet function;Signal Transduction;S…		0.999994	1.39077e-05	101.87	82.181	86.543	1.6079	234730000	1107	0.212604	0.847994	-0.136742	-0.391159	0.490312	0.847228	-0.294885	-0.842296
25.5883	25.7479	25.5055	24.7303	24.5446	24.6651	25.8137	25.8963	25.7768	25.2283	25.6311	25.2653	25.8703	25.7653	25.2832	25.6798	25.3908	26.2204	25.2323	24.7917	24.6978	S	3	___1						histone methyltransferase activity (H3-K4 specific);histone-lysine N-methyltransferase activity;metal ion binding;methyltransferase activity;protein binding;transcription regulatory region DNA binding;transferase activity	chromatin organization;chromatin silencing;histone H3-K4 methylation;in utero embryonic development;methylation;oocyte growth;oogenesis;positive regulation of cell proliferation;positive regulation of intracellular estrogen receptor signaling pathway;positive regulation of transcription by RNA polymerase II;regulation of gene expression;regulation of transcription, DNA-templated;response to estro…	histone methyltransferase complex;MLL3/4 complex;nucleoplasm;nucleus	Chromatin modifying enzymes;Chromatin organization;Deactivation of the beta-catenin transactivating complex;Formation of the beta-catenin:TCF transactivating complex;Gene expression (Transcription);Generic Transcription Pathway;PKMTs methylate histone lysines;RNA Polymerase II Transcription;RUNX1 regulates genes involved in megakaryocyte differentiation and platelet function;Signal Transduction;S…	+	1	5.69976e-14	183.99	157.63	183.99	-0.57381	2146500000	1627	1.27022	0.48489	-0.215016	-1.19843	0.441129	0.884205	-0.189313	-0.666139
21.4517	22.2458	21.9884	NaN	NaN	NaN	NaN	21.859	21.3874	21.833	21.645	NaN	21.6246	21.1527	21.9922	21.5493	22.0696	21.9516	21.9337	20.8729	20.8442	S	2	___1						histone methyltransferase activity (H3-K4 specific);histone-lysine N-methyltransferase activity;metal ion binding;methyltransferase activity;protein binding;transcription regulatory region DNA binding;transferase activity	chromatin organization;chromatin silencing;histone H3-K4 methylation;in utero embryonic development;methylation;oocyte growth;oogenesis;positive regulation of cell proliferation;positive regulation of intracellular estrogen receptor signaling pathway;positive regulation of transcription by RNA polymerase II;regulation of gene expression;regulation of transcription, DNA-templated;response to estro…	histone methyltransferase complex;MLL3/4 complex;nucleoplasm;nucleus	Chromatin modifying enzymes;Chromatin organization;Deactivation of the beta-catenin transactivating complex;Formation of the beta-catenin:TCF transactivating complex;Gene expression (Transcription);Generic Transcription Pathway;PKMTs methylate histone lysines;RNA Polymerase II Transcription;RUNX1 regulates genes involved in megakaryocyte differentiation and platelet function;Signal Transduction;S…		1	1.01452e-05	89.805	86.36	77.871	-0.45764	138140000	4410	0.30723	0.75261	0.272086	0.605453	0.0306374	0.99174	-0.0333802	-0.0726354
24.5584	24.9703	24.5742	23.7991	23.8232	24.1954	24.6607	24.8734	24.9881	24.7382	24.7521	24.4789	NaN	24.7408	24.7707	24.4103	25.2376	NaN	24.0557	24.4537	24.154	S	2	___1						histone methyltransferase activity (H3-K4 specific);histone-lysine N-methyltransferase activity;metal ion binding;methyltransferase activity;protein binding;transcription regulatory region DNA binding;transferase activity	chromatin organization;chromatin silencing;histone H3-K4 methylation;in utero embryonic development;methylation;oocyte growth;oogenesis;positive regulation of cell proliferation;positive regulation of intracellular estrogen receptor signaling pathway;positive regulation of transcription by RNA polymerase II;regulation of gene expression;regulation of transcription, DNA-templated;response to estro…	histone methyltransferase complex;MLL3/4 complex;nucleoplasm;nucleus	Chromatin modifying enzymes;Chromatin organization;Deactivation of the beta-catenin transactivating complex;Formation of the beta-catenin:TCF transactivating complex;Gene expression (Transcription);Generic Transcription Pathway;PKMTs methylate histone lysines;RNA Polymerase II Transcription;RUNX1 regulates genes involved in megakaryocyte differentiation and platelet function;Signal Transduction;S…	+	0.99998	4.04637e-06	158.02	110.04	158.02	-0.38014	478970000	2597	0.350973	0.782315	-0.139765	-0.526621	0.264845	0.936684	-0.0849508	-0.378704
25.3829	25.0423	25.4408	24.9751	25.1992	25.3525	25.156	25.4522	25.3493	25.4349	25.0782	25.3108	25.6891	25.3711	25.2905	25.1945	25.2185	25.3766	25.1956	25.2053	25.2679	S	3	___1						protein C-terminus binding	hematopoietic progenitor cell differentiation	cytosol			1	7.08285e-06	151.66	90.431	50.891	-0.034357	1385100000	102	0.0702695	0.961086	-0.0304597	-0.121041	0.366419	0.912978	0.131068	0.525345
25.7128	25.8768	25.6444	25.649	25.9121	25.8391	25.8847	25.8055	26.2708	25.7091	24.9492	25.5996	25.5936	25.8956	25.9401	26.1557	25.9594	26.153	25.6775	25.8713	25.586	S	4	___1						protein C-terminus binding	hematopoietic progenitor cell differentiation	cytosol			0.997854	3.2722e-12	115.44	111.8	101.97	0.40588	1242000000	1051	0.692157	0.57704	-0.242325	-0.934057	0.41878	0.887137	-0.17723	-0.6323
24.9606	25.4948	24.5508	23.2095	25.7778	25.7733	26.0949	23.775	23.5112	26.0935	24.1354	25.7584	23.7344	24.1245	25.6267	24.2284	23.5254	23.5824	25.7574	24.8369	25.2874	S	2	___1						protein C-terminus binding	hematopoietic progenitor cell differentiation	cytosol			0.999778	4.08375e-18	204.31	190.46	117.83	-0.052294	2289600000	755	0.247819	0.763568	0.54169	0.561273	0.0114393	0.995609	0.0347824	0.0315277
23.9059	24.1553	23.9494	23.7231	23.719	23.6671	23.6074	24.0201	23.6288	24.007	23.3827	23.6268	24.0576	23.9921	23.4022	23.1983	23.8618	23.163	23.2093	24.0859	NaN	S	3	___1						protein C-terminus binding	hematopoietic progenitor cell differentiation	cytosol			1	0.000115931	88.976	74.182	88.976	0.10457	314950000	1965	0.746667	0.559749	0.251465	0.987621	0.0940343	0.972489	0.0652606	0.187616
26.9464	26.946	26.2156	NaN	NaN	25.5367	NaN	25.744	NaN	26.5955	NaN	NaN	24.8511	25.1725	NaN	NaN	NaN	25.6799	NaN	NaN	NaN	S	3	___1						protein C-terminus binding	hematopoietic progenitor cell differentiation	cytosol			1	2.5473e-13	178.69	168.63	141.66	0.39117	20866000000	1215	0	1	0.958679	0	0	0.9967	-0.732189	0
23.439	23.5502	22.6613	23.3855	23.9397	23.8545	23.3871	23.8588	23.629	23.8462	22.6742	23.2724	22.5811	22.8042	23.1523	NaN	22.7317	21.8313	23.7711	23.8851	23.8389	S	3	___1						protein C-terminus binding	hematopoietic progenitor cell differentiation	cytosol		+	0.99998	4.40142e-13	169.84	147.58	87.055	-0.67607	8100900000	1222	0.58561	0.559157	-0.40813	-0.993018	1.65285	0.581282	-0.779097	-2.47434
27.0567	27.9402	27.6782	25.3612	26.2061	26.375	26.8178	26.947	27.1093	27.2388	26.9621	26.7824	27.0294	27.3194	27.1216	27.4136	26.68	27.4707	26.3218	26.3694	27.1623	S	3	___1						protein C-terminus binding	hematopoietic progenitor cell differentiation	cytosol		+	1	8.65631e-43	275.78	265.01	263.8	-0.052546	6198900000	1236	1.02409	0.353848	0.600362	1.6	0.761073	0.839105	0.198772	0.90296
NaN	NaN	NaN	NaN	NaN	NaN	NaN	NaN	NaN	NaN	NaN	NaN	NaN	NaN	NaN	NaN	NaN	NaN	NaN	NaN	26.3345	S	2	___1						protein C-terminus binding	hematopoietic progenitor cell differentiation	cytosol			0.982545	0.0129865	66.674	47.146	66.674	0.23352	84623000	1514	-4.34294e-08	1	0	0	-4.34294e-08	1	0	0
30.3245	29.418	29.8723	29.5464	29.4818	28.9811	30.1029	29.7136	29.5125	29.4687	29.0781	29.8426	29.7465	29.6419	28.9574	29.4827	29.2262	29.5106	29.5416	29.3088	28.3837	S	2	___1						protein C-terminus binding	hematopoietic progenitor cell differentiation	cytosol			0.99858	1.86184e-07	180.49	142.39	152.11	1.0038	23548000000	1516	0.109778	0.91646	0.0952543	0.230161	0.469834	0.846845	-0.32774	-0.815095
NaN	23.7976	23.2428	23.9251	23.0875	26.7813	23.9222	NaN	NaN	NaN	NaN	NaN	NaN	27.5129	NaN	NaN	NaN	NaN	NaN	NaN	NaN	S	2	___1						protein C-terminus binding	hematopoietic progenitor cell differentiation	cytosol			0.802251	0.00380938	75.535	47.769	75.535	-0.02093	372100000	1517	0	1	-0.40197	0	0	0.996629	3.59076	0
25.3431	25.52	NaN	25.7571	24.6655	25.2864	NaN	26.0224	NaN	NaN	NaN	NaN	NaN	NaN	NaN	NaN	NaN	NaN	25.5238	NaN	24.8238	S	3	___1						protein C-terminus binding	hematopoietic progenitor cell differentiation	cytosol			0.993548	1.85363e-14	178.19	163.4	178.19	-0.64105	2728900000	899	0	1	-0.590772	0	0	0.996558	NaN	0
26.8178	26.8519	26.6012	25.8374	NaN	25.9397	26.9629	25.5161	25.1918	26.2071	25.9185	NaN	25.2077	26.3795	NaN	25.3762	25.5009	25.1607	26.481	26.6942	26.166	S	3	___1						protein C-terminus binding	hematopoietic progenitor cell differentiation	cytosol			0.999788	5.19843e-30	254.68	243.89	158.53	-0.12955	42593000000	901	0.720684	0.441729	0.866662	1.33321	0.0388801	0.985826	-0.096686	-0.104247
29.1444	29.3437	28.8235	29.1206	30.0157	30.0117	29.6827	29.0601	29.2821	29.5501	29.1284	29.229	28.975	28.8308	28.9963	28.7852	29.3507	29.1457	29.4149	29.1872	29.7898	S	2	___1						protein C-terminus binding	hematopoietic progenitor cell differentiation	cytosol			1	9.07008e-05	144.47	119.23	143.5	-0.071385	14115000000	853	0.428992	0.690662	-0.237785	-0.705688	1.00958	0.748306	-0.407597	-1.40818
25.1707	25.3111	NaN	25.1331	24.6377	25.3314	25.6076	NaN	NaN	25.285	NaN	25.724	25.2066	24.3207	24.9646	25.6222	25.3121	24.6483	25.3586	25.0262	25.3409	S	2	___1						ATP binding;nucleotide binding	brain development;cell differentiation;multicellular organism development;spermatogenesis	cytoplasm;mitochondrion			0.999943	1.81033e-11	166.94	139.67	154.72	0.79412	663660000	18	0	1	-0.366709	0	0	0.996487	-0.776951	0
26.3499	26.9347	26.2369	26.7292	27.7206	27.2652	26.8895	26.0862	26.239	27.6006	26.6655	26.3734	26.1356	26.5759	26.5018	26.3565	26.422	25.7903	26.7609	26.7859	27.2277	S	2	___1						ATP binding;nucleotide binding	brain development;cell differentiation;multicellular organism development;spermatogenesis	cytoplasm;mitochondrion			0.998721	1.85515e-12	166.19	155.73	140.93	-0.3367	3331200000	244	0.113168	0.914204	0.102263	0.239081	0.000561929	0.997945	-0.000485102	-0.001272
NaN	NaN	22.2761	23.0397	22.6802	23.7136	NaN	NaN	NaN	22.3664	NaN	22.6252	NaN	NaN	NaN	NaN	NaN	NaN	23.4846	23.5865	22.8895	S	2	___1						lipid binding;phosphatidic acid binding;phosphatidylglycerol binding;phosphatidylinositol binding;phosphatidylinositol transporter activity;phospholipid transporter activity	lipid transport;phosphatidylinositol metabolic process;phospholipid transport;signal transduction	cytoplasm;cytosol;intracellular;nucleoplasm;nucleus			0.597899	0.046532	44.264	38.736	44.264	1.6919	78159000	250	0	1	NaN	0	-4.34294e-08	1	0	0
24.4929	25.7543	24.8375	25.7049	26.38	26.1486	26.2176	25.3329	25.3879	25.619	25.1789	25.6358	24.6486	25.3036	25.2356	25.0495	25.1523	25.0481	25.6715	26.3005	25.7467	S	3	___1						GTPase activator activity;molecular_function	actin filament organization;morphogenesis of an epithelial sheet;negative regulation of small GTPase mediated signal transduction;phagocytosis, engulfment;positive regulation of GTPase activity;signal transduction	phagocytic cup	Rho GTPase cycle;Signal Transduction;Signaling by Rho GTPases		1	4.11077e-20	194.24	183.09	105.9	-0.26537	11260000000	238	0.582777	0.524328	-0.617912	-1.07867	0.758553	0.784389	-0.583547	-1.28608
28.5404	28.7776	28.4101	28.2664	29.0066	28.9362	28.965	28.6539	28.6469	28.6816	28.5347	28.6242	28.3601	28.2393	29.1175	28.7196	28.3066	28.5721	29.1355	29.0154	28.915	S	2	___1						GTPase activator activity;molecular_function	actin filament organization;morphogenesis of an epithelial sheet;negative regulation of small GTPase mediated signal transduction;phagocytosis, engulfment;positive regulation of GTPase activity;signal transduction	phagocytic cup	Rho GTPase cycle;Signal Transduction;Signaling by Rho GTPases		0.999979	2.04967e-07	179.43	179.43	153.64	0.30211	9238400000	163	0.524642	0.685398	-0.179267	-0.716317	0.246018	0.918776	-0.183022	-0.464342
26.4898	26.4762	26.0576	26.9242	27.4483	27.1947	26.5152	25.9646	26.7161	26.3885	26.3631	26.3053	26.5632	26.6399	26.1174	26.1397	26.6134	26.99	26.9399	27.2064	27.1711	S	2	___1					+	GTPase activator activity;molecular_function	actin filament organization;morphogenesis of an epithelial sheet;negative regulation of small GTPase mediated signal transduction;phagocytosis, engulfment;positive regulation of GTPase activity;signal transduction	phagocytic cup	Rho GTPase cycle;Signal Transduction;Signaling by Rho GTPases	+	1	9.48229e-75	360.57	335.89	249.49	-0.41645	3034800000	213	0.0760282	0.94722	-0.0574373	-0.157078	0.051424	0.983532	0.0415045	0.109954
25.7936	25.8354	25.6436	26.718	26.3213	26.4386	25.5365	25.5909	25.1379	26.7998	26.1885	26.1004	25.4079	25.879	NaN	25.6496	26.0738	26.1996	27.5249	26.7629	26.019	S	2	___1						GTPase activator activity;molecular_function	actin filament organization;morphogenesis of an epithelial sheet;negative regulation of small GTPase mediated signal transduction;phagocytosis, engulfment;positive regulation of GTPase activity;signal transduction	phagocytic cup	Rho GTPase cycle;Signal Transduction;Signaling by Rho GTPases	+	0.99943	0.0181266	64.654	22.463	64.654	0.2833	3667500000	356	1.02214	0.444173	0.33578	1.32084	0.348825	0.891506	0.221718	0.625292
29.0069	29.0895	28.7802	29.3327	29.5333	29.6995	29.3709	29.0298	29.0099	29.082	28.9438	28.849	28.9504	28.7972	28.846	29.1403	28.6702	28.8031	29.3781	29.3613	29.1725	S	3	___1						GTPase activator activity;molecular_function	actin filament organization;morphogenesis of an epithelial sheet;negative regulation of small GTPase mediated signal transduction;phagocytosis, engulfment;positive regulation of GTPase activity;signal transduction	phagocytic cup	Rho GTPase cycle;Signal Transduction;Signaling by Rho GTPases	+	0.999988	5.24329e-127	430.51	420.47	303.08	0.097951	12671000000	537	0.524372	0.686663	-0.177979	-0.714061	1.01813	0.788057	-0.272359	-1.20745
27.2065	27.2122	27.0307	NaN	NaN	NaN	NaN	27.0426	26.7747	27.1883	27.0833	27.4924	27.1472	27.5641	27.4411	27.4458	NaN	27.2761	NaN	NaN	NaN	S	4	___1											0.998089	7.8558e-15	156.61	147.28	149.87	0.62066	2059100000	36	0.819121	0.549084	0.241126	1.06674	1.06643	0.727162	0.475467	1.6491
23.3919	23.5299	22.991	22.4298	NaN	23.6289	23.4512	22.7994	23.2198	23.5678	22.7624	23.3184	23.0413	23.358	23.3515	23.1435	23.5572	23.2311	23.2564	22.8631	22.7471	S	2	___1						double-stranded RNA binding;enzyme binding;GTP binding;GTPase activity;nucleotide binding;protein binding;protein kinase binding;structural constituent of cytoskeleton;ubiquitin protein ligase binding	cellular response to interleukin-4;cytoskeleton organization;microtubule cytoskeleton organization;microtubule-based process	cytoplasm;cytoplasmic microtubule;cytoskeleton;cytosol;membrane raft;microtubule;microtubule cytoskeleton;myelin sheath	Adaptive Immune System;Anchoring of the basal body to the plasma membrane;Asparagine N-linked glycosylation;AURKA Activation by TPX2;Axon guidance;Carboxyterminal post-translational modifications of tubulin;Cell Cycle;Cell Cycle, Mitotic;Cellular responses to external stimuli;Cellular responses to stress;Centrosome maturation;Cilium Assembly;COPI-dependent Golgi-to-ER retrograde traffic;COPI-inde…		1	4.62039e-07	132.25	111.25	106.19	-1.3343	194850000	340	0.231291	0.834338	0.147452	0.421232	0.16139	0.950418	0.0934455	0.294298
24.9018	25.0986	25.3012	25.0769	24.6153	25.0159	25.6233	25.2987	24.9856	25.2645	25.3333	25.6559	25.2369	25.5018	24.9316	25.7874	25.5825	25.6501	25.0348	25.0128	25.1687	S	2	___1						chromatin binding;DNA binding;protein binding;protein heterodimerization activity;RNA polymerase II proximal promoter sequence-specific DNA binding;sequence-specific DNA binding;transcription factor activity, RNA polymerase II distal enhancer sequence-specific binding;transcriptional activator activity, RNA polymerase II proximal promoter sequence-specific DNA binding	angiogenesis;blood vessel morphogenesis;definitive hemopoiesis;hemopoiesis;lens morphogenesis in camera-type eye;locomotory behavior;megakaryocyte development;multicellular organism development;negative regulation of cardiac muscle cell proliferation;negative regulation of myeloid cell differentiation;negative regulation of neuron differentiation;positive regulation of transcription by RNA polyme…	nucleoplasm;nucleus;transcription factor complex			0.999503	3.61576e-09	148.83	131.94	148.83	-0.49879	851080000	169	0.392612	0.727243	-0.20204	-0.636932	0.116497	0.96135	-0.0791423	-0.228056
NaN	NaN	NaN	NaN	26.7777	26.7094	25.8021	26.1642	NaN	NaN	NaN	NaN	NaN	25.5229	NaN	NaN	NaN	NaN	26.81	26.6443	26.8371	S	2	___1						apolipoprotein binding;chaperone binding;DNA binding;enzyme binding;Hsp90 protein binding;identical protein binding;lipoprotein particle binding;microtubule binding;microtubule lateral binding;protein binding;protein homodimerization activity;protein kinase binding;receptor ligand activity;SH3 domain binding;tubulin binding	adult walking behavior;amyloid fibril formation;axo-dendritic transport;axon extension;axonogenesis;intracellular distribution of mitochondria;learning or memory;memory;microtubule cytoskeleton organization;microtubule polymerization;mitochondrion transport along microtubule;negative regulation of establishment of protein localization to mitochondrion;negative regulation of gene expression;negati…	axolemma;axon;axoneme;cell body;cell projection;cytoplasm;cytoplasmic ribonucleoprotein granule;cytoskeleton;cytosol;dendrite;growth cone;membrane;microtubule;microtubule associated complex;microtubule cytoskeleton;neurofibrillary tangle;neuronal cell body;nuclear periphery;nuclear speck;nucleus;plasma membrane;postsynaptic density;somatodendritic compartment;tubulin complex	Apoptosis;Apoptotic cleavage of cellular proteins;Apoptotic execution phase;Caspase-mediated cleavage of cytoskeletal proteins;Programmed Cell Death		0.957139	3.08184e-12	186.98	175.72	148.52	0.10563	749130000	148	0	1	NaN	0	0	0.996416	-0.460258	0
NaN	NaN	25.6865	NaN	NaN	NaN	NaN	NaN	NaN	NaN	NaN	25.7523	NaN	NaN	NaN	NaN	NaN	NaN	NaN	NaN	NaN	S	2	___1						apolipoprotein binding;chaperone binding;DNA binding;enzyme binding;Hsp90 protein binding;identical protein binding;lipoprotein particle binding;microtubule binding;microtubule lateral binding;protein binding;protein homodimerization activity;protein kinase binding;receptor ligand activity;SH3 domain binding;tubulin binding	adult walking behavior;amyloid fibril formation;axo-dendritic transport;axon extension;axonogenesis;intracellular distribution of mitochondria;learning or memory;memory;microtubule cytoskeleton organization;microtubule polymerization;mitochondrion transport along microtubule;negative regulation of establishment of protein localization to mitochondrion;negative regulation of gene expression;negati…	axolemma;axon;axoneme;cell body;cell projection;cytoplasm;cytoplasmic ribonucleoprotein granule;cytoskeleton;cytosol;dendrite;growth cone;membrane;microtubule;microtubule associated complex;microtubule cytoskeleton;neurofibrillary tangle;neuronal cell body;nuclear periphery;nuclear speck;nucleus;plasma membrane;postsynaptic density;somatodendritic compartment;tubulin complex	Apoptosis;Apoptotic cleavage of cellular proteins;Apoptotic execution phase;Caspase-mediated cleavage of cytoskeletal proteins;Programmed Cell Death		0.963694	9.2542e-06	116.9	105.98	116.9	0.33469	110520000	151	0	1	NaN	0	-4.34294e-08	1	0	0
NaN	NaN	NaN	NaN	NaN	26.9621	NaN	NaN	26.766	NaN	NaN	NaN	NaN	NaN	NaN	NaN	NaN	NaN	27.731	27.828	NaN	S	2	___1						GTPase activator activity	positive regulation of GTPase activity;regulation of small GTPase mediated signal transduction	cytoplasm;cytosol;nucleus;plasma membrane			1	0.00410773	95.311	23.269	68.456	-2.9617	705900000	816	0	1	NaN	0	0	0.996345	NaN	0
24.8717	24.3545	NaN	24.4492	25.2142	25.7799	24.5315	NaN	25.3422	25.2309	25.1447	24.4944	25.3438	24.7248	23.9302	24.967	24.5627	24.779	25.2875	25.141	25.8555	S	2	___1						GTPase activator activity;protein heterodimerization activity	activation of GTPase activity;positive regulation of GTPase activity;Ral protein signal transduction;regulation of exocyst localization;regulation of protein localization;regulation of small GTPase mediated signal transduction	cytoplasm;cytosol;nucleus;plasma membrane			0.998984	4.81085e-12	181.54	166.88	140.55	0.25156	3367900000	373	0.244045	0.787003	-0.323783	-0.557432	0.163233	0.936842	-0.270566	-0.381885
25.7777	26.1487	25.8701	26.2367	26.6299	26.7893	26.1498	26.1664	26.4757	26.1483	26.4323	26.4835	26.0252	26.3882	26.003	25.981	26.3759	25.8387	26.8743	27.2957	27.5351	S	2	___1						GTPase activator activity;protein heterodimerization activity	activation of GTPase activity;positive regulation of GTPase activity;Ral protein signal transduction;regulation of exocyst localization;regulation of protein localization;regulation of small GTPase mediated signal transduction	cytoplasm;cytosol;nucleus;plasma membrane		+	0.997851	1.44939e-15	242.9	183.75	227	0.19719	7430700000	857	1.01214	0.445146	-0.331799	-1.3071	0.312231	0.917951	-0.125181	-0.474569
25.9223	26.2493	26.2573	26.8342	26.9788	27.0235	26.3475	25.875	25.4335	26.4098	26.3212	26.2336	25.8129	25.7149	26.0003	26.0715	25.5383	25.8013	27.3912	27.4527	27.4698	S	2	___1					+	GTPase activator activity;protein heterodimerization activity	activation of GTPase activity;positive regulation of GTPase activity;Ral protein signal transduction;regulation of exocyst localization;regulation of protein localization;regulation of small GTPase mediated signal transduction	cytoplasm;cytosol;nucleus;plasma membrane		+	0.999999	1.44939e-15	242.9	183.75	242.9	0.38647	8301900000	858	0.378019	0.70981	0.257607	0.667245	0.0529984	0.982724	-0.0426222	-0.113088
NaN	NaN	27.3722	NaN	NaN	NaN	NaN	NaN	NaN	NaN	NaN	27.7351	27.459	NaN	NaN	NaN	NaN	27.6306	NaN	NaN	NaN	S	2	___1						GTPase activator activity;protein heterodimerization activity	activation of GTPase activity;positive regulation of GTPase activity;Ral protein signal transduction;regulation of exocyst localization;regulation of protein localization;regulation of small GTPase mediated signal transduction	cytoplasm;cytosol;nucleus;plasma membrane			0.843698	0.0040954	93.178	56.593	93.178	-0.18736	789400000	479	0	1	NaN	0	0	0.996274	NaN	0
27.2607	27.6423	NaN	28.1868	27.9596	28.0707	27.2051	27.5373	27.3421	27.7066	NaN	NaN	NaN	27.4532	27.263	27.3223	27.3024	NaN	28.5219	28.3963	28.7554	S	2	___1						GTPase activator activity;protein heterodimerization activity	activation of GTPase activity;positive regulation of GTPase activity;Ral protein signal transduction;regulation of exocyst localization;regulation of protein localization;regulation of small GTPase mediated signal transduction	cytoplasm;cytosol;nucleus;plasma membrane		+	0.986454	0.00108945	111.61	67.799	91.867	-0.080594	3827500000	480	0.176252	0.885662	0.0899986	0.31145	0.00756676	0.996584	-0.0033652	-0.0138369
24.7874	24.8298	24.8115	24.8495	25.1365	25.1909	24.9562	24.7705	25.1674	24.8889	25.1178	25.1206	24.6726	24.5877	24.6779	24.6648	24.4237	24.325	25.5175	25.4024	25.527	S	2	___1						GTPase activator activity;protein heterodimerization activity	activation of GTPase activity;positive regulation of GTPase activity;Ral protein signal transduction;regulation of exocyst localization;regulation of protein localization;regulation of small GTPase mediated signal transduction	cytoplasm;cytosol;nucleus;plasma membrane		+	1	3.60696e-06	165.15	81.839	165.15	-0.51046	686090000	696	0.602368	0.683901	-0.155123	-0.720385	1.26346	0.730779	-0.318641	-1.45935
NaN	28.4105	NaN	NaN	28.6948	28.8502	NaN	NaN	NaN	28.3842	NaN	NaN	NaN	NaN	NaN	NaN	NaN	NaN	28.8961	NaN	28.8993	S	2	___1						GTPase activator activity;protein heterodimerization activity	activation of GTPase activity;positive regulation of GTPase activity;Ral protein signal transduction;regulation of exocyst localization;regulation of protein localization;regulation of small GTPase mediated signal transduction	cytoplasm;cytosol;nucleus;plasma membrane			0.997983	6.23073e-05	118.76	118.76	110.38	0.39534	2625800000	765	0	1	NaN	0	-4.34294e-08	1	0	0
24.7658	24.5708	NaN	24.702	NaN	NaN	NaN	24.354	NaN	24.6499	NaN	NaN	24.3402	24.4406	24.998	NaN	24.6352	24.1763	NaN	NaN	NaN	S	2	___1						guanyl-nucleotide exchange factor activity;Ral guanyl-nucleotide exchange factor activity	regulation of Ral protein signal transduction;small GTPase mediated signal transduction	cellular_component;cytoplasm;intracellular;membrane;plasma membrane			0.674281	0.0110295	61.233	24.808	61.233	-0.10855	251040000	291	0	1	0.314283	0	0	0.996203	0.238909	0
24.0566	24.7586	24.2989	24.9465	24.679	24.4773	24.4588	24.8591	24.99	24.6126	24.9704	24.3288	24.9445	24.9878	24.1264	23.6102	24.5375	24.9537	24.4078	24.6352	23.5057	S	3	___1						calmodulin binding;microtubule binding;microtubule minus-end binding;spectrin binding	cytoskeleton organization;microtubule cytoskeleton organization;neuron projection development;regulation of cell morphogenesis;regulation of microtubule polymerization	cytoplasm;cytoskeleton;microtubule;microtubule minus-end			0.999863	8.414e-25	229.46	214.79	229.46	-0.13094	529180000	1069	0.69586	0.5132	-0.397932	-1.10361	0.0917582	0.970119	-0.0830313	-0.196506
24.6905	25.1704	24.9566	25.2143	25.9232	25.212	25.7137	25.0606	25.3069	25.4573	25.0776	24.6649	24.8891	25.0933	25.1446	24.865	24.9317	25.3073	25.0447	24.839	25.7855	S	3	___1						calmodulin binding;microtubule binding;microtubule minus-end binding;spectrin binding	cytoskeleton organization;microtubule cytoskeleton organization;neuron projection development;regulation of cell morphogenesis;regulation of microtubule polymerization	cytoplasm;cytoskeleton;microtubule;microtubule minus-end			1	1.01152e-29	234.72	228.75	234.72	-0.13671	2559400000	734	0.828726	0.462021	-0.421236	-1.25507	0.70539	0.814243	-0.318083	-1.04023
NaN	NaN	NaN	NaN	25.9789	NaN	NaN	NaN	NaN	NaN	NaN	NaN	NaN	NaN	NaN	NaN	NaN	NaN	NaN	25.9297	NaN	S	2	___1						calmodulin binding;microtubule binding;microtubule minus-end binding;spectrin binding	cytoskeleton organization;microtubule cytoskeleton organization;neuron projection development;regulation of cell morphogenesis;regulation of microtubule polymerization	cytoplasm;cytoskeleton;microtubule;microtubule minus-end			0.967476	8.06542e-05	104.73	82.836	93.424	2.4062	130050000	1133	-4.34294e-08	1	0	0	-4.34294e-08	1	0	0
25.989	26.1343	26.0994	26.0527	26.2103	26.1791	25.545	25.7696	25.7663	26.4356	26.2163	26.4068	25.5765	25.3418	25.8739	25.4825	25.3724	25.5681	26.66	26.6407	25.9865	S	3	___1						calmodulin binding;microtubule binding;microtubule minus-end binding;spectrin binding	cytoskeleton organization;microtubule cytoskeleton organization;neuron projection development;regulation of cell morphogenesis;regulation of microtubule polymerization	cytoplasm;cytoskeleton;microtubule;microtubule minus-end		+	0.998417	0.00266944	75.215	57.65	75.215	0.17199	1427600000	1353	1.9363	0.252298	0.38063	2.04348	0.219183	0.939565	-0.0962016	-0.355026
25.2718	25.6184	25.3562	25.7289	26.3099	26.2485	25.7492	25.3847	25.6582	25.7377	25.7673	25.5726	25.3589	25.1268	25.1591	25.4313	25.4176	25.2901	25.979	25.7939	25.9427	S	2	___1						calmodulin binding;microtubule binding;microtubule minus-end binding;spectrin binding	cytoskeleton organization;microtubule cytoskeleton organization;neuron projection development;regulation of cell morphogenesis;regulation of microtubule polymerization	cytoplasm;cytoskeleton;microtubule;microtubule minus-end		+	1	6.86466e-08	142.03	131.92	130.87	0.069977	1571200000	553	0.529358	0.682702	-0.181904	-0.723857	1.35975	0.722567	-0.382434	-1.65256
26.2123	26.2197	26.167	26.4292	26.8422	26.9838	26.4264	26.246	26.2942	NaN	25.9695	26.2478	26.2499	26.1822	26.2181	26.3816	26.4636	26.199	26.4795	26.8138	26.3716	S	3	___1						calmodulin binding;microtubule binding;microtubule minus-end binding;spectrin binding	cytoskeleton organization;microtubule cytoskeleton organization;neuron projection development;regulation of cell morphogenesis;regulation of microtubule polymerization	cytoplasm;cytoskeleton;microtubule;microtubule minus-end		+	0.852595	1.70566e-05	110.56	99.519	82.267	-0.2471	2668000000	560	1.02086	0.649482	-0.122562	-0.783852	0.854743	0.884191	-0.10548	-0.670356
24.0382	NaN	NaN	24.5625	24.9792	24.4667	24.4925	24.817	24.6855	24.6952	24.5765	24.6896	NaN	24.3341	24.6501	NaN	23.7795	24.7554	25.1309	24.7223	24.6989	S	3	___1						calmodulin binding;microtubule binding;microtubule minus-end binding;spectrin binding	cytoskeleton organization;microtubule cytoskeleton organization;neuron projection development;regulation of cell morphogenesis;regulation of microtubule polymerization	cytoplasm;cytoskeleton;microtubule;microtubule minus-end			0.949253	1.76462e-07	106.99	98.126	99.838	-0.28904	439500000	718	0	1	-0.626838	0	0.417601	0.887166	-0.172916	-0.642064
24.1248	23.4268	23.9308	24.3335	24.7495	24.8837	24.4237	24.1811	23.8784	24.2745	24.0504	24.256	24.0856	24.1138	23.6518	24.3433	23.5655	24.102	24.487	24.2008	24.3891	S	2	___1						GTPase activator activity	establishment of Golgi localization;Golgi localization;Golgi organization;maintenance of Golgi location;organelle transport along microtubule;positive regulation of GTPase activity;regulation of endocytosis;signal transduction	actin cytoskeleton;cell junction;cytoplasm;cytoplasmic vesicle;cytoplasmic vesicle membrane;cytoskeleton;Golgi apparatus;Golgi membrane;membrane;plasma membrane	Rho GTPase cycle;Signal Transduction;Signaling by Rho GTPases		0.998549	5.54304e-05	104.84	98.004	99.93	-0.14669	847700000	1427	0.56795	0.581518	-0.333612	-0.92394	0.411953	0.885086	-0.210658	-0.663829
25.5522	25.9393	25.782	25.881	26.4351	26.2008	25.7304	25.4482	25.5067	26.0922	26.2028	25.7596	25.4421	25.7159	25.8702	25.7055	25.4556	25.4687	26.2849	26.0887	26.0932	S	2	___1						GTPase activator activity	establishment of Golgi localization;Golgi localization;Golgi organization;maintenance of Golgi location;organelle transport along microtubule;positive regulation of GTPase activity;regulation of endocytosis;signal transduction	actin cytoskeleton;cell junction;cytoplasm;cytoplasmic vesicle;cytoplasmic vesicle membrane;cytoskeleton;Golgi apparatus;Golgi membrane;membrane;plasma membrane	Rho GTPase cycle;Signal Transduction;Signaling by Rho GTPases	+	0.999477	2.75046e-25	232.39	225.87	214.05	-0.17435	1564900000	42	0.623011	0.635495	0.196061	0.81172	0.306624	0.918415	0.114283	0.453744
25.5017	25.502	25.2148	25.2034	24.9343	24.5289	25.3115	25.0829	25.2017	25.3173	25.25	25.602	25.6646	25.7079	25.5301	25.5635	25.7389	25.429	24.9618	26.0275	26.0352	S	2	___1						GTPase activator activity	establishment of Golgi localization;Golgi localization;Golgi organization;maintenance of Golgi location;organelle transport along microtubule;positive regulation of GTPase activity;regulation of endocytosis;signal transduction	actin cytoskeleton;cell junction;cytoplasm;cytoplasmic vesicle;cytoplasmic vesicle membrane;cytoskeleton;Golgi apparatus;Golgi membrane;membrane;plasma membrane	Rho GTPase cycle;Signal Transduction;Signaling by Rho GTPases		0.999939	7.6564e-17	233.79	219	224.89	0.046216	954330000	918	0.826907	0.568748	0.207406	0.959096	2.1633	0.58371	0.435464	2.3541
24.1504	24.7115	24.4951	24.5568	25.0597	25.1813	23.5753	23.5932	23.3163	24.4642	24.2662	24.2959	24.6255	NaN	24.1315	23.7052	24.3054	24.1777	24.1416	24.1528	NaN	S	2	___1						GTPase activator activity	establishment of Golgi localization;Golgi localization;Golgi organization;maintenance of Golgi location;organelle transport along microtubule;positive regulation of GTPase activity;regulation of endocytosis;signal transduction	actin cytoskeleton;cell junction;cytoplasm;cytoplasmic vesicle;cytoplasmic vesicle membrane;cytoskeleton;Golgi apparatus;Golgi membrane;membrane;plasma membrane	Rho GTPase cycle;Signal Transduction;Signaling by Rho GTPases	+	0.998895	0.00195018	87.026	62.011	87.026	-0.23655	1352000000	1502	2.16803	0.147082	0.957403	3.34443	1.57114	0.578785	0.883548	2.78422
26.2641	NaN	26.1091	26.2827	26.9404	26.5636	NaN	26.0134	25.8059	26.2156	26.235	26.8681	26.0559	25.8726	26.231	26.0615	25.9486	26.2661	26.2848	24.5825	25.6812	S	4	___1						GTPase activator activity	establishment of Golgi localization;Golgi localization;Golgi organization;maintenance of Golgi location;organelle transport along microtubule;positive regulation of GTPase activity;regulation of endocytosis;signal transduction	actin cytoskeleton;cell junction;cytoplasm;cytoplasmic vesicle;cytoplasmic vesicle membrane;cytoskeleton;Golgi apparatus;Golgi membrane;membrane;plasma membrane	Rho GTPase cycle;Signal Transduction;Signaling by Rho GTPases		0.999971	4.76233e-10	154.45	149.96	154.45	0.26459	1454500000	851	0.780086	0.536447	0.276937	1.20661	0.37557	0.905387	0.143491	0.564135
23.3644	23.9535	NaN	23.7169	NaN	24.3894	23.4328	24.2326	23.2686	23.5739	NaN	23.5616	23.6401	23.6814	23.2704	NaN	NaN	23.308	23.4333	24.3634	NaN	S	3	___1						GTPase activator activity	establishment of Golgi localization;Golgi localization;Golgi organization;maintenance of Golgi location;organelle transport along microtubule;positive regulation of GTPase activity;regulation of endocytosis;signal transduction	actin cytoskeleton;cell junction;cytoplasm;cytoplasmic vesicle;cytoplasmic vesicle membrane;cytoskeleton;Golgi apparatus;Golgi membrane;membrane;plasma membrane	Rho GTPase cycle;Signal Transduction;Signaling by Rho GTPases		0.985553	4.39705e-05	100.9	91.845	100.9	-0.42634	208750000	472	0.0104452	0.99974	0.0143143	0.0263766	0.128652	0.950727	-0.113986	-0.268093
24.5259	NaN	NaN	24.8898	25.2511	25.5914	25.2113	24.7636	24.7783	NaN	NaN	24.968	24.8378	24.8522	25.043	24.6084	NaN	NaN	24.9899	NaN	NaN	S	2	___1						GTPase activator activity	establishment of Golgi localization;Golgi localization;Golgi organization;maintenance of Golgi location;organelle transport along microtubule;positive regulation of GTPase activity;regulation of endocytosis;signal transduction	actin cytoskeleton;cell junction;cytoplasm;cytoplasmic vesicle;cytoplasmic vesicle membrane;cytoskeleton;Golgi apparatus;Golgi membrane;membrane;plasma membrane	Rho GTPase cycle;Signal Transduction;Signaling by Rho GTPases		0.898385	1.52295e-05	136.38	100.85	98.902	-1.1324	428400000	1729	0	1	-0.391804	0	0.0138189	0.995876	-0.00672658	-0.0257696
26.1347	25.2065	26.5241	27.2278	25.5043	25.5002	25.7322	25.8606	25.2983	26.1255	26.8453	24.9553	25.494	25.3117	26.9023	26.3543	26.2814	25.6127	25.4959	25.587	NaN	S	3	___1						GTPase activator activity	establishment of Golgi localization;Golgi localization;Golgi organization;maintenance of Golgi location;organelle transport along microtubule;positive regulation of GTPase activity;regulation of endocytosis;signal transduction	actin cytoskeleton;cell junction;cytoplasm;cytoplasmic vesicle;cytoplasmic vesicle membrane;cytoskeleton;Golgi apparatus;Golgi membrane;membrane;plasma membrane	Rho GTPase cycle;Signal Transduction;Signaling by Rho GTPases		0.811486	0.057957	40.968	36.87	40.968	-0.6007	1376100000	438	0.311087	0.738552	0.324752	0.617134	0.197307	0.923477	0.272283	0.431782
25.4487	25.9772	25.6767	25.9458	25.8947	25.5916	25.6028	25.5458	25.2868	25.9686	25.6041	25.655	25.3209	25.342	25.4113	25.4441	25.4823	25.4509	26.1922	26.2327	25.7627	S	3	___1						GTPase activator activity	establishment of Golgi localization;Golgi localization;Golgi organization;maintenance of Golgi location;organelle transport along microtubule;positive regulation of GTPase activity;regulation of endocytosis;signal transduction	actin cytoskeleton;cell junction;cytoplasm;cytoplasmic vesicle;cytoplasmic vesicle membrane;cytoskeleton;Golgi apparatus;Golgi membrane;membrane;plasma membrane	Rho GTPase cycle;Signal Transduction;Signaling by Rho GTPases	+	0.999953	4.36375e-19	228.19	188.28	99.044	-0.24418	1485500000	454	0.541677	0.645248	0.222401	0.790509	0.524196	0.894503	-0.120407	-0.599042
26.1552	26.1201	26.5149	26.7339	26.7233	26.8761	26.3496	26.395	26.3795	25.9123	26.4314	26.4617	26.4711	26.5309	26.2152	26.4991	26.8742	26.7414	26.6399	27.1329	26.9261	S	2	___1						GTPase activator activity	establishment of Golgi localization;Golgi localization;Golgi organization;maintenance of Golgi location;organelle transport along microtubule;positive regulation of GTPase activity;regulation of endocytosis;signal transduction	actin cytoskeleton;cell junction;cytoplasm;cytoplasmic vesicle;cytoplasmic vesicle membrane;cytoskeleton;Golgi apparatus;Golgi membrane;membrane;plasma membrane	Rho GTPase cycle;Signal Transduction;Signaling by Rho GTPases	+	1	1.35738e-19	240.34	221.52	216.6	3.2315	2829400000	875	0.366717	0.801511	-0.111283	-0.49059	0.115435	0.977886	0.0310574	0.157053
26.4475	26.7136	26.5381	26.4876	26.8616	26.5643	26.7732	26.0906	26.7303	26.8669	26.5378	26.5797	26.5735	26.895	26.6988	26.372	26.3333	26.5324	26.4902	25.9008	25.9535	S	2	___1						GTPase activator activity	establishment of Golgi localization;Golgi localization;Golgi organization;maintenance of Golgi location;organelle transport along microtubule;positive regulation of GTPase activity;regulation of endocytosis;signal transduction	actin cytoskeleton;cell junction;cytoplasm;cytoplasmic vesicle;cytoplasmic vesicle membrane;cytoskeleton;Golgi apparatus;Golgi membrane;membrane;plasma membrane	Rho GTPase cycle;Signal Transduction;Signaling by Rho GTPases		0.859285	0.000623709	98.654	56.658	98.654	0.12232	2055800000	1848	0.0514659	0.967967	0.0350494	0.104896	0.327921	0.900376	0.191117	0.562545
27.0771	27.3009	27.3259	27.6024	26.9146	26.8085	27.3224	26.5884	26.4447	26.4871	27.427	27.5984	26.3132	25.7209	26.619	26.3775	26.161	26.1779	27.0367	27.1823	27.5973	S	2	___1						aspartic-type endopeptidase inhibitor activity;disordered domain specific binding;enzyme binding;glyceraldehyde-3-phosphate dehydrogenase (NAD+) (phosphorylating) activity;identical protein binding;microtubule binding;NAD binding;NADP binding;oxidoreductase activity;oxidoreductase activity, acting on the aldehyde or oxo group of donors, NAD or NADP as acceptor;peptidyl-cysteine S-nitrosylase acti…	antimicrobial humoral immune response mediated by antimicrobial peptide;apoptotic process;cellular response to interferon-gamma;defense response to fungus;glucose metabolic process;glycolytic process;killing by host of symbiont cells;killing of cells of other organism;microtubule cytoskeleton organization;multicellular organism development;negative regulation of endopeptidase activity;negative re…	cytoplasm;cytoskeleton;cytosol;GAIT complex;intracellular membrane-bounded organelle;lipid droplet;microtubule cytoskeleton;mitochondrion;myelin sheath;nuclear membrane;nucleus;plasma membrane		+	0.888591	1.2871e-11	174.68	159.49	174.68	0.011849	3683700000	234	0.72695	0.491747	0.449477	1.17333	0.681214	0.781118	-0.56745	-1.18551
NaN	22.2484	NaN	23.0341	NaN	NaN	NaN	NaN	NaN	NaN	NaN	22.727	NaN	NaN	NaN	NaN	NaN	NaN	NaN	NaN	NaN	S	2	___1						aspartic-type endopeptidase inhibitor activity;disordered domain specific binding;enzyme binding;glyceraldehyde-3-phosphate dehydrogenase (NAD+) (phosphorylating) activity;identical protein binding;microtubule binding;NAD binding;NADP binding;oxidoreductase activity;oxidoreductase activity, acting on the aldehyde or oxo group of donors, NAD or NADP as acceptor;peptidyl-cysteine S-nitrosylase acti…	antimicrobial humoral immune response mediated by antimicrobial peptide;apoptotic process;cellular response to interferon-gamma;defense response to fungus;flagellated sperm motility;glucose metabolic process;glycolytic process;killing by host of symbiont cells;killing of cells of other organism;microtubule cytoskeleton organization;multicellular organism development;negative regulation of endopep…	cilium;cytoplasm;cytoskeleton;cytosol;GAIT complex;intracellular membrane-bounded organelle;lipid droplet;microtubule cytoskeleton;mitochondrion;motile cilium;myelin sheath;nuclear membrane;nucleus;plasma membrane;sperm fibrous sheath;sperm principal piece	Gluconeogenesis;Glucose metabolism;Glycolysis;Metabolism;Metabolism of carbohydrates		0.886235	0.0626907	43.81	30.747	43.81	-1.9623	20514000	265	0	1	NaN	0	-4.34294e-08	1	0	0
25.1694	25.5835	25.3658	25.7804	26.0846	25.8812	25.7511	25.6276	25.4576	25.6161	25.3971	25.7912	25.3752	25.1351	25.5612	25.1907	25.2744	25.0524	26.0139	26.0419	26.2798	S	2	___1						metal ion binding;nucleic acid binding;nucleotidyltransferase activity;protein binding;RNA uridylyltransferase activity;transferase activity;zinc ion binding	cytokine production;gene silencing by RNA;histone mRNA catabolic process;interleukin-6-mediated signaling pathway;miRNA catabolic process;miRNA metabolic process;negative regulation of NF-kappaB transcription factor activity;positive regulation of interleukin-6 production;pre-miRNA processing;regulation of lipopolysaccharide-mediated signaling pathway;RNA 3'-end processing;stem cell population ma…	cytoplasm;cytosol;nucleolus;nucleus		+	1	0.00496042	91.265	53.921	53.124	0.4847	1091800000	92	0.748577	0.56543	-0.239224	-0.969487	0.785041	0.820749	-0.254934	-1.02048
22.4824	22.9596	22.7305	22.8762	23.4743	24.1	22.8965	22.5297	22.8949	23.3452	23.1709	23.3415	22.6662	22.958	22.575	22.4483	22.5396	22.8272	23.7029	23.6949	23.2713	S	3	___1						metal ion binding;nucleic acid binding;nucleotidyltransferase activity;protein binding;RNA uridylyltransferase activity;transferase activity;zinc ion binding	cytokine production;gene silencing by RNA;histone mRNA catabolic process;interleukin-6-mediated signaling pathway;miRNA catabolic process;miRNA metabolic process;negative regulation of NF-kappaB transcription factor activity;positive regulation of interleukin-6 production;pre-miRNA processing;regulation of lipopolysaccharide-mediated signaling pathway;RNA 3'-end processing;stem cell population ma…	cytoplasm;cytosol;nucleolus;nucleus		+	0.965952	7.55079e-07	130.52	125.9	130.52	0.38136	188370000	137	0.0962581	0.941775	-0.0495192	-0.17433	0.0857682	0.978293	-0.0406373	-0.151616
24.1146	24.7151	24.5582	24.473	24.6298	24.7179	24.3211	25.0362	24.4613	24.9609	24.3266	24.2987	24.5311	24.4658	24.4953	24.5958	24.9844	24.6803	24.4206	24.3166	23.8532	S	3	___1						molecular_function	biological_process	nucleus			0.999996	6.66686e-10	152.64	146.55	152.64	-0.8747	617480000	142	0.194655	0.854316	-0.143593	-0.374749	0.189621	0.941091	-0.108801	-0.340464
20.8746	21.3969	21.9756	21.0413	NaN	28.3495	21.6534	22.129	27.3996	NaN	20.6239	21.5043	26.9799	27.6954	27.5032	21.9223	27.8479	27.1339	22.8862	22.7478	21.2261	S	3	___1						Atg12 activating enzyme activity;Atg8 activating enzyme activity;protein binding;protein homodimerization activity;transcription factor binding;ubiquitin-like modifier activating enzyme activity	adult walking behavior;aging;amino acid homeostasis;autophagosome assembly;autophagy;autophagy of host cells involved in interaction with symbiont;autophagy of mitochondrion;cardiac muscle cell development;cellular homeostasis;cellular response to hyperoxia;cellular response to morphine;cellular response to nitrogen starvation;cellular response to reactive oxygen species;cellular response to star…	axon;axoneme;cytoplasm;cytosol;phagophore assembly site	Adaptive Immune System;Antigen processing: Ubiquitination & Proteasome degradation;Cellular responses to external stimuli;Class I MHC mediated antigen processing & presentation;Immune System;Innate Immune System;Macroautophagy;Neutrophil degranulation		0.999997	6.63886e-53	281.37	277.95	281.37	-0.62301	2587200000	666	0.547143	0.491355	-2.31162	-1.1743	0.923922	0.655084	3.66549	1.87625
NaN	NaN	NaN	NaN	NaN	NaN	NaN	NaN	NaN	NaN	NaN	NaN	NaN	NaN	NaN	NaN	NaN	NaN	23.6918	NaN	23.3034	S	3	___1						DNA binding;protein binding;protein domain specific binding	cell cycle;cell cycle arrest;cell differentiation;multicellular organism development;myeloid progenitor cell differentiation;transcription, DNA-templated	cytoplasm;motile cilium;non-motile cilium;nucleus			0.54595	1.95675e-07	133.68	125.02	133.68	0.18843	23901000	7	-4.34294e-08	1	0	0	-4.34294e-08	1	0	0
25.1525	25.2297	24.9668	24.0708	24.5192	24.533	25.2113	24.8225	25.1284	24.9873	24.0975	24.8099	25.2549	25.44	25.2367	25.6883	25.1005	25.6747	NaN	24.1319	NaN	S	3	___1						DNA binding;protein binding;protein domain specific binding	cell cycle;cell cycle arrest;cell differentiation;multicellular organism development;myeloid progenitor cell differentiation;transcription, DNA-templated	cytoplasm;motile cilium;non-motile cilium;nucleus		+	0.983293	5.90474e-19	210.14	210.14	184.2	0.22221	831140000	8	0.165566	0.907158	0.0622565	0.257617	0.885804	0.801381	0.25646	1.09178
25.7517	26.3059	25.7538	25.1822	25.9002	25.7922	26.6364	26.0599	26.0924	26.4902	26.1071	26.0166	26.4399	26.3127	26.2833	26.3157	25.8376	26.2567	25.5281	25.4691	25.3041	S	2	___1						DNA binding;protein binding;protein domain specific binding	cell cycle;cell cycle arrest;cell differentiation;multicellular organism development;myeloid progenitor cell differentiation;transcription, DNA-templated	cytoplasm;motile cilium;non-motile cilium;nucleus		+	1	5.61153e-05	144.77	84.837	136.52	-0.096543	1451100000	34	0.548799	0.595788	-0.325736	-0.898313	0.160212	0.951326	0.0824089	0.281177
23.9683	24.0601	23.2053	23.3059	23.6367	23.0268	23.2807	23.9265	23.8784	23.5642	23.5156	23.5283	24.1174	23.869	23.9144	23.3729	23.327	23.8497	23.1753	23.4502	23.6766	S	2	___1						endopeptidase activator activity;protease binding;proteasome binding;protein binding;ubiquitin binding	adipose tissue development;follicle-stimulating hormone signaling pathway;oogenesis;ovarian follicle development;positive regulation of endopeptidase activity;positive regulation of growth hormone receptor signaling pathway;proteasome assembly;regulation of T cell differentiation in thymus;seminiferous tubule development;Sertoli cell development;spermatid development;thymus development;transcript…	cytoplasm;cytosol;nucleoplasm;nucleus;plasma membrane;proteasome complex;proteasome regulatory particle, lid subcomplex	Deubiquitination;Metabolism of proteins;Post-translational protein modification;Ub-specific processing proteases;UCH proteinases		1	4.33591e-12	209.6	202.62	178.47	-0.1648	4045800000	405	0.0496654	0.965093	0.0494048	0.111926	0.542433	0.842295	0.271771	0.845779
NaN	25.1865	24.724	24.5541	25.5745	25.2876	25.0591	24.9345	25.0425	25.1261	24.9196	24.8298	24.8146	24.4359	25.536	24.8427	24.9352	24.3305	25.1659	25.1616	25.3781	S	2	___1						endopeptidase activator activity;protease binding;proteasome binding;protein binding;ubiquitin binding	adipose tissue development;follicle-stimulating hormone signaling pathway;oogenesis;ovarian follicle development;positive regulation of endopeptidase activity;positive regulation of growth hormone receptor signaling pathway;proteasome assembly;regulation of T cell differentiation in thymus;seminiferous tubule development;Sertoli cell development;spermatid development;thymus development;transcript…	cytoplasm;cytosol;nucleoplasm;nucleus;plasma membrane;proteasome complex;proteasome regulatory particle, lid subcomplex	Deubiquitination;Metabolism of proteins;Post-translational protein modification;Ub-specific processing proteases;UCH proteinases		0.93242	0.00020013	93.804	80.197	93.804	0.83521	684110000	211	0.112039	0.930949	-0.0567757	-0.20307	0.0911708	0.969427	-0.0831763	-0.195699
30.3418	29.4633	30.4251	30.261	29.6657	30.2112	30.0246	29.9753	30.1381	30.1589	30.1973	30.4391	30.1231	29.8563	30.2601	30.8384	30.7266	30.3669	29.274	30.1253	30.0581	S	2	___1						cholesterol binding;cyclin binding;hedgehog family protein binding;hedgehog receptor activity;heparin binding;patched binding;protein binding;protein-containing complex binding;smoothened binding;zinc ion binding	animal organ morphogenesis;brain development;branching involved in ureteric bud morphogenesis;cell differentiation involved in kidney development;cell fate determination;cell proliferation involved in metanephros development;cellular response to cholesterol;commissural neuron axon guidance;dorsal/ventral neural tube patterning;dorsal/ventral pattern formation;embryonic limb morphogenesis;embryoni…	axonal growth cone;caveola;cilium;dendritic growth cone;extracellular region;Golgi apparatus;integral component of membrane;integral component of plasma membrane;intracellular membrane-bounded organelle;membrane;midbody;nucleus;perinuclear region of cytoplasm;plasma membrane;postsynaptic density	Activation of SMO;Hedgehog 'off' state;Hedgehog 'on' state;Ligand-receptor interactions;Signal Transduction;Signaling by Hedgehog		0.996508	0.0345429	47.916	19.776	47.916	0.50943	118400000000	126	0.0333606	0.981774	0.030763	0.0747745	0.0944957	0.977141	0.0338561	0.148493
26.4256	26.5928	26.4827	26.3438	26.9546	26.8148	26.5255	25.9457	26.344	27.0174	26.5928	26.5792	26.1798	26.2037	26.1107	26.141	25.9921	26.1531	26.4008	26.4192	26.3325	S	2	___1						molecular_function	attachment of spindle microtubules to kinetochore;cell cycle;cell division	chromosome;chromosome, centromeric region;condensed chromosome kinetochore;kinetochore;Ndc80 complex;nucleus	Amplification of signal from unattached kinetochores via a MAD2 inhibitory signal;Amplification of signal from the kinetochores;Cell Cycle;Cell Cycle Checkpoints;Cell Cycle, Mitotic;M Phase;Mitotic Anaphase;Mitotic Metaphase and Anaphase;Mitotic Prometaphase;Mitotic Spindle Checkpoint;Resolution of Sister Chromatid Cohesion;RHO GTPase Effectors;RHO GTPases Activate Formins;Separation of Sister Ch…	+	1	0.00058286	125.83	81.111	60.102	-0.22853	1906100000	82	0.570898	0.63036	0.228615	0.822046	0.243695	0.931993	-0.10705	-0.391445
26.4993	26.5494	26.8356	27.3725	27.1206	26.9197	26.9736	27.3254	27.5675	26.7684	26.7889	26.8316	27.3039	26.8395	26.7239	26.8724	27.0366	26.9318	26.9205	27.1178	27.2414	S	3	___1						adenosine receptor binding;cysteine-type peptidase activity;hydrolase activity;identical protein binding;metal ion binding;peptidase activity;protein binding;thiol-dependent ubiquitin-specific protease activity;thiol-dependent ubiquitinyl hydrolase activity	negative regulation of protein ubiquitination;protein deubiquitination;protein localization to cell surface;proteolysis;regulation of protein stability;spliceosomal tri-snRNP complex assembly;ubiquitin-dependent protein catabolic process	cytoplasm;cytosol;nucleus;plasma membrane	Death Receptor Signalling;Deubiquitination;Metabolism of proteins;Post-translational protein modification;Regulation of TNFR1 signaling;Signal Transduction;TNF signaling;TNFR1-induced NFkappaB signaling pathway;TNFR1-induced proapoptotic signaling;Ub-specific processing proteases		1	2.14777e-21	213.92	198.69	210.26	-0.72691	3446600000	203	1.51361	0.234444	-0.660756	-2.18965	0.603331	0.830605	-0.333058	-0.959042
26.8411	26.7946	26.5599	27.0467	27.2192	26.3947	26.5643	26.855	26.5906	26.3832	26.71	26.7464	26.6259	26.4963	26.3098	26.6595	26.8648	26.9644	27.2832	26.8121	26.8777	S	2	___1						adenosine receptor binding;cysteine-type peptidase activity;hydrolase activity;identical protein binding;metal ion binding;peptidase activity;protein binding;thiol-dependent ubiquitin-specific protease activity;thiol-dependent ubiquitinyl hydrolase activity	negative regulation of protein ubiquitination;protein deubiquitination;protein localization to cell surface;proteolysis;regulation of protein stability;spliceosomal tri-snRNP complex assembly;ubiquitin-dependent protein catabolic process	cytoplasm;cytosol;nucleus;plasma membrane	Death Receptor Signalling;Deubiquitination;Metabolism of proteins;Post-translational protein modification;Regulation of TNFR1 signaling;Signal Transduction;TNF signaling;TNFR1-induced NFkappaB signaling pathway;TNFR1-induced proapoptotic signaling;Ub-specific processing proteases		1	5.91952e-88	359.14	341.03	292.57	-0.19889	14517000000	208	0.185718	0.900545	0.0618979	0.272407	0.669871	0.842627	-0.192676	-0.835919
24.716	24.339	24.5553	23.45	NaN	NaN	23.5289	24.0423	23.9336	24.0586	24.1603	24.2117	24.5065	24.652	24.641	24.3215	NaN	24.4508	NaN	23.6487	23.5054	S	2	___1							cell cycle;DNA biosynthetic process;transcription, DNA-templated	nucleoplasm;nucleus;transcriptional repressor complex	Cell Cycle;Cell Cycle, Mitotic;G0 and Early G1;Mitotic G1-G1/S phases	+	1	1.37893e-05	123.08	90.927	123.08	0.93463	331260000	81	1.67452	0.186574	0.701866	2.41525	2.02828	0.60604	0.764938	2.90785
23.4897	23.21	NaN	22.6984	22.7228	22.6725	22.8047	23.1595	23.1712	22.5151	NaN	23.002	23.6149	23.4207	22.2579	22.5619	NaN	23.6745	22.6451	22.8815	NaN	S	3	___1							cell cycle;DNA biosynthetic process;transcription, DNA-templated	nucleoplasm;nucleus;transcriptional repressor complex	Cell Cycle;Cell Cycle, Mitotic;G0 and Early G1;Mitotic G1-G1/S phases		0.92978	0.0431439	46.557	40.345	46.557	-1.0413	145390000	325	0.695271	0.5518	0.304744	1.06174	0.0407337	0.987345	0.0527331	0.0975741
NaN	NaN	NaN	NaN	NaN	NaN	NaN	25.6694	NaN	NaN	NaN	NaN	NaN	NaN	NaN	NaN	NaN	25.0294	NaN	NaN	NaN	S	2	___1						hydrolase activity;identical protein binding;inositol monophosphate 1-phosphatase activity;inositol monophosphate 3-phosphatase activity;inositol monophosphate 4-phosphatase activity;inositol monophosphate phosphatase activity;lithium ion binding;magnesium ion binding;manganese ion binding;metal ion binding;protein homodimerization activity	inositol biosynthetic process;inositol metabolic process;inositol phosphate dephosphorylation;phosphate-containing compound metabolic process;phosphatidylinositol biosynthetic process;phosphatidylinositol phosphorylation;signal transduction	cytoplasm	Inositol phosphate metabolism;Metabolism;Synthesis of IP2, IP, and Ins in the cytosol		0.808556	0.000495689	84.213	57.622	53.3	-2.9626	87611000	51	0	1	NaN	0	0	0.996132	NaN	0
25.6221	22.8904	25.2298	25.5144	25.7283	25.6302	NaN	NaN	NaN	NaN	NaN	NaN	NaN	NaN	NaN	NaN	25.1092	NaN	25.559	NaN	NaN	S	2	___1						hydrolase activity;identical protein binding;inositol monophosphate 1-phosphatase activity;inositol monophosphate 3-phosphatase activity;inositol monophosphate 4-phosphatase activity;inositol monophosphate phosphatase activity;lithium ion binding;magnesium ion binding;manganese ion binding;metal ion binding;protein homodimerization activity	inositol biosynthetic process;inositol metabolic process;inositol phosphate dephosphorylation;phosphate-containing compound metabolic process;phosphatidylinositol biosynthetic process;phosphatidylinositol phosphorylation;signal transduction	cytoplasm	Inositol phosphate metabolism;Metabolism;Synthesis of IP2, IP, and Ins in the cytosol		0.810789	1.56428e-06	130.12	85.155	109.36	-2.17	339850000	52	0	1	NaN	0	-4.34294e-08	1	0	0
23.3873	23.9574	24.0046	NaN	NaN	NaN	23.397	NaN	NaN	23.4606	NaN	23.471	NaN	22.1927	NaN	22.6961	23.1255	NaN	23.9259	NaN	23.9157	S	2	___1						calcium ion binding;protein binding	biological_process;cell adhesion;homophilic cell adhesion via plasma membrane adhesion molecules	integral component of membrane;integral component of plasma membrane;membrane;plasma membrane	Hemostasis;Platelet activation, signaling and aggregation;Platelet degranulation;Response to elevated platelet cytosolic Ca2+		0.999986	0.0246988	55.688	49.252	55.688	0.85346	130810000	13	0	1	0.386092	0	0	0.996061	-1.20431	0
27.4369	26.8077	26.6879	27.0409	27.1211	27.3462	27.1488	26.9935	27.1276	26.8327	27.0228	26.717	27.0837	26.7437	26.9703	26.8059	26.6757	26.8884	26.984	26.8968	27.2319	S	2	___1						ATP binding;creatine kinase activity;kinase activity;MAP kinase kinase kinase kinase activity;nucleotide binding;protein binding;protein kinase activity;protein serine/threonine kinase activity;transferase activity	activation of MAPKKK activity;intracellular signal transduction;MAPK cascade;negative regulation of apoptotic process;negative regulation of insulin secretion involved in cellular response to glucose stimulus;negative regulation of neuron projection development;negative regulation of neuron projection regeneration;neuron projection morphogenesis;phosphorylation;positive regulation of JNK cascade;…	cytoplasm	Cellular responses to external stimuli;Cellular responses to stress;Cellular Senescence;Oxidative Stress Induced Senescence		0.999494	1.04054e-23	222.53	186.5	215.59	-0.10933	3793300000	796	0.180221	0.871605	-0.112438	-0.333326	0.638991	0.861943	-0.157419	-0.745552
NaN	NaN	NaN	NaN	NaN	NaN	NaN	NaN	NaN	27.0708	NaN	NaN	NaN	NaN	NaN	NaN	NaN	NaN	NaN	NaN	NaN	S	3	___1						ATP binding;creatine kinase activity;kinase activity;MAP kinase kinase kinase kinase activity;nucleotide binding;protein binding;protein kinase activity;protein serine/threonine kinase activity;transferase activity	activation of MAPKKK activity;intracellular signal transduction;MAPK cascade;negative regulation of apoptotic process;negative regulation of insulin secretion involved in cellular response to glucose stimulus;negative regulation of neuron projection development;negative regulation of neuron projection regeneration;neuron projection morphogenesis;phosphorylation;positive regulation of JNK cascade;…	cytoplasm	Cellular responses to external stimuli;Cellular responses to stress;Cellular Senescence;Oxidative Stress Induced Senescence		0.50998	1.28415e-10	123.66	115.83	72.116	0.24643	140970000	690	-4.34294e-08	1	0	0	-4.34294e-08	1	0	0
26.918	26.9858	NaN	26.4176	26.4373	27.1386	27.0521	27.0899	26.7982	NaN	25.9782	26.4102	26.5759	24.7509	26.4154	26.3329	25.9779	27.0814	26.9585	26.6798	25.7781	S	3	___1						ATP binding;creatine kinase activity;kinase activity;MAP kinase kinase kinase kinase activity;nucleotide binding;protein binding;protein kinase activity;protein serine/threonine kinase activity;transferase activity	activation of MAPKKK activity;intracellular signal transduction;MAPK cascade;negative regulation of apoptotic process;negative regulation of insulin secretion involved in cellular response to glucose stimulus;negative regulation of neuron projection development;negative regulation of neuron projection regeneration;neuron projection morphogenesis;phosphorylation;positive regulation of JNK cascade;…	cytoplasm	Cellular responses to external stimuli;Cellular responses to stress;Cellular Senescence;Oxidative Stress Induced Senescence		0.99182	1.10555e-18	174.04	170.66	169.95	0.14405	2647400000	692	0.0806265	0.959922	-0.0282005	-0.127665	0.837545	0.727601	-1.06603	-1.54375
26.6029	NaN	26.2475	25.3421	NaN	NaN	26.918	26.5392	26.5773	26.175	26.5193	NaN	26.527	26.2656	26.2447	26.2236	26.5185	26.2403	26.1238	26.0294	26.6213	S	2	___1						ATP binding;creatine kinase activity;kinase activity;MAP kinase kinase kinase kinase activity;nucleotide binding;protein binding;protein kinase activity;protein serine/threonine kinase activity;transferase activity	activation of MAPKKK activity;intracellular signal transduction;MAPK cascade;negative regulation of apoptotic process;negative regulation of insulin secretion involved in cellular response to glucose stimulus;negative regulation of neuron projection development;negative regulation of neuron projection regeneration;neuron projection morphogenesis;phosphorylation;positive regulation of JNK cascade;…	cytoplasm	Cellular responses to external stimuli;Cellular responses to stress;Cellular Senescence;Oxidative Stress Induced Senescence		0.895879	0.000166302	123.26	100.37	69.971	-0.8	1476000000	647	0.517818	0.638824	-0.252975	-0.831573	1.03507	0.772781	-0.332387	-1.32524
25.6971	26.1606	25.4689	26.3228	26.9093	26.6009	26.2102	25.4948	25.7912	25.6883	25.8397	25.9445	24.91	25.4405	25.7157	25.4883	25.4313	25.582	26.5381	26.3135	26.1377	S	2	___1						ATP binding;creatine kinase activity;kinase activity;MAP kinase kinase kinase kinase activity;nucleotide binding;protein binding;protein kinase activity;protein serine/threonine kinase activity;transferase activity	activation of MAPKKK activity;intracellular signal transduction;MAPK cascade;negative regulation of apoptotic process;negative regulation of insulin secretion involved in cellular response to glucose stimulus;negative regulation of neuron projection development;negative regulation of neuron projection regeneration;neuron projection morphogenesis;phosphorylation;positive regulation of JNK cascade;…	cytoplasm	Cellular responses to external stimuli;Cellular responses to stress;Cellular Senescence;Oxidative Stress Induced Senescence	+	0.999998	5.51284e-08	185.99	136.57	185.99	-0.056966	1378700000	837	0.0679	0.951442	-0.0565281	-0.144709	0.689725	0.793094	-0.476662	-1.14972
27.008	26.8055	26.4684	26.5439	26.2763	26.5232	27.3858	26.4593	26.6942	26.2949	26.2882	26.5785	26.4695	26.4702	27.2496	27.4301	27.1354	26.3773	26.4554	26.8768	26.231	S	3	___1						ATP binding;creatine kinase activity;kinase activity;MAP kinase kinase kinase kinase activity;nucleotide binding;protein binding;protein kinase activity;protein serine/threonine kinase activity;transferase activity	activation of MAPKKK activity;intracellular signal transduction;MAPK cascade;negative regulation of apoptotic process;negative regulation of insulin secretion involved in cellular response to glucose stimulus;negative regulation of neuron projection development;negative regulation of neuron projection regeneration;neuron projection morphogenesis;phosphorylation;positive regulation of JNK cascade;…	cytoplasm	Cellular responses to external stimuli;Cellular responses to stress;Cellular Senescence;Oxidative Stress Induced Senescence		1	4.66547e-25	239.51	228.53	137.04	0.26894	6654100000	630	0.0960696	0.928997	-0.0858154	-0.204548	0.110937	0.957861	-0.116637	-0.242666
23.116	23.1007	NaN	23.2877	NaN	23.5976	NaN	22.8611	22.8125	23.3807	22.8974	23.1136	23.6288	NaN	NaN	23.6177	23.4185	NaN	NaN	NaN	NaN	S	2	___1						ATP binding;creatine kinase activity;kinase activity;MAP kinase kinase kinase kinase activity;nucleotide binding;protein binding;protein kinase activity;protein serine/threonine kinase activity;transferase activity	activation of MAPKKK activity;intracellular signal transduction;MAPK cascade;negative regulation of apoptotic process;negative regulation of insulin secretion involved in cellular response to glucose stimulus;negative regulation of neuron projection development;negative regulation of neuron projection regeneration;neuron projection morphogenesis;phosphorylation;positive regulation of JNK cascade;…	cytoplasm	Cellular responses to external stimuli;Cellular responses to stress;Cellular Senescence;Oxidative Stress Induced Senescence		0.978945	0.0155576	64.244	39.122	64.244	1.5129	648370000	557	2.06161	0.323122	0.27153	2.16428	0	0.99599	0.791974	0
NaN	NaN	24.4935	24.5651	NaN	NaN	25.2145	23.8144	NaN	NaN	24.6333	24.5015	24.572	23.9861	24.5039	24.2399	24.29	24.3722	NaN	24.5297	NaN	S	2	___1						ATP binding;creatine kinase activity;kinase activity;MAP kinase kinase kinase kinase activity;nucleotide binding;protein binding;protein kinase activity;protein serine/threonine kinase activity;transferase activity	activation of MAPKKK activity;intracellular signal transduction;MAPK cascade;negative regulation of apoptotic process;negative regulation of insulin secretion involved in cellular response to glucose stimulus;negative regulation of neuron projection development;negative regulation of neuron projection regeneration;neuron projection morphogenesis;phosphorylation;positive regulation of JNK cascade;…	cytoplasm	Cellular responses to external stimuli;Cellular responses to stress;Cellular Senescence;Oxidative Stress Induced Senescence		0.997038	0.00581271	64.244	39.122	64.244	1.5129	831010000	562	0	1	-0.0209246	0	0.098013	0.960875	-0.160431	-0.238085
24.0884	23.8172	24.6511	25.7198	25.5716	NaN	23.772	24.4805	25.0919	23.8008	25.2879	23.7931	23.9965	23.4435	23.5545	24.3348	24.1518	24.4862	24.518	24.9829	24.2477	S	2	___1						ATP binding;creatine kinase activity;kinase activity;MAP kinase kinase kinase kinase activity;nucleotide binding;protein binding;protein kinase activity;protein serine/threonine kinase activity;transferase activity	activation of MAPKKK activity;intracellular signal transduction;MAPK cascade;negative regulation of apoptotic process;negative regulation of insulin secretion involved in cellular response to glucose stimulus;negative regulation of neuron projection development;negative regulation of neuron projection regeneration;neuron projection morphogenesis;phosphorylation;positive regulation of JNK cascade;…	cytoplasm	Cellular responses to external stimuli;Cellular responses to stress;Cellular Senescence;Oxidative Stress Induced Senescence		0.998964	8.83226e-18	199.36	193.39	199.36	-0.5953	777090000	825	0.226439	0.806337	-0.262575	-0.474325	0.874224	0.734291	-0.783279	-1.5148
NaN	NaN	NaN	NaN	NaN	NaN	NaN	NaN	NaN	NaN	NaN	NaN	27.9846	NaN	NaN	NaN	NaN	NaN	NaN	NaN	NaN	S	2	___1						ATP binding;creatine kinase activity;kinase activity;MAP kinase kinase kinase kinase activity;nucleotide binding;protein binding;protein kinase activity;protein serine/threonine kinase activity;transferase activity	activation of MAPKKK activity;intracellular signal transduction;MAPK cascade;negative regulation of apoptotic process;negative regulation of insulin secretion involved in cellular response to glucose stimulus;negative regulation of neuron projection development;negative regulation of neuron projection regeneration;neuron projection morphogenesis;phosphorylation;positive regulation of JNK cascade;…	cytoplasm	Cellular responses to external stimuli;Cellular responses to stress;Cellular Senescence;Oxidative Stress Induced Senescence		0.995754	4.81341e-06	155.57	117.57	149.35	-0.13736	17615000000	620	-4.34294e-08	1	0	0	0	0.995919	NaN	0
29.3442	29.8393	29.5509	29.452	30.1623	30.0945	30.345	29.3781	29.5599	30.1486	29.4981	29.7189	29.2725	29.3214	29.9411	29.7024	29.52	29.3114	30.0883	29.7308	30.0038	S	2	___1						ATP binding;creatine kinase activity;kinase activity;MAP kinase kinase kinase kinase activity;nucleotide binding;protein binding;protein kinase activity;protein serine/threonine kinase activity;transferase activity	activation of MAPKKK activity;intracellular signal transduction;MAPK cascade;negative regulation of apoptotic process;negative regulation of insulin secretion involved in cellular response to glucose stimulus;negative regulation of neuron projection development;negative regulation of neuron projection regeneration;neuron projection morphogenesis;phosphorylation;positive regulation of JNK cascade;…	cytoplasm	Cellular responses to external stimuli;Cellular responses to stress;Cellular Senescence;Oxidative Stress Induced Senescence		0.999993	1.34546e-09	199.87	137.78	198.1	-0.22397	41791000000	622	0.215691	0.833034	-0.182863	-0.425678	0.272751	0.908688	-0.249339	-0.534486
22.4724	22.6643	22.7882	22.328	22.8105	22.9904	22.4476	22.5417	22.6799	21.9804	22.3608	NaN	NaN	NaN	NaN	NaN	23.1323	22.3376	23.9011	23.7192	23.7163	S	2	___1					+	metal ion binding;protease binding;protein binding;structural constituent of ribosome	adipose tissue development;biological_process;circadian rhythm;energy homeostasis;fat pad development;female gonad development;female meiosis I;hypothalamus gonadotrophin-releasing hormone neuron development;male gonad development;male meiosis I;mitochondrion transport along microtubule;neuron projection morphogenesis;positive regulation of intrinsic apoptotic signaling pathway by p53 class media…	BLOC-1 complex;cytoplasm;cytosol;cytosolic small ribosomal subunit;intracellular;mitochondrion;myelin sheath;neuron projection;neuronal cell body;nucleoplasm;nucleus;ribosome	ABC-family proteins mediated transport;Activated NOTCH1 Transmits Signal to the Nucleus;activated TAK1 mediates p38 MAPK activation;Activation of APC/C and APC/C:Cdc20 mediated degradation of mitotic proteins;Activation of IRF3/IRF7 mediated by TBK1/IKK epsilon;Activation of NF-kappaB in B cells;Activation of the mRNA upon binding of the cap-binding complex and eIFs, and subsequent binding to 43S…	+	0.72983	0.00125429	86.344	65.961	86.344	-0.61694	126480000	65	0.304504	0.844415	0.0852489	0.398429	0	0.995848	NaN	0
23.2572	23.3169	23.3581	23.5803	24.2277	NaN	23.8504	23.5641	23.7376	23.6755	23.5684	23.5361	23.3562	23.6152	23.7889	23.4535	22.8285	23.3279	23.9775	23.5322	23.6703	S	2	___1						metal ion binding;protease binding;protein binding;structural constituent of ribosome	adipose tissue development;biological_process;circadian rhythm;energy homeostasis;fat pad development;female gonad development;female meiosis I;hypothalamus gonadotrophin-releasing hormone neuron development;male gonad development;male meiosis I;mitochondrion transport along microtubule;neuron projection morphogenesis;positive regulation of intrinsic apoptotic signaling pathway by p53 class media…	BLOC-1 complex;cytoplasm;cytosol;cytosolic small ribosomal subunit;intracellular;mitochondrion;myelin sheath;neuron projection;neuronal cell body;nucleoplasm;nucleus;ribosome	ABC-family proteins mediated transport;Activated NOTCH1 Transmits Signal to the Nucleus;activated TAK1 mediates p38 MAPK activation;Activation of APC/C and APC/C:Cdc20 mediated degradation of mitotic proteins;Activation of IRF3/IRF7 mediated by TBK1/IKK epsilon;Activation of NF-kappaB in B cells;Activation of the mRNA upon binding of the cap-binding complex and eIFs, and subsequent binding to 43S…		0.980646	1.67194e-23	218.79	200.7	176.1	-0.014285	252470000	20	2.0007	0.237475	-0.406626	-2.15972	0.361305	0.913351	-0.130619	-0.520848
24.5275	24.7016	NaN	24.6998	24.7939	24.6797	24.7954	NaN	24.8469	24.5706	24.7611	24.5715	24.1481	24.2676	24.7734	24.8373	24.2381	24.5355	24.6395	24.4807	24.9328	S	2	___1						metal ion binding;protease binding;protein binding;structural constituent of ribosome	adipose tissue development;biological_process;circadian rhythm;energy homeostasis;fat pad development;female gonad development;female meiosis I;hypothalamus gonadotrophin-releasing hormone neuron development;male gonad development;male meiosis I;mitochondrion transport along microtubule;neuron projection morphogenesis;positive regulation of intrinsic apoptotic signaling pathway by p53 class media…	BLOC-1 complex;cytoplasm;cytosol;cytosolic small ribosomal subunit;intracellular;mitochondrion;myelin sheath;neuron projection;neuronal cell body;nucleoplasm;nucleus;ribosome	ABC-family proteins mediated transport;Activated NOTCH1 Transmits Signal to the Nucleus;activated TAK1 mediates p38 MAPK activation;Activation of APC/C and APC/C:Cdc20 mediated degradation of mitotic proteins;Activation of IRF3/IRF7 mediated by TBK1/IKK epsilon;Activation of NF-kappaB in B cells;Activation of the mRNA upon binding of the cap-binding complex and eIFs, and subsequent binding to 43S…		0.99981	0.000931156	93.839	74.383	93.839	-0.010783	495380000	57	0.822098	0.569008	-0.20663	-1.08302	0.73179	0.788856	-0.424801	-1.22016
27.4869	28.1869	27.6021	NaN	NaN	NaN	28.1602	NaN	NaN	NaN	NaN	28.0275	27.8153	NaN	27.6542	27.8157	27.8075	27.6838	28.6087	NaN	NaN	S	2	___1						acetyltransferase activity;N-acetyltransferase activity;peptide alpha-N-acetyltransferase activity;protein binding;ribosome binding	angiogenesis;cell differentiation;multicellular organism development;negative regulation of apoptotic process;N-terminal peptidyl-methionine acetylation;N-terminal protein amino acid acetylation;positive regulation of transcription, DNA-templated;protein stabilization;regulation of transcription, DNA-templated;transcription, DNA-templated	cytoplasm;cytosol;NatA complex;nucleus;perinuclear region of cytoplasm;transcription factor complex			0.963493	1.54659e-43	298.96	289.12	183.56	0.72471	3198700000	804	0	1	-0.401613	0	0	0.995777	-0.425467	0
NaN	NaN	NaN	28.1736	28.4669	28.3851	NaN	27.8162	27.898	27.7996	27.8298	NaN	NaN	27.7887	NaN	NaN	NaN	NaN	NaN	28.3307	28.0027	S	2	___1						acetyltransferase activity;N-acetyltransferase activity;peptide alpha-N-acetyltransferase activity;protein binding;ribosome binding	angiogenesis;cell differentiation;multicellular organism development;negative regulation of apoptotic process;N-terminal peptidyl-methionine acetylation;N-terminal protein amino acid acetylation;positive regulation of transcription, DNA-templated;protein stabilization;regulation of transcription, DNA-templated;transcription, DNA-templated	cytoplasm;cytosol;NatA complex;nucleus;perinuclear region of cytoplasm;transcription factor complex			0.963493	2.932e-43	297.3	274.08	183.56	0.72471	3205600000	805	0	1	NaN	0	0	0.995706	-0.068367	0
24.8777	25.0703	24.8515	24.5589	24.2145	24.3094	24.7788	24.9169	25.1325	24.5268	24.3018	24.5479	24.7869	24.7805	24.7249	24.7314	24.8634	24.8236	24.3067	24.5329	24.1561	S	3	___1						beta-1 adrenergic receptor binding;cAMP binding;GTPase activator activity;guanyl-nucleotide exchange factor activity;PDZ domain binding;phosphatidic acid binding;Rap guanyl-nucleotide exchange factor activity;Ras guanyl-nucleotide exchange factor activity;WW domain binding	adenylate cyclase-activating adrenergic receptor signaling pathway;blood vessel development;brain-derived neurotrophic factor receptor signaling pathway;cAMP-mediated signaling;cell differentiation;cellular response to cAMP;cellular response to cGMP;cellular response to nerve growth factor stimulus;establishment of endothelial barrier;establishment of endothelial intestinal barrier;forebrain neur…	apical plasma membrane;bicellular tight junction;cell junction;cell-cell junction;cytoplasm;cytosol;endocytic vesicle;endosome;intracellular;late endosome;membrane;neuron projection;neuronal cell body;perinuclear region of cytoplasm;plasma membrane;protein-containing complex;synapse	MAPK family signaling cascades;MAPK1/MAPK3 signaling;RAF/MAP kinase cascade;Signal Transduction	+	1	7.65957e-06	124.45	109.29	50.178	0.51396	614200000	1077	0.0259	0.99168	-0.00957616	-0.0427692	0.78682	0.842089	-0.178658	-0.872447
NaN	25.6179	25.695	NaN	NaN	24.8727	NaN	NaN	26.3115	NaN	25.0184	25.392	25.7426	26.0124	25.4792	25.7697	25.6605	25.4918	NaN	NaN	NaN	S	3	___1						beta-1 adrenergic receptor binding;cAMP binding;GTPase activator activity;guanyl-nucleotide exchange factor activity;PDZ domain binding;phosphatidic acid binding;Rap guanyl-nucleotide exchange factor activity;Ras guanyl-nucleotide exchange factor activity;WW domain binding	adenylate cyclase-activating adrenergic receptor signaling pathway;blood vessel development;brain-derived neurotrophic factor receptor signaling pathway;cAMP-mediated signaling;cell differentiation;cellular response to cAMP;cellular response to cGMP;cellular response to nerve growth factor stimulus;establishment of endothelial barrier;establishment of endothelial intestinal barrier;forebrain neur…	apical plasma membrane;bicellular tight junction;cell junction;cell-cell junction;cytoplasm;cytosol;endocytic vesicle;endosome;intracellular;late endosome;membrane;neuron projection;neuronal cell body;perinuclear region of cytoplasm;plasma membrane;protein-containing complex;synapse	MAPK family signaling cascades;MAPK1/MAPK3 signaling;RAF/MAP kinase cascade;Signal Transduction		0.773289	3.93029e-18	170.18	148.84	170.18	1.1784	625870000	1222	0	1	-0.655028	0	0	0.995635	-0.566756	0
25.672	25.5811	24.8634	25.2245	25.234	25.799	25.9041	26.1889	24.97	24.7919	25.0753	25.8741	25.4846	26.0112	26.0884	25.318	24.784	25.0157	24.5296	25.3247	24.4035	S	4	___1						beta-1 adrenergic receptor binding;cAMP binding;GTPase activator activity;guanyl-nucleotide exchange factor activity;PDZ domain binding;phosphatidic acid binding;Rap guanyl-nucleotide exchange factor activity;Ras guanyl-nucleotide exchange factor activity;WW domain binding	adenylate cyclase-activating adrenergic receptor signaling pathway;blood vessel development;brain-derived neurotrophic factor receptor signaling pathway;cAMP-mediated signaling;cell differentiation;cellular response to cAMP;cellular response to cGMP;cellular response to nerve growth factor stimulus;establishment of endothelial barrier;establishment of endothelial intestinal barrier;forebrain neur…	apical plasma membrane;bicellular tight junction;cell junction;cell-cell junction;cytoplasm;cytosol;endocytic vesicle;endosome;intracellular;late endosome;membrane;neuron projection;neuronal cell body;perinuclear region of cytoplasm;plasma membrane;protein-containing complex;synapse	MAPK family signaling cascades;MAPK1/MAPK3 signaling;RAF/MAP kinase cascade;Signal Transduction		0.994275	8.07125e-21	196.06	189.82	182.89	0.099876	948290000	583	0.283728	0.755834	-0.315496	-0.575489	0.157143	0.941086	0.173728	0.33791
25.656	25.4314	26.0125	25.4672	25.1352	25.2496	25.5346	25.8678	26.0862	25.0575	25.27	25.33	25.923	25.6948	25.5527	25.5104	25.9765	25.7159	24.9059	24.7077	25.4689	S	2	___1						beta-1 adrenergic receptor binding;cAMP binding;GTPase activator activity;guanyl-nucleotide exchange factor activity;PDZ domain binding;phosphatidic acid binding;Rap guanyl-nucleotide exchange factor activity;Ras guanyl-nucleotide exchange factor activity;WW domain binding	adenylate cyclase-activating adrenergic receptor signaling pathway;blood vessel development;brain-derived neurotrophic factor receptor signaling pathway;cAMP-mediated signaling;cell differentiation;cellular response to cAMP;cellular response to cGMP;cellular response to nerve growth factor stimulus;establishment of endothelial barrier;establishment of endothelial intestinal barrier;forebrain neur…	apical plasma membrane;bicellular tight junction;cell junction;cell-cell junction;cytoplasm;cytosol;endocytic vesicle;endosome;intracellular;late endosome;membrane;neuron projection;neuronal cell body;perinuclear region of cytoplasm;plasma membrane;protein-containing complex;synapse	MAPK family signaling cascades;MAPK1/MAPK3 signaling;RAF/MAP kinase cascade;Signal Transduction	+	1	1.67825e-16	238.17	192.1	206.43	0.66254	1028900000	1092	0.216101	0.848529	-0.129563	-0.388928	0.212961	0.938395	-0.106048	-0.361599
25.862	25.7666	26.2835	NaN	NaN	NaN	25.6688	25.7257	26.2332	NaN	25.428	25.5402	25.5019	25.2001	25.7505	24.9361	NaN	25.2213	24.8594	25.1683	NaN	S	3	___1						beta-1 adrenergic receptor binding;cAMP binding;GTPase activator activity;guanyl-nucleotide exchange factor activity;PDZ domain binding;phosphatidic acid binding;Rap guanyl-nucleotide exchange factor activity;Ras guanyl-nucleotide exchange factor activity;WW domain binding	adenylate cyclase-activating adrenergic receptor signaling pathway;blood vessel development;brain-derived neurotrophic factor receptor signaling pathway;cAMP-mediated signaling;cell differentiation;cellular response to cAMP;cellular response to cGMP;cellular response to nerve growth factor stimulus;establishment of endothelial barrier;establishment of endothelial intestinal barrier;forebrain neur…	apical plasma membrane;bicellular tight junction;cell junction;cell-cell junction;cytoplasm;cytosol;endocytic vesicle;endosome;intracellular;late endosome;membrane;neuron projection;neuronal cell body;perinuclear region of cytoplasm;plasma membrane;protein-containing complex;synapse	MAPK family signaling cascades;MAPK1/MAPK3 signaling;RAF/MAP kinase cascade;Signal Transduction	+	0.988176	9.95334e-07	133.78	116.02	133.78	0.119	763280000	1313	0.147204	0.898331	0.0948016	0.279177	0.750313	0.792575	-0.391734	-1.1528
26.6964	26.4782	26.6886	26.7517	27.0591	26.8704	27.1427	26.0436	26.2202	26.5831	26.271	26.3036	26.4961	26.4348	26.6103	26.604	26.8182	26.4053	26.4506	26.426	26.5532	S	2	___1						beta-1 adrenergic receptor binding;cAMP binding;GTPase activator activity;guanyl-nucleotide exchange factor activity;PDZ domain binding;phosphatidic acid binding;Rap guanyl-nucleotide exchange factor activity;Ras guanyl-nucleotide exchange factor activity;WW domain binding	adenylate cyclase-activating adrenergic receptor signaling pathway;blood vessel development;brain-derived neurotrophic factor receptor signaling pathway;cAMP-mediated signaling;cell differentiation;cellular response to cAMP;cellular response to cGMP;cellular response to nerve growth factor stimulus;establishment of endothelial barrier;establishment of endothelial intestinal barrier;forebrain neur…	apical plasma membrane;bicellular tight junction;cell junction;cell-cell junction;cytoplasm;cytosol;endocytic vesicle;endosome;intracellular;late endosome;membrane;neuron projection;neuronal cell body;perinuclear region of cytoplasm;plasma membrane;protein-containing complex;synapse	MAPK family signaling cascades;MAPK1/MAPK3 signaling;RAF/MAP kinase cascade;Signal Transduction		0.959614	0.000155757	132.47	89.635	99.732	-0.579	2123100000	958	0.164633	0.870565	0.152238	0.339697	0.0444782	0.986593	0.0448856	0.100956
28.455	28.8833	28.7752	28.4921	28.7855	29.0776	28.9986	28.5525	28.4844	28.4966	28.352	28.3813	28.6014	28.1286	28.4932	28.4948	28.5275	28.3006	28.4292	28.1228	28.5443	S	2	___1						beta-1 adrenergic receptor binding;cAMP binding;GTPase activator activity;guanyl-nucleotide exchange factor activity;PDZ domain binding;phosphatidic acid binding;Rap guanyl-nucleotide exchange factor activity;Ras guanyl-nucleotide exchange factor activity;WW domain binding	adenylate cyclase-activating adrenergic receptor signaling pathway;blood vessel development;brain-derived neurotrophic factor receptor signaling pathway;cAMP-mediated signaling;cell differentiation;cellular response to cAMP;cellular response to cGMP;cellular response to nerve growth factor stimulus;establishment of endothelial barrier;establishment of endothelial intestinal barrier;forebrain neur…	apical plasma membrane;bicellular tight junction;cell junction;cell-cell junction;cytoplasm;cytosol;endocytic vesicle;endosome;intracellular;late endosome;membrane;neuron projection;neuronal cell body;perinuclear region of cytoplasm;plasma membrane;protein-containing complex;synapse	MAPK family signaling cascades;MAPK1/MAPK3 signaling;RAF/MAP kinase cascade;Signal Transduction		0.997216	3.13903e-05	146.17	120.7	128.51	0.23133	8325400000	1020	0.0430121	0.976456	0.0260169	0.0849519	0.556864	0.842156	-0.270749	-0.858061
25.7322	25.5888	25.4194	25.7624	25.8135	26.0247	25.7643	NaN	25.8012	25.4456	24.8439	25.0023	24.6482	25.2547	24.9403	25.6159	25.9928	25.3296	25.4473	25.8398	24.6578	S	3	___1						beta-1 adrenergic receptor binding;cAMP binding;GTPase activator activity;guanyl-nucleotide exchange factor activity;PDZ domain binding;phosphatidic acid binding;Rap guanyl-nucleotide exchange factor activity;Ras guanyl-nucleotide exchange factor activity;WW domain binding	adenylate cyclase-activating adrenergic receptor signaling pathway;blood vessel development;brain-derived neurotrophic factor receptor signaling pathway;cAMP-mediated signaling;cell differentiation;cellular response to cAMP;cellular response to cGMP;cellular response to nerve growth factor stimulus;establishment of endothelial barrier;establishment of endothelial intestinal barrier;forebrain neur…	apical plasma membrane;bicellular tight junction;cell junction;cell-cell junction;cytoplasm;cytosol;endocytic vesicle;endosome;intracellular;late endosome;membrane;neuron projection;neuronal cell body;perinuclear region of cytoplasm;plasma membrane;protein-containing complex;synapse	MAPK family signaling cascades;MAPK1/MAPK3 signaling;RAF/MAP kinase cascade;Signal Transduction		0.999952	1.10784e-38	259.45	233.88	219.43	-0.18878	987570000	928	0.737239	0.596559	-0.20265	-0.931598	1.46087	0.596071	-0.835019	-2.55736
26.2662	27.1231	26.9347	25.9945	26.6389	26.5153	27.0395	25.6939	26.0455	26.6962	27.0741	27.2885	26.4274	26.6786	26.8176	27.0231	26.4432	26.5594	26.9225	27.1581	26.5894	S	2	___1						chromatin binding;protein binding	ATP-dependent chromatin remodeling;cellular response to DNA damage stimulus;chromatin organization;chromatin remodeling;DNA recombination;DNA repair;histone H2A acetylation;histone H4 acetylation;nervous system development;neural retina development;regulation of growth;regulation of transcription, DNA-templated;spinal cord development;transcription, DNA-templated	Ino80 complex;npBAF complex;NuA4 histone acetyltransferase complex;nucleoplasm;nucleus;plasma membrane;SWI/SNF complex	Chromatin modifying enzymes;Chromatin organization;Deubiquitination;DNA Damage Recognition in GG-NER;DNA Repair;Gene expression (Transcription);Generic Transcription Pathway;Global Genome Nucleotide Excision Repair (GG-NER);Metabolism of proteins;Nucleotide Excision Repair;Post-translational protein modification;RMTs methylate histone arginines;RNA Polymerase II Transcription;RUNX1 interacts with…		1	4.16077e-16	233.9	204.36	81.915	0.23408	4374800000	237	0.464368	0.601436	0.515029	0.888728	0.383251	0.862045	0.38157	0.735514
25.1057	25.1285	25.1345	25.2017	25.3308	NaN	25.096	24.2185	24.8685	25.4999	25.1624	25.0375	24.2765	24.7627	25.1461	25.3022	24.9856	24.8546	25.2094	25.3095	25.2514	S	3	___1						DNA binding;DNA binding transcription factor activity;metal ion binding;nucleic acid binding;protein self-association;RNA polymerase II proximal promoter sequence-specific DNA binding;transcription regulatory region DNA binding;transcriptional activator activity, RNA polymerase II proximal promoter sequence-specific DNA binding	negative regulation by host of viral transcription;negative regulation of transcription, DNA-templated;positive regulation by host of viral transcription;positive regulation of cell growth;positive regulation of transcription by RNA polymerase II;regulation of transcription, DNA-templated;transcription by RNA polymerase II;transcription, DNA-templated;viral entry into host cell	nucleoplasm;nucleus			0.999998	1.33993e-42	284.36	259.57	154.33	0.043967	2464100000	16	0.68305	0.520092	0.395207	1.08845	0.000673084	0.997894	0.000751495	0.00161979
24.4382	24.2931	24.6144	24.2307	24.942	25.1699	24.7733	24.7558	25.1676	25.2625	24.3479	24.8371	24.7551	24.2318	24.7192	24.4505	24.5524	NaN	24.8144	NaN	24.7938	S	2	___1						enzyme regulator activity;GTPase activator activity;protein heterodimerization activity;Rab GTPase binding;Rab guanyl-nucleotide exchange factor activity	establishment of protein localization to endoplasmic reticulum membrane;intracellular protein transport;positive regulation of autophagosome assembly;positive regulation of endoplasmic reticulum tubular network organization;positive regulation of GTPase activity;positive regulation of protein lipidation;regulation of GTPase activity	cytoplasm;cytosol;plasma membrane;protein-containing complex	COPI-independent Golgi-to-ER retrograde traffic;Golgi-to-ER retrograde transport;Intra-Golgi and retrograde Golgi-to-ER traffic;Membrane Trafficking;RAB GEFs exchange GTP for GDP on RABs;Rab regulation of trafficking;Vesicle-mediated transport		1	1.16367e-11	170	159.58	167.19	1.555	526670000	449	1.29189	0.323997	-0.450367	-1.7097	0.697529	0.812273	-0.33024	-1.04577
NaN	24.196	24.1358	NaN	24.1599	NaN	NaN	NaN	NaN	24.4178	NaN	NaN	NaN	NaN	24.521	NaN	NaN	NaN	24.3621	24.1756	NaN	S	2	___1						enzyme regulator activity;GTPase activator activity;protein heterodimerization activity;Rab GTPase binding;Rab guanyl-nucleotide exchange factor activity	establishment of protein localization to endoplasmic reticulum membrane;intracellular protein transport;positive regulation of autophagosome assembly;positive regulation of endoplasmic reticulum tubular network organization;positive regulation of GTPase activity;positive regulation of protein lipidation;regulation of GTPase activity	cytoplasm;cytosol;plasma membrane;protein-containing complex	COPI-independent Golgi-to-ER retrograde traffic;Golgi-to-ER retrograde transport;Intra-Golgi and retrograde Golgi-to-ER traffic;Membrane Trafficking;RAB GEFs exchange GTP for GDP on RABs;Rab regulation of trafficking;Vesicle-mediated transport		0.999912	0.000383467	98.227	69.876	98.227	2.2252	143400000	567	0	1	NaN	0	0	0.995565	NaN	0
25.0554	24.5017	23.8011	25.245	25.1319	24.6575	24.5314	NaN	24.5189	24.5472	24.7729	24.4576	24.601	23.7981	22.6824	24.8553	25.0109	24.3362	24.4786	24.4959	23.437	S	2	___1						ATP binding;protein kinase activity	protein phosphorylation		Cellular responses to external stimuli;Cellular responses to stress;Cellular Senescence;Oxidative Stress Induced Senescence		0.618315	1.05362e-05	114.25	94.988	114.25	0.57083	491250000	824	0.0520548	0.959922	-0.0723766	-0.127303	0.480344	0.829848	-0.8313	-1.016
24.5851	24.564	24.5845	24.0863	NaN	NaN	NaN	25.2856	25.6975	NaN	24.2784	NaN	24.6021	25.0363	24.8354	24.0389	24.3574	NaN	NaN	NaN	24.7653	S	3	___1						cysteine-type peptidase activity;Hsp90 protein binding;hydrolase activity;Lys48-specific deubiquitinase activity;metal ion binding;peptidase activity;protein binding;thiol-dependent ubiquitin-specific protease activity;thiol-dependent ubiquitinyl hydrolase activity;ubiquitin protein ligase binding	negative regulation of proteasomal protein catabolic process;negative regulation of skeletal muscle tissue development;positive regulation of cell cycle process;protein deubiquitination;protein K48-linked deubiquitination;protein stabilization;proteolysis;regulation of cellular response to hypoxia;regulation of ERAD pathway;regulation of protein stability;response to endoplasmic reticulum stress;…	cytosol;endoplasmic reticulum;endoplasmic reticulum membrane;integral component of membrane;membrane;nucleus	Deubiquitination;Metabolism of proteins;Post-translational protein modification;Ub-specific processing proteases	+	0.97361	0.00150082	65.378	62.016	65.378	1.9242	365660000	147	2.0211	0.156208	-0.913684	-3.60079	1.2352	0.652353	-0.666929	-2.06391
24.6213	24.8116	24.7879	24.9729	24.4672	24.7618	24.3625	24.9249	25.0135	24.7228	24.8534	21.4827	25.2875	24.7461	25.0121	25.1784	25.1091	NaN	24.7895	24.873	24.7335	S	3	___1						molecular_function	cell maturation;chemokine (C-C motif) ligand 5 production;defense response to Gram-negative bacterium;inflammatory response;interleukin-15 production;natural killer cell differentiation;negative regulation of interleukin-17 production;neutrophil mediated killing of gram-negative bacterium;phagocytosis;positive regulation of interleukin-10 production;regulation of mitochondrial membrane potential;…	mitochondrion			1	4.57487e-21	209.27	203.05	186.59	0.096381	592170000	50	0.0429352	0.976141	-0.0267544	-0.0856237	0.410551	0.874838	0.248243	0.695624
NaN	NaN	NaN	NaN	NaN	NaN	NaN	NaN	NaN	NaN	NaN	NaN	NaN	NaN	NaN	NaN	NaN	28.1374	29.2551	28.5682	NaN	S	2	___1						catalytic activity;metal ion binding	mitochondrial electron transport, ubiquinol to cytochrome c	mitochondrion;myelin sheath			1	0.0340872	52.255	52.255	49.423	-0.1483	1334000000	152	-4.34294e-08	1	0	0	-4.34294e-08	1	0	0
NaN	NaN	NaN	NaN	NaN	NaN	NaN	NaN	NaN	28.1376	NaN	27.8665	NaN	NaN	NaN	NaN	NaN	NaN	NaN	27.8113	27.9594	S	2	___1						GTPase binding;guanyl-nucleotide exchange factor activity;protein binding;protein-containing complex scaffold activity	cellular protein localization;cellular response to amino acid stimulus;cholesterol homeostasis;endosomal transport;endosome organization;lysosome localization;lysosome organization;positive regulation of MAPK cascade;positive regulation of TOR signaling;regulation of cell growth;regulation of cholesterol efflux;regulation of cholesterol esterification;regulation of cholesterol import;regulation o…	endosome;late endosome membrane;lysosomal membrane;lysosome;membrane;membrane raft;plasma membrane;Ragulator complex	Cellular responses to external stimuli;Energy dependent regulation of mTOR by LKB1-AMPK;Gene expression (Transcription);Generic Transcription Pathway;Immune System;Innate Immune System;Intracellular signaling by second messengers;Macroautophagy;mTOR signalling;mTORC1-mediated signalling;Neutrophil degranulation;PIP3 activates AKT signaling;PTEN Regulation;Regulation of PTEN gene transcription;RNA…		0.798927	2.90476e-06	146.96	104.12	146.77	0.29608	1036500000	27	-4.34294e-08	1	0	0	-4.34294e-08	1	0	0
25.703	26.1575	25.5536	26.154	26.7205	26.3956	25.7306	26.0776	25.9139	26.1463	25.9066	26.033	25.993	26.1005	25.82	25.8845	25.5268	NaN	26.7618	26.153	26.0254	S	2	___1						cAMP binding;cAMP-dependent protein kinase inhibitor activity;cAMP-dependent protein kinase regulator activity;kinase activity;nucleotide binding;protein binding;protein domain specific binding;protein kinase A catalytic subunit binding;ubiquitin protein ligase binding	negative regulation of cAMP-dependent protein kinase activity;phosphorylation;regulation of protein kinase activity;regulation of protein phosphorylation	axoneme;cAMP-dependent protein kinase complex;centrosome;cytoplasm;cytosol;membrane;nucleotide-activated protein kinase complex;plasma membrane;plasma membrane raft;protein-containing complex	Aquaporin-mediated transport;Ca-dependent events;Calmodulin induced events;CaM pathway;DAG and IP3 signaling;DARPP-32 events;Factors involved in megakaryocyte development and platelet production;G alpha (i) signalling events;Glucagon signaling in metabolic regulation;GPCR downstream signalling;G-protein mediated events;Hedgehog 'off' state;Hemostasis;Integration of energy metabolism;Intracellular…		1	4.35852e-45	278.6	255.39	219.52	-1.3608	5601400000	97	0.189355	0.871902	-0.102667	-0.333937	0.188661	0.951164	0.0637932	0.278189
23.2887	23.768	NaN	24.4145	24.8163	25.3582	23.8415	23.4963	23.5201	23.1209	23.6065	23.8107	22.991	23.2676	23.1294	22.9383	22.8504	23.3597	24.5437	25.3369	25.2907	S	2	___1					+	protein binding;SNAP receptor activity;SNARE binding;syntaxin binding	endocytic recycling;endosome organization;Golgi ribbon formation;Golgi vesicle transport;intracellular protein transport;protein transport;regulation of cellular protein localization;regulation of protein localization;retrograde transport, endosome to Golgi;vesicle docking;vesicle fusion;vesicle-mediated transport	cytosol;early endosome;Golgi apparatus;Golgi membrane;integral component of membrane;integral component of synaptic vesicle membrane;membrane;nucleoplasm;perinuclear region of cytoplasm;phagocytic vesicle;recycling endosome;SNARE complex;synaptic vesicle;trans-Golgi network;trans-Golgi network membrane	Intra-Golgi and retrograde Golgi-to-ER traffic;Intra-Golgi traffic;Membrane Trafficking;Retrograde transport at the Trans-Golgi-Network;Vesicle-mediated transport	+	1	3.16325e-05	124.12	115.42	110.08	0.023196	400690000	2	0.143858	0.901825	-0.0909789	-0.276316	1.63397	0.624776	-0.490011	-2.06766
27.0675	27.2404	27.1705	27.8433	28.1096	28.0989	27.2847	27.3099	27.1935	27.8522	27.4227	27.6228	27.2378	27.308	27.4122	27.3798	27.1775	27.3205	28.0464	28.0051	27.9634	S	2	___1						molecular_function;RNA binding	biological_process	cellular_component		+	1	1.33634e-74	370.48	343.74	344.1	0.51098	4839800000	60	0.774816	0.724967	-0.103251	-0.639709	0.385949	0.939673	0.0566235	0.350018
NaN	25.3499	25.5361	26.3077	26.1612	26.4303	25.5775	26.3192	25.9065	26.1393	26.2954	25.4947	25.7498	25.8086	25.3181	25.7115	25.6051	25.4605	26.123	26.1915	25.9338	S	3	___1						molecular_function;RNA binding	biological_process	cellular_component			0.999692	4.66423e-13	178.2	144.84	178.2	-0.028554	2401300000	92	0.735754	0.47895	-0.491398	-1.27453	0.511921	0.842663	-0.308898	-0.847547
24.7516	24.6581	24.8199	25.0512	NaN	NaN	NaN	25.3171	25.272	24.2132	24.5695	NaN	24.8426	24.9493	24.7189	24.4889	24.8279	25.3791	NaN	25.1314	25.1331	S	3	___1						protein kinase A binding	cellular response to leukemia inhibitory factor;endosomal transport;protein localization;signal transduction	cytoplasmic vesicle;endoplasmic reticulum;Golgi apparatus;integral component of membrane;lysosome;membrane;plasma membrane;trans-Golgi network			0.976626	2.21775e-27	231.44	220.25	192.75	0.9626	506380000	1000	2.50591	0.16708	-0.551384	-3.38582	1.86543	0.629008	-0.457648	-2.43978
23.7467	NaN	24.1777	NaN	NaN	NaN	NaN	24.0345	23.5588	NaN	23.3351	NaN	24.6013	24.5038	23.6073	23.8749	23.0035	24.089	NaN	NaN	NaN	S	2	___1											1	8.40348e-06	118.66	105.78	118.66	0.90553	176830000	1097	0.182228	0.856721	0.165552	0.393311	0.403275	0.850393	0.440813	0.808504
25.8113	25.9537	25.7154	25.2371	26.097	26.349	26.3545	NaN	25.9017	NaN	25.1377	25.2328	25.877	25.757	25.9578	NaN	25.8508	25.8015	25.8304	26.2324	25.3095	S	3	___1						protein kinase A binding	cellular response to leukemia inhibitory factor;endosomal transport;protein localization;signal transduction	cytoplasmic vesicle;endoplasmic reticulum;Golgi apparatus;integral component of membrane;lysosome;membrane;plasma membrane;trans-Golgi network			0.931745	7.67489e-45	260.58	252.74	233.41	1.0692	1357800000	1769	0.672255	0.558774	-0.301298	-1.03558	0.605206	0.840339	-0.264141	-0.927546
21.966	22.5385	22.3797	21.5816	22.2351	22.2243	22.4832	22.5356	22.5293	22.1436	22.4207	22.3222	22.1877	21.8616	22.5028	22.1614	22.0889	22.3724	22.51	22.2745	22.2603	S	2	___1						DNA binding;protein binding	regulation of transcription, DNA-templated;transcription by RNA polymerase I;transcription, DNA-templated	microtubule cytoskeleton;nucleoplasm;nucleus;RNA polymerase I transcription factor complex	B-WICH complex positively regulates rRNA expression;Epigenetic regulation of gene expression;Gene expression (Transcription);Positive epigenetic regulation of rRNA expression;RNA Polymerase I Chain Elongation;RNA Polymerase I Promoter Clearance;RNA Polymerase I Promoter Escape;RNA Polymerase I Transcription;RNA Polymerase I Transcription Initiation;RNA Polymerase I Transcription Termination		1	9.35575e-06	126.56	112.75	122.97	-0.73941	107290000	3	0.574591	0.633605	-0.221299	-0.815272	0.827896	0.788845	-0.331934	-1.16123
23.6946	24.9056	23.9829	24.6377	25.6221	26.4424	26.2593	24.6997	24.5881	25.0371	24.4601	25.6771	24.7203	24.6905	24.8839	24.71	24.4679	25.3045	26.3029	26.3094	26.4436	S	2	___1						6-phosphofructo-2-kinase activity;ATP binding;catalytic activity;fructose-2,6-bisphosphate 2-phosphatase activity;hydrolase activity;kinase activity;transferase activity	brain development;carbohydrate phosphorylation;dephosphorylation;fructose 2,6-bisphosphate metabolic process;fructose metabolic process;metabolic process;phosphorylation	nucleoplasm	Glucose metabolism;Glycolysis;Metabolism;Metabolism of carbohydrates		0.999672	4.44052e-08	148.69	134.68	148.38	0.11964	909450000	441	0.690455	0.444045	-0.987996	-1.31478	0.314512	0.886	-0.417457	-0.649467
25.2292	25.5687	24.9958	25.5629	26.3005	25.7309	26.3367	26.2417	26.0851	25.3142	25.1656	25.2519	26.4332	25.7883	25.5288	24.1402	24.9924	25.5188	25.8858	25.6272	25.2556	S	3	___1						calmodulin binding;microtubule binding;microtubule minus-end binding;protein binding;spectrin binding	axon development;microtubule cytoskeleton organization;neuron projection development;regulation of dendrite development;regulation of Golgi organization;regulation of microtubule polymerization;regulation of organelle organization	centrosome;cytoplasm;cytoskeleton;cytosol;Golgi apparatus;microtubule;microtubule end;microtubule minus-end		+	1	1.17802e-54	354.76	317.32	65.808	0.34062	2884700000	1131	2.20451	0.151119	-0.956639	-3.39489	0.473588	0.848905	-0.304419	-0.803893
27.0492	27.1234	27.2584	26.7274	27.1373	27.4578	27.4035	26.8982	26.8805	27.2619	NaN	27.1046	27.2966	27.0486	27.1455	26.9651	26.8476	27.0488	26.8648	26.6976	26.8602	S	2	___1						calmodulin binding;microtubule binding;microtubule minus-end binding;protein binding;spectrin binding	axon development;microtubule cytoskeleton organization;neuron projection development;regulation of dendrite development;regulation of Golgi organization;regulation of microtubule polymerization;regulation of organelle organization	centrosome;cytoplasm;cytoskeleton;cytosol;Golgi apparatus;microtubule;microtubule end;microtubule minus-end			0.999999	1.21858e-22	211.12	187.13	197.15	0.25498	2815700000	584	0.172327	0.890639	0.0829055	0.293924	0.214831	0.938129	0.102849	0.359591
NaN	NaN	NaN	23.7511	NaN	NaN	NaN	23.1082	NaN	NaN	23.7036	24.0525	NaN	23.7529	NaN	24.3025	23.6759	23.3481	NaN	NaN	24.1027	S	2	___1						calmodulin binding;microtubule binding;microtubule minus-end binding;protein binding;spectrin binding	axon development;microtubule cytoskeleton organization;neuron projection development;regulation of dendrite development;regulation of Golgi organization;regulation of microtubule polymerization;regulation of organelle organization	centrosome;cytoplasm;cytoskeleton;cytosol;Golgi apparatus;microtubule;microtubule end;microtubule minus-end			0.999743	4.25332e-08	150.78	130.66	150.78	1.1211	131140000	1296	0	1	NaN	0	0	0.995494	0.644629	0
24.0751	24.2383	24.0411	23.8325	23.9228	23.8771	24.0897	23.9336	23.5232	23.929	24.0217	23.9121	NaN	24.1555	23.9585	23.7456	23.9034	23.928	NaN	23.298	23.9199	S	2	___1						calmodulin binding;microtubule binding;microtubule minus-end binding;protein binding;spectrin binding	axon development;microtubule cytoskeleton organization;neuron projection development;regulation of dendrite development;regulation of Golgi organization;regulation of microtubule polymerization;regulation of organelle organization	centrosome;cytoplasm;cytoskeleton;cytosol;Golgi apparatus;microtubule;microtubule end;microtubule minus-end			0.943723	0.0315324	56.768	34.712	44.598	2.1237	302580000	1304	0.682046	0.567515	0.269342	0.963533	0.364151	0.889924	0.208135	0.630546
NaN	26.7439	NaN	NaN	NaN	NaN	NaN	26.4077	26.5852	NaN	26.2519	NaN	NaN	26.245	NaN	25.9195	26.4904	NaN	NaN	26.9455	NaN	S	2	___1						calmodulin binding;microtubule binding;microtubule minus-end binding;protein binding;spectrin binding	axon development;microtubule cytoskeleton organization;neuron projection development;regulation of dendrite development;regulation of Golgi organization;regulation of microtubule polymerization;regulation of organelle organization	centrosome;cytoplasm;cytoskeleton;cytosol;Golgi apparatus;microtubule;microtubule end;microtubule minus-end			0.928491	4.2987e-05	125.82	104.27	105.56	0.3289	760870000	847	0	1	0.247477	0	0	0.995423	-0.251503	0
NaN	22.7077	NaN	22.4507	22.8213	23.7483	23.1345	22.9168	NaN	23.2575	NaN	22.9691	NaN	NaN	23.0292	NaN	NaN	23.2341	23.4676	23.593	22.9284	S	2	___1						calmodulin binding;microtubule binding;microtubule minus-end binding;protein binding;spectrin binding	axon development;microtubule cytoskeleton organization;neuron projection development;regulation of dendrite development;regulation of Golgi organization;regulation of microtubule polymerization;regulation of organelle organization	centrosome;cytoplasm;cytoskeleton;cytosol;Golgi apparatus;microtubule;microtubule end;microtubule minus-end			0.984019	8.03723e-06	111.65	105.21	111.65	0.56494	120110000	402	0	1	-0.317958	0	0	0.995352	0.00357914	0
NaN	26.4583	26.294	25.9973	26.0837	26.3389	26.7162	27.0284	26.6466	25.9143	26.3318	26.5026	27.1095	27.2646	27.0977	26.7652	26.5365	27.1645	25.9809	26.3864	NaN	S	2	___1						calmodulin binding;microtubule binding;microtubule minus-end binding;protein binding;spectrin binding	axon development;microtubule cytoskeleton organization;neuron projection development;regulation of dendrite development;regulation of Golgi organization;regulation of microtubule polymerization;regulation of organelle organization	centrosome;cytoplasm;cytoskeleton;cytosol;Golgi apparatus;microtubule;microtubule end;microtubule minus-end		+	1	7.25935e-23	222.33	193.26	222.33	0.032175	1957900000	450	1.08555	0.379664	-0.420972	-1.5978	1.3066	0.722483	0.360172	1.57184
22.2039	22.8246	22.4178	22.5778	23.5899	23.1717	23.2428	22.9881	22.3211	22.9173	22.27	22.3429	22.4021	22.3965	22.5008	21.6878	23.0519	22.1085	23.4179	23.2818	22.4518	S	3	___1						androgen receptor binding;enzyme binding;Notch binding;nuclear hormone receptor binding;protein binding;retinoic acid receptor binding;SMAD binding;transcription coactivator activity;transcription cofactor activity;transcription corepressor activity;vitamin D receptor binding	cellular response to retinoic acid;generation of catalytic spliceosome for second transesterification step;intrinsic apoptotic signaling pathway in response to DNA damage by p53 class mediator;mRNA processing;mRNA splicing, via spliceosome;negative regulation of transcription by RNA polymerase II;negative regulation of transcription, DNA-templated;positive regulation by host of viral transcriptio…	catalytic step 2 spliceosome;chromatin;cyclin/CDK positive transcription elongation factor complex;cytoplasm;nuclear body;nuclear matrix;nuclear speck;nucleoplasm;nucleus;post-mRNA release spliceosomal complex;SMAD protein complex;spliceosomal complex;U2-type catalytic step 2 spliceosome	Gene expression (Transcription);Generic Transcription Pathway;Metabolism of RNA;mRNA Splicing;mRNA Splicing - Major Pathway;NOTCH1 Intracellular Domain Regulates Transcription;Notch-HLH transcription pathway;Processing of Capped Intron-Containing Pre-mRNA;RNA Polymerase II Transcription;RUNX3 regulates NOTCH signaling;Signal Transduction;Signaling by NOTCH;Signaling by NOTCH1;Signaling by TGF-bet…		0.999904	3.09126e-10	157.68	146.4	142.4	0.35103	148720000	14	0.486616	0.613945	-0.368576	-0.857884	0.686003	0.797083	-0.417545	-1.10784
26.2674	26.4851	26.1575	25.8601	26.0049	26.2623	25.8865	26.5133	26.3418	26.304	25.8116	25.5203	26.0535	25.9981	25.4729	25.8647	26.228	26.0312	25.8063	26.4029	25.4646	S	3	___1						androgen receptor binding;enzyme binding;Notch binding;nuclear hormone receptor binding;protein binding;retinoic acid receptor binding;SMAD binding;transcription coactivator activity;transcription cofactor activity;transcription corepressor activity;vitamin D receptor binding	cellular response to retinoic acid;generation of catalytic spliceosome for second transesterification step;intrinsic apoptotic signaling pathway in response to DNA damage by p53 class mediator;mRNA processing;mRNA splicing, via spliceosome;negative regulation of transcription by RNA polymerase II;negative regulation of transcription, DNA-templated;positive regulation by host of viral transcriptio…	catalytic step 2 spliceosome;chromatin;cyclin/CDK positive transcription elongation factor complex;cytoplasm;nuclear body;nuclear matrix;nuclear speck;nucleoplasm;nucleus;post-mRNA release spliceosomal complex;SMAD protein complex;spliceosomal complex;U2-type catalytic step 2 spliceosome	Gene expression (Transcription);Generic Transcription Pathway;Metabolism of RNA;mRNA Splicing;mRNA Splicing - Major Pathway;NOTCH1 Intracellular Domain Regulates Transcription;Notch-HLH transcription pathway;Processing of Capped Intron-Containing Pre-mRNA;RNA Polymerase II Transcription;RUNX3 regulates NOTCH signaling;Signal Transduction;Signaling by NOTCH;Signaling by NOTCH1;Signaling by TGF-bet…		1	2.61467e-24	241.25	232.71	151.06	-0.48028	42576000000	224	0.0953966	0.937688	0.0561256	0.18085	0.70367	0.793511	-0.405713	-1.11753
25.8602	25.328	25.5448	25.9237	NaN	26.0633	25.8101	25.4033	25.7701	25.9386	25.6044	25.6365	25.3701	25.8516	25.8894	25.6667	25.7771	25.5485	26.2441	26.3557	25.7806	S	3	___1						ATP binding;ATP-dependent 5'-3' DNA helicase activity;ATP-dependent 5'-3' RNA helicase activity;DNA binding;DNA-dependent ATPase activity;G-rich single-stranded DNA binding;helicase activity;hydrolase activity;metal ion binding;nucleic acid binding;nucleotide binding;protein self-association;ribosome binding;RNA binding;RNA polymerase II regulatory region sequence-specific DNA binding;RNA-depende…	DNA duplex unwinding;negative regulation of transcription by RNA polymerase II;neuromuscular process;protein homooligomerization;regulation of transcription, DNA-templated;spinal cord motor neuron differentiation;transcription, DNA-templated;translation	axon;cell projection;cytoplasm;growth cone;neuronal cell body;nucleus;perinuclear region of cytoplasm;ribonucleoprotein complex			0.997327	7.57459e-06	94.059	87.696	73.602	-0.098193	1826800000	800	0.15497	0.899708	-0.0835158	-0.276936	0.0702974	0.978596	0.0424786	0.136408
22.7515	23.4702	23.8707	24.2092	24.1901	24.1756	23.836	24.6933	24.5932	23.5567	22.4767	NaN	23.8693	24.1531	23.9313	24.023	24.2332	NaN	24.3223	NaN	NaN	S	3	___1						amyloid-beta binding;IgG binding;low-affinity IgG receptor activity;protein-containing complex binding;signal transducer activity, downstream of receptor	antigen processing and presentation of exogenous peptide antigen via MHC class II;cell surface receptor signaling pathway;cellular response to amyloid-beta;cellular response to molecule of bacterial origin;cerebellum development;defense response;dendrite development;Fc-gamma receptor signaling pathway involved in phagocytosis;immune response;immunoglobulin mediated immune response;mast cell activ…	cell body;cytoplasm;cytoskeleton;dendritic spine;external side of plasma membrane;extracellular region;integral component of membrane;integral component of plasma membrane;membrane;plasma membrane	Fcgamma receptor (FCGR) dependent phagocytosis;FCGR activation;Immune System;Innate Immune System;Neutrophil degranulation;Regulation of actin dynamics for phagocytic cup formation;Role of phospholipids in phagocytosis		0.628556	3.53456e-07	96.503	89.871	96.503	-0.36486	284810000	278	1.11815	0.269355	-1.01	-1.92459	0.616023	0.823231	-0.389572	-1.01444
NaN	NaN	NaN	NaN	NaN	NaN	NaN	NaN	NaN	NaN	NaN	NaN	NaN	NaN	NaN	NaN	NaN	NaN	NaN	24.787	NaN	S	3	___1						amyloid-beta binding;IgG binding;low-affinity IgG receptor activity;protein-containing complex binding;signal transducer activity, downstream of receptor	antigen processing and presentation of exogenous peptide antigen via MHC class II;cell surface receptor signaling pathway;cellular response to amyloid-beta;cellular response to molecule of bacterial origin;cerebellum development;defense response;dendrite development;Fc-gamma receptor signaling pathway involved in phagocytosis;immune response;immunoglobulin mediated immune response;mast cell activ…	cell body;cytoplasm;cytoskeleton;dendritic spine;external side of plasma membrane;extracellular region;integral component of membrane;integral component of plasma membrane;membrane;plasma membrane	Fcgamma receptor (FCGR) dependent phagocytosis;FCGR activation;Immune System;Innate Immune System;Neutrophil degranulation;Regulation of actin dynamics for phagocytic cup formation;Role of phospholipids in phagocytosis		0.672508	6.76655e-07	85.648	81.054	85.648	0.86227	28948000	281	-4.34294e-08	1	0	0	-4.34294e-08	1	0	0
26.3063	NaN	NaN	25.9774	NaN	NaN	26.4855	26.557	26.7591	26.0261	25.9291	NaN	26.5641	NaN	26.2313	26.1528	26.1387	26.3214	26.2819	NaN	NaN	S	3	___1						amyloid-beta binding;IgG binding;low-affinity IgG receptor activity;protein-containing complex binding;signal transducer activity, downstream of receptor	antigen processing and presentation of exogenous peptide antigen via MHC class II;cell surface receptor signaling pathway;cellular response to amyloid-beta;cellular response to molecule of bacterial origin;cerebellum development;defense response;dendrite development;Fc-gamma receptor signaling pathway involved in phagocytosis;immune response;immunoglobulin mediated immune response;mast cell activ…	cell body;cytoplasm;cytoskeleton;dendritic spine;external side of plasma membrane;extracellular region;integral component of membrane;integral component of plasma membrane;membrane;plasma membrane	Fcgamma receptor (FCGR) dependent phagocytosis;FCGR activation;Immune System;Innate Immune System;Neutrophil degranulation;Regulation of actin dynamics for phagocytic cup formation;Role of phospholipids in phagocytosis		0.998806	2.04353e-19	182.98	174.66	161.75	-0.085813	1079500000	285	0	1	-0.294187	0	0.520425	0.862039	-0.202845	-0.771273
NaN	NaN	26.093	NaN	25.7676	NaN	NaN	NaN	NaN	NaN	NaN	26.0002	NaN	26.7412	NaN	NaN	NaN	NaN	NaN	NaN	26.4611	S	3	___1						amyloid-beta binding;IgG binding;low-affinity IgG receptor activity;protein-containing complex binding;signal transducer activity, downstream of receptor	antigen processing and presentation of exogenous peptide antigen via MHC class II;cell surface receptor signaling pathway;cellular response to amyloid-beta;cellular response to molecule of bacterial origin;cerebellum development;defense response;dendrite development;Fc-gamma receptor signaling pathway involved in phagocytosis;immune response;immunoglobulin mediated immune response;mast cell activ…	cell body;cytoplasm;cytoskeleton;dendritic spine;external side of plasma membrane;extracellular region;integral component of membrane;integral component of plasma membrane;membrane;plasma membrane	Fcgamma receptor (FCGR) dependent phagocytosis;FCGR activation;Immune System;Innate Immune System;Neutrophil degranulation;Regulation of actin dynamics for phagocytic cup formation;Role of phospholipids in phagocytosis		0.991945	5.73659e-17	163.18	154.57	163.18	0.0074666	400390000	290	0	1	NaN	0	0	0.995281	NaN	0
24.0106	23.6765	24.2957	22.1978	22.9726	23.1428	23.6069	24.3165	23.9817	24.1529	23.8996	23.2891	23.3886	23.318	23.6847	23.9985	24.1694	23.6875	23.7055	23.684	22.5172	S	2	___1						molecular_function	biological_process	cellular_component;integral component of membrane;membrane			0.998601	1.1549e-17	191.44	176.39	191.44	0.35468	12382000000	179	0.0320509	0.984332	0.0258554	0.0694921	1.01324	0.731521	-0.504608	-1.51206
23.8924	25.2914	25.1613	NaN	24.4852	24.5826	23.8943	24.4582	25.5704	23.6654	25.6771	25.4776	24.9232	24.0439	24.7815	25.084	24.6745	NaN	23.7888	24.606	24.4462	S	2	___1						molecular_function	biological_process	cellular_component;integral component of membrane;membrane			0.956347	0.031571	55.844	49.145	55.844	-0.96857	1001400000	171	0.0743646	0.936151	0.140739	0.184085	0.0349254	0.989178	-0.0581118	-0.0876768
25.2069	26.0081	25.557	25.3148	26.4815	26.3061	26.1957	25.0897	25.1691	26.0632	25.2005	25.6423	24.8639	25.0071	25.6811	25.1856	25.1338	24.9801	26.5261	26.3593	26.1151	S	2	___1						carbohydrate binding;G-protein coupled receptor activity;signal transducer activity;transmembrane signaling receptor activity	cell surface receptor signaling pathway;G-protein coupled receptor signaling pathway;positive regulation of synapse assembly;signal transduction	integral component of membrane;membrane			1	6.87025e-12	203.2	176.41	145.69	0.0028232	1166900000	210	0.0885185	0.930091	0.10584	0.201591	0.276982	0.899964	-0.300782	-0.560866
25.8873	25.637	25.6872	25.9806	26.1066	25.9936	25.6144	25.4595	25.4003	25.4065	25.4381	25.0107	24.8833	25.1495	25.2167	25.0371	25.2499	24.8947	26.1521	26.2822	26.0527	S	2	___1					+	carbohydrate binding;G-protein coupled receptor activity;signal transducer activity;transmembrane signaling receptor activity	cell surface receptor signaling pathway;G-protein coupled receptor signaling pathway;positive regulation of synapse assembly;signal transduction	integral component of membrane;membrane		+	1	0.000860539	95.477	82.043	68.515	-0.52317	1077500000	189	1.1604	0.471031	0.24577	1.23133	1.56332	0.661126	-0.408236	-1.85438
25.3192	25.2217	25.361	25.2205	25.6591	25.597	25.7355	25.509	NaN	25.6157	25.532	25.6039	25.2619	25.3666	25.5335	25.5517	25.5054	25.2584	NaN	25.9951	25.8961	S	2	___1						enzyme regulator activity;glutamate-cysteine ligase activity;glutamate-cysteine ligase catalytic subunit binding;protein heterodimerization activity	aging;apoptotic mitochondrial changes;cellular response to fibroblast growth factor stimulus;cellular response to follicle-stimulating hormone stimulus;cellular response to glucose stimulus;cellular response to hepatocyte growth factor stimulus;cellular response to leukemia inhibitory factor;cellular response to thyroxine stimulus;cysteine metabolic process;glutamate metabolic process;glutathione…	glutamate-cysteine ligase complex	Biological oxidations;Glutathione conjugation;Glutathione synthesis and recycling;Metabolism;Phase II - Conjugation of compounds		1	9.33288e-55	339.46	292.97	323.69	0.41028	972890000	59	1.31399	0.379246	-0.321601	-1.60937	0.758589	0.832315	-0.234869	-1.01031
22.8495	NaN	22.7503	NaN	NaN	NaN	NaN	NaN	22.5654	NaN	NaN	23.2217	NaN	NaN	22.4614	NaN	23.0635	NaN	NaN	NaN	NaN	S	2	___1						interleukin-1 binding;protein binding;protein N-terminus binding	cell surface receptor signaling pathway;cellular response to cytokine stimulus;negative regulation of apoptotic process;positive regulation of actin cytoskeleton reorganization;positive regulation of granulocyte differentiation;positive regulation of peptidyl-serine phosphorylation;positive regulation of peptidyl-tyrosine phosphorylation;positive regulation of phosphatidylinositol 3-kinase signal…	actin cytoskeleton;cell cortex;cytoplasm;cytoplasmic vesicle;endoplasmic reticulum;lamellipodium;membrane;mitochondrial intermembrane space;mitochondrial outer membrane;mitochondrion;nuclear membrane;nucleus;P-body;plasma membrane;sarcoplasmic reticulum;transcription factor complex			0.79249	0.0362907	46.988	44.923	46.988	1.2268	45144000	43	0	1	0.234518	0	0	0.99521	-0.103979	0
27.9366	NaN	28.0093	28.8393	29.0371	29.655	NaN	27.9961	27.9151	NaN	28.462	28.3024	27.7377	27.4421	27.8394	27.8208	27.8957	27.323	29.0501	28.8956	28.8948	S	2	___1						LRR domain binding	regulation of transcription, DNA-templated			+	0.937248	1.43015e-25	255.69	235.51	150.63	-0.693	6575700000	88	0.107819	0.967832	0.0173483	0.112335	0.771304	0.812642	-0.282501	-1.10026
NaN	NaN	NaN	NaN	NaN	NaN	28.3449	NaN	NaN	NaN	NaN	NaN	NaN	NaN	NaN	NaN	NaN	NaN	NaN	NaN	NaN	S	2	___1						LRR domain binding	regulation of transcription, DNA-templated				0.738026	4.47654e-16	211.67	196.65	133.7	0.039681	487850000	91	0	1	NaN	0	0	0.995139	NaN	0
NaN	NaN	NaN	25.6486	NaN	25.8458	NaN	NaN	NaN	24.5969	26.6618	NaN	25.7971	25.9024	NaN	25.6094	25.6107	NaN	25.6839	NaN	25.7551	S	2	___1						LRR domain binding;protein binding	MyD88-dependent toll-like receptor 4 signaling pathway;MyD88-independent toll-like receptor signaling pathway;positive regulation of NF-kappaB transcription factor activity;positive regulation of tumor necrosis factor secretion;regulation of transcription, DNA-templated;Wnt signaling pathway				0.872114	9.64519e-08	144.73	127.1	144.73	0.50877	681200000	76	-4.34294e-08	1	0	0	0	0.995069	NaN	0
26.9	26.3773	25.6482	25.5546	24.2927	25.3011	24.7368	25.9372	25.657	24.9974	27.1937	25.2235	25.3814	26.0501	25.2223	25.6912	26.1791	25.6407	NaN	NaN	25.5067	S	2	___1						LRR domain binding;protein binding	MyD88-dependent toll-like receptor 4 signaling pathway;MyD88-independent toll-like receptor signaling pathway;positive regulation of NF-kappaB transcription factor activity;positive regulation of tumor necrosis factor secretion;regulation of transcription, DNA-templated;Wnt signaling pathway				0.983579	1.24972e-11	201.04	190.24	142.39	0.57616	1258400000	77	0.776863	0.415803	0.864812	1.41062	0.0862457	0.969721	0.107566	0.198285
26.5777	26.7283	26.6316	27.0748	27.7113	27.7468	27.262	27.2429	26.7763	27.7569	27.4099	26.7728	26.7682	26.97	26.6633	26.9484	27.0649	27.3648	27.5241	27.559	27.1551	S	2	___1						LRR domain binding;protein binding	MyD88-dependent toll-like receptor 4 signaling pathway;MyD88-independent toll-like receptor signaling pathway;positive regulation of NF-kappaB transcription factor activity;positive regulation of tumor necrosis factor secretion;regulation of transcription, DNA-templated;Wnt signaling pathway				0.999943	2.73124e-52	317.45	303.85	290.4	-0.11892	17022000000	96	1.27466	0.32859	-0.447868	-1.69125	0.736366	0.815739	-0.293219	-1.03775
27.2908	27.6922	28.0289	26.7269	26.8421	26.6129	27.2534	27.1755	27.644	27.9163	27.4357	27.5057	27.5557	27.4307	28.1127	27.5549	27.1296	27.4768	27.2296	26.877	26.5015	S	2	___1						molecular_function	binding of sperm to zona pellucida;hematopoietic stem cell homeostasis;positive regulation of gene expression	Ada2/Gcn5/Ada3 transcription activator complex;cytoplasm;nucleus;PcG protein complex		+	0.999701	0.000175348	134.59	46.324	134.59	0.037576	3710500000	493	0.535122	0.606347	0.312991	0.87451	0.601011	0.833303	0.342097	0.964064
25.2464	NaN	NaN	23.9734	24.7756	24.7517	24.3602	NaN	NaN	25.0589	24.2085	24.4626	NaN	25.0213	NaN	NaN	NaN	25.5647	24.3653	25.2594	23.6603	S	3	___1						molecular_function	binding of sperm to zona pellucida;hematopoietic stem cell homeostasis;positive regulation of gene expression	Ada2/Gcn5/Ada3 transcription activator complex;cytoplasm;nucleus;PcG protein complex			0.60619	1.03601e-16	155.3	151.65	96.918	1.6191	672460000	453	0	1	0.886164	0	0	0.994998	0.661032	0
NaN	24.9282	NaN	NaN	NaN	NaN	NaN	25.1244	NaN	NaN	NaN	NaN	NaN	NaN	NaN	NaN	NaN	NaN	NaN	NaN	NaN	S	3	___1						molecular_function	binding of sperm to zona pellucida;hematopoietic stem cell homeostasis;positive regulation of gene expression	Ada2/Gcn5/Ada3 transcription activator complex;cytoplasm;nucleus;PcG protein complex			0.775732	1.03601e-16	155.3	151.65	144.01	0.81959	68501000	454	0	1	-0.196251	0	0	0.994927	NaN	0
31.0108	30.7117	31.036	30.8682	30.8373	30.4824	30.7322	31.5908	31.1953	30.8281	30.9896	30.9158	31.37	31.8707	30.8321	30.8106	31.2296	31.5156	30.8137	30.9604	30.5522	S	2	___1						molecular_function	binding of sperm to zona pellucida;hematopoietic stem cell homeostasis;positive regulation of gene expression	Ada2/Gcn5/Ada3 transcription activator complex;cytoplasm;nucleus;PcG protein complex			0.999998	3.08461e-22	255.53	228.76	255.53	-0.072262	81536000000	609	0.398117	0.701544	-0.253279	-0.686268	0.180685	0.936943	0.184823	0.377794
27.0547	26.6697	26.7732	25.7657	25.9299	25.6105	26.797	26.1488	26.1708	27.0916	26.5374	26.4383	26.5562	26.6462	26.8081	26.7543	26.6897	26.947	26.2102	25.4986	25.7789	S	2	___1						molecular_function	binding of sperm to zona pellucida;hematopoietic stem cell homeostasis;positive regulation of gene expression	Ada2/Gcn5/Ada3 transcription activator complex;cytoplasm;nucleus;PcG protein complex		+	0.999999	5.26056e-40	311.03	286.07	311.03	0.52924	2924000000	416	0.887747	0.437317	0.460304	1.34736	0.592061	0.836546	0.297986	0.917128
25.8347	25.9144	25.3167	25.219	26.7182	26.9397	27.5254	25.1677	25.0261	26.4833	25.258	26.407	24.6713	25.1114	26.3649	25.8149	25.5324	24.8372	26.6088	26.1651	26.6899	S	2	___1						molecular_function	binding of sperm to zona pellucida;hematopoietic stem cell homeostasis;positive regulation of gene expression	Ada2/Gcn5/Ada3 transcription activator complex;cytoplasm;nucleus;PcG protein complex			0.999976	2.8415e-88	366.75	352.75	246.24	0.71548	36273000000	467	0.0934369	0.915174	-0.217777	-0.233684	0.212567	0.914577	-0.523836	-0.49594
NaN	NaN	NaN	29.8018	NaN	NaN	NaN	NaN	NaN	NaN	NaN	NaN	29.6069	NaN	NaN	NaN	NaN	NaN	NaN	NaN	NaN	S	3	___1						molecular_function	binding of sperm to zona pellucida;hematopoietic stem cell homeostasis;positive regulation of gene expression	Ada2/Gcn5/Ada3 transcription activator complex;cytoplasm;nucleus;PcG protein complex			0.724032	6.04752e-40	272.74	259.2	84.285	-0.322	4939400000	471	-4.34294e-08	1	0	0	0	0.994856	NaN	0
NaN	NaN	NaN	NaN	NaN	NaN	NaN	30.179	29.6465	NaN	NaN	NaN	NaN	NaN	NaN	NaN	NaN	29.47	NaN	NaN	NaN	S	2	___1						molecular_function	binding of sperm to zona pellucida;hematopoietic stem cell homeostasis;positive regulation of gene expression	Ada2/Gcn5/Ada3 transcription activator complex;cytoplasm;nucleus;PcG protein complex			0.725725	1.83686e-48	281.21	264.05	281.21	0.91052	4744400000	476	0	1	NaN	0	0	0.994785	NaN	0
30.9188	31.1159	31.1138	31.0614	31.5354	31.34	NaN	31.2434	30.9527	31.1982	NaN	NaN	30.734	30.6335	31.5426	31.1288	NaN	30.6542	NaN	NaN	31.3418	S	2	___1						molecular_function	binding of sperm to zona pellucida;hematopoietic stem cell homeostasis;positive regulation of gene expression	Ada2/Gcn5/Ada3 transcription activator complex;cytoplasm;nucleus;PcG protein complex			0.999463	2.99323e-73	337.19	328.43	244.55	-0.12559	66830000000	477	0.126665	0.930019	-0.0485557	-0.204604	0.117707	0.955416	-0.127989	-0.262824
24.9428	25.2387	25.2619	22.9385	24.1458	24.9256	NaN	24.6256	24.8336	25.1177	23.5502	NaN	25.0788	25.5586	24.9373	24.5927	25.1964	24.8578	NaN	24.7863	NaN	S	4	___1						molecular_function	binding of sperm to zona pellucida;hematopoietic stem cell homeostasis;positive regulation of gene expression	Ada2/Gcn5/Ada3 transcription activator complex;cytoplasm;nucleus;PcG protein complex			0.916361	4.00731e-08	103.05	101.18	103.05	-0.81599	515090000	398	1.14028	0.373416	0.418226	1.64904	0.7761	0.78948	0.461969	1.30212
28.3497	28.6772	28.3009	28.141	28.1503	27.853	28.7193	28.0483	28.0934	28.6891	28.6332	28.2864	28.0212	28.611	28.2331	28.1549	28.162	28.5315	28.5222	28.2096	28.2163	S	2	___1						metal ion binding;protein binding;structural constituent of ribosome	ribosomal small subunit assembly;rRNA processing;translation	cytosolic small ribosomal subunit;intracellular;nucleus;ribosome	Activation of the mRNA upon binding of the cap-binding complex and eIFs, and subsequent binding to 43S;Amplification of signal from unattached kinetochores via a MAD2 inhibitory signal;Amplification of signal from the kinetochores;Cap-dependent Translation Initiation;Cell Cycle;Cell Cycle Checkpoints;Cell Cycle, Mitotic;Eukaryotic Translation Initiation;Formation of a pool of free 40S subunits;Fo…		1	1.52448e-10	209.79	171.4	172.82	0.20747	8054800000	9	0.249978	0.821934	0.155629	0.448906	0.0017103	0.997574	0.00145086	0.00384993
25.5103	25.9781	25.5864	24.9912	25.2223	25.2605	26.2531	NaN	NaN	25.7047	25.3804	25.5409	NaN	NaN	26.0688	25.966	25.8332	NaN	25.1998	25.1655	25.4143	S	2	___1						cysteine-type endopeptidase activator activity involved in apoptotic process;metal ion binding;protein binding;structural constituent of ribosome;translation activator activity	activation of cysteine-type endopeptidase activity involved in apoptotic process;DNA damage response, signal transduction by p53 class mediator resulting in transcription of p21 class mediator;intrinsic apoptotic signaling pathway in response to DNA damage by p53 class mediator;mitotic G1 DNA damage checkpoint;positive regulation of translation;ribosomal small subunit assembly;rRNA processing;tra…	cytosolic small ribosomal subunit;intracellular;nucleus;ribosome	Activation of the mRNA upon binding of the cap-binding complex and eIFs, and subsequent binding to 43S;Amplification of signal from unattached kinetochores via a MAD2 inhibitory signal;Amplification of signal from the kinetochores;Cap-dependent Translation Initiation;Cell Cycle;Cell Cycle Checkpoints;Cell Cycle, Mitotic;Eukaryotic Translation Initiation;Formation of a pool of free 40S subunits;Fo…	+	1	0.00082102	101.39	86.012	101.39	-0.1991	820720000	76	0	1	-0.561496	0	0	0.994715	-0.184336	0
23.3717	24.726	23.82	24.0807	24.6391	24.6678	24.3785	23.7587	24.2628	24.2742	23.891	24.3023	24.0827	23.8347	24.0615	24.0233	24.1277	24.0364	24.54	24.5551	24.3606	S	2	___1						cysteine-type endopeptidase activator activity involved in apoptotic process;metal ion binding;protein binding;structural constituent of ribosome;translation activator activity	activation of cysteine-type endopeptidase activity involved in apoptotic process;DNA damage response, signal transduction by p53 class mediator resulting in transcription of p21 class mediator;intrinsic apoptotic signaling pathway in response to DNA damage by p53 class mediator;mitotic G1 DNA damage checkpoint;positive regulation of translation;ribosomal small subunit assembly;rRNA processing;tra…	cytosolic small ribosomal subunit;intracellular;nucleus;ribosome	Activation of the mRNA upon binding of the cap-binding complex and eIFs, and subsequent binding to 43S;Amplification of signal from unattached kinetochores via a MAD2 inhibitory signal;Amplification of signal from the kinetochores;Cap-dependent Translation Initiation;Cell Cycle;Cell Cycle Checkpoints;Cell Cycle, Mitotic;Eukaryotic Translation Initiation;Formation of a pool of free 40S subunits;Fo…		0.999995	1.44047e-09	166.59	142.24	166.59	-0.4731	410010000	25	0.134203	0.888989	-0.160752	-0.296903	0.272941	0.918379	-0.140341	-0.458388
25.7956	25.5888	25.8177	24.931	25.9431	25.4951	26.5048	24.715	24.9585	25.3462	25.2506	25.2038	25.2506	25.2002	25.7816	25.3688	24.9189	24.9834	25.7353	25.5993	25.3183	S	2	___1						actin binding;actin filament binding;structural constituent of muscle	cardiac muscle fiber development;regulation of cell migration;regulation of cytoskeleton organization	adherens junction;cell junction;cytoplasm;cytoskeleton;Z disc			1	0.0551567	42.336	17.21	35.652	-0.22213	1019800000	158	0.237668	0.788358	0.34126	0.513039	0.0100509	0.996179	0.0180155	0.0260906
28.0388	28.5772	28.2529	27.9902	28.578	28.2464	28.7343	28.0384	28.1777	28.5559	28.2868	28.4885	28.1156	28.2721	28.6427	28.3236	28.0127	28.2419	28.4746	28.2834	28.6534	S	2	___1						chromatin binding;nucleic acid binding;RNA binding	blood vessel maturation;defense response to bacterium;endoderm development;immune system process;innate immune response;negative regulation of smooth muscle cell differentiation;positive regulation of cell cycle;positive regulation of G1/S transition of mitotic cell cycle;positive regulation of I-kappaB kinase/NF-kappaB signaling;positive regulation of MDA-5 signaling pathway;positive regulation …	chromatin;cytoplasm;nuclear membrane;nucleus			0.999999	1.61672e-34	243.16	219.11	219.24	0.071928	7186500000	2150	0.034837	0.981766	-0.0271905	-0.074704	0.034156	0.991828	0.0266647	0.0732847
24.892	25.0945	24.0253	23.9768	23.7862	24.5436	24.4592	24.2365	24.5853	25.6901	25.2474	24.8215	24.86	25.1644	24.3114	24.2598	24.3142	24.9357	24.3287	24.1155	NaN	S	3	___1						chromatin binding;nucleic acid binding;RNA binding	blood vessel maturation;defense response to bacterium;endoderm development;immune system process;innate immune response;negative regulation of smooth muscle cell differentiation;positive regulation of cell cycle;positive regulation of G1/S transition of mitotic cell cycle;positive regulation of I-kappaB kinase/NF-kappaB signaling;positive regulation of MDA-5 signaling pathway;positive regulation …	chromatin;cytoplasm;nuclear membrane;nucleus			0.999998	6.4966e-06	116.36	81.916	113.25	0.15019	532240000	1685	0.286312	0.769986	0.243614	0.549416	0.581377	0.834306	0.351577	0.951229
NaN	NaN	NaN	NaN	NaN	NaN	NaN	NaN	NaN	NaN	NaN	NaN	24.1958	NaN	NaN	NaN	NaN	NaN	NaN	NaN	NaN	S	2	___1						chromatin binding;nucleic acid binding;RNA binding	blood vessel maturation;defense response to bacterium;endoderm development;immune system process;innate immune response;negative regulation of smooth muscle cell differentiation;positive regulation of cell cycle;positive regulation of G1/S transition of mitotic cell cycle;positive regulation of I-kappaB kinase/NF-kappaB signaling;positive regulation of MDA-5 signaling pathway;positive regulation …	chromatin;cytoplasm;nuclear membrane;nucleus			0.902737	8.76764e-10	149.2	142.05	138.41	0.32463	5718000000	1787	-4.34294e-08	1	0	0	0	0.994644	NaN	0
NaN	NaN	NaN	NaN	NaN	NaN	NaN	NaN	NaN	NaN	NaN	NaN	NaN	NaN	NaN	NaN	25.6942	NaN	NaN	NaN	NaN	S	3	___1						chromatin binding;nucleic acid binding;RNA binding	blood vessel maturation;defense response to bacterium;endoderm development;immune system process;innate immune response;negative regulation of smooth muscle cell differentiation;positive regulation of cell cycle;positive regulation of G1/S transition of mitotic cell cycle;positive regulation of I-kappaB kinase/NF-kappaB signaling;positive regulation of MDA-5 signaling pathway;positive regulation …	chromatin;cytoplasm;nuclear membrane;nucleus			0.926024	1.11838e-20	204.89	187.93	85.925	-0.074786	5295400000	1789	-4.34294e-08	1	0	0	-4.34294e-08	1	0	0
NaN	25.5461	NaN	24.9676	25.2387	NaN	25.8009	25.5981	25.3467	25.5441	25.8681	26.0275	25.4096	25.7374	26.1209	NaN	NaN	25.5433	25.3196	25.0657	25.5518	S	3	___1						chromatin binding;nucleic acid binding;RNA binding	blood vessel maturation;defense response to bacterium;endoderm development;immune system process;innate immune response;negative regulation of smooth muscle cell differentiation;positive regulation of cell cycle;positive regulation of G1/S transition of mitotic cell cycle;positive regulation of I-kappaB kinase/NF-kappaB signaling;positive regulation of MDA-5 signaling pathway;positive regulation …	chromatin;cytoplasm;nuclear membrane;nucleus			0.978991	7.06609e-10	150.34	140.82	150.34	-0.1228	7592600000	1790	0	1	-0.0358327	0	0.288196	0.912575	0.174035	0.506
26.9509	27.2524	27.6188	26.7423	26.9669	26.8251	27.113	27.2033	26.9009	27.0441	27.0737	27.0912	27.3386	27.5665	26.8373	27.0439	26.7653	26.8198	26.3608	26.9316	26.7201	S	2	___1						chromatin binding;nucleic acid binding;protein binding;RNA binding	activation of MAPK activity;blood vessel maturation;defense response to bacterium;endoderm development;hepatocyte growth factor receptor signaling pathway;immune system process;innate immune response;negative regulation of smooth muscle cell differentiation;positive regulation of apoptotic process;positive regulation of cell cycle;positive regulation of G1/S transition of mitotic cell cycle;posit…	apical plasma membrane;basal plasma membrane;basolateral plasma membrane;cell projection;chromatin;cytoplasm;cytosol;extracellular region;membrane;microvillus membrane;mitochondrial outer membrane;nuclear membrane;nucleus;plasma membrane	MET activates RAS signaling;Metabolism of proteins;O-linked glycosylation;O-linked glycosylation of mucins;Post-translational protein modification;Signal Transduction;Signaling by MET;Signaling by Receptor Tyrosine Kinases;Termination of O-glycan biosynthesis		1	0.0021743	104.48	27.129	98.055	0.22041	2889600000	1454	0.401047	0.720733	0.201661	0.644509	0.305593	0.912974	0.175051	0.525214
27.0291	27.1461	26.7434	26.5808	27.0091	26.6228	27.041	26.2664	26.5117	27.2135	26.7833	27.0413	26.456	26.4031	27.3981	26.8516	26.9294	26.1713	26.8294	26.7441	26.581	S	2	___1						chromatin binding;nucleic acid binding;RNA binding	blood vessel maturation;defense response to bacterium;endoderm development;immune system process;innate immune response;negative regulation of smooth muscle cell differentiation;positive regulation of cell cycle;positive regulation of G1/S transition of mitotic cell cycle;positive regulation of I-kappaB kinase/NF-kappaB signaling;positive regulation of MDA-5 signaling pathway;positive regulation …	chromatin;cytoplasm;nuclear membrane;nucleus			0.999586	1.4173e-16	225.81	211.87	220.87	-0.021414	2474500000	1812	0.641228	0.548826	0.366496	1.02382	0.136141	0.950689	0.146037	0.294504
25.6731	25.2637	25.6042	25.4462	26.0613	25.7831	NaN	26.2412	NaN	NaN	25.1915	25.2982	NaN	26.1834	NaN	NaN	25.9734	NaN	25.3784	26.2371	NaN	S	2	___1						chromatin binding;nucleic acid binding;RNA binding	blood vessel maturation;defense response to bacterium;endoderm development;immune system process;innate immune response;negative regulation of smooth muscle cell differentiation;positive regulation of cell cycle;positive regulation of G1/S transition of mitotic cell cycle;positive regulation of I-kappaB kinase/NF-kappaB signaling;positive regulation of MDA-5 signaling pathway;positive regulation …	chromatin;cytoplasm;nuclear membrane;nucleus			1	1.04715e-53	303.2	294.58	279.4	-0.17577	1253400000	1380	0	1	-0.727527	0	0	0.994573	-0.0578556	0
24.6302	NaN	24.3377	NaN	NaN	NaN	NaN	24.0178	NaN	NaN	24.4946	NaN	NaN	24.1341	NaN	25.1966	NaN	NaN	NaN	NaN	NaN	S	2	___1						chromatin binding;nucleic acid binding;RNA binding	blood vessel maturation;defense response to bacterium;endoderm development;immune system process;innate immune response;negative regulation of smooth muscle cell differentiation;positive regulation of cell cycle;positive regulation of G1/S transition of mitotic cell cycle;positive regulation of I-kappaB kinase/NF-kappaB signaling;positive regulation of MDA-5 signaling pathway;positive regulation …	chromatin;cytoplasm;nuclear membrane;nucleus			0.730971	0.044876	51.127	38.412	51.127	0.47183	144660000	1354	0	1	0.466207	0	0	0.994502	0.116306	0
22.7186	22.6019	22.6372	23.2771	23.7827	23.2614	23.3901	23.4138	22.2302	22.8587	22.6616	23.2552	22.7209	22.647	22.6958	22.8597	22.4803	22.5643	23.2987	22.878	23.1617	S	2	___1						protein binding	adipose tissue development;cellular response to DNA damage stimulus;chorion development;DNA damage response, signal transduction by p53 class mediator;DNA recombination;DNA repair;endothelial cell migration;histone H3-K4 methylation;positive regulation of histone acetylation;positive regulation of histone H3-K36 methylation;positive regulation of histone H3-K4 methylation;positive regulation of i…	chromosome;histone methyltransferase complex;MLL3/4 complex;nuclear matrix;nucleoplasm;nucleus	DNA Double-Strand Break Repair;DNA Repair;Nonhomologous End-Joining (NHEJ)		1	0.00817569	61.127	56.072	61.127	-1.4001	173130000	2	0.385068	0.678865	-0.358768	-0.728963	0.342126	0.886717	-0.323447	-0.658431
24.237	25.0389	24.3784	25.01	25.8931	25.9808	24.1092	24.7179	24.7313	25.2757	24.5853	25.0599	24.9921	25.2082	24.7445	25.0328	NaN	24.2778	25.929	25.7381	NaN	S	2	___1						antiporter activity;basic amino acid transmembrane transporter activity;L-amino acid transmembrane transporter activity;transmembrane transporter activity	amino acid transport;basic amino acid transmembrane transport;L-alpha-amino acid transmembrane transport;regulation of arginine metabolic process;transmembrane transport	basolateral plasma membrane;integral component of membrane;integral component of plasma membrane;membrane;plasma membrane	Amino acid transport across the plasma membrane;Basigin interactions;Cell surface interactions at the vascular wall;Hemostasis;SLC-mediated transmembrane transport;Transport of inorganic cations/anions and amino acids/oligopeptides;Transport of small molecules	+	1	5.08956e-49	275.17	257.29	228.29	1.9444	1108700000	19	0.033624	0.981398	0.0319716	0.0759069	0.878324	0.770019	0.462177	1.33951
NaN	25.8625	NaN	25.4142	25.9206	25.9338	25.381	25.9274	25.6235	25.0978	25.0799	25.5072	NaN	25.4828	25.4844	25.3491	NaN	25.9862	25.2726	25.3207	25.4086	S	2	___1						DNA binding transcription factor activity;molecular_function;nucleic acid binding	negative regulation of G1/S transition of mitotic cell cycle;regulation of transcription, DNA-templated	cytoplasm;intracellular;nucleolus;nucleus	Gene expression (Transcription);Generic Transcription Pathway;RNA Polymerase II Transcription		1	1.71361e-15	204.23	187.11	159.4	-1.695	841630000	12	0	1	0.218474	0	0.310476	0.911018	-0.160389	-0.527487
24.4203	24.6559	NaN	24.2405	25.1569	24.5292	25.0885	24.8708	25.0807	24.3214	23.8323	24.6369	NaN	24.4459	24.8757	NaN	24.2962	24.1133	NaN	25.054	24.2387	S	2	___1						GTPase regulator activity;microtubule binding;phosphatidylinositol-4,5-bisphosphate binding;protein binding;protein-containing complex binding	angiogenesis;cell redox homeostasis;negative regulation of angiogenesis;negative regulation of endothelial cell apoptotic process;negative regulation of endothelial cell migration;negative regulation of endothelial cell proliferation;positive regulation of protein binding;regulation of catalytic activity;regulation of establishment of cell polarity	cell junction;cell-cell junction;cytoplasm;cytoskeleton;membrane;microtubule;plasma membrane;protein-containing complex			0.996	0.0145706	65.695	35.131	65.695	0.057964	441180000	42	1.47565	0.270806	-0.475248	-2.09156	0.817179	0.784461	-0.352581	-1.23827
25.6203	25.8604	25.7559	25.1423	25.3612	25.3984	25.7552	25.6285	25.5805	25.5333	25.5243	25.7464	25.7579	25.6712	26.0341	25.5385	25.3143	25.5586	25.4504	25.5305	25.6742	S	2	___1							biological_process	cellular_component			1	8.7667e-06	145.83	131.15	142.17	-0.090072	2326000000	82	0.45012	0.802551	0.0908229	0.48607	0.616695	0.860029	0.166377	0.752208
26.4614	26.2797	26.4425	26.6671	26.3679	26.8485	27.0334	26.1036	26.5192	26.2676	26.403	26.7416	26.126	26.31	NaN	25.6862	25.7573	25.816	26.6769	26.7402	26.7266	S	2	___1							biological_process	cellular_component		+	0.972409	8.7667e-06	142.17	122.04	125.5	0.18718	3077100000	86	0.223687	0.834604	-0.157523	-0.420033	0.382182	0.870225	-0.334079	-0.736068
23.099	23.5509	22.8252	23.2173	22.4465	NaN	22.9084	23.3979	23.4233	NaN	23.246	22.9458	23.3069	23.531	22.8995	23.172	24.3433	22.6432	NaN	NaN	NaN	S	3	___1						molecular_function	biological_process	cellular_component;nucleus			1	9.68195e-07	102.55	98.059	102.55	-2.1655	173390000	514	0.114167	0.916903	-0.084891	-0.229504	0.00335296	0.997169	0.00255839	0.0073204
23.2946	23.736	NaN	25.0188	24.8188	24.684	23.6007	23.5384	23.7437	23.8611	23.8746	23.9131	NaN	NaN	NaN	23.0246	23.4675	23.0238	24.935	25.0421	24.5864	S	2	___1				+	+	AT DNA binding;DNA binding, bending;metal ion binding;peptide binding;zinc ion binding	cellular response to antibiotic;cellular response to UV-B;immune response;intrinsic apoptotic signaling pathway in response to DNA damage;prostate gland stromal morphogenesis;regulation of gene expression;response to organic substance;response to zinc ion	cytoplasm		+	0.957015	0.000952842	93.336	76.684	93.336	-0.13279	320640000	124	0.235437	0.848731	-0.11226	-0.397718	0	0.994432	NaN	0
25.9841	26.1587	25.9052	NaN	26.1753	NaN	NaN	25.5645	25.2346	NaN	26.1616	25.7568	25.8408	26.0015	25.289	26.0004	25.5649	26.4041	NaN	NaN	24.8468	S	4	___1						G-quadruplex RNA binding;mRNA 3'-UTR binding;nucleic acid binding;protein binding;protein heterodimerization activity;protein homodimerization activity;RNA binding;RNA strand annealing activity	cell differentiation;multicellular organism development;muscle organ development;negative regulation of translation;positive regulation of gene silencing by miRNA	axon;costamere;cytoplasm;cytosol;dendrite;dendritic spine;nucleus;perinuclear region of cytoplasm;polysome;ribonucleoprotein granule			0.99936	1.68548e-52	293.24	285.06	176.01	0.16815	904780000	514	1.5358	0.236899	0.616451	2.404	0.417471	0.862092	0.310863	0.76857
26.3502	26.8129	26.7027	27.4939	27.2684	27.4485	27.3694	27.2324	27.2478	27.2414	27.0848	27.3664	26.5115	27.0111	26.9765	26.8298	26.7629	26.9915	27.7085	27.5116	27.8418	S	3	___1						G-quadruplex RNA binding;mRNA 3'-UTR binding;nucleic acid binding;protein binding;protein heterodimerization activity;protein homodimerization activity;RNA binding;RNA strand annealing activity	cell differentiation;multicellular organism development;muscle organ development;negative regulation of translation;positive regulation of gene silencing by miRNA	axon;costamere;cytoplasm;cytosol;dendrite;dendritic spine;nucleus;perinuclear region of cytoplasm;polysome;ribonucleoprotein granule		+	0.998701	4.02893e-21	207.97	204.88	164.46	-0.034437	8838400000	438	1.97441	0.161514	-0.661289	-2.68709	1.26638	0.708656	-0.450185	-1.68735
24.3192	24.7359	24.3058	25.1094	25.4299	25.0317	24.8431	NaN	NaN	NaN	NaN	NaN	24.3775	25.309	24.132	24.5893	25.1195	NaN	NaN	NaN	23.9054	S	2	___1						calmodulin binding;dopamine binding;dopamine neurotransmitter receptor activity;dopamine neurotransmitter receptor activity, coupled via Gs;G-protein coupled receptor activity;signal transducer activity	adenylate cyclase-activating dopamine receptor signaling pathway;adenylate cyclase-activating G-protein coupled receptor signaling pathway;associative learning;brain development;cell cycle;cell division;cellular response to catecholamine stimulus;cerebral cortex development;developmental growth;forebrain neuroblast division;G-protein coupled receptor signaling pathway;long term synaptic depressio…	apical plasma membrane;brush border membrane;centrosome;ciliary membrane;cytoplasm;cytoskeleton;integral component of membrane;integral component of plasma membrane;intracellular;meiotic spindle;membrane;microtubule;microtubule minus-end;midbody;mitotic spindle pole;non-motile cilium;nucleus;plasma membrane;spindle;spindle pole	Amine ligand-binding receptors;Class A/1 (Rhodopsin-like receptors);Dopamine receptors;G alpha (s) signalling events;GPCR downstream signalling;GPCR ligand binding;Signal Transduction;Signaling by GPCR		0.643935	0.0356605	51.762	15.854	51.762	0.62263	374560000	597	0	1	-0.38948	0	0	0.994361	-0.236953	0
NaN	24.7359	NaN	NaN	NaN	25.0317	NaN	NaN	NaN	NaN	NaN	NaN	NaN	25.309	NaN	NaN	NaN	NaN	NaN	NaN	NaN	S	2	___1						calmodulin binding;dopamine binding;dopamine neurotransmitter receptor activity;dopamine neurotransmitter receptor activity, coupled via Gs;G-protein coupled receptor activity;signal transducer activity	adenylate cyclase-activating dopamine receptor signaling pathway;adenylate cyclase-activating G-protein coupled receptor signaling pathway;associative learning;brain development;cell cycle;cell division;cellular response to catecholamine stimulus;cerebral cortex development;developmental growth;forebrain neuroblast division;G-protein coupled receptor signaling pathway;long term synaptic depressio…	apical plasma membrane;brush border membrane;centrosome;ciliary membrane;cytoplasm;cytoskeleton;integral component of membrane;integral component of plasma membrane;intracellular;meiotic spindle;membrane;microtubule;microtubule minus-end;midbody;mitotic spindle pole;non-motile cilium;nucleus;plasma membrane;spindle;spindle pole	Amine ligand-binding receptors;Class A/1 (Rhodopsin-like receptors);Dopamine receptors;G alpha (s) signalling events;GPCR downstream signalling;GPCR ligand binding;Signal Transduction;Signaling by GPCR		0.5	0.0403389	50.297	11.492	37.771	1.685	103810000	598	0	1	NaN	0	0	0.99429	NaN	0
NaN	NaN	NaN	NaN	NaN	NaN	NaN	NaN	NaN	26.0769	NaN	NaN	NaN	NaN	NaN	NaN	NaN	NaN	NaN	NaN	NaN	S	3	___1						DNA binding;nucleosomal DNA binding;protein heterodimerization activity	establishment of mitotic spindle orientation;kinetochore assembly;mitotic cytokinesis;nucleosome assembly;protein localization to chromosome, centromeric region	chromosome;chromosome, centromeric region;condensed chromosome inner kinetochore;condensed chromosome kinetochore;condensed nuclear chromosome kinetochore;condensed nuclear chromosome, centromeric region;kinetochore;nuclear nucleosome;nuclear pericentric heterochromatin;nucleoplasm;nucleosome;nucleus	Amplification of signal from unattached kinetochores via a MAD2 inhibitory signal;Amplification of signal from the kinetochores;Cell Cycle;Cell Cycle Checkpoints;Cell Cycle, Mitotic;Chromosome Maintenance;Deposition of new CENPA-containing nucleosomes at the centromere;M Phase;Mitotic Anaphase;Mitotic Metaphase and Anaphase;Mitotic Prometaphase;Mitotic Spindle Checkpoint;Nucleosome assembly;Resol…		0.572122	0.0105429	56.774	29.092	39.531	0.21167	70784000	16	-4.34294e-08	1	0	0	-4.34294e-08	1	0	0
24.4747	24.798	25.0433	25.4773	25.466	25.425	25.2405	25.9223	25.9426	24.7762	24.7156	24.8488	24.9572	25.2085	24.6214	25.3893	25.3493	25.173	24.5624	25.5622	24.5732	S	2	___1				+		intramolecular transferase activity, phosphotransferases;isomerase activity;magnesium ion binding;metal ion binding;phosphoglucomutase activity;phosphopentomutase activity	carbohydrate metabolic process;deoxyribose phosphate catabolic process;glucose metabolic process;organic substance metabolic process	cytoplasm;cytosol	Galactose catabolism;Glycogen breakdown (glycogenolysis);Glycogen metabolism;Glycogen synthesis;Immune System;Innate Immune System;Metabolism;Metabolism of carbohydrates;Neutrophil degranulation;Pentose phosphate pathway (hexose monophosphate shunt)		0.999989	3.04759e-19	226.22	213.38	221.13	-0.12067	1741400000	14	1.51589	0.185307	-0.929824	-2.42496	1.26508	0.632776	-0.772755	-1.99873
NaN	NaN	NaN	23.0462	NaN	NaN	23.8761	NaN	NaN	NaN	NaN	NaN	23.1391	NaN	22.8294	23.1852	NaN	NaN	22.8676	23.0775	NaN	S	3	___1						dioxygenase activity;DNA binding;ferrous iron binding;metal ion binding;methylcytosine dioxygenase activity;oxidoreductase activity;zinc ion binding	5-methylcytosine catabolic process;5-methylcytosine metabolic process;cell cycle;chromatin organization;cytosine metabolic process;DNA demethylation;hematopoietic stem cell homeostasis;hemoglobin metabolic process;hemopoiesis;histone H3-K4 trimethylation;homeostasis of number of cells;kidney development;liver morphogenesis;myeloid cell differentiation;myeloid progenitor cell differentiation;oxida…	nucleoplasm;nucleus			0.832618	0.000106492	92.098	83.353	92.098	1.2571	66791000	374	0	1	NaN	0	0	0.99422	-0.891816	0
24.7915	24.8893	NaN	NaN	24.1623	24.2815	NaN	NaN	24.4326	24.6891	NaN	NaN	24.1759	24.4606	24.4691	24.4931	24.7658	NaN	24.5055	24.4483	NaN	S	2	___1						dioxygenase activity;DNA binding;ferrous iron binding;metal ion binding;methylcytosine dioxygenase activity;oxidoreductase activity;zinc ion binding	5-methylcytosine catabolic process;5-methylcytosine metabolic process;cell cycle;chromatin organization;cytosine metabolic process;DNA demethylation;hematopoietic stem cell homeostasis;hemoglobin metabolic process;hemopoiesis;histone H3-K4 trimethylation;homeostasis of number of cells;kidney development;liver morphogenesis;myeloid cell differentiation;myeloid progenitor cell differentiation;oxida…	nucleoplasm;nucleus			0.967663	1.71217e-09	147.67	137.17	147.67	0.44234	313090000	376	0	1	0.407808	0	0	0.994149	-0.0640036	0
22.4696	22.8969	23.2371	NaN	NaN	21.8493	22.646	22.9828	23.1323	22.1301	NaN	NaN	22.5324	21.8808	22.8515	22.5952	22.8821	22.5554	NaN	22.4101	NaN	S	4	___1						dioxygenase activity;DNA binding;ferrous iron binding;metal ion binding;methylcytosine dioxygenase activity;oxidoreductase activity;zinc ion binding	5-methylcytosine catabolic process;5-methylcytosine metabolic process;cell cycle;chromatin organization;cytosine metabolic process;DNA demethylation;hematopoietic stem cell homeostasis;hemoglobin metabolic process;hemopoiesis;histone H3-K4 trimethylation;homeostasis of number of cells;kidney development;liver morphogenesis;myeloid cell differentiation;myeloid progenitor cell differentiation;oxida…	nucleoplasm;nucleus			0.998969	7.77414e-16	178.5	175.52	178.5	-0.032075	1079400000	23	0.0694007	0.95149	-0.0525176	-0.144068	0.712598	0.78319	-0.498814	-1.18823
27.8122	28.219	27.9488	27.9252	28.3623	28.3526	28.3761	28.286	28.2647	28.1118	28.0227	27.8866	28.0733	27.8237	28.0173	28.0467	27.9985	27.9113	28.1531	28.1309	28.2944	S	2	___1						identical protein binding;metal ion binding;nuclear localization sequence binding;nucleic acid binding;protein binding;transferase activity;ubiquitin protein ligase activity;ubiquitin-protein transferase activity;zinc ion binding	MAPK cascade;negative regulation of signal transduction;protein ubiquitination;Ras protein signal transduction	cytoplasm;cytosol;nuclear membrane;ubiquitin ligase complex	MAPK family signaling cascades;MAPK1/MAPK3 signaling;Negative regulation of MAPK pathway;RAF activation;RAF/MAP kinase cascade;Signal Transduction		0.999889	8.46025e-30	260.48	247.96	220.66	0.22914	8825800000	72	1.19354	0.416722	-0.315596	-1.40706	1.81651	0.664412	-0.337502	-1.84446
26.679	26.8545	26.4804	26.1553	26.2705	NaN	26.3087	26.1962	26.2322	26.8897	26.7035	26.534	NaN	26.4124	26.6139	26.2211	26.4731	26.5845	26.1309	26.218	26.4093	S	2	___1						DNA binding;nucleic acid binding;RNA binding	nuclear-transcribed mRNA catabolic process, no-go decay;regulation of transcription, DNA-templated	CRD-mediated mRNA stability complex;cytoplasm;cytosol;Golgi apparatus;mitochondrial inner membrane;plasma membrane		+	0.998685	0.000102989	134.18	86.434	132.56	0.34287	1752400000	384	1.70602	0.258149	0.425604	1.99793	1.27162	0.765003	0.267467	1.43477
NaN	NaN	NaN	NaN	NaN	26.527	NaN	NaN	NaN	NaN	NaN	NaN	26.7153	NaN	NaN	NaN	NaN	NaN	NaN	NaN	NaN	S	2	___1						DNA binding;nucleic acid binding;RNA binding	nuclear-transcribed mRNA catabolic process, no-go decay;regulation of transcription, DNA-templated	CRD-mediated mRNA stability complex;cytoplasm;cytosol;Golgi apparatus;mitochondrial inner membrane;plasma membrane			0.936736	0.000150228	130.99	79.716	125.72	0.98844	206880000	386	-4.34294e-08	1	0	0	0	0.994078	NaN	0
NaN	22.502	23.4973	23.5302	NaN	NaN	NaN	NaN	22.9922	NaN	NaN	22.4963	NaN	22.5009	NaN	NaN	21.6185	NaN	NaN	NaN	NaN	S	2	___1						guanyl-nucleotide exchange factor activity;SH3/SH2 adaptor activity	lens morphogenesis in camera-type eye;positive regulation of peptidyl-serine phosphorylation;positive regulation of signal transduction;signal transduction;small GTPase mediated signal transduction	intracellular			0.996932	0.00536697	72.797	63.603	66.826	2.5167	53310000	21	0	1	0.00745487	0	0	0.994008	-0.491339	0
24.257	24.5136	24.4448	23.6194	24.3729	24.0651	24.3275	24.2074	24.238	24.3301	24.5558	24.6643	24.618	24.4482	24.4832	24.6491	24.6751	25.026	24.3932	24.1448	24.5785	S	2	___1						(S)-2-(5-amino-1-(5-phospho-D-ribosyl)imidazole-4-carboxamido)succinate AMP-lyase (fumarate-forming) activity;catalytic activity;lyase activity;N6-(1,2-dicarboxyethyl)AMP AMP-lyase (fumarate-forming) activity	aerobic respiration;AMP biosynthetic process;'de novo' AMP biosynthetic process;'de novo' IMP biosynthetic process;protein tetramerization;purine nucleotide biosynthetic process;purine nucleotide metabolic process;purine ribonucleotide biosynthetic process;response to hypoxia;response to muscle activity;response to nutrient;response to starvation;ribonucleoside monophosphate biosynthetic process	cytosol;mitochondrion	Metabolism;Metabolism of nucleotides;Nucleobase biosynthesis;Purine ribonucleoside monophosphate biosynthesis		0.950203	0.000174785	84.947	65.035	84.947	0.27919	476540000	15	0.805109	0.642057	0.147507	0.798543	1.82939	0.718897	0.258807	1.58708
NaN	27.4536	27.0393	26.8071	27.4468	27.1876	27.388	27.2473	27.2557	27.6657	27.313	27.3061	27.4391	27.3838	27.4748	27.1981	26.9361	27.194	NaN	NaN	NaN	S	2	___1						molecular_function	cellular response to DNA damage stimulus;DNA repair;mitotic cell cycle checkpoint;response to ionizing radiation;snRNA processing	cytoplasm;integrator complex;nucleolus;nucleus;SOSS complex	Gene expression (Transcription);RNA polymerase II transcribes snRNA genes;RNA Polymerase II Transcription		0.973674	0.00256691	102.62	45.811	81.95	0.48955	2795300000	993	0.108178	0.935461	-0.0505819	-0.190715	1.20912	0.841483	0.135584	0.887937
26.5726	26.7648	26.597	26.2109	26.261	26.6444	26.894	26.6894	26.5313	NaN	26.5672	25.8777	26.7497	26.9688	27.0913	26.7638	27.0011	27.079	26.4227	NaN	26.3503	S	4	___1						cadherin binding;GTPase binding;lipid binding	autophagy;cilium assembly;clathrin-dependent endocytosis;endocytosis;membrane invagination;plasma membrane tubulation;positive regulation of filopodium assembly;vesicle budding from membrane;vesicle organization;vesicle transport along actin filament	cell cortex;cytoplasm;cytoplasmic vesicle;cytoskeleton;cytosol;membrane;plasma membrane	Clathrin-mediated endocytosis;Membrane Trafficking;Vesicle-mediated transport		0.999246	3.5926e-39	255.32	248.83	199.77	-0.70995	3853700000	347	0.189852	0.900984	-0.0600828	-0.271719	0.732548	0.831872	0.231714	0.946029
26.5631	26.1126	26.0977	25.8617	26.4267	26.3798	26.6092	26.7361	27.1143	27.0156	26.1269	25.9956	26.7391	26.8253	26.8668	26.2429	26.2133	26.9189	26.0572	26.3121	26.4973	S	2	___1						cadherin binding;GTPase binding;lipid binding	autophagy;cilium assembly;clathrin-dependent endocytosis;endocytosis;membrane invagination;plasma membrane tubulation;positive regulation of filopodium assembly;vesicle budding from membrane;vesicle organization;vesicle transport along actin filament	cell cortex;cytoplasm;cytoplasmic vesicle;cytoskeleton;cytosol;membrane;plasma membrane	Clathrin-mediated endocytosis;Membrane Trafficking;Vesicle-mediated transport		0.999996	1.84233e-07	174.51	145.38	169.46	0.57056	2002600000	141	1.22658	0.306992	-0.562037	-1.78284	0.0201959	0.995038	-0.00947571	-0.0369731
NaN	23.834	23.2522	24.6936	24.6579	24.9034	24.0063	23.6061	24.3756	24.6403	24.0271	24.5246	23.893	NaN	23.6465	22.9923	24.2427	22.9012	24.7618	24.3067	25.0256	S	2	___1							blood coagulation;megakaryocyte development;platelet alpha granule organization;platelet formation;wound healing	endomembrane system;endoplasmic reticulum	Immune System;Innate Immune System;Neutrophil degranulation	+	1	0.000177396	132.32	38.652	99.283	0.089132	380500000	2170	0.527398	0.572523	-0.452916	-0.985518	0.294954	0.905312	-0.226275	-0.564019
NaN	NaN	NaN	NaN	25.6838	NaN	NaN	NaN	NaN	NaN	NaN	NaN	NaN	NaN	NaN	NaN	NaN	NaN	NaN	NaN	NaN	S	2	___1							blood coagulation;megakaryocyte development;platelet alpha granule organization;platelet formation;wound healing	endomembrane system;endoplasmic reticulum	Immune System;Innate Immune System;Neutrophil degranulation		0.804583	8.18577e-16	183.36	163.59	154.51	-0.45418	53902000	1269	-4.34294e-08	1	0	0	-4.34294e-08	1	0	0
NaN	22.8675	23.1026	24.1772	23.9774	24.5565	22.8002	23.3928	24.0799	22.7094	23.3048	23.5159	23.7647	24.0092	23.6586	23.5752	22.4844	22.3838	23.0959	23.316	24.1158	S	2	___1							blood coagulation;megakaryocyte development;platelet alpha granule organization;platelet formation;wound healing	endomembrane system;endoplasmic reticulum	Immune System;Innate Immune System;Neutrophil degranulation		0.944154	2.5805e-15	172.93	163.13	172.93	-0.056016	369740000	1270	0.364389	0.680248	-0.439282	-0.750481	0.430433	0.850334	0.386511	0.798485
26.1115	26.2891	26.6196	27.6939	27.9493	28.2495	27.0196	26.5945	26.8614	27.4217	26.9116	27.4562	26.7904	26.5379	27.0239	26.9852	26.6761	27.0135	27.9188	27.936	28.0275	S	2	___1							blood coagulation;megakaryocyte development;platelet alpha granule organization;platelet formation;wound healing	endomembrane system;endoplasmic reticulum	Immune System;Innate Immune System;Neutrophil degranulation	+	1	1.41414e-42	281.93	270.13	281.93	0.080511	6235700000	2701	1.17691	0.343752	-0.485053	-1.6511	0.0771668	0.977183	-0.0410589	-0.142917
NaN	26.8237	NaN	NaN	NaN	NaN	NaN	NaN	NaN	NaN	NaN	NaN	26.7675	NaN	NaN	NaN	NaN	NaN	NaN	NaN	NaN	S	3	___1							blood coagulation;megakaryocyte development;platelet alpha granule organization;platelet formation;wound healing	endomembrane system;endoplasmic reticulum	Immune System;Innate Immune System;Neutrophil degranulation		0.499974	1.03443e-32	229.7	225.46	209.07	0.52742	233020000	729	0	1	NaN	0	0	0.993937	NaN	0
NaN	26.8237	NaN	NaN	NaN	NaN	NaN	NaN	NaN	NaN	NaN	NaN	26.7675	NaN	NaN	NaN	NaN	NaN	NaN	NaN	26.4037	S	3	___1							blood coagulation;megakaryocyte development;platelet alpha granule organization;platelet formation;wound healing	endomembrane system;endoplasmic reticulum	Immune System;Innate Immune System;Neutrophil degranulation		0.680179	1.03443e-32	229.7	225.46	124.53	-0.36321	321790000	731	0	1	NaN	0	0	0.993866	NaN	0
26.3648	26.247	26.088	26.2216	26.4464	26.5142	26.6044	26.4303	26.3371	26.3387	26.1439	26.453	26.1077	26.4099	26.095	26.44	25.7461	26.1422	26.3864	26.4286	NaN	S	4	___1						metal ion binding	positive regulation of cell migration	cytoplasm;cytosol;invadopodium			1	3.9295e-17	155.31	153.83	106.66	-0.5925	2835200000	53	0.933984	0.536297	-0.223987	-1.05594	0.913307	0.799138	-0.253049	-1.10328
26.7574	26.9655	26.8743	26.5235	27.0568	26.9892	27.1335	26.4749	26.601	27.0289	26.5524	26.9718	26.491	26.285	26.8502	26.6108	26.4899	26.579	26.6862	26.712	26.7412	S	2	___1						metal ion binding	positive regulation of cell migration	cytoplasm;cytosol;invadopodium			1	0.000193931	117.93	94.815	90.412	0.060552	2370200000	27	0.242157	0.83735	0.129262	0.416139	0.303285	0.907204	-0.194396	-0.538835
25.74	26.1024	25.5478	25.8523	26.0352	25.9165	25.7872	26.2243	25.5953	25.6206	25.6727	25.5419	25.7146	26.0462	25.7684	25.5679	25.9599	25.5951	25.8567	25.8726	25.2497	S	2	___1						molecular_function	biological_process	DNA-directed RNA polymerase II, holoenzyme	Gene expression (Transcription);RNA polymerase II transcribes snRNA genes;RNA Polymerase II Transcription		1	3.12429e-16	213.69	179.49	213.69	0.77212	1220000000	550	0.105377	0.926505	-0.0722529	-0.208136	0.0415559	0.989795	-0.0259463	-0.0830025
25.1133	24.9624	NaN	24.4896	25.6645	25.7416	26.0389	24.0858	24.4047	25.5187	24.2684	25.3178	23.8728	23.9567	24.8985	24.6303	24.3431	23.8882	25.5195	24.5287	25.7379	S	2	___1						molecular_function	biological_process	DNA-directed RNA polymerase II, holoenzyme	Gene expression (Transcription);RNA polymerase II transcribes snRNA genes;RNA Polymerase II Transcription		1	6.00534e-25	244.86	212.5	214.94	-0.0122	3480700000	309	0.0863794	0.923654	0.194736	0.220548	0.364147	0.858115	-0.600461	-0.761512
23.174	23.3961	23.5106	22.5225	23.0032	23.5035	23.406	23.3055	23.5596	23.327	22.3048	22.6272	23.2293	23.0315	22.9033	22.9761	23.678	23.268	22.6321	23.4153	21.5327	S	2	___1						molecular_function	biological_process	DNA-directed RNA polymerase II, holoenzyme	Gene expression (Transcription);RNA polymerase II transcribes snRNA genes;RNA Polymerase II Transcription		0.996719	0.000246465	95.236	85.324	95.236	-0.19119	193550000	844	0.19781	0.896467	-0.0634575	-0.284074	1.42833	0.712504	-0.369042	-1.67584
25.9888	25.5653	25.8428	25.4861	NaN	25.7804	NaN	26.4236	25.9724	NaN	25.2355	25.4123	26.0188	26.0816	NaN	25.7758	25.8359	25.994	NaN	25.7836	23.5101	S	3	___1						molecular_function	biological_process	DNA-directed RNA polymerase II, holoenzyme	Gene expression (Transcription);RNA polymerase II transcribes snRNA genes;RNA Polymerase II Transcription		0.948364	9.0043e-11	160.25	144.73	160.25	1.0342	913940000	421	0.734214	0.497618	-0.399046	-1.20065	0.234314	0.92655	-0.147811	-0.450881
22.9582	NaN	NaN	NaN	NaN	NaN	NaN	NaN	NaN	NaN	NaN	NaN	NaN	23.4117	NaN	NaN	NaN	NaN	NaN	NaN	NaN	S	3	___1						molecular_function	biological_process	DNA-directed RNA polymerase II, holoenzyme	Gene expression (Transcription);RNA polymerase II transcribes snRNA genes;RNA Polymerase II Transcription		0.756693	8.01915e-07	119.28	116.99	79.407	0.098123	19307000	374	0	1	NaN	0	0	0.993796	NaN	0
NaN	22.8275	22.9476	22.0286	NaN	NaN	NaN	22.8974	22.8912	22.9643	22.0125	22.394	23.1229	NaN	23.1196	22.8872	NaN	22.6779	NaN	22.833	21.1124	S	3	___1						molecular_function	biological_process	DNA-directed RNA polymerase II, holoenzyme	Gene expression (Transcription);RNA polymerase II transcribes snRNA genes;RNA Polymerase II Transcription		0.815129	5.0552e-07	125.42	123.65	125.42	-0.32901	95782000	376	0.0357676	0.993293	-0.00674343	-0.0421134	3.62582	0.696194	0.226972	2.19312
26.236	26.1473	26.044	26.3626	25.9037	26.4054	25.9121	25.3456	25.7177	NaN	25.8616	26.2288	26.0009	25.6035	25.9589	25.706	25.6601	25.3701	25.7827	26.3989	NaN	S	3	___1						molecular_function	biological_process	DNA-directed RNA polymerase II, holoenzyme	Gene expression (Transcription);RNA polymerase II transcribes snRNA genes;RNA Polymerase II Transcription		0.801145	8.9181e-05	95.829	88.312	95.829	-1.1665	1241800000	752	1.29462	0.313091	0.483953	1.75845	0.397216	0.886443	0.19597	0.63505
NaN	NaN	NaN	NaN	NaN	NaN	NaN	NaN	NaN	NaN	NaN	NaN	NaN	NaN	NaN	NaN	NaN	NaN	NaN	NaN	26.0842	S	3	___1						molecular_function	biological_process	DNA-directed RNA polymerase II, holoenzyme	Gene expression (Transcription);RNA polymerase II transcribes snRNA genes;RNA Polymerase II Transcription		0.634433	0.0475989	40.415	34.951	40.415	-0.36735	71142000	753	-4.34294e-08	1	0	0	-4.34294e-08	1	0	0
26.0239	26.4631	25.4294	NaN	25.0325	26.5995	25.6109	25.8204	26.32	27.2333	26.6683	25.1572	NaN	26.3241	25.4635	24.9752	25.2531	NaN	26.2892	25.7626	26.4969	S	2	___1						molecular_function	biological_process	DNA-directed RNA polymerase II, holoenzyme	Gene expression (Transcription);RNA polymerase II transcribes snRNA genes;RNA Polymerase II Transcription		1	0.000617783	113.42	66.191	38.238	0.78935	1471000000	1034	0.051729	0.96228	0.0550563	0.118145	0.0180606	0.994681	-0.0233024	-0.044791
26.2783	26.2137	26.2198	26.3209	26.2663	25.99	25.926	26.3397	26.3363	25.748	26.0846	26.2789	26.3974	26.5832	26.0262	26.338	26.1533	26.2617	26.0436	26.0143	26.0437	S	2	___1						molecular_function	biological_process	DNA-directed RNA polymerase II, holoenzyme	Gene expression (Transcription);RNA polymerase II transcribes snRNA genes;RNA Polymerase II Transcription		0.999992	7.10115e-34	261.1	246.43	224.83	0.38795	1614200000	529	0.0939977	0.94786	0.0365524	0.153025	0.250244	0.9244	0.134939	0.430162
NaN	NaN	NaN	23.6526	23.8091	22.9443	NaN	NaN	23.8203	23.7928	NaN	NaN	23.6022	NaN	NaN	NaN	23.3332	23.4211	NaN	24.1681	NaN	S	3	___1						DNA binding transcription factor activity	regulation of transcription, DNA-templated;response to osmotic stress	cytoplasm;nucleus			1	0.000186233	82.381	80.136	82.381	-0.19783	118690000	587	0	1	NaN	0	0	0.993725	-0.218081	0
25.6597	26.3729	NaN	25.0693	25.6515	25.6011	NaN	25.678	26.1887	25.4373	25.0453	25.5475	25.983	25.1762	25.3739	25.3422	25.42	25.6923	25.7191	25.6287	25.9706	S	3	___1						molecular_function	biological_process	cellular_component			0.999957	9.77728e-15	176.23	173.47	176.23	0.26042	3232900000	507	0.061738	0.951639	0.082922	0.153966	0.477702	0.841925	-0.422298	-0.904932
NaN	NaN	25.7	NaN	NaN	NaN	NaN	NaN	NaN	NaN	NaN	NaN	NaN	NaN	NaN	NaN	NaN	NaN	NaN	NaN	NaN	S	3	___1						molecular_function	biological_process	cellular_component			0.999908	2.12053e-07	100.62	93.302	87.891	-0.3014	1218500000	510	0	1	NaN	0	-4.34294e-08	1	0	0
NaN	26.5032	26.3878	27.451	27.599	27.2782	25.8026	27.026	27.5048	26.2093	NaN	NaN	27.1298	27.5112	26.792	NaN	27.4595	27.6203	27.0632	27.125	26.6983	S	4	___1						AP-1 adaptor complex binding;Arp2/3 complex binding;kinesin binding	cellular protein localization;negative regulation of cell motility;negative regulation of receptor recycling;negative regulation of substrate adhesion-dependent cell spreading;regulation of Arp2/3 complex-mediated actin nucleation;vesicle targeting, trans-Golgi to endosome	cytosol;endosome;Golgi apparatus;transport vesicle			1	3.96409e-98	371.83	363.68	371.83	0.48272	4307700000	49	0.188992	0.831514	-0.332358	-0.439797	0.267564	0.90037	0.366504	0.565825
23.5207	23.9321	NaN	23.1569	23.9255	24.3399	19.4377	18.6841	22.6865	NaN	NaN	NaN	18.5994	22.8312	NaN	23.3831	23.6082	23.1315	NaN	23.55	23.2939	S	3	___1						actin binding;calcium ion binding;calcium-dependent protein binding;identical protein binding;metal ion binding;protein binding;RAGE receptor binding;transition metal ion binding	positive regulation of I-kappaB kinase/NF-kappaB signaling	extracellular region;neuron projection;nucleus;perinuclear region of cytoplasm			0.881832	1.07484e-08	152.13	148	152.13	0.079477	145780000	14	0.92665	0.28585	3.45698	2.04228	0.0681795	0.973025	0.445853	0.190847
21.0201	22.0187	22.7112	22.6579	22.8717	22.8876	22.6252	21.8557	NaN	21.8766	21.8996	22.2898	NaN	NaN	22.0668	21.7253	21.4262	22.0153	22.2585	22.1854	22.7655	S	2	___1						actin binding;calcium ion binding;calcium-dependent protein binding;identical protein binding;metal ion binding;protein binding;RAGE receptor binding;transition metal ion binding	positive regulation of I-kappaB kinase/NF-kappaB signaling	extracellular region;neuron projection;nucleus;perinuclear region of cytoplasm			1	0.051581	45.158	30.376	44.425	0.43522	90283000	44	0.171798	0.844759	-0.323764	-0.406978	0	0.993654	-0.173657	0
24.2133	NaN	NaN	NaN	NaN	NaN	NaN	NaN	NaN	NaN	NaN	NaN	NaN	23.8167	NaN	NaN	NaN	24.7962	24.6562	24.8852	NaN	S	2	___1						ATP binding;ATP-dependent RNA helicase activity;chromatin binding;double-stranded RNA binding;helicase activity;hydrolase activity;nucleic acid binding;nucleotide binding;RNA binding	mitochondrial large ribosomal subunit assembly;ribosome biogenesis;RNA processing	cytoplasm;cytosol;mitochondrial nucleoid;mitochondrion;ribonucleoprotein granule			1	2.22525e-06	119.46	108.6	119.46	-0.93767	120790000	218	0	1	NaN	0	0	0.993584	NaN	0
23.9362	23.5486	23.9073	NaN	NaN	23.9362	NaN	20.5493	NaN	NaN	NaN	23.8681	NaN	24.0005	NaN	24.0418	23.9205	23.5878	NaN	24.2589	23.5728	S	3	___1						molecular_function	positive regulation of proteasomal ubiquitin-dependent protein catabolic process;protein ubiquitination;ubiquitin-dependent protein catabolic process	cytosol;nucleolus;nucleus			0.903713	2.9116e-21	194.88	192.61	166.89	-0.21584	172040000	512	0	1	3.24802	0	0	0.993513	3.45116	0
NaN	NaN	NaN	23.553	NaN	NaN	NaN	NaN	NaN	24.0434	23.102	NaN	NaN	NaN	NaN	NaN	NaN	NaN	NaN	NaN	NaN	S	3	___1						molecular_function	positive regulation of proteasomal ubiquitin-dependent protein catabolic process;protein ubiquitination;ubiquitin-dependent protein catabolic process	cytosol;nucleolus;nucleus			0.598453	1.85733e-10	145.07	140.17	145.07	-0.69078	38600000	514	-4.34294e-08	1	0	0	-4.34294e-08	1	0	0
24.2085	NaN	24.0225	24.9869	25.771	25.4858	24.7394	24.4954	24.7579	24.8045	24.6228	24.7607	24.1438	23.8227	24.8051	24.068	24.2495	24.6051	25.37	25.1404	25.5762	S	2	___1						enzyme binding;eukaryotic initiation factor 4G binding;protein binding;repressing transcription factor binding;RNA 7-methylguanosine cap binding;RNA binding;translation initiation factor activity	behavioral fear response;cellular response to dexamethasone stimulus;G1/S transition of mitotic cell cycle;lung development;negative regulation of neuron differentiation;negative regulation of translation;positive regulation of mitotic cell cycle;regulation of translation;stem cell population maintenance;translation;translational initiation	chromatoid body;cytoplasm;cytoplasmic ribonucleoprotein granule;cytoplasmic stress granule;cytosol;eukaryotic translation initiation factor 4F complex;mRNA cap binding complex;P-body;perinuclear region of cytoplasm;protein-containing complex;RISC complex	Activation of the mRNA upon binding of the cap-binding complex and eIFs, and subsequent binding to 43S;Antiviral mechanism by IFN-stimulated genes;Cap-dependent Translation Initiation;Cytokine Signaling in Immune system;Eukaryotic Translation Initiation;Immune System;Interferon Signaling;ISG15 antiviral mechanism;L13a-mediated translational silencing of Ceruloplasmin expression;Metabolism of prot…	+	0.999987	1.24163e-19	223.07	195.55	223.07	0.24002	1098400000	24	1.62001	0.237631	-0.548741	-2.39256	0.605322	0.823525	-0.40703	-1.01419
26.7659	26.9607	26.8023	25.8428	26.3883	26.1221	26.7511	26.4731	26.5562	26.0645	26.2063	26.2769	26.4963	26.6055	26.9776	26.6834	27.0255	26.623	26.1645	25.8794	NaN	S	2	___1						nucleic acid binding;RNA binding	positive regulation of gene expression;regulation of transcription, DNA-templated	nucleoplasm;nucleus		+	0.999977	2.08939e-48	285.09	273.96	273.92	0.71543	4068300000	628	1.15239	0.468832	0.249495	1.23627	0.234025	0.937072	0.0997073	0.372928
25.4552	25.7776	25.8695	25.6414	24.6531	NaN	25.987	25.4705	25.4701	24.9197	25.4273	25.3295	25.3734	25.5536	24.951	25.0236	25.3907	NaN	25.3993	25.1867	25.0412	S	3	___1						transcription cofactor activity	gastrulation;multicellular organism development;positive regulation of gluconeogenesis by positive regulation of transcription from RNA polymerase II promoter	fibrillar center;SAGA complex;SAGA-type complex			0.974761	2.46678e-50	277.07	265.64	221.6	-0.11636	1970900000	381	0.0978561	0.935773	0.058232	0.185935	0.635928	0.823653	-0.349931	-1.00523
23.6891	24.0099	24.4046	24.8106	24.9069	25.0416	24.1583	24.7396	24.6277	24.3782	24.4169	24.833	23.9465	24.1444	24.1181	24.1998	24.4802	24.1665	24.5265	24.9588	24.1429	S	3	___1						transcription cofactor activity	gastrulation;multicellular organism development;positive regulation of gluconeogenesis by positive regulation of transcription from RNA polymerase II promoter	fibrillar center;SAGA complex;SAGA-type complex			0.984646	2.46422e-10	113.98	108.97	113.98	0.56476	484510000	434	0.802732	0.455829	-0.474003	-1.27086	1.09426	0.730808	-0.438855	-1.5208
NaN	22.1722	22.3336	22.3978	22.6667	NaN	23.5141	23.0662	22.8712	23.5318	22.087	22.8694	22.8723	23.1184	23.1234	22.8751	22.7713	22.6903	NaN	23.1384	21.3868	S	3	___1						molecular_function	blastocyst growth;inner cell mass cell proliferation;negative regulation of apoptotic process;negative regulation of cysteine-type endopeptidase activity involved in apoptotic process;snRNA processing;U2 snRNA 3'-end processing	integral component of membrane;integrator complex;membrane;nuclear membrane;nucleus	Gene expression (Transcription);RNA polymerase II transcribes snRNA genes;RNA Polymerase II Transcription		1	2.53254e-11	142.01	138.96	93.34	-0.23836	134390000	1390	1.41855	0.220233	-0.897562	-2.54282	0.209865	0.937768	-0.11246	-0.365599
24.4451	24.3874	25.2036	25.8063	25.2375	25.4755	24.2562	25.271	25.4269	24.6733	24.7509	25.0189	24.0438	24.9772	24.2939	23.9278	24.7272	24.9853	25.3634	25.962	25.51	S	3	___1						molecular_function	blastocyst growth;inner cell mass cell proliferation;negative regulation of apoptotic process;negative regulation of cysteine-type endopeptidase activity involved in apoptotic process;snRNA processing;U2 snRNA 3'-end processing	integral component of membrane;integrator complex;membrane;nuclear membrane;nucleus	Gene expression (Transcription);RNA polymerase II transcribes snRNA genes;RNA Polymerase II Transcription		0.992604	6.8527e-15	181.88	170.95	124.48	-0.66643	3719800000	1345	0.271572	0.766943	-0.306032	-0.554887	0.520677	0.831459	-0.546415	-0.973974
25.2572	25.8735	24.6734	24.0848	25.0735	25.0734	25.53	NaN	NaN	25.994	24.7471	24.7688	NaN	NaN	24.9217	25.1245	24.9176	NaN	25.0423	24.6264	24.5241	S	2	___1						molecular_function	blastocyst growth;inner cell mass cell proliferation;negative regulation of apoptotic process;negative regulation of cysteine-type endopeptidase activity involved in apoptotic process;snRNA processing;U2 snRNA 3'-end processing	integral component of membrane;integrator complex;membrane;nuclear membrane;nucleus	Gene expression (Transcription);RNA polymerase II transcribes snRNA genes;RNA Polymerase II Transcription		0.915251	1.49093e-10	160.83	150.61	160.36	0.96739	1976900000	1353	0	1	-0.262005	0	0	0.993443	-0.608316	0
26.7975	26.9382	26.4551	25.8158	26.3196	26.3179	NaN	NaN	NaN	26.9156	NaN	26.413	NaN	25.9436	NaN	26.3871	25.9823	NaN	25.9812	25.7051	26.1492	S	3	___1						molecular_function	blastocyst growth;inner cell mass cell proliferation;negative regulation of apoptotic process;negative regulation of cysteine-type endopeptidase activity involved in apoptotic process;snRNA processing;U2 snRNA 3'-end processing	integral component of membrane;integrator complex;membrane;nuclear membrane;nucleus	Gene expression (Transcription);RNA polymerase II transcribes snRNA genes;RNA Polymerase II Transcription		0.966101	6.8527e-15	181.88	170.95	118.59	0.3428	3919800000	1354	0	1	NaN	0	0	0.993372	NaN	0
27.1048	27.3259	27.6864	27.3051	27.6229	27.6559	27.7598	27.6362	27.0922	27.5826	27.055	27.7448	27.1244	26.7893	26.9528	27.3653	27.0896	27.1885	27.4315	27.4682	27.6351	S	2	___1						molecular_function	blastocyst growth;inner cell mass cell proliferation;negative regulation of apoptotic process;negative regulation of cysteine-type endopeptidase activity involved in apoptotic process;snRNA processing;U2 snRNA 3'-end processing	integral component of membrane;integrator complex;membrane;nuclear membrane;nucleus	Gene expression (Transcription);RNA polymerase II transcribes snRNA genes;RNA Polymerase II Transcription		0.999892	6.34003e-05	139.76	65.919	139.76	-0.0027805	3692800000	131	0.17645	0.871202	-0.123704	-0.337963	1.12132	0.721491	-0.540587	-1.65459
25.1762	24.9136	24.9555	24.348	24.8658	25.3845	25.2208	24.5947	24.6897	25.1122	25.2183	25.3831	24.1448	24.6657	24.839	24.8966	24.9238	24.6415	24.7578	25.175	24.6765	S	2	___1						C2H2 zinc finger domain binding;histone methyltransferase activity (H3-K27 specific);histone methyltransferase activity (H3-K9 specific);histone-lysine N-methyltransferase activity;metal ion binding;methyltransferase activity;p53 binding;protein binding;protein-lysine N-methyltransferase activity;transferase activity;zinc ion binding	chromatin organization;DNA methylation;embryo development;histone H3-K27 methylation;histone H3-K9 methylation;histone lysine methylation;histone methylation;methylation;negative regulation of transcription by RNA polymerase II;negative regulation of transcription, DNA-templated;peptidyl-lysine dimethylation;peptidyl-lysine monomethylation;response to fungicide	chromosome;nuclear body;nucleoplasm;nucleus	Cellular responses to external stimuli;Cellular responses to stress;Cellular Senescence;Chromatin modifying enzymes;Chromatin organization;Gene expression (Transcription);Generic Transcription Pathway;PKMTs methylate histone lysines;Regulation of TP53 Activity;Regulation of TP53 Activity through Methylation;RNA Polymerase II Transcription;Senescence-Associated Secretory Phenotype (SASP);Transcrip…		0.942335	0.020856	52.247	29.561	47.971	-0.28487	665820000	381	0.354617	0.755855	0.180005	0.578529	0.426992	0.862471	-0.28528	-0.740172
28.8763	28.9682	29.0363	28.5266	28.9113	28.6254	29.0782	28.7913	28.8873	29.1047	28.8355	29.1914	28.4557	28.4943	29.207	28.8714	28.768	28.4633	28.8017	28.6141	28.8838	S	3	___1						C2H2 zinc finger domain binding;histone methyltransferase activity (H3-K27 specific);histone methyltransferase activity (H3-K9 specific);histone-lysine N-methyltransferase activity;metal ion binding;methyltransferase activity;p53 binding;protein binding;protein-lysine N-methyltransferase activity;transferase activity;zinc ion binding	chromatin organization;DNA methylation;embryo development;histone H3-K27 methylation;histone H3-K9 methylation;histone lysine methylation;histone methylation;methylation;negative regulation of transcription by RNA polymerase II;negative regulation of transcription, DNA-templated;peptidyl-lysine dimethylation;peptidyl-lysine monomethylation;response to fungicide	chromosome;nuclear body;nucleoplasm;nucleus	Cellular responses to external stimuli;Cellular responses to stress;Cellular Senescence;Chromatin modifying enzymes;Chromatin organization;Gene expression (Transcription);Generic Transcription Pathway;PKMTs methylate histone lysines;Regulation of TP53 Activity;Regulation of TP53 Activity through Methylation;RNA Polymerase II Transcription;Senescence-Associated Secretory Phenotype (SASP);Transcrip…		0.999996	4.23983e-37	285.25	275.18	248.92	-0.29016	11931000000	81	0.161399	0.9258	0.0413399	0.210675	0.31672	0.901495	-0.199942	-0.55787
26.1164	26.4114	26.5878	NaN	NaN	NaN	26.5863	25.9787	26.0613	25.7649	25.6045	25.5356	26.2843	26.2594	26.3505	26.1758	26.1604	25.8688	24.6813	24.6146	24.7799	S	2	___1					+	DNA binding;protein dimerization activity;RNA polymerase II regulatory region sequence-specific DNA binding	positive regulation of transcription by RNA polymerase II;regulation of transcription, DNA-templated;transcription, DNA-templated	nucleus		+	0.999794	1.37702e-29	257.57	244.86	229.03	0.188	2531100000	98	0.279329	0.80218	0.163034	0.487012	0.176172	0.947516	0.0892506	0.305439
26.4088	26.6209	26.8027	NaN	NaN	NaN	26.1941	26.3435	26.7733	26.1828	25.6467	26.1654	26.3518	26.2007	26.879	26.5856	26.6695	26.5174	NaN	24.3012	24.5197	S	2	___1					+	activating transcription factor binding;AT DNA binding;chromatin binding;core promoter sequence-specific DNA binding;DNA binding;DNA binding transcription factor activity;histone deacetylase binding;HMG box domain binding;protein binding;protein dimerization activity;protein heterodimerization activity;proximal promoter sequence-specific DNA binding;RNA polymerase II distal enhancer sequence-spec…	apoptotic process;B cell homeostasis;B cell proliferation;B cell receptor signaling pathway;blood vessel development;blood vessel remodeling;cardiac muscle cell differentiation;cardiac muscle hypertrophy in response to stress;cardiac ventricle formation;cartilage morphogenesis;cell differentiation;cell fate commitment;cell morphogenesis involved in neuron differentiation;cellular response to calc…	cytoplasm;intracellular membrane-bounded organelle;nuclear speck;nucleoplasm;nucleus;postsynapse;protein-containing complex;sarcoplasm	CDO in myogenesis;Developmental Biology;Myogenesis	+	1	3.6461e-09	170.95	158.15	37.541	-2.986	2039400000	238	0.347287	0.761996	0.173833	0.565153	0.0513653	0.983687	0.0402082	0.108937
28.0481	28.2201	28.2383	23.7655	24.556	24.7278	28.043	27.85	27.9004	27.4277	26.7776	27.3474	27.5882	27.809	28.1356	27.4596	27.5609	27.7362	25.8369	25.9876	25.9023	S	2	___1				+	+	activating transcription factor binding;AT DNA binding;chromatin binding;core promoter sequence-specific DNA binding;DNA binding;DNA binding transcription factor activity;histone deacetylase binding;HMG box domain binding;protein binding;protein dimerization activity;protein heterodimerization activity;proximal promoter sequence-specific DNA binding;RNA polymerase II distal enhancer sequence-spec…	apoptotic process;B cell homeostasis;B cell proliferation;B cell receptor signaling pathway;blood vessel development;blood vessel remodeling;cardiac muscle cell differentiation;cardiac muscle hypertrophy in response to stress;cardiac ventricle formation;cartilage morphogenesis;cell differentiation;cell fate commitment;cell morphogenesis involved in neuron differentiation;cellular response to calc…	cytoplasm;intracellular membrane-bounded organelle;nuclear speck;nucleoplasm;nucleus;postsynapse;protein-containing complex;sarcoplasm	CDO in myogenesis;Developmental Biology;Myogenesis	+	1	6.22853e-16	214.94	198.14	154.08	-0.61086	3942900000	220	1.32882	0.449054	0.237689	1.2938	0.197483	0.946302	-0.0868734	-0.322759
23.7867	23.6839	23.8831	NaN	NaN	21.1464	23.7218	24.1861	24.1162	23.4467	22.6076	23.4753	23.7644	23.8106	23.8207	23.8482	23.7999	24.2178	NaN	22.1131	21.3522	S	2	___1						activating transcription factor binding;AT DNA binding;chromatin binding;core promoter sequence-specific DNA binding;DNA binding;DNA binding transcription factor activity;histone deacetylase binding;HMG box domain binding;protein binding;protein dimerization activity;protein heterodimerization activity;proximal promoter sequence-specific DNA binding;RNA polymerase II distal enhancer sequence-spec…	apoptotic process;B cell homeostasis;B cell proliferation;B cell receptor signaling pathway;blood vessel development;blood vessel remodeling;cardiac muscle cell differentiation;cardiac muscle hypertrophy in response to stress;cardiac ventricle formation;cartilage morphogenesis;cell differentiation;cell fate commitment;cell morphogenesis involved in neuron differentiation;cellular response to calc…	cytoplasm;intracellular membrane-bounded organelle;nuclear speck;nucleoplasm;nucleus;postsynapse;protein-containing complex;sarcoplasm	CDO in myogenesis;Developmental Biology;Myogenesis	+	1	4.66069e-15	192.85	157.36	154.08	-0.61086	459770000	226	0.649515	0.606416	-0.223487	-0.874566	0.650631	0.843083	-0.209459	-0.852996
27.5563	27.5961	27.2309	NaN	NaN	23.8255	27.428	26.7309	26.6447	27.1093	26.8708	26.9626	26.6617	25.2552	27.0328	27.0614	26.9803	26.854	25.0799	24.62	25.6215	S	2	___1					+	activating transcription factor binding;AT DNA binding;chromatin binding;core promoter sequence-specific DNA binding;DNA binding;DNA binding transcription factor activity;histone deacetylase binding;HMG box domain binding;protein binding;protein dimerization activity;protein heterodimerization activity;proximal promoter sequence-specific DNA binding;RNA polymerase II distal enhancer sequence-spec…	apoptotic process;B cell homeostasis;B cell proliferation;B cell receptor signaling pathway;blood vessel development;blood vessel remodeling;cardiac muscle cell differentiation;cardiac muscle hypertrophy in response to stress;cardiac ventricle formation;cartilage morphogenesis;cell differentiation;cell fate commitment;cell morphogenesis involved in neuron differentiation;cellular response to calc…	cytoplasm;intracellular membrane-bounded organelle;nuclear speck;nucleoplasm;nucleus;postsynapse;protein-containing complex;sarcoplasm	CDO in myogenesis;Developmental Biology;Myogenesis	+	1	0.000347278	104.26	61.831	104.26	0.75876	3071300000	386	0.897445	0.416029	0.526569	1.40932	0.446165	0.84125	-0.618011	-0.888614
25.314	25.456	26.0076	25.5004	25.9961	25.3306	26.3615	25.7169	NaN	NaN	NaN	NaN	25.6555	26.0779	26.6564	25.5249	25.828	NaN	25.2725	25.4799	NaN	S	2	___1						alpha-N-acetylgalactosaminide alpha-2,6-sialyltransferase activity;sialyltransferase activity;transferase activity;transferase activity, transferring glycosyl groups	glycoprotein metabolic process;glycosphingolipid metabolic process;glycosylceramide metabolic process;oligosaccharide metabolic process;protein glycosylation;protein N-linked glycosylation via asparagine;sialylation	Golgi apparatus;Golgi membrane;integral component of membrane;membrane;nucleoplasm	Asparagine N-linked glycosylation;Biosynthesis of the N-glycan precursor (dolichol lipid-linked oligosaccharide, LLO) and transfer to a nascent protein;Metabolism of proteins;O-linked glycosylation;O-linked glycosylation of mucins;Post-translational protein modification;Sialic acid metabolism;Synthesis of substrates in N-glycan biosythesis;Termination of O-glycan biosynthesis		0.999945	0.0234629	54.068	24.939	54.068	1.5482	877790000	100	0.512946	0.580317	-0.446688	-0.963329	0.069798	0.976517	0.0906865	0.16642
25.0532	25.4659	25.0568	24.9308	24.1091	24.3212	25.0392	24.3373	23.5592	24.8487	24.4364	24.9446	24.786	24.5826	24.6463	24.7376	24.7693	24.2528	24.4574	24.4601	24.2454	S	3	___1						metal ion binding;transferase activity;ubiquitin-protein transferase activity	positive regulation of cell proliferation;positive regulation of transcription, DNA-templated;proteasome-mediated ubiquitin-dependent protein catabolic process;protein autoubiquitination;protein K48-linked ubiquitination;protein ubiquitination	cytoplasm;cytosol;nucleoplasm;nucleus			1	0.000504728	79.69	71.181	27.928	-0.16608	563220000	200	0.915638	0.35311	0.880085	1.60355	0.345391	0.883168	0.359752	0.676703
27.4489	28.0283	27.8121	27.6373	28.0224	28.1348	28.1901	27.3438	27.3973	28.2224	27.4633	27.9826	27.2719	27.1776	27.9167	27.8343	27.3323	27.5209	27.913	27.748	28.0171	S	2	___1						guanyl-nucleotide exchange factor activity;translation initiation factor activity	cellular metabolic process;myelination;oligodendrocyte development;ovarian follicle development;T cell receptor signaling pathway;translation;translational initiation	cytoplasm;eukaryotic translation initiation factor 2B complex	Cap-dependent Translation Initiation;Eukaryotic Translation Initiation;Metabolism of proteins;Recycling of eIF2:GDP;Translation		1	9.57345e-06	123.73	82.434	123.73	0.54697	6096400000	41	0.137045	0.896975	0.119355	0.283084	0.20245	0.929465	-0.188381	-0.410507
24.5207	25.1372	25.0652	NaN	24.1786	24.6096	25.3221	24.7421	25.2221	24.9325	NaN	24.9283	24.8177	24.9136	25.0005	25.2408	24.9582	25.0239	24.7626	24.21	23.9676	S	3	___1						bHLH transcription factor binding;chromatin binding;DNA binding;DNA binding transcription factor activity;E-box binding;identical protein binding;obsolete transcription factor activity, TFIIB-class binding;protein binding;protein C-terminus binding;protein dimerization activity;protein heterodimerization activity;protein homodimerization activity;protein self-association;RNA polymerase II proxima…	cell differentiation;DNA-templated transcription, initiation;endothelial cell activation;multicellular organism development;negative regulation of angiogenesis;negative regulation of gene expression;negative regulation of transcription by RNA polymerase II;nervous system development;positive regulation of neuron differentiation;positive regulation of transcription by RNA polymerase II;positive re…	beta-catenin-TCF complex;beta-catenin-TCF7L2 complex;nuclear chromatin;nucleus;transcription factor complex	CDO in myogenesis;Developmental Biology;Myogenesis		0.985469	1.6341e-06	82.331	78.283	82.331	-0.5027	579140000	355	0.286642	0.787087	-0.18777	-0.515252	0.42248	0.885431	-0.184841	-0.644888
23.1579	23.7378	23.5438	22.8256	NaN	NaN	NaN	23.5003	23.6444	NaN	NaN	23.4292	23.4237	23.5142	23.5858	23.2391	23.0448	23.0593	NaN	NaN	NaN	S	3	___1						bHLH transcription factor binding;chromatin binding;DNA binding;DNA binding transcription factor activity;E-box binding;identical protein binding;obsolete transcription factor activity, TFIIB-class binding;protein binding;protein C-terminus binding;protein dimerization activity;protein heterodimerization activity;protein homodimerization activity;protein self-association;RNA polymerase II proxima…	cell differentiation;DNA-templated transcription, initiation;endothelial cell activation;multicellular organism development;negative regulation of angiogenesis;negative regulation of gene expression;negative regulation of transcription by RNA polymerase II;nervous system development;positive regulation of neuron differentiation;positive regulation of transcription by RNA polymerase II;positive re…	beta-catenin-TCF complex;beta-catenin-TCF7L2 complex;nuclear chromatin;nucleus;transcription factor complex	CDO in myogenesis;Developmental Biology;Myogenesis		0.726393	0.000814354	77.401	69.973	77.401	-0.44486	142400000	212	0.14858	0.899374	-0.0925395	-0.283436	0.315222	0.939965	-0.0644582	-0.356276
24.3263	24.5156	24.1624	24.6267	24.8013	24.4692	24.8218	24.5691	24.4057	25.1306	23.1156	24.3774	24.3488	24.1451	24.494	24.3344	23.6672	23.8644	23.9414	NaN	23.1682	S	3	___1						molecular_function		membrane;nucleus			0.983608	2.79989e-13	163	160.4	115.93	0.92788	850520000	324	0.76822	0.549196	-0.264131	-1.02259	0.788761	0.81254	-0.269586	-1.04592
NaN	NaN	NaN	NaN	NaN	NaN	NaN	NaN	NaN	28.8748	NaN	NaN	NaN	NaN	NaN	NaN	NaN	NaN	NaN	NaN	NaN	S	3	___1						molecular_function		membrane;nucleus			0.609867	1.43839e-09	169.17	131.23	142.2	-0.058067	767750000	54	-4.34294e-08	1	0	0	-4.34294e-08	1	0	0
27.8022	27.8884	27.8224	27.798	27.9421	27.9011	28.4191	28.4327	28.3351	27.834	27.7596	28.1873	28.368	27.9292	28.0375	28.1874	28.3054	28.1696	27.7321	28.2882	28.0582	S	3	___1						molecular_function		membrane;nucleus			0.99766	1.65765e-14	189.12	177.93	118.37	-0.33075	13074000000	55	3.81041	0.144963	-0.557955	-3.98251	0.982839	0.787467	-0.284037	-1.20629
27.6369	27.5035	27.5121	27.0296	27.0496	27.0573	27.1179	27.4741	27.3949	NaN	27.3552	27.3397	27.2541	27.2674	27.4252	27.5841	27.6102	27.3138	27.2355	27.1045	27.0077	S	2	___1						molecular_function		membrane;nucleus		+	0.996172	3.52935e-95	401.76	384.2	266.98	0.062918	7310900000	355	0.889154	0.548192	0.221807	1.02563	0.0375867	0.992162	-0.0134271	-0.0607134
25.6607	26.1691	25.9883	25.7359	26.1916	26.2147	26.3637	24.6192	24.4367	26.2355	26.4464	NaN	25.1614	24.346	25.9807	25.9922	26.5342	24.9368	26.1825	25.5957	26.1689	S	2	___1						molecular_function		membrane;nucleus			0.992975	4.94729e-24	236.93	191.85	181.15	-0.12881	2182100000	133	0.56143	0.518485	0.799473	1.09225	0.00969812	0.996033	0.02281	0.0260822
23.1257	23.3034	23.3148	NaN	22.6848	22.6764	23.4579	22.7556	22.7	23.2557	22.7547	23.2463	23.0873	23.1575	22.7773	23.5355	23.2256	NaN	22.3376	21.6065	22.6276	S	2	___1						molecular_function		membrane;nucleus			1	0.0163534	71.425	51.591	71.425	-0.077605	158240000	9	0.477845	0.64797	0.276808	0.787587	0.0457807	0.98741	0.0362078	0.0977483
21.9932	23.2453	NaN	22.2477	22.9875	NaN	NaN	22.1882	22.8673	22.7081	22.3425	22.8915	21.8054	22.2703	22.6401	22.2244	NaN	22.9761	NaN	22.6409	22.9914	S	2	___1						molecular_function		membrane;nucleus			0.999866	0.00971289	63.944	11.697	55.718	-0.25637	103090000	838	0.0412072	0.967527	0.0915489	0.112717	0.281094	0.900253	-0.289153	-0.576536
23.8231	22.1562	23.541	23.2862	NaN	NaN	NaN	NaN	23.7938	NaN	NaN	NaN	23.7059	23.838	NaN	23.1772	23.5775	23.5601	NaN	24.0814	NaN	S	3	___1						molecular_function		membrane;nucleus			0.999879	6.13599e-05	99.838	95.199	90.1	-0.048651	137290000	905	0	1	-0.620394	0	0	0.993301	-0.0218916	0
25.8387	26.3979	26.08	26.072	26.2591	26.3506	26.2879	26.2335	26.1439	26.369	26.2236	26.1677	25.8911	25.6291	25.9779	25.7714	25.8868	26.135	26.2892	26.142	26.4139	S	3	___1						molecular_function		membrane;nucleus			0.999773	9.28686e-40	264.84	259.72	255.43	-0.64361	1549900000	216	0.279618	0.830199	-0.116278	-0.43503	1.5823	0.676139	-0.389092	-1.82732
NaN	22.8296	23.0361	22.8193	NaN	23.0605	NaN	NaN	22.5462	NaN	22.9204	NaN	NaN	23.0058	NaN	22.8743	22.7861	22.4006	NaN	22.5587	22.1129	S	2	___1						ATP binding;ATP-dependent polydeoxyribonucleotide 5'-hydroxyl-kinase activity;catalytic activity;double-stranded DNA binding;hydrolase activity;kinase activity;nucleotide binding;nucleotide kinase activity;polynucleotide 3'-phosphatase activity;transferase activity	cellular response to DNA damage stimulus;dephosphorylation;DNA 3' dephosphorylation involved in DNA repair;DNA damage response, detection of DNA damage;DNA repair;metabolic process;negative regulation of protein ADP-ribosylation;nucleotide phosphorylation;phosphorylation;polynucleotide 3' dephosphorylation;positive regulation of telomerase activity;positive regulation of telomere capping;positive…	mitochondrion;nucleolus;nucleus	APEX1-Independent Resolution of AP Sites via the Single Nucleotide Replacement Pathway;Base Excision Repair;DNA Repair;Resolution of Abasic Sites (AP sites)		0.499935	0.0282188	49.632	30.175	49.632	0.95446	85862000	142	0	1	0.386671	0	0	0.993231	0.459633	0
NaN	22.8296	23.0361	22.8193	NaN	23.0605	NaN	NaN	22.5462	NaN	22.9204	NaN	NaN	23.0058	NaN	22.8743	22.7861	22.4006	NaN	22.5587	22.1129	S	2	___1						ATP binding;ATP-dependent polydeoxyribonucleotide 5'-hydroxyl-kinase activity;catalytic activity;double-stranded DNA binding;hydrolase activity;kinase activity;nucleotide binding;nucleotide kinase activity;polynucleotide 3'-phosphatase activity;transferase activity	cellular response to DNA damage stimulus;dephosphorylation;DNA 3' dephosphorylation involved in DNA repair;DNA damage response, detection of DNA damage;DNA repair;metabolic process;negative regulation of protein ADP-ribosylation;nucleotide phosphorylation;phosphorylation;polynucleotide 3' dephosphorylation;positive regulation of telomerase activity;positive regulation of telomere capping;positive…	mitochondrion;nucleolus;nucleus	APEX1-Independent Resolution of AP Sites via the Single Nucleotide Replacement Pathway;Base Excision Repair;DNA Repair;Resolution of Abasic Sites (AP sites)		0.499935	0.0282188	49.632	30.175	49.632	0.95446	85862000	143	0	1	0.386671	0	0	0.99316	0.459633	0
NaN	NaN	NaN	NaN	NaN	NaN	NaN	NaN	NaN	NaN	NaN	NaN	NaN	NaN	NaN	25.6629	NaN	NaN	NaN	NaN	NaN	S	3	___1						ATP binding;ATP-dependent polydeoxyribonucleotide 5'-hydroxyl-kinase activity;catalytic activity;double-stranded DNA binding;hydrolase activity;kinase activity;nucleotide binding;nucleotide kinase activity;polynucleotide 3'-phosphatase activity;transferase activity	cellular response to DNA damage stimulus;dephosphorylation;DNA 3' dephosphorylation involved in DNA repair;DNA damage response, detection of DNA damage;DNA repair;metabolic process;negative regulation of protein ADP-ribosylation;nucleotide phosphorylation;phosphorylation;polynucleotide 3' dephosphorylation;positive regulation of telomerase activity;positive regulation of telomere capping;positive…	mitochondrion;nucleolus;nucleus	APEX1-Independent Resolution of AP Sites via the Single Nucleotide Replacement Pathway;Base Excision Repair;DNA Repair;Resolution of Abasic Sites (AP sites)		0.70781	1.55536e-10	122.55	116.06	122.55	-0.15367	53124000	112	-4.34294e-08	1	0	0	-4.34294e-08	1	0	0
25.586	25.8621	25.8211	26.9539	26.5873	26.681	25.891	25.7598	25.828	25.5274	26.1978	26.3464	25.8336	25.897	25.6945	NaN	25.679	26.116	26.2952	25.9928	26.3724	S	3	___1						ATP binding;ATP-dependent polydeoxyribonucleotide 5'-hydroxyl-kinase activity;catalytic activity;double-stranded DNA binding;hydrolase activity;kinase activity;nucleotide binding;nucleotide kinase activity;polynucleotide 3'-phosphatase activity;transferase activity	cellular response to DNA damage stimulus;dephosphorylation;DNA 3' dephosphorylation involved in DNA repair;DNA damage response, detection of DNA damage;DNA repair;metabolic process;negative regulation of protein ADP-ribosylation;nucleotide phosphorylation;phosphorylation;polynucleotide 3' dephosphorylation;positive regulation of telomerase activity;positive regulation of telomere capping;positive…	mitochondrion;nucleolus;nucleus	APEX1-Independent Resolution of AP Sites via the Single Nucleotide Replacement Pathway;Base Excision Repair;DNA Repair;Resolution of Abasic Sites (AP sites)	+	0.987913	2.78328e-25	216.51	205.82	180.46	0.31194	1437300000	114	0.302366	0.858639	-0.0698776	-0.360228	0.0899757	0.985178	-0.0178992	-0.104796
21.6175	22.3963	22.242	21.2655	21.3481	23.0588	21.6797	22.2644	22.0986	22.3462	21.3072	22.1805	22.165	22.873	22.0933	22.774	22.7965	22.294	22.7289	22.5729	22.5848	S	4	___1						chromatin binding;DNA binding;DNA binding transcription factor activity;protein binding;protein N-terminus binding;repressing transcription factor binding;RNA polymerase II proximal promoter sequence-specific DNA binding;RNA polymerase II repressing transcription factor binding;sequence-specific DNA binding;transcription factor activity, RNA polymerase II proximal promoter sequence-specific DNA b…	angiogenesis;arterial endothelial cell fate commitment;artery morphogenesis;atrioventricular canal development;auditory receptor cell fate commitment;B cell differentiation;blood vessel endothelial cell fate specification;blood vessel lumenization;blood vessel remodeling;cardiac left ventricle morphogenesis;cell fate commitment;Clara cell differentiation;defense response to bacterium;determinatio…	cytoplasm;MAML1-RBP-Jkappa- ICN1 complex;nucleolus;nucleoplasm;nucleus;transcription factor complex;transcriptional repressor complex	Gene expression (Transcription);Generic Transcription Pathway;NOTCH1 Intracellular Domain Regulates Transcription;NOTCH2 intracellular domain regulates transcription;Notch-HLH transcription pathway;RNA Polymerase II Transcription;RUNX3 regulates NOTCH signaling;Signal Transduction;Signaling by NOTCH;Signaling by NOTCH1;Signaling by NOTCH2;Transcriptional regulation by RUNX3		0.99734	1.16778e-08	107.59	106.93	107.59	-0.30972	612780000	195	0.0853562	0.938235	0.0710004	0.1798	0.525669	0.840366	0.362824	0.898954
24.0928	24.6721	23.6005	24.5875	24.4454	23.7964	24.445	24.0118	24.3035	25.0341	24.2876	24.5648	23.9905	23.7531	24.1278	23.7528	23.678	24.2049	24.817	25.0178	24.5477	S	2	___1						GTP binding;nucleotide binding;protein binding	cell cycle;cell division;protein heterooligomerization	axon;cell junction;cell projection;cytoplasm;cytoskeleton;dendritic spine;stress fiber;synapse			1	4.70447e-05	105.99	76.858	105.9	0.63126	444160000	9	0.146131	0.88636	-0.131662	-0.302732	0.816331	0.797313	-0.296331	-1.10546
24.4147	24.8114	24.6389	24.241	24.1762	24.1946	24.5127	24.9242	24.8728	23.7424	24.6008	24.1987	24.3988	24.6001	24.6107	24.5543	24.351	24.4394	23.656	24.2447	23.9505	S	2	___1						RNA polymerase II transcription cofactor activity	regulation of transcription by RNA polymerase II;regulation of transcription, DNA-templated;transcription by RNA polymerase II;transcription, DNA-templated	mediator complex;nucleoplasm;nucleus		+	1	4.68656e-07	118.37	99.788	98.376	-0.084051	772860000	918	0.356542	0.772818	-0.14822	-0.542821	0.728701	0.83224	-0.23339	-0.946157
28.31	28.2642	28.2463	28.1069	28.1745	27.9861	28.1254	27.8005	27.8142	28.3721	28.1637	28.1921	28.2742	NaN	28.3126	28.0972	28.0752	28.1655	27.921	27.9522	28.1378	S	3	___1						protein binding	regulation of stem cell differentiation	endosome;mitochondrion			1	7.56504e-66	322.96	311.17	322.96	-0.20924	6789500000	139	1.54049	0.318051	0.360144	1.73318	1.15367	0.73363	0.380039	1.59858
NaN	NaN	NaN	NaN	NaN	NaN	NaN	NaN	NaN	NaN	NaN	NaN	NaN	NaN	NaN	NaN	NaN	NaN	NaN	NaN	24.3618	S	2	___1						metal ion binding;protein binding;zinc ion binding	negative regulation of innate immune response;response to cytokine	cellular_component			0.587479	0.0620993	46.159	10.565	43.594	-0.13544	21559000	22	-4.34294e-08	1	0	0	-4.34294e-08	1	0	0
25.4462	25.8383	25.8076	23.3554	23.9254	23.8276	25.4399	25.1796	25.2628	24.9393	24.8515	25.0943	25.7603	25.5923	26.2498	25.7314	25.4683	25.7788	23.93	NaN	NaN	S	2	___1						metal ion binding;protein binding;zinc ion binding	negative regulation of innate immune response;response to cytokine	cellular_component		+	0.999933	8.65353e-08	188.09	119.56	188.09	-0.32003	790940000	24	1.28229	0.348983	0.403266	1.62951	1.27108	0.670305	0.573374	1.83996
NaN	NaN	NaN	NaN	NaN	NaN	NaN	NaN	23.0887	NaN	NaN	NaN	NaN	23.4736	NaN	23.7918	NaN	23.6349	NaN	NaN	NaN	S	3	___1						structural constituent of nuclear pore	nuclear pore complex assembly;nuclear pore organization;nucleocytoplasmic transport	nuclear membrane;nuclear periphery;nuclear pore;nuclear pore inner ring	Cell Cycle;Cell Cycle, Mitotic;Cellular response to heat stress;Cellular responses to external stimuli;Cellular responses to stress;Gene expression (Transcription);Gene Silencing by RNA;Glucose metabolism;Glycolysis;M Phase;Metabolism;Metabolism of carbohydrates;Metabolism of non-coding RNA;Metabolism of proteins;Metabolism of RNA;Mitotic Prophase;Nuclear Envelope Breakdown;Nuclear Pore Complex (…		0.717468	0.0214109	57.443	41.218	57.443	-1.992	80399000	1165	0	1	NaN	0	0	0.99309	0.384871	0
NaN	24.8278	24.4173	NaN	NaN	NaN	NaN	23.9423	24.8344	NaN	NaN	24.1032	24.4295	NaN	24.6616	NaN	NaN	24.5155	24.4174	NaN	24.3322	S	5	___1						structural constituent of nuclear pore	nuclear pore complex assembly;nuclear pore organization;nucleocytoplasmic transport	nuclear membrane;nuclear periphery;nuclear pore;nuclear pore inner ring	Cell Cycle;Cell Cycle, Mitotic;Cellular response to heat stress;Cellular responses to external stimuli;Cellular responses to stress;Gene expression (Transcription);Gene Silencing by RNA;Glucose metabolism;Glycolysis;M Phase;Metabolism;Metabolism of carbohydrates;Metabolism of non-coding RNA;Metabolism of proteins;Metabolism of RNA;Mitotic Prophase;Nuclear Envelope Breakdown;Nuclear Pore Complex (…		0.504575	0.000353934	64.173	63.452	64.173	1.5778	232880000	1167	0.167277	0.855821	0.234267	0.396381	0.116061	0.953257	0.157244	0.28034
NaN	NaN	NaN	NaN	NaN	NaN	NaN	22.6157	NaN	NaN	23.3251	NaN	NaN	NaN	NaN	22.7712	NaN	NaN	23.0471	22.7256	NaN	S	3	___1						structural constituent of nuclear pore	nuclear pore complex assembly;nuclear pore organization;nucleocytoplasmic transport	nuclear membrane;nuclear periphery;nuclear pore;nuclear pore inner ring	Cell Cycle;Cell Cycle, Mitotic;Cellular response to heat stress;Cellular responses to external stimuli;Cellular responses to stress;Gene expression (Transcription);Gene Silencing by RNA;Glucose metabolism;Glycolysis;M Phase;Metabolism;Metabolism of carbohydrates;Metabolism of non-coding RNA;Metabolism of proteins;Metabolism of RNA;Mitotic Prophase;Nuclear Envelope Breakdown;Nuclear Pore Complex (…		0.715323	2.07722e-06	89.645	86.609	89.645	-1.7364	39697000	1378	0	1	NaN	0	0	0.993019	NaN	0
24.824	25.1566	24.5657	24.2291	24.6002	25.4742	24.8185	NaN	24.8089	24.6595	24.1216	24.3408	24.179	24.0066	24.1615	24.6358	24.2674	24.2548	25.2887	24.992	25.0243	S	3	___1						identical protein binding;protein binding;thioesterase binding;tumor necrosis factor receptor binding;ubiquitin protein ligase binding;zinc ion binding	apoptotic process;positive regulation of NF-kappaB transcription factor activity;regulation of apoptotic process;regulation of extrinsic apoptotic signaling pathway;signal transduction	cytoplasm	Death Receptor Signalling;Regulation of TNFR1 signaling;Signal Transduction;TNF signaling;TNFR1-induced NFkappaB signaling pathway		0.999991	3.24586e-12	177.32	168.85	110.55	-0.45225	983960000	60	0.0535699	0.967319	0.0350533	0.109263	2.65351	0.63	-0.697992	-4.08617
26.5244	26.6204	26.7945	26.331	26.5842	26.7048	26.9108	26.6839	26.8784	26.6258	26.4747	26.7029	26.3213	26.2655	26.4522	26.6499	26.403	26.5177	27.0537	27.0055	26.9823	S	3	___1						identical protein binding;protein binding;thioesterase binding;tumor necrosis factor receptor binding;ubiquitin protein ligase binding;zinc ion binding	apoptotic process;positive regulation of NF-kappaB transcription factor activity;regulation of apoptotic process;regulation of extrinsic apoptotic signaling pathway;signal transduction	cytoplasm	Death Receptor Signalling;Regulation of TNFR1 signaling;Signal Transduction;TNF signaling;TNFR1-induced NFkappaB signaling pathway	+	0.999953	1.8004e-24	240.49	185.72	168.12	0.0059688	3583300000	63	0.772019	0.611715	-0.17793	-0.863067	2.22067	0.55394	-0.478015	-2.51723
NaN	NaN	NaN	NaN	NaN	NaN	24.0663	NaN	NaN	NaN	NaN	NaN	NaN	NaN	NaN	NaN	NaN	NaN	NaN	NaN	NaN	S	2	___1						metal ion binding;protein binding;transcription coactivator activity;transferase activity;ubiquitin protein ligase activity;ubiquitin-protein transferase activity	androgen receptor signaling pathway;cellular response to brain-derived neurotrophic factor stimulus;negative regulation of dendritic spine morphogenesis;ovarian follicle development;positive regulation of phosphatidylinositol 3-kinase signaling;positive regulation of protein ubiquitination;positive regulation of transcription by RNA polymerase II;progesterone receptor signaling pathway;prostate g…	cytoplasm;cytosol;nucleus;proteasome complex	Adaptive Immune System;Antigen processing: Ubiquitination & Proteasome degradation;Class I MHC mediated antigen processing & presentation;Immune System		0.965547	0.00716731	66.246	61.342	66.246	-0.72758	17566000	213	0	1	NaN	0	0	0.992949	NaN	0
NaN	NaN	NaN	NaN	25.3413	25.2539	24.6612	24.2476	NaN	24.5808	NaN	NaN	NaN	NaN	NaN	24.5737	24.7045	NaN	24.6942	24.5861	25.4102	S	2	___1						phosphotyrosine residue binding;protein binding;protein-containing complex binding;scaffold protein binding;SH3/SH2 adaptor activity	actin filament organization;cell migration;dendritic spine development;ephrin receptor signaling pathway;immunological synapse formation;lamellipodium assembly;negative regulation of endoplasmic reticulum stress-induced eIF2 alpha phosphorylation;negative regulation of peptidyl-serine phosphorylation;negative regulation of PERK-mediated unfolded protein response;negative regulation of transcripti…	cytoplasm;cytosol;endoplasmic reticulum;postsynaptic density;synapse;vesicle membrane	Axon guidance;Cell-Cell communication;Developmental Biology;Downstream signal transduction;EPH-Ephrin signaling;Ephrin signaling;Nephrin family interactions;Signal Transduction;Signaling by PDGF;Signaling by Receptor Tyrosine Kinases;Signaling by VEGF;VEGFA-VEGFR2 Pathway		0.710354	0.00761143	55.153	47.121	55.153	-1.8927	303300000	90	0	1	NaN	0	0	0.992878	NaN	0
NaN	NaN	NaN	NaN	NaN	NaN	24.2765	NaN	NaN	NaN	NaN	NaN	NaN	NaN	NaN	NaN	NaN	NaN	NaN	24.338	NaN	S	3	___1						actin binding;cadherin binding;ion channel activity;sodium channel regulator activity	ion transmembrane transport;ion transport;regulation of sodium ion transmembrane transporter activity	integral component of membrane;integral component of plasma membrane;membrane			0.774973	0.00244376	67.88	65.042	65.801	0.48678	41528000	39	0	1	NaN	0	0	0.992808	NaN	0
24.5282	24.7588	24.5314	24.0427	24.4192	24.6495	24.5522	24.7989	24.7714	24.6082	24.6602	NaN	24.3204	24.6668	NaN	24.4153	24.3832	25.0438	24.5811	24.0105	24.4821	S	3	___1						DNA binding;metal ion binding;nucleic acid binding;R-SMAD binding;sequence-specific DNA binding;transcriptional activator activity, RNA polymerase II distal enhancer sequence-specific DNA binding;transcriptional repressor activity, RNA polymerase II transcription regulatory region sequence-specific DNA binding	cell proliferation in forebrain;central nervous system development;collateral sprouting;corpus callosum morphogenesis;corticospinal tract morphogenesis;developmental pigmentation;embryonic morphogenesis;hippocampus development;mammillary axonal complex development;melanocyte migration;negative regulation of transcription by RNA polymerase II;neural crest cell migration;neural tube closure;positiv…	cytosol;nuclear chromatin;nucleolus;nucleus			0.99907	3.78715e-27	223.09	216.59	140.74	3.5107	5162600000	1098	0.391669	0.801818	-0.10135	-0.484502	0.548642	0.848136	-0.213886	-0.810807
NaN	NaN	NaN	NaN	27.8523	NaN	NaN	NaN	NaN	NaN	NaN	NaN	NaN	NaN	NaN	NaN	NaN	NaN	NaN	NaN	NaN	S	3	___1						DNA binding;metal ion binding;nucleic acid binding;R-SMAD binding;sequence-specific DNA binding;transcriptional activator activity, RNA polymerase II distal enhancer sequence-specific DNA binding;transcriptional repressor activity, RNA polymerase II transcription regulatory region sequence-specific DNA binding	cell proliferation in forebrain;central nervous system development;collateral sprouting;corpus callosum morphogenesis;corticospinal tract morphogenesis;developmental pigmentation;embryonic morphogenesis;hippocampus development;mammillary axonal complex development;melanocyte migration;negative regulation of transcription by RNA polymerase II;neural crest cell migration;neural tube closure;positiv…	cytosol;nuclear chromatin;nucleolus;nucleus			0.9885	1.06817e-20	204.61	197.82	115.35	1.7901	927550000	1100	-4.34294e-08	1	0	0	-4.34294e-08	1	0	0
26.7191	26.3837	26.9828	26.3578	26.4414	26.3444	26.4755	26.4996	26.7598	26.7131	26.9119	26.4205	26.4087	26.3004	26.6591	26.967	26.691	26.6598	26.303	25.8337	26.1579	S	2	___1						DNA binding;metal ion binding;nucleic acid binding;R-SMAD binding;sequence-specific DNA binding;transcriptional activator activity, RNA polymerase II distal enhancer sequence-specific DNA binding;transcriptional repressor activity, RNA polymerase II transcription regulatory region sequence-specific DNA binding	cell proliferation in forebrain;central nervous system development;collateral sprouting;corpus callosum morphogenesis;corticospinal tract morphogenesis;developmental pigmentation;embryonic morphogenesis;hippocampus development;mammillary axonal complex development;melanocyte migration;negative regulation of transcription by RNA polymerase II;neural crest cell migration;neural tube closure;positiv…	cytosol;nuclear chromatin;nucleolus;nucleus			1	1.70627e-06	162.94	136.59	143.05	0.089989	2329000000	707	0.234607	0.84621	0.116895	0.395196	0.365125	0.911123	-0.122253	-0.509689
23.5036	24.0237	23.9697	23.3448	24.2087	23.2819	23.7129	23.9121	23.239	24.3125	24.2743	23.5833	23.9124	24.2945	23.828	23.9025	24.1293	23.9555	23.3022	23.6588	23.8729	S	2	___1						DNA binding;metal ion binding;nucleic acid binding;R-SMAD binding;sequence-specific DNA binding;transcriptional activator activity, RNA polymerase II distal enhancer sequence-specific DNA binding;transcriptional repressor activity, RNA polymerase II transcription regulatory region sequence-specific DNA binding	cell proliferation in forebrain;central nervous system development;collateral sprouting;corpus callosum morphogenesis;corticospinal tract morphogenesis;developmental pigmentation;embryonic morphogenesis;hippocampus development;mammillary axonal complex development;melanocyte migration;negative regulation of transcription by RNA polymerase II;neural crest cell migration;neural tube closure;positiv…	cytosol;nuclear chromatin;nucleolus;nucleus			0.999509	7.33825e-05	114.71	80.835	114.71	-0.23996	319250000	623	0.336188	0.752476	0.210981	0.587592	0.726748	0.793968	0.390294	1.12845
24.3689	NaN	NaN	NaN	NaN	NaN	NaN	NaN	NaN	NaN	NaN	NaN	NaN	NaN	NaN	NaN	NaN	NaN	NaN	NaN	NaN	S	2	___1						DNA binding;metal ion binding;nucleic acid binding;R-SMAD binding;sequence-specific DNA binding;transcriptional activator activity, RNA polymerase II distal enhancer sequence-specific DNA binding;transcriptional repressor activity, RNA polymerase II transcription regulatory region sequence-specific DNA binding	cell proliferation in forebrain;central nervous system development;collateral sprouting;corpus callosum morphogenesis;corticospinal tract morphogenesis;developmental pigmentation;embryonic morphogenesis;hippocampus development;mammillary axonal complex development;melanocyte migration;negative regulation of transcription by RNA polymerase II;neural crest cell migration;neural tube closure;positiv…	cytosol;nuclear chromatin;nucleolus;nucleus			1	4.28769e-75	377.93	366.28	346.55	-0.73486	8152400000	36	0	1	NaN	0	-4.34294e-08	1	0	0
26.2108	25.9406	25.5729	25.9364	25.743	26.1113	26.4646	NaN	NaN	26.1623	25.6986	25.6585	NaN	25.9152	25.5995	25.4656	25.6703	NaN	25.1448	26.109	25.9954	S	3	___1						DNA binding;metal ion binding;nucleic acid binding;R-SMAD binding;sequence-specific DNA binding;transcriptional activator activity, RNA polymerase II distal enhancer sequence-specific DNA binding;transcriptional repressor activity, RNA polymerase II transcription regulatory region sequence-specific DNA binding	cell proliferation in forebrain;central nervous system development;collateral sprouting;corpus callosum morphogenesis;corticospinal tract morphogenesis;developmental pigmentation;embryonic morphogenesis;hippocampus development;mammillary axonal complex development;melanocyte migration;negative regulation of transcription by RNA polymerase II;neural crest cell migration;neural tube closure;positiv…	cytosol;nuclear chromatin;nucleolus;nucleus			1	0.00216764	74.819	65.527	74.819	0.51836	1050200000	1143	0	1	-0.556445	0	0	0.992737	-0.707217	0
24.7141	25.6159	24.9929	25.082	25.9859	25.95	25.2395	24.9974	24.9714	25.9195	24.7116	24.899	24.6448	24.7728	24.9587	24.9308	25.0055	25.1155	25.3627	25.382	24.5533	S	2	___1						DNA binding;metal ion binding;nucleic acid binding;R-SMAD binding;sequence-specific DNA binding;transcriptional activator activity, RNA polymerase II distal enhancer sequence-specific DNA binding;transcriptional repressor activity, RNA polymerase II transcription regulatory region sequence-specific DNA binding	cell proliferation in forebrain;central nervous system development;collateral sprouting;corpus callosum morphogenesis;corticospinal tract morphogenesis;developmental pigmentation;embryonic morphogenesis;hippocampus development;mammillary axonal complex development;melanocyte migration;negative regulation of transcription by RNA polymerase II;neural crest cell migration;neural tube closure;positiv…	cytosol;nuclear chromatin;nucleolus;nucleus			0.966285	5.005e-27	227.79	215.87	227.79	-0.20779	1499800000	329	0.0466979	0.968977	0.0381966	0.100539	1.04314	0.785547	-0.277296	-1.23314
24.3603	24.9312	24.0914	NaN	NaN	24.3645	24.605	24.3359	24.3053	24.7633	23.5622	24.3176	23.6383	24.3248	24.2912	24.0962	24.3454	24.2858	NaN	24.5086	NaN	S	2	___1						DNA binding;metal ion binding;nucleic acid binding;R-SMAD binding;sequence-specific DNA binding;transcriptional activator activity, RNA polymerase II distal enhancer sequence-specific DNA binding;transcriptional repressor activity, RNA polymerase II transcription regulatory region sequence-specific DNA binding	cell proliferation in forebrain;central nervous system development;collateral sprouting;corpus callosum morphogenesis;corticospinal tract morphogenesis;developmental pigmentation;embryonic morphogenesis;hippocampus development;mammillary axonal complex development;melanocyte migration;negative regulation of transcription by RNA polymerase II;neural crest cell migration;neural tube closure;positiv…	cytosol;nuclear chromatin;nucleolus;nucleus			0.983773	5.005e-27	227.79	215.87	227.79	-0.20779	1833800000	336	0.0595511	0.959884	0.0455977	0.124836	0.610791	0.833664	-0.330636	-0.964341
NaN	NaN	NaN	NaN	NaN	NaN	NaN	NaN	NaN	NaN	NaN	NaN	NaN	28.1043	28.2855	27.6576	27.3567	NaN	NaN	NaN	NaN	S	3	___1						DNA binding;metal ion binding;nucleic acid binding;R-SMAD binding;sequence-specific DNA binding;transcriptional activator activity, RNA polymerase II distal enhancer sequence-specific DNA binding;transcriptional repressor activity, RNA polymerase II transcription regulatory region sequence-specific DNA binding	cell proliferation in forebrain;central nervous system development;collateral sprouting;corpus callosum morphogenesis;corticospinal tract morphogenesis;developmental pigmentation;embryonic morphogenesis;hippocampus development;mammillary axonal complex development;melanocyte migration;negative regulation of transcription by RNA polymerase II;neural crest cell migration;neural tube closure;positiv…	cytosol;nuclear chromatin;nucleolus;nucleus			0.875137	3.44737e-12	181.72	167.44	163.41	0.28479	1386600000	679	-4.34294e-08	1	0	0	0	0.992667	NaN	0
27.5528	27.9806	27.8464	26.8923	27.5923	27.2874	27.2738	27.0654	27.1562	27.1929	NaN	27.8801	27.7248	27.3839	27.759	27.2878	27.1649	27.2829	27.791	26.8326	27.0765	S	2	___1						DNA binding;metal ion binding;nucleic acid binding;R-SMAD binding;sequence-specific DNA binding;transcriptional activator activity, RNA polymerase II distal enhancer sequence-specific DNA binding;transcriptional repressor activity, RNA polymerase II transcription regulatory region sequence-specific DNA binding	cell proliferation in forebrain;central nervous system development;collateral sprouting;corpus callosum morphogenesis;corticospinal tract morphogenesis;developmental pigmentation;embryonic morphogenesis;hippocampus development;mammillary axonal complex development;melanocyte migration;negative regulation of transcription by RNA polymerase II;neural crest cell migration;neural tube closure;positiv…	cytosol;nuclear chromatin;nucleolus;nucleus			0.999691	9.38369e-26	270.77	238.33	270.77	0.11262	8061400000	681	1.96135	0.166826	0.628114	2.61731	1.56856	0.637676	0.457408	1.95389
22.5119	23.4791	22.8736	23.5255	23.6846	23.9661	23.0552	23.2901	23.3502	23.5295	22.784	22.2005	22.9757	23.1563	22.1768	NaN	22.6544	NaN	NaN	23.3745	23.2698	S	3	___1						actin binding;actin filament binding;AP-2 adaptor complex binding;clathrin binding;clathrin light chain binding;phosphatidylinositol binding;phosphatidylinositol-3,4-bisphosphate binding;phosphatidylinositol-3,5-bisphosphate binding;phosphatidylinositol-3-phosphate binding;phospholipid binding;protein binding;protein heterodimerization activity;protein homodimerization activity	activation of cysteine-type endopeptidase activity involved in apoptotic process;apoptotic process;apoptotic signaling pathway;cell differentiation;clathrin coat assembly;clathrin-dependent endocytosis;endocytosis;positive regulation of epidermal growth factor receptor signaling pathway;positive regulation of platelet-derived growth factor receptor-beta signaling pathway;positive regulation of re…	AP-2 adaptor complex;clathrin-coated vesicle;clathrin-coated vesicle membrane;cytoplasm;cytoplasmic vesicle;endomembrane system;extrinsic component of cytoplasmic side of plasma membrane;extrinsic component of postsynaptic membrane;extrinsic component of presynaptic membrane;Golgi apparatus;intracellular membrane-bounded organelle;membrane;nucleus;postsynapse;presynapse	Clathrin-mediated endocytosis;Membrane Trafficking;Vesicle-mediated transport		0.594355	2.98321e-06	81.718	77.225	81.718	0.52347	367700000	52	0.394999	0.695484	-0.27693	-0.699001	0.667247	0.794479	-0.462204	-1.11608
25.8253	26.0554	25.6918	26.7296	26.5828	26.4919	26.1991	26.1497	26.4202	26.3663	25.9696	26.0993	26.3606	26.1895	25.6494	25.9194	26.144	26.0819	26.2468	26.702	26.1013	S	3	___1						actin binding;actin filament binding;AP-2 adaptor complex binding;clathrin binding;clathrin light chain binding;phosphatidylinositol binding;phosphatidylinositol-3,4-bisphosphate binding;phosphatidylinositol-3,5-bisphosphate binding;phosphatidylinositol-3-phosphate binding;phospholipid binding;protein binding;protein heterodimerization activity;protein homodimerization activity	activation of cysteine-type endopeptidase activity involved in apoptotic process;apoptotic process;apoptotic signaling pathway;cell differentiation;clathrin coat assembly;clathrin-dependent endocytosis;endocytosis;positive regulation of epidermal growth factor receptor signaling pathway;positive regulation of platelet-derived growth factor receptor-beta signaling pathway;positive regulation of re…	AP-2 adaptor complex;clathrin-coated vesicle;clathrin-coated vesicle membrane;cytoplasm;cytoplasmic vesicle;endomembrane system;extrinsic component of cytoplasmic side of plasma membrane;extrinsic component of postsynaptic membrane;extrinsic component of presynaptic membrane;Golgi apparatus;intracellular membrane-bounded organelle;membrane;nucleus;postsynapse;presynapse	Clathrin-mediated endocytosis;Membrane Trafficking;Vesicle-mediated transport		0.961896	2.90781e-11	138.84	137.22	124.96	0.21158	1639700000	53	1.38	0.326034	-0.398823	-1.69796	0.341665	0.896647	-0.189835	-0.575452
NaN	28.9608	28.3156	NaN	NaN	NaN	27.7484	NaN	27.6759	NaN	28.3296	28.1405	27.9208	27.6036	28.2732	28.0057	27.9138	28.2236	NaN	NaN	NaN	S	2	___1						histone pre-mRNA stem-loop binding;mRNA binding;RNA binding	cell cycle phase transition;mRNA 3'-end processing by stem-loop binding and cleavage;mRNA processing;mRNA transport;nuclear DNA replication	cytoplasm;cytosol;histone pre-mRNA 3'end processing complex;nucleolus;nucleus	Cleavage of Growing Transcript in the Termination Region;Gene expression (Transcription);Metabolism of RNA;Processing of Capped Intronless Pre-mRNA;RNA Polymerase II Transcription;RNA Polymerase II Transcription Termination;SLBP Dependent Processing of Replication-Dependent Histone Pre-mRNAs		1	1.54235e-14	174.24	142.48	104.23	-0.21762	11096000000	23	0.982645	0.322175	0.926023	2.18064	0.351761	0.890567	0.220347	0.62751
24.4102	24.7518	24.466	23.2122	22.1483	NaN	24.5724	24.3548	24.6199	NaN	NaN	24.6707	23.9807	23.9577	24.5916	24.5258	23.8201	25.0212	23.5398	23.3773	NaN	S	3	___1						histone pre-mRNA stem-loop binding;mRNA binding;RNA binding	cell cycle phase transition;mRNA 3'-end processing by stem-loop binding and cleavage;mRNA processing;mRNA transport;nuclear DNA replication	cytoplasm;cytosol;histone pre-mRNA 3'end processing complex;nucleolus;nucleus	Cleavage of Growing Transcript in the Termination Region;Gene expression (Transcription);Metabolism of RNA;Processing of Capped Intronless Pre-mRNA;RNA Polymerase II Transcription;RNA Polymerase II Transcription Termination;SLBP Dependent Processing of Replication-Dependent Histone Pre-mRNAs	+	1	0.00209504	76.759	63.751	76.759	-0.014798	1179500000	7	0.0705924	0.963957	0.0269547	0.115377	0.692224	0.812292	-0.339048	-1.04952
NaN	23.4121	22.5693	NaN	23.6003	23.1726	23.7246	NaN	22.4407	22.7806	NaN	23.0781	NaN	NaN	22.9495	23.2798	23.2687	NaN	23.1744	NaN	23.3566	S	2	___1						polyubiquitin modification-dependent protein binding;tumor necrosis factor receptor binding	apoptotic process;cell cycle;cell division;cellular response to DNA damage stimulus;chromatin organization;DNA repair;double-strand break repair;negative regulation of apoptotic process;positive regulation of DNA repair;response to ionizing radiation;signal transduction involved in G2 DNA damage checkpoint	BRCA1-A complex;BRISC complex;cytoplasm;cytosol;nuclear ubiquitin ligase complex;nucleus	Cell Cycle;Cell Cycle Checkpoints;Deubiquitination;DNA Double Strand Break Response;DNA Double-Strand Break Repair;DNA Repair;G2/M Checkpoints;G2/M DNA damage checkpoint;Metabolism of proteins;Metalloprotease DUBs;Nonhomologous End-Joining (NHEJ);Post-translational protein modification;Recruitment and ATM-mediated phosphorylation of repair and signaling proteins at DNA double strand breaks		1	0.000506971	97.734	84.726	90.913	-0.048868	123770000	2	0.038284	0.969451	-0.0919638	-0.105958	0	0.992596	-0.133114	0
NaN	NaN	NaN	NaN	24.7027	24.9923	NaN	24.0886	24.4113	24.0493	23.7963	NaN	NaN	23.7392	23.5118	23.6632	24.1934	NaN	24.4057	24.4618	24.8591	S	3	___1						molecular_function	apoptotic process;biological_process;cell differentiation;Wnt signaling pathway	cellular_component		+	0.999714	1.83429e-10	116.1	112.26	103.99	0.0051799	615690000	126	0	1	NaN	0	1.06012	0.716395	-0.62443	-2.09971
NaN	NaN	NaN	NaN	NaN	NaN	NaN	NaN	NaN	NaN	NaN	NaN	NaN	NaN	NaN	NaN	NaN	25.557	NaN	NaN	NaN	S	3	___1						molecular_function	apoptotic process;biological_process;cell differentiation;Wnt signaling pathway	cellular_component			0.598684	5.85182e-21	193.97	184.02	193.97	-1.0031	49364000	94	-4.34294e-08	1	0	0	-4.34294e-08	1	0	0
26.1054	25.8638	25.8364	25.6754	25.6712	25.4975	25.5037	25.272	25.316	25.6623	25.7658	25.615	25.161	25.5005	25.2674	25.4384	25.4701	NaN	25.2704	25.3016	25.2566	S	3	___1						molecular_function	apoptotic process;biological_process;cell differentiation;Wnt signaling pathway	cellular_component		+	0.978351	1.64365e-21	211.5	201.55	192.79	-0.081909	5078400000	96	2.16812	0.160828	0.57133	2.70582	0.166493	0.95766	-0.0542692	-0.243494
23.6271	23.5554	22.6158	23.9692	25.3663	25.1807	24.5909	24.0035	23.7091	24.2655	23.3749	NaN	NaN	23.4822	24.196	23.7088	NaN	23.2458	24.7065	25.1729	NaN	S	4	___1						DNA binding;metal ion binding	erythrocyte development;negative regulation of transcription by RNA polymerase II;positive regulation of phagocytosis;regulation of transcription, DNA-templated;rRNA processing;transcription, DNA-templated	cell projection;cytoplasm;nucleolus;nucleus;photoreceptor outer segment			0.889836	3.73731e-19	184.73	179.9	138.33	0.028601	336060000	24	0.937968	0.350801	-0.835052	-1.6173	0.234184	0.916028	-0.262045	-0.49681
27.0968	27.431	27.7518	27.6002	26.3761	27.2574	26.6481	27.048	27.3023	27.0512	27.8407	27.7752	27.8359	27.0389	26.8419	27.1725	26.5148	27.3598	27.5463	27.2276	27.3833	S	3	___1						catalytic activity;cation binding;hydrolase activity;metal ion binding;phosphoprotein phosphatase activity;protein binding;protein serine/threonine phosphatase activity	cell cycle;cell cycle arrest;peptidyl-threonine dephosphorylation;protein dephosphorylation	membrane;nucleoplasm;nucleus			0.940153	8.1163e-14	182.4	175.95	164.48	0.22736	3513200000	417	0.728734	0.494236	0.427032	1.1593	0.266911	0.913518	0.239436	0.522114
24.772	23.992	24.4415	NaN	NaN	23.8499	NaN	24.4644	24.7954	23.9762	23.927	24.1388	24.7464	NaN	24.2072	24.9236	NaN	24.579	23.4807	23.976	23.8356	S	2	___1						ATP binding;hydrolase activity;magnesium ion binding;metal ion binding;nucleotide binding;phospholipid-translocating ATPase activity;protein binding	Golgi vesicle budding;learning;lipid transport;phospholipid translocation;phospholipid transport;positive regulation of cell migration;positive regulation of phospholipid translocation	chromaffin granule membrane;cytoplasmic vesicle;endoplasmic reticulum;Golgi apparatus;Golgi membrane;integral component of membrane;intracellular membrane-bounded organelle;membrane;plasma membrane;trans-Golgi network	Immune System;Innate Immune System;Ion channel transport;Ion transport by P-type ATPases;Neutrophil degranulation;Transport of small molecules		0.926477	0.0246389	60.064	8.3018	60.064	-0.29617	334000000	9	0.281061	0.777883	-0.2281	-0.547282	0.169956	0.940349	-0.153116	-0.367798
NaN	NaN	25.0001	NaN	24.1956	24.5161	25.5868	24.9442	NaN	24.745	24.0955	24.7132	24.7845	24.9908	25.0626	NaN	24.8113	24.7631	24.5545	24.1778	24.4031	S	3	___1						ATP binding;hydrolase activity;magnesium ion binding;metal ion binding;nucleotide binding;phospholipid-translocating ATPase activity;protein binding	Golgi vesicle budding;learning;lipid transport;phospholipid translocation;phospholipid transport;positive regulation of cell migration;positive regulation of phospholipid translocation	chromaffin granule membrane;cytoplasmic vesicle;endoplasmic reticulum;Golgi apparatus;Golgi membrane;integral component of membrane;intracellular membrane-bounded organelle;membrane;plasma membrane;trans-Golgi network	Immune System;Innate Immune System;Ion channel transport;Ion transport by P-type ATPases;Neutrophil degranulation;Transport of small molecules		0.5	7.27425e-30	234.74	229.81	143.5	-1.5714	453990000	1124	0	1	-0.26545	0	0.507909	0.843043	-0.319583	-0.881508
NaN	NaN	25.0001	NaN	24.1956	24.5161	25.5868	24.9442	NaN	24.745	24.0955	24.7132	24.7845	24.9908	25.0626	25.4801	24.8113	24.7631	24.5545	24.1778	24.4031	S	3	___1						ATP binding;hydrolase activity;magnesium ion binding;metal ion binding;nucleotide binding;phospholipid-translocating ATPase activity;protein binding	Golgi vesicle budding;learning;lipid transport;phospholipid translocation;phospholipid transport;positive regulation of cell migration;positive regulation of phospholipid translocation	chromaffin granule membrane;cytoplasmic vesicle;endoplasmic reticulum;Golgi apparatus;Golgi membrane;integral component of membrane;intracellular membrane-bounded organelle;membrane;plasma membrane;trans-Golgi network	Immune System;Innate Immune System;Ion channel transport;Ion transport by P-type ATPases;Neutrophil degranulation;Transport of small molecules		0.734707	7.27425e-30	234.74	229.81	98.39	-0.068886	500790000	1126	0	1	-0.26545	0	0.507909	0.842864	-0.319583	-0.881508
25.6394	25.2975	25.462	25.5956	25.2993	25.5298	25.6889	25.1629	25.2375	25.3143	25.5364	25.1928	25.2974	25.3435	25.4873	25.709	25.7764	25.4703	25.3965	25.5325	25.3822	S	2	___1						ATP binding;hydrolase activity;magnesium ion binding;metal ion binding;nucleotide binding;phospholipid-translocating ATPase activity;protein binding	Golgi vesicle budding;learning;lipid transport;phospholipid translocation;phospholipid transport;positive regulation of cell migration;positive regulation of phospholipid translocation	chromaffin granule membrane;cytoplasmic vesicle;endoplasmic reticulum;Golgi apparatus;Golgi membrane;integral component of membrane;intracellular membrane-bounded organelle;membrane;plasma membrane;trans-Golgi network	Immune System;Innate Immune System;Ion channel transport;Ion transport by P-type ATPases;Neutrophil degranulation;Transport of small molecules		1	2.59281e-30	266.81	228.14	212.49	0.32104	4129300000	29	0.208457	0.862939	0.103222	0.353891	0.0249664	0.994581	0.0129731	0.0473538
NaN	NaN	NaN	24.2227	25.0664	24.7055	24.1606	23.7483	24.0699	NaN	NaN	NaN	22.941	23.7661	24.2513	23.9005	24.204	23.2521	NaN	24.479	NaN	S	3	___1						4 iron, 4 sulfur cluster binding;iron ion binding;iron-sulfur cluster binding;metal ion binding;protein binding	iron-sulfur cluster assembly	cytoplasm;cytosol;mitochondrion;nucleoplasm;nucleus			1	5.42244e-17	189.76	173.22	176.08	0.45016	243170000	248	0	1	NaN	0	0.35111	0.883571	-0.34014	-0.677042
23.8463	24.4603	24.2823	24.38	NaN	24.6829	NaN	24.4423	24.3322	24.855	24.5225	24.3392	24.0339	24.5216	24.423	24.4995	24.4268	24.922	24.6728	NaN	24.3755	S	3	___1						methyltransferase activity;RNA binding;rRNA (pseudouridine) methyltransferase activity;rRNA binding;transferase activity	blastocyst development;maturation of SSU-rRNA from tricistronic rRNA transcript (SSU-rRNA, 5.8S rRNA, LSU-rRNA);methylation;nucleologenesis;ribosome biogenesis;rRNA base methylation;rRNA processing	nucleolus;nucleus;small-subunit processome	Major pathway of rRNA processing in the nucleolus and cytosol;Metabolism of RNA;rRNA processing;rRNA processing in the nucleus and cytosol		1	2.5796e-12	188.07	176.47	119.18	0.80422	2296400000	16	0.316246	0.769883	-0.190927	-0.563191	0.109997	0.968685	-0.0610936	-0.206029
NaN	NaN	NaN	NaN	24.9015	24.6983	25.7438	25.3378	25.5249	25.3529	25.3426	25.4453	25.3961	NaN	25.5956	25.7324	25.5839	25.5052	24.4788	24.5239	24.6913	S	2	___1					+	DNA binding;histone acetyltransferase activity (H3-K23 specific);metal ion binding;nucleic acid binding	chromatin organization;histone H3 acetylation;histone H3-K23 acetylation;positive regulation of transcription, DNA-templated;regulation of transcription, DNA-templated;transcription, DNA-templated	cytoplasm;cytosol;MOZ/MORF histone acetyltransferase complex;nucleus;plasma membrane	Chromatin modifying enzymes;Chromatin organization;Gene expression (Transcription);Generic Transcription Pathway;HATs acetylate histones;Regulation of TP53 Activity;Regulation of TP53 Activity through Acetylation;RNA Polymerase II Transcription;Transcriptional Regulation by TP53	+	1	2.19896e-42	274.43	264.86	263.64	-1.6398	659650000	859	0	1	NaN	0	0.0812865	0.977335	-0.0396595	-0.147581
26.0627	26.255	26.3476	25.7294	26.8299	26.8005	26.5925	25.9335	25.7767	26.5732	25.6132	26.2229	25.5703	26.0417	26.507	26.0466	NaN	25.8867	26.3721	26.4476	26.227	S	2	___1						DNA binding;histone acetyltransferase activity (H3-K23 specific);metal ion binding;nucleic acid binding	chromatin organization;histone H3 acetylation;histone H3-K23 acetylation;positive regulation of transcription, DNA-templated;regulation of transcription, DNA-templated;transcription, DNA-templated	cytoplasm;cytosol;MOZ/MORF histone acetyltransferase complex;nucleus;plasma membrane	Chromatin modifying enzymes;Chromatin organization;Gene expression (Transcription);Generic Transcription Pathway;HATs acetylate histones;Regulation of TP53 Activity;Regulation of TP53 Activity through Acetylation;RNA Polymerase II Transcription;Transcriptional Regulation by TP53		1	6.70034e-46	295.99	285.09	266.81	0.50686	2153700000	980	0.173666	0.871967	0.120874	0.332409	0.0574818	0.978302	-0.0612132	-0.130739
26.3085	26.4087	26.8532	26.3475	26.7079	26.7	26.5227	26.1265	26.8839	26.1934	26.2229	26.3613	26.2303	26.1889	26.6929	26.4406	26.5749	26.3309	26.2773	26.3677	26.4152	S	2	___1						DNA binding;histone acetyltransferase activity (H3-K23 specific);metal ion binding;nucleic acid binding	chromatin organization;histone H3 acetylation;histone H3-K23 acetylation;positive regulation of transcription, DNA-templated;regulation of transcription, DNA-templated;transcription, DNA-templated	cytoplasm;cytosol;MOZ/MORF histone acetyltransferase complex;nucleus;plasma membrane	Chromatin modifying enzymes;Chromatin organization;Gene expression (Transcription);Generic Transcription Pathway;HATs acetylate histones;Regulation of TP53 Activity;Regulation of TP53 Activity through Acetylation;RNA Polymerase II Transcription;Transcriptional Regulation by TP53		1	4.61895e-21	195.05	180.64	186.21	0.031841	2225600000	120	0.0149477	0.996386	0.0124296	0.0331085	0.198621	0.93698	-0.140347	-0.377373
NaN	NaN	NaN	NaN	NaN	NaN	NaN	NaN	NaN	NaN	NaN	NaN	22.5599	22.9271	23.0898	23.0533	23.0136	22.8274	NaN	NaN	NaN	S	2	___1						DNA binding;histone acetyltransferase activity (H3-K23 specific);metal ion binding;nucleic acid binding	chromatin organization;histone H3 acetylation;histone H3-K23 acetylation;positive regulation of transcription, DNA-templated;regulation of transcription, DNA-templated;transcription, DNA-templated	cytoplasm;cytosol;MOZ/MORF histone acetyltransferase complex;nucleus;plasma membrane	Chromatin modifying enzymes;Chromatin organization;Gene expression (Transcription);Generic Transcription Pathway;HATs acetylate histones;Regulation of TP53 Activity;Regulation of TP53 Activity through Acetylation;RNA Polymerase II Transcription;Transcriptional Regulation by TP53		0.999995	3.05733e-13	184.38	166.36	184.38	0.80669	47701000	237	-4.34294e-08	1	0	0	0	0.992526	NaN	0
24.6874	24.9773	NaN	24.5135	25.6388	25.3993	25.5447	25.5908	25.5148	25.1178	24.6855	24.4315	25.1222	25.2873	25.2776	24.7761	24.8473	24.9679	25.1927	25.1381	24.9269	S	2	___1						hydrolase activity;identical protein binding;phosphatase activity;phosphoprotein phosphatase activity;protein binding;protein homodimerization activity;protein tyrosine phosphatase activity;Wnt-protein binding	axon guidance;cell morphogenesis;dephosphorylation;glomerular visceral epithelial cell differentiation;glomerulus development;lamellipodium assembly;monocyte chemotaxis;negative regulation of canonical Wnt signaling pathway;negative regulation of glomerular filtration;peptidyl-tyrosine dephosphorylation;protein dephosphorylation;regulation of glomerular filtration;slit diaphragm assembly	apical plasma membrane;dendritic spine;integral component of membrane;lateral plasma membrane;membrane;plasma membrane			1	1.12862e-11	176.67	162.69	165.49	-0.68302	730980000	54	2.11636	0.167325	-0.717708	-3.3895	2.28691	0.630648	-0.321062	-2.03365
NaN	NaN	22.4925	NaN	NaN	NaN	NaN	NaN	NaN	NaN	NaN	NaN	NaN	NaN	NaN	NaN	NaN	NaN	NaN	NaN	NaN	S	2	___1						RNA binding	mRNA processing;mRNA splicing, via spliceosome;RNA splicing	nucleus;precatalytic spliceosome;spliceosomal complex;U4/U6 x U5 tri-snRNP complex;U6 snRNP	Metabolism of RNA;mRNA Splicing;mRNA Splicing - Major Pathway;Processing of Capped Intron-Containing Pre-mRNA		0.504337	1.72824e-09	138.04	131.92	105.51	0.29634	5900700	52	0	1	NaN	0	-4.34294e-08	1	0	0
22.6176	NaN	NaN	22.5579	22.5226	22.583	22.9963	22.6391	22.6403	22.2937	21.3087	22.6613	22.7579	22.5281	23.0454	23.0885	23.0204	22.4076	NaN	22.8609	21.458	S	2	___1						RNA binding	mRNA processing;mRNA splicing, via spliceosome;RNA splicing	nucleus;precatalytic spliceosome;spliceosomal complex;U4/U6 x U5 tri-snRNP complex;U6 snRNP	Metabolism of RNA;mRNA Splicing;mRNA Splicing - Major Pathway;Processing of Capped Intron-Containing Pre-mRNA		0.820056	1.72824e-09	138.04	131.92	106.35	-0.69285	124150000	53	0	1	-0.140941	0	0.0327314	0.991715	0.0185356	0.0636706
23.8612	23.9251	23.8176	24.1294	23.4345	24.0493	23.6364	NaN	NaN	23.6958	22.6924	NaN	23.9825	24.5623	24.2542	NaN	NaN	NaN	23.6461	NaN	NaN	S	4	___1						metal ion binding;nucleic acid binding;transferase activity;ubiquitin protein ligase activity;zinc ion binding	protein ubiquitination	cytosol	Immune System;Innate Immune System;Neutrophil degranulation		0.807664	2.55579e-07	87.725	83.274	87.725	-0.27692	200890000	231	0	1	0.231514	0	0	0.992455	0.629908	0
26.538	27.0116	26.2928	26.1513	26.0794	26.3853	26.988	26.9124	26.8642	26.5273	26.3051	26.2718	26.459	27.0982	26.9293	26.6917	26.6509	26.6438	26.2368	25.9336	26.2971	S	2	___1						DNA polymerase binding;protein binding	brain morphogenesis;cell cycle;cellular response to DNA damage stimulus;cellular response to oxidative stress;DNA repair;gamete generation;multicellular organism development;neuronal stem cell population maintenance;regulation of CD40 signaling pathway;regulation of DNA binding transcription factor activity;regulation of inflammatory response;regulation of regulatory T cell differentiation;respon…	condensed chromosome;cytosol;nuclear body;nucleolus;nucleus	DNA Repair;Fanconi Anemia Pathway	+	1	5.57985e-20	242.24	218.19	130.77	-0.11926	2098200000	1421	0.649327	0.56186	-0.307422	-0.979016	0.181373	0.946022	-0.0927238	-0.314733
26.8827	27.2149	27.3148	25.2904	26.938	25.835	NaN	NaN	NaN	27.2834	26.8571	26.9451	26.6214	26.4453	27.41	NaN	NaN	NaN	26.1586	26.0469	25.8982	S	2	___1					+	DNA polymerase binding;protein binding	brain morphogenesis;cell cycle;cellular response to DNA damage stimulus;cellular response to oxidative stress;DNA repair;gamete generation;multicellular organism development;neuronal stem cell population maintenance;regulation of CD40 signaling pathway;regulation of DNA binding transcription factor activity;regulation of inflammatory response;regulation of regulatory T cell differentiation;respon…	condensed chromosome;cytosol;nuclear body;nucleolus;nucleus	DNA Repair;Fanconi Anemia Pathway		1	0.00365879	95.483	15.446	82.008	-0.0010829	1669800000	10	0	1	NaN	0	0	0.992385	NaN	0
21.9651	NaN	NaN	21.9368	23.067	22.4115	22.6021	22.5296	23.0035	23.2326	21.9041	22.8474	22.4904	22.8336	22.1339	21.753	22.4809	NaN	22.3177	22.9564	NaN	S	3	___1						chromatin binding;DNA binding;DNA binding transcription factor activity;E-box binding;protein binding;protein dimerization activity;RNA polymerase II proximal promoter sequence-specific DNA binding;RNA polymerase II transcription factor activity, sequence-specific DNA binding;sequence-specific DNA binding;transcription factor activity, RNA polymerase II distal enhancer sequence-specific binding;t…	bone remodeling;camera-type eye development;canonical Wnt signaling pathway involved in negative regulation of apoptotic process;cell differentiation;cell fate commitment;melanocyte differentiation;multicellular organism development;negative regulation of apoptotic process;negative regulation of transcription by RNA polymerase II;osteoclast differentiation;pigmentation;positive regulation of DNA-…	nucleus;protein-containing complex	Metabolism of proteins;Post-translational protein modification;SUMO E3 ligases SUMOylate target proteins;SUMOylation;SUMOylation of transcription factors		0.953138	0.00532666	55.688	44.923	55.688	-1.1291	105360000	245	0	1	-0.746637	0	0.379165	0.885824	-0.225753	-0.644913
23.7193	23.8175	24.4639	25.1499	25.1856	25.438	23.8911	25.0209	24.9216	24.6309	24.2334	24.5287	24.4548	24.4364	23.9849	24.6353	24.2917	24.3294	24.3383	25.1244	24.8512	S	3	___1						chromatin binding;DNA binding;DNA binding transcription factor activity;E-box binding;protein binding;protein dimerization activity;RNA polymerase II proximal promoter sequence-specific DNA binding;RNA polymerase II transcription factor activity, sequence-specific DNA binding;sequence-specific DNA binding;transcription factor activity, RNA polymerase II distal enhancer sequence-specific binding;t…	bone remodeling;camera-type eye development;canonical Wnt signaling pathway involved in negative regulation of apoptotic process;cell differentiation;cell fate commitment;melanocyte differentiation;multicellular organism development;negative regulation of apoptotic process;negative regulation of transcription by RNA polymerase II;osteoclast differentiation;pigmentation;positive regulation of DNA-…	nucleus;protein-containing complex	Metabolism of proteins;Post-translational protein modification;SUMO E3 ligases SUMOylate target proteins;SUMOylation;SUMOylation of transcription factors		0.980436	4.11267e-24	191.49	184.37	168.31	0.20725	1628200000	335	0.641056	0.495613	-0.610946	-1.15244	0.335539	0.885391	-0.319145	-0.647978
27.1107	27.2538	NaN	NaN	26.8603	NaN	NaN	NaN	NaN	NaN	26.8887	27.1706	26.9755	27.021	26.9005	NaN	NaN	26.5849	NaN	NaN	25.9467	S	2	___1						DNA binding;metal ion binding;nucleic acid binding;RNA binding;zinc ion binding	regulation of transcription, DNA-templated;RNA splicing;transcription, DNA-templated	intracellular membrane-bounded organelle;nuclear speck;nucleoplasm;nucleus			0.767933	0.00412174	81.017	65.809	81.017	-0.13747	1260800000	1399	0	1	NaN	0	0	0.992315	NaN	0
NaN	NaN	26.8137	26.1648	NaN	26.3368	27.512	26.6594	26.8925	27.1116	NaN	NaN	NaN	NaN	NaN	26.648	26.4445	NaN	26.678	26.1728	NaN	S	2	___1						DNA binding;metal ion binding;nucleic acid binding;RNA binding;zinc ion binding	regulation of transcription, DNA-templated;RNA splicing;transcription, DNA-templated	intracellular membrane-bounded organelle;nuclear speck;nucleoplasm;nucleus			0.854472	0.00285175	91.549	74.878	91.549	-0.31299	1224400000	1400	0	1	-0.207567	0	0	0.992244	NaN	0
25.4563	25.5816	25.5304	25.3951	25.467	25.5226	25.5258	25.7838	25.8003	25.564	25.7564	25.6823	25.9408	25.5772	25.3193	25.4096	25.4864	25.3718	25.6171	25.2734	25.6102	S	2	___1						DNA binding;metal ion binding;nucleic acid binding;RNA binding;zinc ion binding	regulation of transcription, DNA-templated;RNA splicing;transcription, DNA-templated	intracellular membrane-bounded organelle;nuclear speck;nucleoplasm;nucleus			1	5.97976e-16	214.94	177.26	68.23	-0.75284	1146200000	1569	0.875207	0.583871	-0.180514	-0.920893	0.170951	0.948699	-0.0908712	-0.301916
23.0527	NaN	23.158	NaN	23.0817	22.6541	23.9452	21.7343	23.3041	23.536	23.2357	23.0799	NaN	23.1799	23.3072	23.3051	NaN	23.2701	22.7963	22.7219	22.582	S	2	___1						DNA binding;metal ion binding;nucleic acid binding;RNA binding;zinc ion binding	regulation of transcription, DNA-templated;RNA splicing;transcription, DNA-templated	intracellular membrane-bounded organelle;nuclear speck;nucleoplasm;nucleus			1	5.97976e-16	214.94	177.26	68.23	-0.75284	258880000	1571	0.0436629	0.964245	0.110854	0.116842	0.103226	0.955654	0.249014	0.26235
24.5787	24.4657	24.4461	NaN	25.0848	NaN	NaN	24.8621	NaN	25.2244	NaN	24.3548	NaN	24.5997	24.7317	24.63	NaN	NaN	24.6555	24.8247	24.7624	S	3	___1						DNA binding;metal ion binding;nucleic acid binding;RNA binding;zinc ion binding	regulation of transcription, DNA-templated;RNA splicing;transcription, DNA-templated	intracellular membrane-bounded organelle;nuclear speck;nucleoplasm;nucleus			0.805251	6.53972e-22	193.3	191.01	130.38	-0.09012	420290000	1242	0	1	-0.365311	0	0	0.992174	-0.196398	0
NaN	21.9398	21.352	NaN	NaN	NaN	22.2214	21.544	21.0614	22.3183	NaN	21.909	NaN	21.6532	22.0138	21.9369	21.8164	21.5273	NaN	22.3176	21.8819	S	2	___1						DNA binding;metal ion binding;nucleic acid binding;RNA binding;zinc ion binding	regulation of transcription, DNA-templated;RNA splicing;transcription, DNA-templated	intracellular membrane-bounded organelle;nuclear speck;nucleoplasm;nucleus			0.942159	1.14952e-15	167.76	163.07	167.76	0.97339	294620000	1244	0.0248894	0.984864	0.036905	0.0629299	0.183527	0.93157	0.224496	0.404755
28.0896	27.8057	27.9517	27.1011	27.5106	27.3702	27.8887	27.7732	28.3086	27.8775	27.5964	28.0322	27.6786	27.8653	27.9787	27.531	27.5621	27.9087	27.6317	27.568	27.2042	S	2	___1						DNA binding;metal ion binding;nucleic acid binding;RNA binding;zinc ion binding	regulation of transcription, DNA-templated;RNA splicing;transcription, DNA-templated	intracellular membrane-bounded organelle;nuclear speck;nucleoplasm;nucleus			1	4.20222e-05	155.58	46.106	75.849	-0.16065	10271000000	606	0.0797315	0.951637	-0.0411638	-0.145899	0.333289	0.912829	-0.149298	-0.524426
25.9669	25.9857	26.1575	25.8334	26.2378	26.0009	26.3378	26.1763	26.2496	26.2309	26.0111	26.384	26.1454	26.062	25.8292	25.7944	26.1354	26.3483	26.3073	25.7409	25.895	S	2	___1						DNA binding;metal ion binding;nucleic acid binding;RNA binding;zinc ion binding	regulation of transcription, DNA-templated;RNA splicing;transcription, DNA-templated	intracellular membrane-bounded organelle;nuclear speck;nucleoplasm;nucleus			0.999998	0.000205615	119.03	92.91	119.03	0.43525	1510100000	1099	1.33237	0.469784	-0.217883	-1.23432	1.07987	0.78411	-0.242379	-1.17938
26.439	26.4562	26.1803	25.6016	26.1208	25.8641	27.0446	26.328	26.3891	26.4895	25.8159	26.1217	26.7789	26.6867	26.4358	26.2283	25.8943	26.2781	26.2561	25.7981	NaN	S	2	___1						DNA binding;metal ion binding;nucleic acid binding;RNA binding;zinc ion binding	regulation of transcription, DNA-templated;RNA splicing;transcription, DNA-templated	intracellular membrane-bounded organelle;nuclear speck;nucleoplasm;nucleus			0.999995	8.11493e-40	301.65	270.55	282.3	0.47401	1655700000	128	0.392194	0.711518	-0.228713	-0.660815	0.0645679	0.97809	0.046608	0.132698
NaN	NaN	NaN	NaN	23.8822	NaN	NaN	NaN	NaN	NaN	NaN	NaN	NaN	NaN	NaN	NaN	NaN	NaN	NaN	NaN	NaN	S	3	___1						DNA binding;metal ion binding;nucleic acid binding;RNA binding;zinc ion binding	regulation of transcription, DNA-templated;RNA splicing;transcription, DNA-templated	intracellular membrane-bounded organelle;nuclear speck;nucleoplasm;nucleus			0.808115	0.0646452	39.622	6.2443	39.622	-0.18455	15462000	508	-4.34294e-08	1	0	0	-4.34294e-08	1	0	0
26.6095	26.1498	26.3675	25.9901	25.9942	26.353	25.7721	26.0824	26.1707	26.2063	NaN	26.3296	26.2241	26.1777	NaN	NaN	NaN	26.0131	25.9723	26.1634	26.2653	S	2	___1						DNA binding;metal ion binding;nucleic acid binding;RNA binding;zinc ion binding	regulation of transcription, DNA-templated;RNA splicing;transcription, DNA-templated	intracellular membrane-bounded organelle;nuclear speck;nucleoplasm;nucleus			0.999964	4.94824e-33	277.69	255.86	277.69	-0.5459	1291900000	881	0.95732	0.444158	0.367172	1.31342	0.511907	0.865633	0.192493	0.748953
24.1497	24.2367	24.2034	23.5685	24.1094	23.9057	24.0821	24.8931	24.4512	24.2501	23.2831	23.7663	23.8475	24.7256	23.8361	23.7366	24.3809	24.1969	23.4456	24.3742	NaN	S	4	___1						ubiquitin binding;ubiquitin-protein transferase activator activity	regulation of catalytic activity;retrograde protein transport, ER to cytosol;ubiquitin-dependent ERAD pathway	cytoplasm;endoplasmic reticulum;endoplasmic reticulum membrane;Hrd1p ubiquitin ligase ERAD-L complex;integral component of endoplasmic reticulum membrane;integral component of membrane;membrane			0.755287	7.13424e-07	103.75	99.241	103.75	0.29572	366270000	308	0.519516	0.627215	-0.278927	-0.830666	0.378095	0.871802	-0.339107	-0.711637
25.5031	24.8689	24.871	24.4347	25.5186	25.6343	25.7054	25.5356	25.3563	25.3185	25.457	25.4758	25.1223	24.4651	25.1374	25.7301	25.3129	24.4897	25.2031	25.255	25.6872	S	3	___1						identical protein binding;nucleic acid binding;protein binding;RNA binding	mRNA processing;mRNA splicing, via spliceosome;positive regulation of mRNA splicing, via spliceosome;RNA splicing	intracellular membrane-bounded organelle;nucleolus;nucleus			0.999993	0.00570943	76.255	52.787	76.255	0.10576	1803900000	236	0.900435	0.434495	-0.451441	-1.35216	1.20489	0.680694	-0.624153	-1.81729
26.2417	26.1147	26.8924	26.38	27.3915	27.533	26.7098	27.4575	26.4654	26.7979	26.7671	26.9235	27.6208	27.3081	26.6051	26.7238	26.5992	27.4748	25.9538	26.7037	NaN	S	2	___1						identical protein binding;nucleic acid binding;protein binding;RNA binding	mRNA processing;mRNA splicing, via spliceosome;positive regulation of mRNA splicing, via spliceosome;RNA splicing	intracellular membrane-bounded organelle;nucleolus;nucleus			1	6.41544e-07	168.69	151.03	167.01	0.013359	216470000000	258	0.529663	0.570875	-0.461299	-0.954094	0.286416	0.897944	0.30044	0.574042
NaN	NaN	25.1008	NaN	25.3356	25.7534	NaN	NaN	NaN	25.2162	NaN	25.7094	NaN	24.6316	NaN	25.2217	NaN	25.3325	25.5162	NaN	NaN	S	3	___1						identical protein binding;nucleic acid binding;protein binding;RNA binding	mRNA processing;mRNA splicing, via spliceosome;positive regulation of mRNA splicing, via spliceosome;RNA splicing	intracellular membrane-bounded organelle;nucleolus;nucleus			1	1.53074e-06	167.01	90.449	155.81	-0.42162	150220000000	260	0	1	NaN	0	0	0.992103	NaN	0
NaN	NaN	NaN	NaN	24.5183	24.4191	NaN	24.0773	24.2959	NaN	NaN	NaN	NaN	NaN	24.2207	NaN	NaN	NaN	NaN	25.0873	24.8325	S	3	___1						identical protein binding;nucleic acid binding;protein binding;RNA binding	mRNA processing;mRNA splicing, via spliceosome;positive regulation of mRNA splicing, via spliceosome;RNA splicing	intracellular membrane-bounded organelle;nucleolus;nucleus			0.999998	2.03453e-14	224.97	203.31	93.738	-0.30641	64578000000	98	0	1	NaN	0	0	0.992033	0.0341454	0
26.1544	26.2441	26.4027	22.1278	26.8483	NaN	26.9353	NaN	NaN	26.7646	NaN	26.5447	26.4183	26.4185	NaN	26.4098	NaN	26.4423	26.1256	26.5219	NaN	S	2	___1						identical protein binding;nucleic acid binding;protein binding;RNA binding	mRNA processing;mRNA splicing, via spliceosome;positive regulation of mRNA splicing, via spliceosome;RNA splicing	intracellular membrane-bounded organelle;nucleolus;nucleus			1	1.36812e-07	172.57	164.16	89.297	0.34043	1836600000	2	0	1	-0.668217	0	0	0.991963	-0.516904	0
NaN	NaN	NaN	26.2232	NaN	NaN	NaN	NaN	26.4473	NaN	NaN	NaN	NaN	NaN	NaN	26.0317	26.2321	26.6657	NaN	NaN	NaN	S	2	___1						identical protein binding;nucleic acid binding;protein binding;RNA binding	mRNA processing;mRNA splicing, via spliceosome;positive regulation of mRNA splicing, via spliceosome;RNA splicing	intracellular membrane-bounded organelle;nucleolus;nucleus			0.922844	0.0178354	60.943	39.669	60.943	-0.12727	423720000	20	0	1	NaN	0	0	0.991892	NaN	0
22.2303	NaN	NaN	NaN	NaN	NaN	NaN	22.5571	NaN	NaN	NaN	NaN	21.7169	22.6297	NaN	NaN	21.5383	21.6443	NaN	NaN	NaN	S	3	___1						molecular_function	lysosome organization;neuron development;regulation of autophagy;transmembrane transport	integral component of membrane;intracellular membrane-bounded organelle;lysosomal membrane;lysosome;membrane;nucleoplasm			0.854996	0.0327755	44.844	39.634	44.844	-0.0077431	27352000	18	0	1	-0.326752	0	0	0.991822	-0.383802	0
27.1202	27.2833	27.1375	27.2131	28.1728	28.0808	28.085	27.6915	27.7699	27.1626	27.6722	27.3675	27.9437	27.46	27.4532	NaN	NaN	27.2771	27.7039	27.3335	27.272	S	2	___1						ATP binding;ATP-dependent RNA helicase activity;helicase activity;hydrolase activity;nucleic acid binding;nucleotide binding;RNA binding	apoptotic process;extrinsic apoptotic signaling pathway via death domain receptors;mRNA processing;RNA secondary structure unwinding;RNA splicing;rRNA processing	cytoplasm;nucleolus;nucleus	Major pathway of rRNA processing in the nucleolus and cytosol;Metabolism of RNA;rRNA processing;rRNA processing in the nucleus and cytosol		0.998765	1.13084e-27	230.97	204.46	224.15	-2.0333	5363100000	9	2.15798	0.163289	-0.668472	-2.89502	0.496379	0.857913	-0.229844	-0.760882
24.1098	NaN	24.0781	25.2942	25.0609	NaN	24.3797	24.4975	24.4119	NaN	24.4294	24.2526	24.0699	24.353	24.4841	24.3666	24.0352	23.7673	NaN	24.4798	25.4235	S	3	___1						cysteine-type peptidase activity;hydrolase activity;molecular_function;peptidase activity;thiol-dependent ubiquitinyl hydrolase activity	biological_process;proteolysis	cellular_component		+	0.999996	1.94572e-18	192.3	174.23	192.3	0.61067	406380000	123	2.25098	0.246151	-0.335791	-2.28589	0.428022	0.9001	-0.127386	-0.560709
27.3161	27.5301	27.3405	27.9685	28.3058	28.0828	27.9029	27.4336	27.1534	27.5466	27.3602	27.5565	NaN	27.0588	27.4323	27.4939	27.7358	26.9066	27.5252	27.4295	27.2473	S	2	___1						AU-rich element binding;catalytic activity;cytidine deaminase activity;cytosine deaminase activity;enzyme activator activity;hydrolase activity;hydrolase activity, acting on carbon-nitrogen (but not peptide) bonds, in cyclic amidines;metal ion binding;mRNA binding;protein binding;zinc ion binding	cellular response to insulin stimulus;cytidine deamination;cytidine to uridine editing;defense response to virus;DNA cytosine deamination;DNA demethylation;lipoprotein biosynthetic process;lipoprotein metabolic process;lipoprotein transport;mRNA modification;mRNA processing;mRNA stabilization;negative regulation of methylation-dependent chromatin silencing;negative regulation of triglyceride meta…	cytoplasm;nucleus	Formation of the Editosome;Metabolism of RNA;mRNA Editing;mRNA Editing: C to U Conversion		0.997786	1.79781e-15	193.64	186.01	112.74	-0.081503	6084300000	2	0.166457	0.884605	-0.101051	-0.307291	0.315811	0.897827	-0.251091	-0.605467
26.7483	27.1455	27.0333	27.5405	28.1129	27.9037	28.0372	27.4316	27.5497	27.6618	27.3516	27.0611	26.8608	26.9088	27.1795	27.2736	27.0053	26.8482	27.5656	27.4785	27.4317	S	2	___1						AU-rich element binding;catalytic activity;cytidine deaminase activity;cytosine deaminase activity;enzyme activator activity;hydrolase activity;hydrolase activity, acting on carbon-nitrogen (but not peptide) bonds, in cyclic amidines;metal ion binding;mRNA binding;protein binding;zinc ion binding	cellular response to insulin stimulus;cytidine deamination;cytidine to uridine editing;defense response to virus;DNA cytosine deamination;DNA demethylation;lipoprotein biosynthetic process;lipoprotein metabolic process;lipoprotein transport;mRNA modification;mRNA processing;mRNA stabilization;negative regulation of methylation-dependent chromatin silencing;negative regulation of triglyceride meta…	cytoplasm;nucleus	Formation of the Editosome;Metabolism of RNA;mRNA Editing;mRNA Editing: C to U Conversion	+	0.997786	9.4151e-12	165.45	145.78	112.74	-0.081503	11608000000	3	1.47076	0.236799	-0.697107	-2.17956	1.51613	0.621392	-0.689761	-2.22343
27.638	27.948	27.3675	27.398	28.2014	28.1228	27.6412	27.635	27.8089	28.023	27.4676	27.6134	27.7066	27.9651	27.3644	27.3714	27.5582	27.8425	27.9125	27.7389	27.834	S	3	___1						molecular_function	cell cycle;cell division;centrosome localization;flagellated sperm motility;mitotic spindle organization;protein localization to nuclear envelope;regulation of fertilization;regulation of mitotic cell cycle	cytoplasm;nucleus	Gene expression (Transcription);RNA polymerase II transcribes snRNA genes;RNA Polymerase II Transcription		1	2.12791e-82	381.01	369.46	62.582	1.5292	17418000000	150	0.0879561	0.947238	-0.0438468	-0.158224	0.0300161	0.992694	-0.016325	-0.0576772
24.9315	25.3227	24.8418	24.5179	25.3777	24.9705	25.4613	25.1741	24.7613	24.9781	24.4565	24.9551	25.2748	20.6976	25.0626	24.9657	24.3448	24.4315	24.9223	NaN	24.9838	S	2	___1						PDZ domain binding;phosphate ion binding;signal transducer activity	cerebral cortex development;G-protein coupled receptor signaling pathway;response to lipopolysaccharide;signal transduction	actin filament;heterotrimeric G-protein complex;membrane;plasma membrane	Activation of G protein gated Potassium channels;Activation of GABAB receptors;Activation of kainate receptors upon glutamate binding;ADP signalling through P2Y purinoceptor 1;ADP signalling through P2Y purinoceptor 12;Adrenaline,noradrenaline inhibits insulin secretion;Aquaporin-mediated transport;Beta-catenin independent WNT signaling;Ca2+ pathway;Chaperonin-mediated protein folding;Class B/2 (…		1	0.0036933	97.277	20.932	97.277	-1.3797	624630000	26	0.148662	0.895602	-0.100255	-0.285521	0.410232	0.838106	-1.45391	-0.905638
NaN	23.8896	24.3061	NaN	24.1356	24.2588	23.9789	NaN	NaN	23.6393	NaN	NaN	NaN	NaN	24.26	NaN	NaN	NaN	23.7454	NaN	24.6755	S	2	___1						PDZ domain binding;phosphate ion binding;signal transducer activity	cerebral cortex development;G-protein coupled receptor signaling pathway;response to lipopolysaccharide;signal transduction	actin filament;heterotrimeric G-protein complex;membrane;plasma membrane	Activation of G protein gated Potassium channels;Activation of GABAB receptors;Activation of kainate receptors upon glutamate binding;ADP signalling through P2Y purinoceptor 1;ADP signalling through P2Y purinoceptor 12;Adrenaline,noradrenaline inhibits insulin secretion;Aquaporin-mediated transport;Beta-catenin independent WNT signaling;Ca2+ pathway;Chaperonin-mediated protein folding;Class B/2 (…		0.889005	0.0435049	50.04	42.391	43.316	-1.1239	450590000	7	0	1	0.118916	0	0	0.991751	0.281113	0
25.6659	25.597	25.3062	NaN	26.0304	25.9188	26.1576	25.4104	NaN	25.6534	NaN	25.6699	25.655	25.0808	25.5212	25.4527	25.2752	25.2306	26.1497	26.5214	26.2482	S	2	___1						PDZ domain binding;phosphate ion binding;signal transducer activity	cerebral cortex development;G-protein coupled receptor signaling pathway;response to lipopolysaccharide;signal transduction	actin filament;heterotrimeric G-protein complex;membrane;plasma membrane	Activation of G protein gated Potassium channels;Activation of GABAB receptors;Activation of kainate receptors upon glutamate binding;ADP signalling through P2Y purinoceptor 1;ADP signalling through P2Y purinoceptor 12;Adrenaline,noradrenaline inhibits insulin secretion;Aquaporin-mediated transport;Beta-catenin independent WNT signaling;Ca2+ pathway;Chaperonin-mediated protein folding;Class B/2 (…	+	0.99979	1.04006e-05	130.2	114.83	114.7	0.0052789	1301200000	10	0.332374	0.739077	-0.260982	-0.632371	0.417692	0.853139	-0.365	-0.798121
NaN	NaN	NaN	NaN	25.0198	25.3971	NaN	NaN	NaN	NaN	23.7665	NaN	NaN	NaN	NaN	NaN	NaN	NaN	NaN	NaN	23.9512	S	2	___1						molecular_function	cellular response to amino acid starvation;cellular response to glucose starvation;germinal center B cell differentiation;negative regulation of TORC1 signaling	cytosol;KICSTOR complex;lysosomal membrane;lysosome;membrane;nucleoplasm			0.999552	2.68545e-05	107.02	89.116	107.02	-2.1937	108690000	219	-4.34294e-08	1	0	0	-4.34294e-08	1	0	0
24.1773	24.5382	24.1068	24.0527	23.971	24.22	24.1459	24.0589	24.5647	24.4613	NaN	24.0959	24.0696	23.9958	24.3123	23.9718	23.6065	23.7607	23.7336	23.6035	23.9121	S	2	___1						Rab GTPase binding					1	2.36967e-05	117.08	103.65	97.223	-0.12366	357750000	626	0.0288218	0.987085	0.0176207	0.0576781	0.288134	0.917991	-0.130582	-0.461309
24.9169	25.481	24.5648	24.3198	24.1221	24.789	25.502	NaN	24.6515	NaN	24.7739	25.0205	24.7276	25.111	25.0498	24.5387	24.7806	24.9655	24.7619	NaN	24.2802	S	3	___1						gamma-tubulin binding;Rab GTPase binding	cellular response to acidic pH;cellular response to interferon-gamma;insulin secretion involved in cellular response to glucose stimulus;negative regulation of adiponectin secretion;protein transport;regulated exocytosis;regulation of protein localization to cell surface	cytoplasm;cytoplasmic vesicle;early endosome;early endosome membrane;endosome;Golgi apparatus;Golgi membrane;intracellular membrane-bounded organelle;membrane;microtubule organizing center;mitochondrial membrane;mitochondrial outer membrane;mitochondrion;phagocytic vesicle;recycling endosome;recycling endosome membrane;secretory granule;transport vesicle membrane			0.994491	0.000354138	107.93	76.859	99.844	0.06136	849400000	188	0.0649371	0.94742	-0.0891495	-0.156923	0.114857	0.956551	-0.113901	-0.251892
NaN	NaN	NaN	NaN	NaN	NaN	NaN	24.6446	NaN	25.1345	NaN	NaN	NaN	NaN	NaN	NaN	NaN	NaN	NaN	NaN	NaN	S	2	___1						gamma-tubulin binding;Rab GTPase binding	cellular response to acidic pH;cellular response to interferon-gamma;insulin secretion involved in cellular response to glucose stimulus;negative regulation of adiponectin secretion;protein transport;regulated exocytosis;regulation of protein localization to cell surface	cytoplasm;cytoplasmic vesicle;early endosome;early endosome membrane;endosome;Golgi apparatus;Golgi membrane;intracellular membrane-bounded organelle;membrane;microtubule organizing center;mitochondrial membrane;mitochondrial outer membrane;mitochondrion;phagocytic vesicle;recycling endosome;recycling endosome membrane;secretory granule;transport vesicle membrane			0.986406	0.00095566	95.17	62.554	95.17	-0.97594	63063000	191	0	1	NaN	0	0	0.991681	NaN	0
NaN	NaN	NaN	NaN	NaN	NaN	NaN	NaN	NaN	NaN	NaN	NaN	NaN	25.7267	NaN	NaN	NaN	NaN	NaN	NaN	NaN	S	2	___1						gamma-tubulin binding;Rab GTPase binding	cellular response to acidic pH;cellular response to interferon-gamma;insulin secretion involved in cellular response to glucose stimulus;negative regulation of adiponectin secretion;protein transport;regulated exocytosis;regulation of protein localization to cell surface	cytoplasm;cytoplasmic vesicle;early endosome;early endosome membrane;endosome;Golgi apparatus;Golgi membrane;intracellular membrane-bounded organelle;membrane;microtubule organizing center;mitochondrial membrane;mitochondrial outer membrane;mitochondrion;phagocytic vesicle;recycling endosome;recycling endosome membrane;secretory granule;transport vesicle membrane			1	0.00504813	99.013	64.827	90.15	0.72838	94604000	296	-4.34294e-08	1	0	0	0	0.991611	NaN	0
NaN	23.9825	NaN	NaN	NaN	NaN	NaN	23.5624	23.9323	NaN	NaN	22.9104	NaN	23.4874	NaN	NaN	NaN	NaN	NaN	NaN	NaN	S	3	___1						Rab GTPase binding					0.808721	0.016205	47.195	44.97	47.195	1.1082	64615000	757	0	1	0.235141	0	0	0.99154	-0.25998	0
25.1149	25.5608	23.7566	24.0108	24.914	25.707	25.1044	23.8739	23.699	25.377	25.0195	24.7839	23.5767	23.4625	25.1599	24.7603	24.0404	23.9794	24.8507	24.6663	25.0797	S	2	___1						gamma-tubulin binding;Rab GTPase binding	cellular response to acidic pH;cellular response to interferon-gamma;insulin secretion involved in cellular response to glucose stimulus;negative regulation of adiponectin secretion;protein transport;regulated exocytosis;regulation of protein localization to cell surface	cytoplasm;cytoplasmic vesicle;early endosome;early endosome membrane;endosome;Golgi apparatus;Golgi membrane;intracellular membrane-bounded organelle;membrane;microtubule organizing center;mitochondrial membrane;mitochondrial outer membrane;mitochondrion;phagocytic vesicle;recycling endosome;recycling endosome membrane;secretory granule;transport vesicle membrane			0.981768	6.37485e-07	128.75	119.89	113.78	0.66665	1807800000	480	0.346509	0.677414	0.584998	0.731312	0.0798915	0.969662	-0.159396	-0.198261
24.0212	24.0198	24.2454	23.9089	23.7967	24.1736	23.9449	23.896	24.4042	23.4526	23.5819	23.7313	24.1484	24.2364	24.1084	24.084	24.349	24.2302	23.752	24.092	22.5969	S	2	___1						gamma-tubulin binding;Rab GTPase binding	cellular response to acidic pH;cellular response to interferon-gamma;insulin secretion involved in cellular response to glucose stimulus;negative regulation of adiponectin secretion;protein transport;regulated exocytosis;regulation of protein localization to cell surface	cytoplasm;cytoplasmic vesicle;early endosome;early endosome membrane;endosome;Golgi apparatus;Golgi membrane;intracellular membrane-bounded organelle;membrane;microtubule organizing center;mitochondrial membrane;mitochondrial outer membrane;mitochondrion;phagocytic vesicle;recycling endosome;recycling endosome membrane;secretory granule;transport vesicle membrane			1	2.27706e-12	184.91	154.33	184.91	-0.88387	348720000	1313	0.0258814	0.98917	0.0137781	0.049491	0.190595	0.94783	0.0827421	0.310796
24.152	24.3836	24.1856	23.8842	24.855	24.6152	25.1959	23.7249	24.3331	25.0115	23.8482	24.5548	24.0195	24.2859	24.4694	24.1817	24.2898	23.6847	24.5195	24.1608	24.3752	S	3	___1						gamma-tubulin binding;Rab GTPase binding	cellular response to acidic pH;cellular response to interferon-gamma;insulin secretion involved in cellular response to glucose stimulus;negative regulation of adiponectin secretion;protein transport;regulated exocytosis;regulation of protein localization to cell surface	cytoplasm;cytoplasmic vesicle;early endosome;early endosome membrane;endosome;Golgi apparatus;Golgi membrane;intracellular membrane-bounded organelle;membrane;microtubule organizing center;mitochondrial membrane;mitochondrial outer membrane;mitochondrion;phagocytic vesicle;recycling endosome;recycling endosome membrane;secretory granule;transport vesicle membrane			1	2.22023e-19	229.93	206.94	147.09	0.1051	2801000000	1203	0.153296	0.871536	-0.177595	-0.333314	0.131652	0.950401	-0.159729	-0.292395
24.0223	24.9673	24.2615	24.1028	24.4772	24.5522	24.9214	25.1057	24.5191	24.7137	24.3443	25.1081	25.0939	25.421	25.0363	24.6764	NaN	24.8031	24.5595	24.4561	24.2775	S	2	___1						Rab GTPase binding					1	1.87266e-05	133.91	99.862	74.62	-0.13256	552140000	693	0.578758	0.556039	-0.431741	-0.998525	0.728426	0.804974	0.334985	1.07855
28.9434	29.0974	29.0503	29.4002	29.5839	29.4528	29.4364	28.7503	29.0037	29.2167	29.2517	29.2174	28.8433	28.9041	29.3582	29.317	28.9313	29.0184	29.4361	29.2503	29.447	S	2	___1						gamma-tubulin binding;Rab GTPase binding	cellular response to acidic pH;cellular response to interferon-gamma;insulin secretion involved in cellular response to glucose stimulus;negative regulation of adiponectin secretion;protein transport;regulated exocytosis;regulation of protein localization to cell surface	cytoplasm;cytoplasmic vesicle;early endosome;early endosome membrane;endosome;Golgi apparatus;Golgi membrane;intracellular membrane-bounded organelle;membrane;microtubule organizing center;mitochondrial membrane;mitochondrial outer membrane;mitochondrion;phagocytic vesicle;recycling endosome;recycling endosome membrane;secretory granule;transport vesicle membrane			0.999997	7.04569e-11	213.95	182.22	213.95	-0.0082738	13493000000	307	0.0557105	0.966365	-0.0331516	-0.108548	0.0372013	0.991176	-0.0282987	-0.0790709
NaN	26.3366	NaN	NaN	NaN	25.6864	26.2969	NaN	26.2695	26.046	NaN	26.1442	26.237	NaN	NaN	NaN	NaN	26.6902	25.6882	NaN	NaN	S	2	___1						gamma-tubulin binding;Rab GTPase binding	cellular response to acidic pH;cellular response to interferon-gamma;insulin secretion involved in cellular response to glucose stimulus;negative regulation of adiponectin secretion;protein transport;regulated exocytosis;regulation of protein localization to cell surface	cytoplasm;cytoplasmic vesicle;early endosome;early endosome membrane;endosome;Golgi apparatus;Golgi membrane;intracellular membrane-bounded organelle;membrane;microtubule organizing center;mitochondrial membrane;mitochondrial outer membrane;mitochondrion;phagocytic vesicle;recycling endosome;recycling endosome membrane;secretory granule;transport vesicle membrane			0.997781	1.05236e-25	268.77	242.35	268.77	0.3416	686960000	278	0	1	0.0534296	0	0	0.99147	-0.0462561	0
NaN	NaN	NaN	NaN	25.8622	NaN	NaN	26.4571	NaN	NaN	NaN	NaN	NaN	26.5042	NaN	NaN	NaN	NaN	NaN	25.5443	25.646	S	2	___1						gamma-tubulin binding;Rab GTPase binding	cellular response to acidic pH;cellular response to interferon-gamma;insulin secretion involved in cellular response to glucose stimulus;negative regulation of adiponectin secretion;protein transport;regulated exocytosis;regulation of protein localization to cell surface	cytoplasm;cytoplasmic vesicle;early endosome;early endosome membrane;endosome;Golgi apparatus;Golgi membrane;intracellular membrane-bounded organelle;membrane;microtubule organizing center;mitochondrial membrane;mitochondrial outer membrane;mitochondrion;phagocytic vesicle;recycling endosome;recycling endosome membrane;secretory granule;transport vesicle membrane			0.956841	1.45369e-15	210.39	175.96	147.36	0.8468	349740000	280	0	1	NaN	0	0	0.9914	0.0471573	0
NaN	NaN	NaN	NaN	NaN	NaN	NaN	NaN	NaN	24.5774	NaN	NaN	NaN	NaN	NaN	NaN	NaN	NaN	NaN	NaN	NaN	S	2	___1						gamma-tubulin binding;Rab GTPase binding	cellular response to acidic pH;cellular response to interferon-gamma;insulin secretion involved in cellular response to glucose stimulus;negative regulation of adiponectin secretion;protein transport;regulated exocytosis;regulation of protein localization to cell surface	cytoplasm;cytoplasmic vesicle;early endosome;early endosome membrane;endosome;Golgi apparatus;Golgi membrane;intracellular membrane-bounded organelle;membrane;microtubule organizing center;mitochondrial membrane;mitochondrial outer membrane;mitochondrion;phagocytic vesicle;recycling endosome;recycling endosome membrane;secretory granule;transport vesicle membrane			0.777118	1.33211e-09	168.42	122.35	168.42	0.042099	25035000	1218	-4.34294e-08	1	0	0	-4.34294e-08	1	0	0
23.7084	24.7023	NaN	22.4542	24.2547	NaN	25.0124	23.8921	23.8374	NaN	23.8474	24.1139	24.6741	24.3908	24.4847	23.565	23.8556	23.9838	24.217	23.5837	23.7093	S	2	___1						gamma-tubulin binding;Rab GTPase binding	cellular response to acidic pH;cellular response to interferon-gamma;insulin secretion involved in cellular response to glucose stimulus;negative regulation of adiponectin secretion;protein transport;regulated exocytosis;regulation of protein localization to cell surface	cytoplasm;cytoplasmic vesicle;early endosome;early endosome membrane;endosome;Golgi apparatus;Golgi membrane;intracellular membrane-bounded organelle;membrane;microtubule organizing center;mitochondrial membrane;mitochondrial outer membrane;mitochondrion;phagocytic vesicle;recycling endosome;recycling endosome membrane;secretory granule;transport vesicle membrane			0.950845	7.56655e-10	178.14	139.12	178.14	-0.3049	326630000	1219	0.0222068	0.987142	-0.0419292	-0.0584217	0.275909	0.906188	0.269248	0.547416
21.188	NaN	NaN	NaN	21.6614	21.6744	21.4029	20.7934	NaN	21.3428	NaN	20.9082	NaN	21.049	20.9207	21.0653	NaN	20.8727	NaN	21.8885	NaN	S	2	___1						DNA binding;DNA binding transcription factor activity;identical protein binding;RNA polymerase II proximal promoter sequence-specific DNA binding;RNA polymerase II transcription factor activity, sequence-specific DNA binding;sequence-specific DNA binding;transcriptional activator activity, RNA polymerase II proximal promoter sequence-specific DNA binding	anatomical structure morphogenesis;cell differentiation;negative regulation of angiogenesis;negative regulation of blood vessel endothelial cell differentiation;positive regulation of transcription by RNA polymerase II;positive regulation of transcription, DNA-templated;positive regulation of vascular smooth muscle cell proliferation;regulation of transcription, DNA-templated;transcription by RNA…	fibrillar center;nucleus			0.999998	8.12526e-07	127.3	123.77	127.3	1.8771	110270000	3	0	1	0.0898581	0	0.124478	0.955037	-0.113325	-0.275454
21.7744	22.2337	22.2561	21.9475	22.6836	22.6164	NaN	21.3134	NaN	22.608	NaN	22.1342	NaN	NaN	NaN	NaN	NaN	21.8452	21.8999	22.1305	21.3532	S	2	___1						DNA binding;DNA binding transcription factor activity;identical protein binding;RNA polymerase II proximal promoter sequence-specific DNA binding;RNA polymerase II transcription factor activity, sequence-specific DNA binding;sequence-specific DNA binding;transcriptional activator activity, RNA polymerase II proximal promoter sequence-specific DNA binding	anatomical structure morphogenesis;cell differentiation;negative regulation of angiogenesis;negative regulation of blood vessel endothelial cell differentiation;positive regulation of transcription by RNA polymerase II;positive regulation of transcription, DNA-templated;positive regulation of vascular smooth muscle cell proliferation;regulation of transcription, DNA-templated;transcription by RNA…	fibrillar center;nucleus			0.947676	2.58585e-06	108.57	93.412	96.351	-0.18417	109970000	8	0	1	0.774671	0	0	0.99133	NaN	0
25.2655	25.3194	25.483	24.9512	NaN	25.4453	NaN	NaN	NaN	NaN	NaN	NaN	NaN	NaN	25.3229	NaN	NaN	NaN	NaN	NaN	NaN	S	2	___1						DNA binding;DNA binding transcription factor activity;identical protein binding;RNA polymerase II proximal promoter sequence-specific DNA binding;RNA polymerase II transcription factor activity, sequence-specific DNA binding;sequence-specific DNA binding;transcriptional activator activity, RNA polymerase II proximal promoter sequence-specific DNA binding	anatomical structure morphogenesis;cell differentiation;negative regulation of angiogenesis;negative regulation of blood vessel endothelial cell differentiation;positive regulation of transcription by RNA polymerase II;positive regulation of transcription, DNA-templated;positive regulation of vascular smooth muscle cell proliferation;regulation of transcription, DNA-templated;transcription by RNA…	fibrillar center;nucleus			0.995977	0.000620844	80.59	70.237	80.59	2.34	249200000	46	0	1	NaN	0	0	0.991259	NaN	0
NaN	23.4183	23.2238	23.5603	23.9112	24.0954	23.9284	NaN	24.1342	NaN	23.8844	NaN	24.8331	25.2588	NaN	24.8733	24.3069	23.5523	NaN	NaN	23.3224	S	3	___1						DNA binding;DNA binding transcription factor activity;identical protein binding;RNA polymerase II proximal promoter sequence-specific DNA binding;RNA polymerase II transcription factor activity, sequence-specific DNA binding;sequence-specific DNA binding;transcriptional activator activity, RNA polymerase II proximal promoter sequence-specific DNA binding	anatomical structure morphogenesis;cell differentiation;negative regulation of angiogenesis;negative regulation of blood vessel endothelial cell differentiation;positive regulation of transcription by RNA polymerase II;positive regulation of transcription, DNA-templated;positive regulation of vascular smooth muscle cell proliferation;regulation of transcription, DNA-templated;transcription by RNA…	fibrillar center;nucleus			0.975023	0.0274377	47.616	35.959	47.616	-0.73875	261250000	161	1.42576	0.235835	-0.710294	-2.94	1.29904	0.627759	1.01462	3.01615
25.6994	25.3655	25.8601	25.6615	24.8566	25.3124	25.6869	25.3505	25.5023	25.0411	25.2589	25.4679	25.6636	25.1834	25.5274	25.6367	25.2316	25.7643	24.9585	24.9481	25.0048	S	3	___1						DNA binding;DNA binding transcription factor activity;identical protein binding;RNA polymerase II proximal promoter sequence-specific DNA binding;RNA polymerase II transcription factor activity, sequence-specific DNA binding;sequence-specific DNA binding;transcriptional activator activity, RNA polymerase II proximal promoter sequence-specific DNA binding	anatomical structure morphogenesis;cell differentiation;negative regulation of angiogenesis;negative regulation of blood vessel endothelial cell differentiation;positive regulation of transcription by RNA polymerase II;positive regulation of transcription, DNA-templated;positive regulation of vascular smooth muscle cell proliferation;regulation of transcription, DNA-templated;transcription by RNA…	fibrillar center;nucleus			0.827913	1.28177e-14	173.11	157.81	173.11	0.10194	1555700000	172	0.297406	0.811983	0.128393	0.466617	0.11588	0.968625	-0.055109	-0.201978
22.7864	22.3654	22.7674	NaN	NaN	22.5155	22.9838	22.5945	21.8633	NaN	22.6463	22.52	22.6073	23.0814	22.4623	22.3102	22.4324	22.6263	22.125	NaN	22.3257	S	2	___1						GTP binding;GTPase activity;nucleotide binding;protein binding;ribonucleoprotein complex binding;selenocysteine insertion sequence binding;translation elongation factor activity;tRNA binding	selenocysteine incorporation;translation	cytoplasm;cytosol;mitochondrion;nucleus			0.988556	0.00443257	73.758	57.751	73.758	-0.083766	105000000	206	0.16886	0.864901	0.159208	0.349149	0.24766	0.914288	0.236509	0.494862
NaN	23.4558	23.0795	NaN	NaN	22.8432	NaN	NaN	23.3438	23.5022	NaN	NaN	23.396	23.6946	NaN	NaN	22.9737	22.9636	NaN	23.4064	NaN	S	4	___1						DNA binding;metal ion binding;nucleic acid binding	DNA replication;regulation of fatty acid transport;regulation of glucose import in response to insulin stimulus	cytosol;cytosolic ribosome;lipid droplet;nuclear membrane;nucleus			0.999849	0.0441344	41.832	39.883	41.832	-0.79831	102570000	341	0	1	-0.0761576	0	0	0.991189	0.201458	0
[truncated: 18,898 more rows]
[truncated: 22 more columns]
