# Supplementary material for: Macrophages are activated toward phagocytic lymphoma cell clearance by pentose phosphate pathway inhibition
Source: Cell Rep Med. 2024 Nov 26;5(12):101830. doi: 10.1016/j.xcrm.2024.101830 (PMC11722127; doi:10.1016/j.xcrm.2024.101830)
Supplement: Data S1. Tables S1–S5, S7, and S8 — Table S1. Surface marker staining J774A.1 under PPP inhibition and knockdown, related to Figure 3. Table S2. Proteomic data set J774A.1 under PPP inhibition and knockdown, related to Figure 4. Table S3. Phosphoproteomic data set J774A.1 under PPP inhibition and knockdown, related to Figure 4. Table S4. INKA analysis of phosphoproteomic data J774A.1 under PPP inhibition, related to Figure 4. Table S5. INKA analysis of phosphoproteomic data J774A.1 under PPP knockdown, related to Figure 4. Table S7. Metabolomic data set of J774A.1 under PPP inhibition and knockdown, related to Figure 5. Table S8. Surface marker staining macrophages of C57BL/6 mice after treatment with S3, related to Figure 7. [file mmc2.zip › Table S4. INKA analysis phosphoproteomics J774A1 PPP inhib.xlsx]

## Sheet: Phospho (STY)Sites_drugs_impute
Intensity 6ANA_01	Intensity 6ANA_02	Intensity 6ANA_03	Intensity CTRL_01	Intensity CTRL_02	Intensity CTRL_03	Intensity OXY_01	Intensity OXY_02	Intensity OXY_03	Intensity PHYS_01	Intensity PHYS_02	Intensity PHYS_03	C: Amino acid	C: Charge	C: Reverse	C: Potential contaminant	C: Multiplicity	N: Localization prob	N: PEP	N: Score	N: Delta score	N: Score for localization	N: Mass error [ppm]	N: Intensity	N: Position	T: Proteins	T: Positions within proteins	T: Leading proteins	T: Protein	T: Protein names	T: Gene names	T: Sequence window	T: Unique identifier
23.4611	23.5941	23.5405	24.0264	23.4193	23.1222	23.3257	23.0566	23.3266	23.3211	23.5032	23.4271	S	2			___1	1	2.90476e-06	146.96	112.19	141.65	0.69081	212950000	62	G3UZW7;A0A023T778;Q9CQL1;P61327	62;108;106;106	G3UZW7	G3UZW7	Protein mago nashi homolog 2;Protein mago nashi homolog	Magohb;Magoh	VIGDEHISFTTSKIGSLIDVNQSKDPEGLRV	UID1
25.7912	25.2823	26.0918	25.5797	25.557	25.7288	25.1059	25.3031	25.5379	25.4505	25.6764	25.1449	S	2			___1	0.999989	7.5514e-07	121.41	113.83	120.27	0.069389	2229800000	560	A0A087WP63;A0A087WNX7;A0A087WNL7;A0A087WQ44;E9Q9V7;A0A087WQY5	560;579;579;579;559;579	A0A087WP63	A0A087WP63		Srcap	YLLARDDERSEVDGGSGPPTPGPTTTLGPKK	UID2
22.653	21.8909	21.0534	22.6272	27.8024	27.4897	27.2893	27.6449	21.8166	28.4469	28.1738	28.1566	S	2			___1	1	2.65716e-05	154.74	118.06	117.63	0.64307	2790400000	2738	A0A087WP63;A0A087WNX7;A0A087WNL7;A0A087WQ44	2738;2757;2853;2914	A0A087WP63	A0A087WP63		Srcap	PAVKRRRGRPPKKNRSPADAGRGVDEVPSSI	UID4
25.717	26.0599	25.8519	25.6831	22.4062	23.0752	24.8959	24.7945	25.4833	25.5616	25.5061	25.1914	S	2			___1	0.998219	3.57626e-23	217.07	199.34	85.28	-1.4176	1191000000	51	A0A087WNP6;Q4VAA2	51;51	A0A087WNP6	A0A087WNP6	Protein CDV3	Cdv3	GGSSAAAGSRPGDGGSLGSGARSGDGGSLGS	UID9
23.2208	23.921	23.2389	24.2566	23.145	23.1861	23.3135	23.4903	24.0179	23.3422	23.3013	23.454	S	2			___1	0.995879	3.489e-06	128.67	107.72	128.67	0.45312	260650000	8	A0A087WNP6;Q4VAA2	8;8	A0A087WNP6	A0A087WNP6	Protein CDV3	Cdv3	________MAETEERSLDNFFAKRDKKKKKE	UID10
25.3632	24.3111	25.8859	25.3409	26.3078	25.8939	26.1909	25.1262	25.3102	25.6889	25.953	25.9655	S	2			___1	1	1.8471e-18	211.14	183.18	176.09	1.3732	2061300000	155	A0A087WNP6;Q4VAA2;F8WGL9;A0A087WS49;A0A087WRM0	155;155;28;28;75	A0A087WNP6	A0A087WNP6	Protein CDV3	Cdv3	KREDPGDNWEEGGGGSGAEKSSGPWNKTAPV	UID11
23.5622	23.8149	22.1539	24.5913	23.0348	22.0111	21.8521	21.9496	23.2757	23.5784	23.2627	22.9007	S	2			___1	0.998137	0.00208215	77.644	60.806	77.644	0.38554	294230000	6	A0A087WNR0;P41251	6;6	A0A087WNR0	A0A087WNR0	Natural resistance-associated macrophage protein 1	Slc11a1	__________MISDKSPPRLSRPSYGSISSL	UID14
23.625	24.235	23.7882	22.2377	23.9727	24.0847	24.2344	24.6428	22.5248	24.1602	23.9438	21.0293	S	2			___1	0.999971	2.89915e-13	181.61	167.46	181.61	-0.030272	271000000	6	A0A087WSR1;A0A087WNR1;E9Q917;G3UWF0;Q80XQ8	6;6;6;6;6	A0A087WSR1	A0A087WSR1	Myelin-associated neurite-outgrowth inhibitor	Fam168b	__________MNPVYSPGSSGVPYANAKGIG	UID15
24.2439	25.6084	24.0912	25.8286	23.7731	22.2169	25.3318	25.3411	22.3376	25.1877	23.2199	24.6453	S	3			___1	0.99971	0.00405129	71.235	55.038	64.313	3.15	610030000	49	A0A087WNU9;A0A087WPP8;Q6AXH6;P62484;Q6AXD2;A0A087WR90	49;190;196;190;196;140	A0A087WNU9	A0A087WNU9	Abl interactor 2	Abi2	PPSPPMSGKGTLGRHSPYRTLEPVRPPVVPN	UID16
25.1604	25.6473	25.4541	25.7318	25.166	25.0825	24.8376	24.7968	25.2535	25.2587	25.0827	25.009	S	3			___1	0.99988	0.000267766	95.751	91.235	78.902	-0.14686	1329900000	221	A0A087WNU9;A0A087WPP8;Q6AXH6;P62484;Q6AXD2;A0A087WP64;A0A087WPE6;A0A087WNT3;A0A087WRS3	221;301;335;301;368;107;165;215;313	A0A087WNU9	A0A087WNU9	Abl interactor 2	Abi2	MNRPASRHTPPTIGGSLPYRRPPSITSQTSL	UID17
23.6773	23.6166	23.6052	24.3553	23.8917	23.9232	23.5799	23.851	23.9704	21.4387	23.9305	23.696	S	3			___1	0.999796	6.74497e-12	141.94	137.67	130.85	-0.033523	314400000	394	A0A087WNU9;A0A087WPP8;Q6AXH6;P62484;A0A087WP64;A0A087WPE6;A0A087WNT3;A0A087WRS3	394;474;479;445;251;336;359;457	A0A087WNU9	A0A087WNU9	Abl interactor 2	Abi2	TGLFPGNYVESIMHYSE______________	UID18
26.1167	26.126	25.3419	27.1692	24.6898	24.938	24.5644	24.5734	26.3955	25.3748	25.3736	24.4669	S	2			___1	1	1.01117e-07	181.9	169.32	173.59	-0.11556	8239100000	80	A0A087WNU9;A0A087WPP8;Q6AXH6;P62484;Q6AXD2	80;221;227;221;227	A0A087WNU9	A0A087WNU9	Abl interactor 2	Abi2	DYVPSPTRNMAPSQQSPVRTASVNQRNRTYS	UID19
24.6367	25.1237	24.7652	24.0372	24.8629	24.9701	24.6675	24.7485	24.6123	24.7186	24.9018	24.809	S	2			___1	0.999505	7.06335e-05	105.68	98.409	101.48	-0.014611	1795400000	36	A0A087WNU9;A0A087WPP8;Q6AXH6;P62484;Q6AXD2;A0A087WP64;A0A087WPE6;A0A087WNT3;A0A087WRS3;A0A087WR90	36;177;183;177;183;32;29;79;177;127	A0A087WNU9	A0A087WNU9	Abl interactor 2	Abi2	MGGLPRTTPPTQKPPSPPMSGKGTLGRHSPY	UID20
27.1174	26.8777	26.579	27.1902	21.1819	21.8573	23.1621	22.7432	27.2778	26.7307	26.0343	22.0601	S	2			___1	0.985451	2.22572e-08	155.79	144.29	155.79	3.344	1591200000	95	A0A087WNU9;A0A087WPP8;Q6AXH6;P62484;Q6AXD2	95;236;242;236;242	A0A087WNU9	A0A087WNU9	Abl interactor 2	Abi2	SPVRTASVNQRNRTYSSSGSSGGSHPSSRSS	UID21
30.7138	30.8821	30.59	30.8366	30.4331	30.3779	30.6451	30.3339	30.8326	30.5395	30.4654	30.3533	S	2			___1	1	5.82423e-07	163.84	138.39	152.94	-0.2293	35722000000	112	A0A087WRL1;A0A087WNV1;A0A087WSR7;A0A087WR52;Q8K2K6	112;181;181;178;181	A0A087WRL1	A0A087WRL1	Arf-GAP domain and FG repeat-containing protein 1	Agfg1	ESAPALHLNKGTPSQSPVVGRSQGQQQEKKQ	UID23
21.9632	22.3344	22.2719	21.9885	22.3038	22.6054	22.0111	22.4508	23.0463	22.7342	22.3541	22.6133	S	2			___1	1	4.88266e-06	128.64	108.52	128.64	-1.2187	69885000	93	A0A087WRL1;A0A087WNV1;A0A087WSR7;A0A087WR52;Q8K2K6	93;162;162;159;162	A0A087WRL1	A0A087WRL1	Arf-GAP domain and FG repeat-containing protein 1	Agfg1	SASSTSSTPEVKPLKSLLGESAPALHLNKGT	UID24
26.377	22.4246	26.8207	26.6553	26.949	22.24	26.9898	26.8203	26.7163	27.2053	27.0469	22.1995	S	2			___1	0.999997	6.04286e-16	191.98	150.39	182.52	-0.094921	1534700000	1137	J3QP81;A0A087WS18;A0A087WNW8;A0A0A6YXZ1;A0A087WQ95;A0A087WRK0;A0A087WP42;A0A087WRE8;A0A087WQ31;E9Q6L0;A0A087WQF1;E9QKH0;E9QNY9;Q80TV8;A0A0A6YWK1	1144;1145;1160;929;1154;1162;1177;1211;1237;1137;1153;1221;1211;1220;269	J3QP81;E9Q6L0	E9Q6L0	CLIP-associating protein 1	Clasp1	GKKDCDIVSRDGGAASPATEGRGGSEIEGGR	UID26
26.3256	26.6457	26.5625	26.6968	26.3981	26.7145	27.1824	26.542	26.7584	26.2641	26.1549	26.0798	S	2			___1	1	5.1324e-19	225.08	207.72	72.615	-0.063053	6564500000	1110	J3QP81;A0A087WS18;A0A087WNW8;A0A0A6YXZ1;A0A087WQ95;A0A087WRK0;A0A087WP42;A0A087WRE8;A0A087WQ31;E9Q6L0;A0A087WQF1;E9QKH0;E9QNY9;Q80TV8;A0A0A6YWK1	1117;1118;1133;902;1127;1135;1150;1184;1210;1110;1126;1194;1184;1193;242	J3QP81;E9Q6L0	E9Q6L0	CLIP-associating protein 1	Clasp1	SLRGVTEAIEKFSFRSQEDLNEPIKRDGKKD	UID27
27.0656	27.4306	27.2352	27.5501	27.1877	26.8577	26.9824	26.2841	27.0102	27.217	27.3273	27.819	S	2			___1	0.991404	2.38064e-29	256.22	237.64	184.56	-0.42226	6225900000	559	J3QP81;A0A087WS18;A0A087WNW8;A0A0A6YXZ1;A0A087WQ95;A0A087WRK0;A0A087WP42;A0A087WRE8;A0A087WQ31;E9Q6L0;A0A087WQF1;E9QKH0;E9QNY9;Q80TV8	559;559;559;327;559;559;559;559;559;559;559;559;559;559	J3QP81;E9Q6L0	E9Q6L0	CLIP-associating protein 1	Clasp1	DSIVSLPQSDRSSSSSQESLNRPLSAKRSPT	UID32
27.5295	28.1573	27.6584	27.844	27.2874	27.319	27.3372	27.4174	28.0254	27.5975	27.4584	27.3057	S	2			___1	0.999974	8.61829e-57	337.44	298.28	335.12	0.48386	5285000000	1044	J3QP81;A0A087WS18;A0A087WNW8;A0A0A6YXZ1;A0A087WQ95;A0A087WRK0;A0A087WP42;A0A087WRE8;A0A087WQ31;E9Q6L0;A0A087WQF1;E9QKH0;E9QNY9;Q80TV8;A0A0A6YWK1	1051;1052;1067;836;1061;1069;1084;1118;1105;1044;1060;1089;1118;1088;176	J3QP81;E9Q6L0	E9Q6L0	CLIP-associating protein 1	Clasp1	LLHNHLKNSSNTGVGSPSNTIGRTPSRHPSS	UID34
27.2629	27.2472	27.5721	27.6781	28.1557	27.6096	27.9561	28.4369	27.9821	28.1705	28.1346	28.5975	S	2			___1	0.99999	3.02304e-74	363.53	336.69	363.53	-0.24865	14274000000	646	J3QP81;A0A087WS18;A0A087WNW8;A0A0A6YXZ1;A0A087WQ95;A0A087WRK0;A0A087WP42;A0A087WRE8;A0A087WQ31;A0A0N4SUT7;E9Q6L0;A0A087WQF1;E9QKH0;E9QNY9	646;646;662;422;646;654;646;646;654;13;646;662;646;646	J3QP81;E9Q6L0	E9Q6L0		Clasp1	PGSYASLGRIRTRRQSSGSTTNVASTPSDSR	UID35
25.0539	24.943	24.8392	25.1961	25.3718	25.556	24.6966	24.6715	24.9085	24.9199	25.1678	24.9277	S	2			___1	0.998909	6.83246e-30	256.81	238.58	256.81	0.27211	4617400000	649	J3QP81;A0A087WS18;A0A087WNW8;A0A0A6YXZ1;A0A087WQ95;A0A087WRK0;A0A087WP42;A0A087WRE8;A0A087WQ31;A0A0N4SUT7;E9Q6L0;A0A087WQF1;E9QKH0;E9QNY9	649;649;665;425;649;657;649;649;657;16;649;665;649;649	J3QP81;E9Q6L0	E9Q6L0		Clasp1	YASLGRIRTRRQSSGSTTNVASTPSDSRGRS	UID37
26.6309	26.2283	26.4258	28.1851	27.5676	28.0279	28.3464	27.8818	26.5933	26.729	25.3673	27.1572	S	2			___1	0.679542	4.45148e-06	126.07	88.635	96.848	-0.268	4460900000	598	J3QP81;A0A087WS18;A0A087WNW8;A0A0A6YXZ1;A0A087WQ95;A0A087WRK0;A0A087WP42;A0A087WRE8;A0A087WQ31;E9Q6L0;A0A087WQF1;E9QKH0;E9QNY9;Q80TV8	598;598;598;366;598;598;598;598;598;598;598;598;598;598	J3QP81;E9Q6L0	E9Q6L0	CLIP-associating protein 1	Clasp1	TVSTKSVSTTGSLQRSRSDIDVNAAASAKSK	UID41
29.4235	29.6758	28.7262	30.22	29.755	29.785	29.672	29.3595	28.7373	29.124	29.4483	29.9074	S	2			___1	0.999358	6.83841e-20	243.07	216.25	205.06	-0.90456	20503000000	600	J3QP81;A0A087WS18;A0A087WNW8;A0A0A6YXZ1;A0A087WQ95;A0A087WRK0;A0A087WP42;A0A087WRE8;A0A087WQ31;E9Q6L0;A0A087WQF1;E9QKH0;E9QNY9;Q80TV8	600;600;600;368;600;600;600;600;600;600;600;600;600;600	J3QP81;E9Q6L0	E9Q6L0	CLIP-associating protein 1	Clasp1	STKSVSTTGSLQRSRSDIDVNAAASAKSKVS	UID42
22.8887	27.7653	27.8627	28.0349	27.8029	28.1979	27.8695	27.6155	27.8187	27.9104	27.711	27.5468	S	2			___1	1	3.53816e-10	210.61	201.65	210.61	0.43946	10192000000	672	J3QP81;A0A087WS18;A0A087WNW8;E9Q6L0;A0A087WQF1	672;672;688;672;688	J3QP81;E9Q6L0	E9Q6L0		Clasp1	PSDSRGRSRAKVVSQSQPGSRSSSPGKLLGS	UID45
28.324	28.3419	28.37	28.2431	27.9952	28.2967	27.9087	27.6051	28.6575	28.5355	28.2321	27.5974	S	2			___1	1	5.0263e-12	214.58	195.85	141.34	-0.39928	13578000000	676	J3QP81;A0A087WS18;A0A087WNW8;E9Q6L0;A0A087WQF1	676;676;692;676;692	J3QP81;E9Q6L0	E9Q6L0		Clasp1	RGRSRAKVVSQSQPGSRSSSPGKLLGSGLAG	UID46
25.9984	26.561	26.0673	26.8344	25.89	26.0188	25.6864	25.7981	26.9388	26.2421	26.1223	25.7366	S	2			___1	1	0.00023157	106.6	76.031	94.63	0.60727	2154500000	7	A0A087WNX0;G5E887;A0A087WRS6;G5E886;Q80ST9;A0A087WQT5	7;7;7;7;7;7	A0A087WNX0	A0A087WNX0	Lebercilin	Lca5	_________MGERARSPDIEQGKKGGKHPYS	UID49
25.6973	25.0932	26.2081	26.4716	25.5575	25.8429	21.6331	26.409	25.1632	25.5004	25.4097	26.0437	S	3			___1	0.999738	0.000182947	100.56	93.129	76.759	0.23957	1075400000	90	A0A087WNX0;G5E887;A0A087WRS6;G5E886;Q80ST9	90;90;90;90;90	A0A087WNX0	A0A087WNX0	Lebercilin	Lca5	AVPSKKGIRVGFRSQSLNREPLRKDPDIVTK	UID50
24.4992	24.2908	24.5906	23.8271	24.7886	24.4364	24.6218	24.8565	24.9529	24.5414	24.4338	24.8268	S	2			___1	0.999954	0.00636213	80.755	61.777	79.148	0.079692	591390000	20	A0A087WNX9;Q91YN9	20;20	A0A087WNX9	A0A087WNX9	BAG family molecular chaperone regulator 2	Bag2	KISAKAHEGRFCRSSSMADRSSRLLESLDQL	UID51
26.1462	26.2561	26.016	26.4402	26.0302	26.1476	26.0709	26.2444	26.4146	26.3898	26.2431	26.4231	S	3			___1	1	1.42108e-24	241.45	208.2	130.3	-0.34505	2100600000	991	A0A087WNZ7;G5E870;A0A087WS33	991;1024;42	A0A087WNZ7	A0A087WNZ7	E3 ubiquitin-protein ligase TRIP12	Trip12	GSPSLQHSRDDSLDLSPQGRLSDVLKRKRLP	UID53
24.312	24.6573	24.5656	24.3811	23.7742	23.9144	24.05	24.2369	24.61	24.3907	24.3525	24.4258	S	3			___1	1	1.56313e-29	249.59	233.41	130.3	-0.34505	1526600000	997	A0A087WNZ7;G5E870;A0A087WS33	997;1030;48	A0A087WNZ7	A0A087WNZ7	E3 ubiquitin-protein ligase TRIP12	Trip12	HSRDDSLDLSPQGRLSDVLKRKRLPKRGPRR	UID54
24.3842	24.7595	24.9827	24.3105	23.7159	24.4973	24.7687	24.7111	24.5747	24.934	24.742	24.8822	S	2			___1	0.989018	4.35222e-12	183.06	137.33	164.97	0.3884	539560000	942	A0A087WNZ7;G5E870;A0A0B4J1N9	942;975;975	A0A087WNZ7	A0A087WNZ7	E3 ubiquitin-protein ligase TRIP12	Trip12	MHQVKHLAESESLLTSPPKACTNGSGSLGST	UID55
27.0339	26.9092	27.1321	26.6664	27.0792	26.9749	26.7112	26.9374	27.0397	27.222	27.0863	27.5368	S	3			___1	1	1.97378e-09	180.11	127.53	139.69	1.6633	9165200000	312	A0A087WNZ7;G5E870;A0A0B4J1N9;A0A087WP92;A0A087WSG4	312;312;312;354;21	A0A087WNZ7	A0A087WNZ7	E3 ubiquitin-protein ligase TRIP12	Trip12	AKLASLRKSTKKRSESPPAELPSLRRSTRQK	UID57
26.2956	25.65	25.9653	25.5034	24.9437	25.7734	25.7778	25.5485	25.5625	25.5564	26.0173	25.7163	S	3			___1	0.999981	2.1798e-45	277.59	259.95	222.01	0.21332	2854900000	1376	A0A087WNZ7;G5E870;A0A087WRV6	1376;1409;214	A0A087WNZ7	A0A087WNZ7	E3 ubiquitin-protein ligase TRIP12	Trip12	QAVRQFSVQAEDERESTDDESNPLGRAGIWT	UID59
29.8158	29.9665	29.2344	29.0298	29.1885	29.1597	29.1472	29.216	29.796	29.5181	29.2073	29.5226	S	2			___1	1	1.19672e-07	188.96	155.2	182.03	-0.66001	17823000000	77	A0A087WNZ7;G5E870;A0A0B4J1N9;A0A087WP92;A0A087WQ02;Q3TP48	77;77;77;119;119;77	A0A087WNZ7	A0A087WNZ7	E3 ubiquitin-protein ligase TRIP12	Trip12	QVPKKDNSRGVKRSASPDYNRTNSPSSAKKP	UID61
27.8489	28.0081	27.5122	27.9708	27.0291	27.3761	26.8287	27.1798	27.4984	27.5254	27.3378	27.2136	S	3			___1	0.999988	6.5672e-05	103.73	84.787	103.73	2.1819	6379400000	1016	A0A087WNZ7;G5E870	1016;1049	A0A087WNZ7	A0A087WNZ7	E3 ubiquitin-protein ligase TRIP12	Trip12	KRKRLPKRGPRRPKYSPPRDDDKVDNQAKSP	UID67
21.5607	22.1175	21.8972	22.0518	22.0533	21.7744	22.5996	22.6112	22.5984	21.1541	21.2421	21.4917	S	2			___1	1	0.00993963	72.434	54.375	72.434	0.53691	57145000	537	A0A087WQH5;A0A087WP54;A0A087WRT5;Q6NS59	537;494;511;707	A0A087WQH5	A0A087WQH5	Protein FAM135A	Fam135a	LLPDFEALDSNDKPKSIDIPLERDALQETKC	UID68
23.1069	23.1175	23.8773	22.8309	22.0779	22.5522	22.7993	22.2763	23.8507	21.9697	21.1945	20.6403	S	3			___1	0.714766	2.19874e-06	125.79	112.91	125.79	-0.13345	245250000	1478	A0A087WP74;Q5DTW7	1478;1480	A0A087WP74	A0A087WP74	Uncharacterized protein KIAA1551	2810474O19Rik;Kiaa1551	ESSQRDSADSRLSKRSLSADEFEILQNPVKE	UID73
23.0658	22.232	23.1871	23.7804	23.2897	23.0756	23.2384	22.9774	22.5254	23.1858	23.5851	23.4362	S	2			___1	0.999961	8.18566e-20	230.82	196.95	230.82	0.22103	228880000	1480	A0A087WP74;Q5DTW7	1480;1482	A0A087WP74	A0A087WP74	Uncharacterized protein KIAA1551	2810474O19Rik;Kiaa1551	SQRDSADSRLSKRSLSADEFEILQNPVKESN	UID74
25.1739	25.0273	24.9968	25.5482	24.8517	24.9697	25.2481	24.9655	25.2217	25.3649	25.7358	25.588	S	2			___1	0.998566	1.07628e-09	172.74	162.43	172.74	0.049832	788530000	1142	A0A087WP74;Q5DTW7;A0A087WP47	1142;1142;1142	A0A087WP74	A0A087WP74	Uncharacterized protein KIAA1551	2810474O19Rik;Kiaa1551	NTDPCRSNTSSVQSVSPEKKKLKFKAGGSRL	UID77
28.2334	28.7502	28.207	28.0988	28.5579	28.8348	28.9815	29.0047	28.8403	28.2634	28.4576	29.2034	S	2			___1	1	0.000732925	101.79	94.983	101.79	0.13958	12740000000	875	A0A087WP83;Q8VDJ3	875;944	A0A087WP83	A0A087WP83	Vigilin	Hdlbp	DEAGEGREAKETDPGSPRRCDIIIISGRKEK	UID78
27.9876	28.4713	27.9164	28.5676	28.3333	28.3373	28.2374	28.3324	28.3054	28.1674	28.1593	28.389	S	2			___1	1	5.6235e-57	343.82	331.22	310.75	0.019344	7455700000	31	A0A087WP83;Q8VDJ3;A0A087WQY9;A0A087WPC5;A0A087WS92	31;31;31;31;31	A0A087WP83	A0A087WP83	Vigilin	Hdlbp	RSGLVPQQIKVATLNSEEENDPPTYKDAFPP	UID79
25.4942	22.6298	25.5713	21.775	25.3767	25.9768	25.466	25.8036	25.4841	25.4951	25.25	25.4711	S	2			___1	0.999339	1.48867e-10	156.96	132.53	125.73	0.061826	644660000	141	A0A087WPB2;A0A087WRH9;Q8BX65	141;223;141	A0A087WPB2	A0A087WPB2	MyoD family inhibitor domain-containing protein	Mdfic	APVSQKMHRKIQSSLSVNNDISKKSKVNAVF	UID80
24.538	24.4983	24.6217	22.7316	23.0965	24.6357	22.2342	24.1637	22.2737	25.1004	21.0482	22.742	S	2			___1	0.999999	0.0123935	72.817	30.656	72.817	1.763	426510000	129	A0A087WPB2;A0A087WRH9;Q8BX65	129;211;129	A0A087WPB2	A0A087WPB2	MyoD family inhibitor domain-containing protein	Mdfic	AKHVSVENHKISAPVSQKMHRKIQSSLSVNN	UID81
24.9991	24.9537	25.3074	25.3482	24.6048	24.6801	24.643	23.2303	25.1544	25.4405	25.3251	24.4944	S	2			___1	1	0.00271169	79.036	67.573	69.878	-1.4265	607020000	197	E9Q9T1;A0A087WPK3;A0A087WSF5;A0A087WNU6	197;232;159;242	E9Q9T1	E9Q9T1		Lrrfip1	NSSSRASSRASSARASPVVEERPDKDFAEKG	UID86
25.0761	25.3278	24.9518	25.2074	24.2899	24.4978	24.3781	24.6508	25.2477	24.2476	24.0253	23.9057	S	2			___1	1	0.00295545	73.415	55.32	55.531	-0.33787	558200000	16	E9Q9T1;A0A087WPK3;A0A087WPT0;Q3UZ39	16;16;16;16	E9Q9T1;Q3UZ39	Q3UZ39	Leucine-rich repeat flightless-interacting protein 1	Lrrfip1	MTSPEGAQNKEIDCLSPEAQRLAEARLAAKR	UID87
25.5572	25.664	25.8492	26.9044	25.338	24.7611	25.1656	24.5387	26.8778	25.9046	25.435	25.5146	S	2			___1	1	8.32716e-70	367.62	344.8	291.68	0.59202	21405000000	88	E9Q9T1;A0A087WPK3;A0A087WSF5;A0A087WNU6;G5E8E1;Q3UZ39	236;271;198;281;98;88	E9Q9T1;Q3UZ39	Q3UZ39	Leucine-rich repeat flightless-interacting protein 1	Lrrfip1	AATLASLGGTSSRRGSGDTSISMDTEASIRE	UID88
26.264	26.3633	26.2547	26.2582	27.0458	27.3191	27.208	27.1131	26.8977	27.0325	27.2148	26.8833	S	2			___1	0.979685	0.00123949	80.102	63.433	71.03	-0.064892	2234500000	3	E9Q9T1;A0A087WPK3;A0A087WPT0;Q3UZ39	3;3;3;3	E9Q9T1;Q3UZ39	Q3UZ39	Leucine-rich repeat flightless-interacting protein 1	Lrrfip1	_____________MTSPEGAQNKEIDCLSPE	UID90
23.4907	24.0178	24.2766	24.5477	24.8408	24.5299	24.186	24.0318	23.8701	23.5456	24.3602	23.9466	S	3			___1	1	4.16014e-08	155.94	148.39	98.062	1.2731	785020000	132	A0A087WPT7;Q6P549	132;132	A0A087WPT7	A0A087WPT7	Phosphatidylinositol 3,4,5-trisphosphate 5-phosphatase 2	Inppl1	VEGEREPDPPDDRDASDVEDEKPPLPPRSGS	UID100
27.7079	27.705	28.0493	28.2121	28.1145	28.3386	27.9623	27.7433	27.9201	27.9963	27.8837	27.5761	S	2			___1	0.999624	1.92349e-16	237.05	226.6	233.48	-0.19497	5994900000	241	A0A087WPT7;Q6P549	241;241	A0A087WPT7	A0A087WPT7	Phosphatidylinositol 3,4,5-trisphosphate 5-phosphatase 2	Inppl1	LSGLEILSKVFDQQSSPMVTRLLQQQSLPQT	UID101
22.8334	24.6756	24.8101	22.6313	21.3114	23.3864	25.5567	24.8853	25.028	23.0987	21.0812	24.9756	S	3			___1	0.623033	0.000881475	79.614	60.328	79.614	-0.058655	440030000	907	A0A087WPT7;Q6P549;A0A1B0GR64	907;907;327	A0A087WPT7	A0A087WPT7	Phosphatidylinositol 3,4,5-trisphosphate 5-phosphatase 2	Inppl1	IDKDDTGAKSKVPSVSRGSQEHRSGSRKPAS	UID102
22.6787	20.4951	21.9182	21.1038	22.5577	22.6952	23.1417	22.7907	22.341	22.8084	22.8092	22.4362	S	2			___1	0.71494	0.000835217	91.076	62.452	91.076	0.52808	90435000	24	A0A087WPU8	24	A0A087WPU8	A0A087WPU8		Tfdp2	PSTNAELRGFIDQNFSPTKGNISLVAFPVSS	UID104
26.5752	26.4835	26.559	26.2035	25.6657	26.1778	26.4783	26.0604	26.3602	26.3527	26.2004	26.4965	S	2			___1	1	1.01102e-06	178.7	135.21	138.51	0.61758	1514800000	63	A0A087WPV1;Q9CQ37	63;193	A0A087WPV1	A0A087WPV1	Ubiquitin-conjugating enzyme E2 T	Ube2t	QKRKARPLGGMEKKFSPDVQRVYPGPS____	UID105
25.5937	26.1719	25.345	26.4364	26.2747	26.3423	26.6701	26.5336	26.3566	26.0776	26.2305	25.9905	S	2			___1	1	0.00043393	132.84	87.506	76.211	-0.24431	1534500000	34	F6UND7;A0A087WQ04;P08103	34;34;34	F6UND7	F6UND7	Non-specific protein-tyrosine kinase;Tyrosine-protein kinase HCK	Hck	APRMGCVKSRFLRDGSKASKTEPSANQKGPV	UID106
26.6449	26.8022	26.8637	26.3067	21.8302	26.3322	26.4315	26.4461	26.6706	26.7517	26.8179	26.6709	S	4			___1	0.999554	1.70046e-14	172.11	165.6	172.11	0.29966	2538700000	29	A0A087WQ11;Q9Z0Z3	29;64	A0A087WQ11	A0A087WQ11	S-phase kinase-associated protein 2	Skp2	ENIPHGLLSNLGHPQSPPRKRVKGKGSDKDF	UID109
24.1081	24.4869	23.8522	23.677	23.958	23.7316	23.8735	24.0249	23.6017	24.1185	23.885	23.7928	S	2			___1	0.998348	7.8158e-06	150.29	83.962	150.29	-0.30748	286920000	1261	A0A087WQ48;H7BWZ9;Q8BL99	1261;1263;1261	A0A087WQ48	A0A087WQ48	Protein dopey-1	Dopey1	DSSVPSETKSRQRSHSSIQFSFKEKLSEKVS	UID112
25.2579	25.2768	25.3031	25.4899	25.2165	25.3126	24.9669	25.111	25.2134	25.1383	24.9894	24.6892	S	3			___1	0.994922	1.08761e-10	115.18	112.01	95.552	-1.5238	793490000	17	A0A087WQ96;D3Z7D0;Q9D853	17;17;17	A0A087WQ96	A0A087WQ96	Protein-lysine N-methyltransferase Mettl10	Mettl10	NADAEGHSGAVVPAQSPEGSSAADDFVPSAL	UID113
24.911	25.9174	25.2571	26.2077	25.8728	25.7389	25.6854	25.7468	25.6845	25.3766	24.6977	24.7257	S	2			___1	1	5.28399e-31	297.55	267.44	277.96	0.76891	2495500000	9	A0A087WS74;A0A087WRP4;H3BJV1;A0A087WSH7;A0A087WQA5;A0A087WRZ5;Q8R0B4;Q8BLD4;Q6VYI5;Q6VYI4;Q921F2	9;34;35;63;99;183;183;183;183;183;183	A0A087WS74	A0A087WS74	TAR DNA-binding protein 43	Tardbp	_______CKLPNSKQSPDEPLRSRKVFVGRC	UID114
25.2376	25.0028	24.4695	24.9321	24.7956	25.2788	25.3539	25.1301	24.7529	24.7814	24.3158	25.2139	S	3			___1	0.987168	2.62615e-06	111.89	100.08	111.89	0.73856	720640000	85	A0A087WQD1;A0A087WSB1;Q8BH99;Q99M51	85;85;21;85	A0A087WQD1	A0A087WQD1	Cytoplasmic protein NCK1	Nck1	NLKDTLGIGKVKRKPSVPDTASPADDSFVDP	UID115
26.7833	27.168	27.2726	27.6997	27.4436	27.2653	26.7784	26.8024	27.093	27.163	27.2373	21.9696	S	2			___1	0.978768	4.89874e-15	190.83	172.6	162.65	0.20499	2930400000	750	E9Q6L0;A0A087WQF1;E9QKH0;Q80TV8	750;766;795;794	E9Q6L0	E9Q6L0	CLIP-associating protein 1	Clasp1	GRIPGSVNAMRVLSTSTDLEAAVADALKKPV	UID117
25.4826	26.0898	25.7769	26.4619	26.0209	25.7612	25.7338	25.9896	25.9124	26.1068	25.1805	25.859	S	4			___1	0.999949	5.59255e-21	195.05	186.89	127.4	-0.41817	2852200000	1382	A0A087WQN7;F8VQ87;P97789	1382;1382;1382	A0A087WQN7	A0A087WQN7	5'-3' exoribonuclease 1	Xrn1	AQLPHHGEPPDEADLSPQSFAMKGTRMLKEI	UID118
27.2204	27.2632	27.0035	26.5715	26.9033	27.0542	26.9143	27.2255	27.0538	26.7409	26.7348	26.7352	S	4			___1	0.999908	2.43791e-23	187.06	183.69	175.04	-0.2925	2486200000	1664	A0A087WQN7;F8VQ87;P97789	1664;1668;1664	A0A087WQN7	A0A087WQN7	5'-3' exoribonuclease 1	Xrn1	NKPGSSEATKMTPQESPPASSSSSQAAQPVS	UID119
28.7137	28.4783	28.4483	26.5475	27.9011	27.7516	27.6681	27.9001	27.4167	28.2635	27.841	28.0322	S	2			___1	0.999993	6.17679e-30	278.83	222.18	232.01	-0.031408	6260900000	1328	A0A087WQN7;F8VQ87;P97789	1328;1328;1328	A0A087WQN7	A0A087WQN7	5'-3' exoribonuclease 1	Xrn1	GGSARCSIKLLKRNESPGTSEAQKVVTSYPN	UID120
24.3414	24.6409	24.5689	22.76	24.6248	24.6936	24.544	25.3697	23.5813	25.467	24.7798	23.1865	S	2			___1	1	1.3066e-41	250.35	216.15	242.1	-0.128	3925400000	129	A0A087WR70;A0A087WQS1;Q9ERE3	129;129;129	A0A087WR70	A0A087WR70	Serine/threonine-protein kinase Sgk3	Sgk3	RAFLQMDSPRHQSDPSEDEDERSTSKPHSTS	UID122
28.5028	29.0212	28.5913	28.4574	28.6465	28.9734	28.4897	28.1416	28.6503	28.4139	28.5048	28.9287	S	3			___1	1	7.75319e-15	181.56	173.47	129.5	1.4297	11261000000	208	A0A087WQT6;O89110	208;188	A0A087WQT6	A0A087WQT6	Caspase-8;Caspase-8 subunit p18;Caspase-8 subunit p10	Casp8	GKIEDYERSSTERRMSLEGREELPPSVLDEM	UID127
26.9618	27.0084	26.7038	26.1159	27.0426	27.0025	26.9255	27.0702	26.5528	26.818	26.9973	27.2859	S	2			___1	0.999381	2.59823e-14	165.26	159.12	141.88	0.45726	4273700000	522	A0A087WR75;Q7TT18;A0A0N4SVP5;A0A087WR39	522;514;157;514	A0A087WR75	A0A087WR75	Activating transcription factor 7-interacting protein 1	Atf7ip	ETSQDLEDKMEGSFGSPSKQESSENLPKEAF	UID129
21.9617	23.019	23.8564	22.5872	22.6523	21.6894	22.1332	21.6822	23.7415	23.5833	23.6521	23.7984	S	2			___1	0.998247	0.0390853	46.392	40.386	41.257	-0.29644	683080000	715	A0A087WR75;Q7TT18;A0A087WQB3	715;707;112	A0A087WR75	A0A087WR75	Activating transcription factor 7-interacting protein 1	Atf7ip	DDLKKRQESPPNPPISPGKPANDTNSNNNMT	UID131
27.1101	27.4601	27.2437	27.3894	26.775	26.8682	27.2903	26.8361	27.4444	27.3037	27.4504	27.5082	S	2			___1	1	1.72489e-30	285.26	250.84	169.98	-0.0077509	13626000000	601	A0A087WR75;Q7TT18;A0A0N4SVP5	601;593;239	A0A087WR75	A0A087WR75	Activating transcription factor 7-interacting protein 1	Atf7ip	QPPVRNEFSRRKRSKSEDMDSVESKRRRYMD	UID132
25.0331	25.113	25.0987	25.679	25.0057	24.8152	22.2301	25.2446	25.1641	24.9099	24.8528	25.2398	S	2			___1	0.824857	0.0155699	72.23	32.163	59.597	0.22756	798440000	2	A0A087WR88	2	A0A087WR88	A0A087WR88		Hoxa7	______________MSTAPSIRAPSRPAMAW	UID133
23.6048	24.0551	23.7885	24.2184	23.4069	23.7432	23.75	23.8974	23.7832	23.8653	23.5347	23.7425	S	2			___1	1	1.34396e-24	241.84	229.8	212.99	0.82703	530250000	41	A0A087WRE9;Q9CQJ4;A0A087WQQ3	41;41;41	A0A087WRE9	A0A087WRE9	E3 ubiquitin-protein ligase RING2	Rnf2	RTPQEAITDGLEIVVSPRSLHSELMCPICLD	UID134
23.7943	23.7708	23.5324	24.6573	23.9104	24.0499	24.2141	24.0287	23.6755	23.4975	21.4027	23.5414	S	2			___1	1	0.00690105	61.167	41.177	45.722	-0.58493	736790000	27	A0A1D5RLD2;E9Q3K3;A0A087WRF2;Q8BXK8	27;334;468;521	A0A1D5RLD2	A0A1D5RLD2	Arf-GAP with GTPase, ANK repeat and PH domain-containing protein 1	Agap1	PSISSSTSPKLDPPPSPHANRKKHRRKKSTS	UID137
23.4218	23.8792	23.7741	23.9386	24.3778	24.149	23.643	23.0174	23.5728	23.7998	23.9734	23.8613	S	3			___1	0.999066	0.00241868	75.3	70.683	61.904	-0.028518	578990000	464	B2Z892;Q6GTL7;A0A087WRG0;A0A087WRM7;P70265	464;485;485;485;486	B2Z892	B2Z892	6-phosphofructo-2-kinase/fructose-2,6-bisphosphatase 2;6-phosphofructo-2-kinase;Fructose-2,6-bisphosphatase	Pfkfb2	TPLSSSNTIRRPRNYSVGSRPLKPLSPLRAL	UID138
26.8368	27.1747	27.0827	27.1671	27.4024	27.4536	26.8847	21.4943	26.9953	27.1615	27.5704	26.9478	S	3			___1	0.999968	1.13932e-24	210.59	207.03	203.58	0.12115	2911200000	263	A0A0R4J2B5;A0A087WRI8;G5E8E3;Q8R3Y5	263;269;269;269	A0A0R4J2B5	A0A0R4J2B5	Uncharacterized protein C19orf47 homolog	2310022A10Rik	RLGATPEMDEDLAWDSDNDSSSSSVLQYAGV	UID140
24.6853	24.9779	24.2133	23.849	24.7254	24.7718	24.4752	22.917	24.7348	25.0237	24.3537	24.9852	S	3			___1	0.999082	6.21809e-12	164.94	152.73	164.18	-0.21099	473220000	135	A0A0R4J2B5;A0A087WRI8;G5E8E3;Q8R3Y5;A0A087WSU8;A0A087WPA4	135;141;141;141;38;115	A0A0R4J2B5	A0A0R4J2B5	Uncharacterized protein C19orf47 homolog	2310022A10Rik	SSAASRMIANSLNHDSPPHTPTRRSDNSTSK	UID142
24.4103	24.6708	24.2122	24.7494	24.4838	24.5577	24.4757	24.3178	24.6046	24.4673	24.4013	24.4327	S	2			___1	0.999764	3.27482e-12	184.99	169.05	172.91	-0.068296	483690000	180	A0A087WRM8;A0A087WSS1;G3X9J4;E9QM90;Q148V7	180;180;180;180;180	A0A087WRM8	A0A087WRM8	LisH domain and HEAT repeat-containing protein KIAA1468	2310035C23Rik;Kiaa1468	EPSTTSGGGQLNRAGSISTLDSLDFARYSDD	UID143
31.1893	31.0006	30.9478	30.9395	25.7017	31.5929	31.3188	31.0464	30.9299	31.4959	31.169	31.1871	S	3			___1	1	2.18267e-33	286.6	272.61	249.07	-0.51115	214600000000	2	A0A087WRQ4;P63166	2;2	A0A087WRQ4	A0A087WRQ4	Small ubiquitin-related modifier 1	Sumo1	______________MSDQEAKPSTEDLGDKK	UID146
22.0886	25.2891	23.0124	25.0219	21.1567	25.5297	25.89	25.6691	25.263	22.3448	25.7851	25.5459	S	4			___1	0.690142	1.77965e-29	222.17	218.12	163.83	-0.13536	560170000	795	A0A087WS73;Q91Z67;A0A087WNM1;A0A087WS59	89;795;795;410	A0A087WS73;Q91Z67	Q91Z67	SLIT-ROBO Rho GTPase-activating protein 2	Srgap2	QYIVVQDTEDGVVERSSPKSEIEVMSEPPEE	UID147
24.5237	25.3539	24.5895	25.0231	24.2765	20.9013	24.7649	20.6518	22.7064	22.1737	22.9547	21.0517	S	4			___1	1	3.84711e-05	103.04	90.37	103.04	0.91467	254790000	224	A0A087WS73	224	A0A087WS73	A0A087WS73		Srgap2	DSPQIRKTATAGRSKSFNNHRPMDPEVIAQK	UID149
26.1894	26.1347	25.8479	26.518	26.046	25.8834	25.7264	25.7324	25.827	26.1069	25.7716	25.6431	S	2			___1	1	0.000827329	120.31	56.772	120.31	0.0067965	1650600000	43	A0A087WSC0;Q8CIW6	43;751	A0A087WSC0	A0A087WSC0	Solute carrier family 26 member 6	Slc26a6	DAVTFALSHRKSVPKSPVLATKL________	UID150
25.3795	24.3008	25.808	25.3207	24.7789	22.3971	22.1117	24.6149	25.8503	21.8278	22.3975	22.1865	S	3			___1	0.998203	3.4137e-17	191.22	185.89	143.72	0.035526	1073000000	1862	A0A087WSE3;E9QQ25;Q62407	1862;2114;2114	A0A087WSE3	A0A087WSE3	Striated muscle-specific serine/threonine-protein kinase	Speg	SLGGRARDPRMARAASSEAAPHHQPPPESRG	UID151
24.9774	24.6328	25.8164	25.5455	25.3351	25.8949	23.9922	24.8237	25.6372	24.5446	24.8295	25.6104	S	3			___1	1	0.00028269	110.74	80.011	35.268	1.6385	1709000000	1790	A0A087WSE3;E9QQ25;Q62407	1790;2042;2042	A0A087WSE3	A0A087WSE3	Striated muscle-specific serine/threonine-protein kinase	Speg	RVGSREPGRSLHKAASVELPQRRSPSPGATR	UID152
25.8993	26.1852	25.8823	23.4417	25.5877	21.8138	25.2568	25.1209	25.9807	25.885	25.6102	25.2033	S	3			___1	0.998067	1.49174e-06	112.47	64.722	90.545	0.7808	2095700000	1800	A0A087WSE3;E9QQ25;Q62407	1800;2052;2052	A0A087WSE3	A0A087WSE3	Striated muscle-specific serine/threonine-protein kinase	Speg	LHKAASVELPQRRSPSPGATRLTRGGLGEGE	UID154
27.143	27.3352	27.2551	27.6029	26.9318	27.182	27.0544	26.8749	27.1043	27.0189	26.7789	26.7548	S	2			___1	1	3.20539e-07	132.6	124.98	70.389	-0.10422	3436700000	2199	A0A087WSE3;E9QQ25;Q62407	2199;2451;2451	A0A087WSE3	A0A087WSE3	Striated muscle-specific serine/threonine-protein kinase	Speg	SGDGESSEGGSSARASPVLAVRRRLSSTLER	UID155
25.9445	25.8945	25.9658	26.3728	26.3889	26.0923	26.2284	26.2431	25.8175	25.8001	25.9727	25.3571	S	3			___1	0.989833	1.32329e-20	191.13	183.56	156.69	1.623	1667800000	1752	A0A087WSE3;E9QQ25;Q62407	1752;2004;2004	A0A087WSE3	A0A087WSE3	Striated muscle-specific serine/threonine-protein kinase	Speg	QEAPSPEALPSPGQESPDGPSPRRPELRRGS	UID156
24.3144	24.6618	24.7075	25.4602	24.4079	24.894	24.489	24.3425	23.6214	24.2953	24.0922	24.4562	S	2			___1	0.993961	6.04489e-07	135.09	108.56	135.09	-0.41343	543500000	2692	A0A087WSE3;E9QQ25;Q62407	2692;2944;2944	A0A087WSE3	A0A087WSE3	Striated muscle-specific serine/threonine-protein kinase	Speg	KVTVRSLSPAKEVVSSPTPESTTLRQGPPQK	UID157
27.4941	27.9102	27.624	27.8793	27.3166	27.5019	27.3719	22.9904	27.7609	22.319	22.5896	20.9509	S	3			___1	1	8.20681e-13	167.1	157.35	101.71	0.14044	4345300000	2525	A0A087WSE3;E9QQ25;Q62407	2525;2777;2777	A0A087WSE3	A0A087WSE3	Striated muscle-specific serine/threonine-protein kinase	Speg	FSNPSEKVFIRGTPDSPAQPAAAPRDAPVTS	UID160
23.7022	23.1846	23.4656	24.2348	23.9546	23.6552	23.7405	23.1675	23.0141	23.82	23.2617	23.6528	S	3			___1	1	0.0335125	45.347	38.865	45.347	-0.21731	349180000	925	A0A087WSE3;E9QQ25;Q62407	925;1177;1177	A0A087WSE3	A0A087WSE3	Striated muscle-specific serine/threonine-protein kinase	Speg	RTAASGPSSKLEKMPSIPEEPEHGDLERLSI	UID161
26.4976	26.4658	23.3126	27.2712	22.6269	26.3984	26.2194	26.101	26.66	25.8624	21.4469	25.8753	S	2			___1	0.999999	0.000797626	85.554	76.232	85.554	-0.36869	1653900000	1944	A0A087WSE3;E9QQ25;Q62407	1944;2196;2196	A0A087WSE3	A0A087WSE3	Striated muscle-specific serine/threonine-protein kinase	Speg	PSPARPSVPKLSITKSPEPSAVTSRDSPQPP	UID163
26.302	26.0089	26.1542	21.8474	24.9729	25.37	25.6892	25.1983	26.3944	26.1516	25.8413	25.2509	S	3			___1	0.980922	0.000195107	103.23	74.168	101.97	0.10063	1280100000	2109	A0A087WSE3;E9QQ25;Q62407	2109;2361;2361	A0A087WSE3	A0A087WSE3	Striated muscle-specific serine/threonine-protein kinase	Speg	ESPLSRGLRLLSRSRSEERGPFRGAEDDGIY	UID166
28.237	28.7761	28.4367	28.6191	28.0923	28.0751	28.0277	28.1051	28.3155	28.4012	28.0977	28.1559	S	2			___1	0.999842	9.15741e-05	144.28	39.03	144.28	-0.26873	9289000000	2144	A0A087WSE3;E9QQ25;Q62407	2144;2396;2396	A0A087WSE3	A0A087WSE3	Striated muscle-specific serine/threonine-protein kinase	Speg	AGTPLELVRRPERSRSVQDLRVAGEPGLVRR	UID167
25.0893	25.3509	25.4553	25.127	25.4164	25.1271	24.5889	24.9999	25.6459	24.9054	24.7602	25.5967	S	2			___1	0.999566	6.43719e-08	143.46	127.24	110.55	0.31982	1052400000	1883	A0A087WSE3;E9QQ25;Q62407	1883;2135;2135	A0A087WSE3	A0A087WSE3	Striated muscle-specific serine/threonine-protein kinase	Speg	HHQPPPESRGLQKSSSFSQGEAEPRGRHRRA	UID168
25.2885	25.4132	25.3948	25.936	25.3951	25.6549	25.3277	25.3286	25.194	25.3822	25.2811	25.2929	S	2			___1	0.999991	0.000494911	90.476	65.134	84.859	-0.61491	1036600000	2036	A0A087WSE3;E9QQ25;Q62407	2036;2288;2288	A0A087WSE3	A0A087WSE3	Striated muscle-specific serine/threonine-protein kinase	Speg	PSEPKPHAAVFARVASPPPGVSEKRVPSART	UID169
24.0576	22.4122	23.9526	24.4335	23.9082	24.5597	23.8438	24.4505	23.8928	22.9739	24.1426	23.9101	S	3			___1	0.814951	1.73169e-06	96.158	88.922	87.111	-0.18273	324300000	2075	A0A087WSE3;E9QQ25;Q62407	2075;2327;2327	A0A087WSE3	A0A087WSE3	Striated muscle-specific serine/threonine-protein kinase	Speg	RVPTVPPRPGSSLSGSIENLESEAVFEAKFK	UID170
25.0181	24.963	22.1604	24.944	24.4641	23.796	24.2049	25.3512	22.3914	24.4017	24.535	23.9098	S	2			___1	0.960032	0.00012364	101.5	76.139	90.453	0.18944	624810000	31	A0A087WSS5;A0A087WSE8;Q9D902	31;31;31	A0A087WSS5	A0A087WSS5	General transcription factor IIE subunit 2	Gtf2e2	ALSTPVVEKRAVPSESPSSSSSKKKKAKVEH	UID171
23.6749	22.1964	23.6797	23.9653	23.9779	23.9178	23.6426	23.5594	23.9209	24.2516	23.6385	23.5374	S	2			___1	0.999979	3.05148e-13	166.05	132.39	166.05	0.21111	312070000	221	Q8CFQ1;Q8C3V4;A0A087WSP5;P42225	221;727;733;727	Q8CFQ1	Q8CFQ1	Signal transducer and activator of transcription;Signal transducer and activator of transcription 1	Stat1	VHPSRLQTTDNLLPMSPEEFDEMSRIVGPEF	UID173
25.54	25.5715	25.4835	25.5201	23.7919	21.3193	25.3582	24.9545	25.4998	25.6445	25.3017	25.2652	S	2			___1	0.978182	0.00683799	74.611	40.405	39.878	0.54124	867430000	178	F6PX41;A0A087WSQ0;F8WID3;B2RSN1;P01108	178;178;179;179;164	F6PX41	F6PX41	Myc proto-oncogene protein	Myc	KLASYQAARKDSTSLSPARGHSVCSTSSLYL	UID175
24.8944	25.0903	24.6849	24.9929	22.222	23.7522	22.4411	21.7265	24.8864	24.7205	22.1717	22.2065	S	2			___1	1	0.0151318	64.534	33.463	51.939	0.76101	448930000	327	E9PZ64;A0A087WSU4;Q61122	327;327;327	E9PZ64	E9PZ64	NGFI-A-binding protein 1	Nab1	TYRTTRLKCGERDELSPKRIKIEQAEKGMAK	UID176
25.9496	25.3505	25.758	25.8076	25.7732	25.1888	25.8431	25.8635	25.3686	25.0316	24.9183	25.794	S	4			___1	0.999999	3.31739e-21	204.58	184.6	79.59	0.098554	1235400000	182	E9PZ64;A0A087WSU4;Q61122	182;182;182	E9PZ64	E9PZ64	NGFI-A-binding protein 1	Nab1	ESEHSLSPADLGSPASPKESSEALDAAAALS	UID178
26.1348	26.1491	26.193	26.6628	26.4233	26.3805	26.3006	26.3052	26.1758	26.4367	26.0344	26.2306	S	3			___1	0.998764	1.19198e-29	233.71	223.94	223.05	0.053492	3180500000	371	E9PZ64;A0A087WSU4;Q61122	371;400;401	E9PZ64	E9PZ64	NGFI-A-binding protein 1	Nab1	LQQERRLTAGLYRQSSGEQSPDGGLPSDSSD	UID179
27.2388	27.1859	26.9914	26.8062	27.1247	26.7701	27.8196	27.2098	27.0774	26.3938	26.7259	26.9302	S	3			___1	1	1.47988e-29	230.79	222.57	230.79	0.44211	3873800000	375	E9PZ64;A0A087WSU4;Q61122	375;404;405	E9PZ64	E9PZ64	NGFI-A-binding protein 1	Nab1	RRLTAGLYRQSSGEQSPDGGLPSDSSDGQGE	UID180
25.2975	25.5126	25.3698	25.2583	23.8389	24.9043	25.1113	25.0708	25.2072	24.7043	25.4407	25.2491	S	2			___1	1	8.53883e-05	106.32	106.32	82.202	0.076061	646740000	4789	A0A0A0MQ73;Q6PDK2	4789;4789	A0A0A0MQ73	A0A0A0MQ73	Histone-lysine N-methyltransferase;Histone-lysine N-methyltransferase 2D	Kmt2d	PQLGSGRWEQDNRALSPVIPIIPRTGIPVFP	UID181
25.2438	25.8269	25.6379	25.3701	25.1604	25.129	24.9309	25.1116	25.233	24.9527	25.2299	24.4607	S	3			___1	0.98598	8.75973e-10	147.03	131.98	112.62	0.22171	772910000	2318	A0A0A0MQ73;Q6PDK2	2318;2318	A0A0A0MQ73	A0A0A0MQ73	Histone-lysine N-methyltransferase;Histone-lysine N-methyltransferase 2D	Kmt2d	GLRAQEPPPAQALAPSPPSHPDVFRSGPYPD	UID182
25.7932	25.8554	25.4352	26.0635	25.3442	25.5472	25.6997	25.7171	25.5297	25.9711	25.4938	25.7459	S	2			___1	1	1.10782e-05	119.3	102.41	118.72	0.55665	976700000	2299	A0A0A0MQ73;Q6PDK2	2299;2299	A0A0A0MQ73	A0A0A0MQ73	Histone-lysine N-methyltransferase;Histone-lysine N-methyltransferase 2D	Kmt2d	FKAPLTPRASQVEPQSPGLGLRAQEPPPAQA	UID183
23.5256	24.0787	23.783	24.3001	23.6543	23.8432	22.2899	23.5896	23.6857	23.3134	23.4863	22.9487	S	3			___1	0.999994	1.39077e-05	101.87	82.181	86.543	1.6079	234730000	1107	A0A0A0MQ73;Q6PDK2	1107;1107	A0A0A0MQ73	A0A0A0MQ73	Histone-lysine N-methyltransferase;Histone-lysine N-methyltransferase 2D	Kmt2d	GTGQMSGSLAGELKGSPVLLDPEELTPVTPM	UID187
25.5883	25.7479	25.5055	25.8137	25.8963	25.7768	25.8703	25.7653	25.2832	25.6798	25.3908	26.2204	S	3			___1	1	5.69976e-14	183.99	157.63	183.99	-0.57381	2146500000	1627	A0A0A0MQ73;Q6PDK2	1627;1627	A0A0A0MQ73	A0A0A0MQ73	Histone-lysine N-methyltransferase;Histone-lysine N-methyltransferase 2D	Kmt2d	GVEQMECEIKLEGPASPDVELGKEETEESKK	UID188
21.4517	22.2458	21.9884	22.5604	21.859	21.3874	21.6246	21.1527	21.9922	21.5493	22.0696	21.9516	S	2			___1	1	1.01452e-05	89.805	86.36	77.871	-0.45764	138140000	4410	A0A0A0MQ73;Q6PDK2	4410;4410	A0A0A0MQ73	A0A0A0MQ73	Histone-lysine N-methyltransferase;Histone-lysine N-methyltransferase 2D	Kmt2d	PKPQGPALELPPGRVSPAAAQLADTFFGKGL	UID189
24.5584	24.9703	24.5742	24.6607	24.8734	24.9881	21.9941	24.7408	24.7707	24.4103	25.2376	21.5156	S	2			___1	0.99998	4.04637e-06	158.02	110.04	158.02	-0.38014	478970000	2597	A0A0A0MQ73;Q6PDK2	2597;2597	A0A0A0MQ73	A0A0A0MQ73	Histone-lysine N-methyltransferase;Histone-lysine N-methyltransferase 2D	Kmt2d	LPYLTHGASQRVGITSPVEKREDPGATMSSS	UID191
25.3829	25.0423	25.4408	25.156	25.4522	25.3493	25.6891	25.3711	25.2905	25.1945	25.2185	25.3766	S	3			___1	1	7.08285e-06	151.66	90.431	50.891	-0.034357	1385100000	102	S4R294;S4R2J9;A0A0A0MQ79;Q3TLH4;S4R2E2;S4R298	102;100;100;102;100;102	S4R294	S4R294	Protein PRRC2C	Prrc2c	ASKQEQHEEEKAPEVSPAQPKPGVAAPPEVA	UID192
25.7128	25.8768	25.6444	25.8847	25.8055	26.2708	25.5936	25.8956	25.9401	26.1557	25.9594	26.153	S	4			___1	0.997854	3.2722e-12	115.44	111.8	101.97	0.40588	1242000000	1051	S4R294;S4R2J9;A0A0A0MQ79;Q3TLH4	1051;1049;1049;1051	S4R294	S4R294	Protein PRRC2C	Prrc2c	LPPPAPAQPQPQPLVSPPVQPEPEKPPSTET	UID193
24.9606	25.4948	24.5508	26.0949	23.775	23.5112	23.7344	24.1245	25.6267	24.2284	23.5254	23.5824	S	2			___1	0.999778	4.08375e-18	204.31	190.46	117.83	-0.052294	2289600000	755	S4R294;S4R2J9;A0A0A0MQ79;Q3TLH4	755;753;753;755	S4R294	S4R294	Protein PRRC2C	Prrc2c	MIPPKPLIRRDQMEGSPNSSESFEHIARSAR	UID194
23.9059	24.1553	23.9494	23.6074	24.0201	23.6288	24.0576	23.9921	23.4022	23.1983	23.8618	23.163	S	3			___1	1	0.000115931	88.976	74.182	88.976	0.10457	314950000	1965	S4R294;S4R2J9;A0A0A0MQ79;Q3TLH4;S4R2L9;S4R209	1965;1963;1963;1965;539;681	S4R294	S4R294	Protein PRRC2C	Prrc2c	APAVLNDISKKLGPISPPQPPSVSAWNKPLT	UID197
26.9464	26.946	26.2156	23.4618	25.744	22.668	24.8511	25.1725	22.5455	21.2156	20.68	25.6799	S	3			___1	1	2.5473e-13	178.69	168.63	141.66	0.39117	20866000000	1215	S4R294;S4R2J9;A0A0A0MQ79;Q3TLH4	1215;1213;1213;1215	S4R294	S4R294	Protein PRRC2C	Prrc2c	RTEHVPSGPLRQREESETRSESSDFEVVPKR	UID198
23.439	23.5502	22.6613	23.3871	23.8588	23.629	22.5811	22.8042	23.1523	22.4662	22.7317	21.8313	S	3			___1	0.99998	4.40142e-13	169.84	147.58	87.055	-0.67607	8100900000	1222	S4R294;S4R2J9;A0A0A0MQ79;Q3TLH4	1222;1220;1220;1222	S4R294	S4R294	Protein PRRC2C	Prrc2c	GPLRQREESETRSESSDFEVVPKRRRQRGSE	UID201
27.0567	27.9402	27.6782	26.8178	26.947	27.1093	27.0294	27.3194	27.1216	27.4136	26.68	27.4707	S	3			___1	1	8.65631e-43	275.78	265.01	263.8	-0.052546	6198900000	1236	S4R294;S4R2J9;A0A0A0MQ79;Q3TLH4	1236;1234;1234;1236	S4R294	S4R294	Protein PRRC2C	Prrc2c	SSDFEVVPKRRRQRGSETDTDSEVHESASDK	UID202
30.3245	29.418	29.8723	30.1029	29.7136	29.5125	29.7465	29.6419	28.9574	29.4827	29.2262	29.5106	S	2			___1	0.99858	1.86184e-07	180.49	142.39	152.11	1.0038	23548000000	1516	S4R294;S4R2J9;A0A0A0MQ79;Q3TLH4;S4R2L9;S4R209	1516;1514;1514;1516;90;232	S4R294	S4R294	Protein PRRC2C	Prrc2c	ESVLPPKREIAKRSFSSQRPGVDRQNRRGNN	UID204
26.8178	26.8519	26.6012	26.9629	25.5161	25.1918	25.2077	26.3795	22.3863	25.3762	25.5009	25.1607	S	3			___1	0.999788	5.19843e-30	254.68	243.89	158.53	-0.12955	42593000000	901	S4R294;S4R2J9;A0A0A0MQ79;Q3TLH4	901;899;899;901	S4R294	S4R294	Protein PRRC2C	Prrc2c	RISALESQPARKRSVSHGSNHAQNAEEQRNE	UID207
29.1444	29.3437	28.8235	29.6827	29.0601	29.2821	28.975	28.8308	28.9963	28.7852	29.3507	29.1457	S	2			___1	1	9.07008e-05	144.47	119.23	143.5	-0.071385	14115000000	853	S4R294;S4R2J9;A0A0A0MQ79;Q3TLH4	853;851;851;853	S4R294	S4R294	Protein PRRC2C	Prrc2c	ARDSTETEEQKFLSRSLEDVKPRHVDTNTQS	UID209
25.1707	25.3111	22.1351	25.6076	22.5945	22.3199	25.2066	24.3207	24.9646	25.6222	25.3121	24.6483	S	2			___1	0.999943	1.81033e-11	166.94	139.67	154.72	0.79412	663660000	18	A0A0G2JFY0;A0A0A0MQ80;Q3UMC0	18;18;18	A0A0G2JFY0	A0A0G2JFY0	Spermatogenesis-associated protein 5	Spata5	SKKNRKRQKEGAEGASPSLSAAPSRSGTSTP	UID212
26.3499	26.9347	26.2369	26.8895	26.0862	26.239	26.1356	26.5759	26.5018	26.3565	26.422	25.7903	S	2			___1	0.998721	1.85515e-12	166.19	155.73	140.93	-0.3367	3331200000	244	A0A0G2JFY0;A0A0A0MQ80;Q3UMC0	244;243;244	A0A0G2JFY0	A0A0G2JFY0	Spermatogenesis-associated protein 5	Spata5	DLSFQLSQLDLKEPQSPSSQSTPCKPTNDRT	UID213
24.4929	25.7543	24.8375	26.2176	25.3329	25.3879	24.6486	25.3036	25.2356	25.0495	25.1523	25.0481	S	3			___1	1	4.11077e-20	194.24	183.09	105.9	-0.26537	11260000000	238	S4R248;A0A0A0MQ95;S4R221;Q8C0D4;S4R203;B2RUJ8;S4R1B0	238;238;238;238;238;238;238	S4R248	S4R248	Rho GTPase-activating protein 12	Arhgap12	EQMRATTPPNQGRPDSPVYANLQELKISQSA	UID215
28.5404	28.7776	28.4101	28.965	28.6539	28.6469	28.3601	28.2393	29.1175	28.7196	28.3066	28.5721	S	2			___1	0.999979	2.04967e-07	179.43	179.43	153.64	0.30211	9238400000	163	S4R248;A0A0A0MQ95;S4R221;Q8C0D4;S4R203;B2RUJ8;S4R1B0;S4R2V0	163;163;163;163;163;163;163;36	S4R248	S4R248	Rho GTPase-activating protein 12	Arhgap12	LDLTHNNGKFNSDSHSPKVSSQNRTRLFGHF	UID216
26.4898	26.4762	26.0576	26.5152	25.9646	26.7161	26.5632	26.6399	26.1174	26.1397	26.6134	26.99	S	2			___1	1	9.48229e-75	360.57	335.89	249.49	-0.41645	3034800000	213	S4R248;A0A0A0MQ95;S4R221;Q8C0D4;S4R203;B2RUJ8;S4R1B0;S4R2V0	213;213;213;213;213;213;213;86	S4R248	S4R248	Rho GTPase-activating protein 12	Arhgap12	DSAGEGSERIQQDSESGDELSSSSTEQMRAT	UID218
25.7936	25.8354	25.6436	25.5365	25.5909	25.1379	25.4079	25.879	22.3395	25.6496	26.0738	26.1996	S	2			___1	0.99943	0.0181266	64.654	22.463	64.654	0.2833	3667500000	356	S4R248;A0A0A0MQ95;S4R221;Q8C0D4;S4R203;B2RUJ8;CON__Q28107	356;356;403;403;356;403;529	S4R248	S4R248	Rho GTPase-activating protein 12	Arhgap12	YNASSQQQREIIKSRSLDRRLQEPIVLTKWR	UID220
29.0069	29.0895	28.7802	29.3709	29.0298	29.0099	28.9504	28.7972	28.846	29.1403	28.6702	28.8031	S	3			___1	0.999988	5.24329e-127	430.51	420.47	303.08	0.097951	12671000000	537	S4R248;A0A0A0MQ95;S4R221;Q8C0D4;S4R203;B2RUJ8	537;542;589;584;512;559	S4R248	S4R248	Rho GTPase-activating protein 12	Arhgap12	QVAEADEAAEEETPDSPGVEKHDKEKDQKEL	UID221
27.2065	27.2122	27.0307	23.459	27.0426	26.7747	27.1472	27.5641	27.4411	27.4458	23.1242	27.2761	S	4			___1	0.998089	7.8558e-15	156.61	147.28	149.87	0.62066	2059100000	36	A0A0A0MQ99;V9GXX7	36;32	A0A0A0MQ99	A0A0A0MQ99		Swi5	RGESEFSRLYHGGYRSPQRPFPMIDENNDVS	UID222
23.3919	23.5299	22.991	23.4512	22.7994	23.2198	23.0413	23.358	23.3515	23.1435	23.5572	23.2311	S	2			___1	1	4.62039e-07	132.25	111.25	106.19	-1.3343	194850000	340	A0A0A0MQA5;P68368;P05213	369;340;340	A0A0A0MQA5;P05213	P05213	Tubulin alpha-4A chain;Tubulin alpha-1B chain	Tuba4a;Tuba1b	PKDVNAAIAAIKTKRSIQFVDWCPTGFKVGI;PKDVNAAIATIKTKRSIQFVDWCPTGFKVGI	UID223
24.9018	25.0986	25.3012	25.6233	25.2987	24.9856	25.2369	25.5018	24.9316	25.7874	25.5825	25.6501	S	2			___1	0.999503	3.61576e-09	148.83	131.94	148.83	-0.49879	851080000	169	V9GXB5;A0A0A0MQB8;H3BLB6;Q60954	169;196;196;196	V9GXB5	V9GXB5	Homeobox protein Meis1	Meis1	MPIDLVIDDREGGSKSDSEDVTRSANLTDQP	UID224
24.8717	24.3545	22.8902	24.5315	21.2997	25.3422	25.3438	24.7248	23.9302	24.967	24.5627	24.779	S	2			___1	0.998984	4.81085e-12	181.54	166.88	140.55	0.25156	3367900000	373	A0A0A0MQD7;F7CGP0;A3KGS3	373;44;373	A0A0A0MQD7	A0A0A0MQD7	Ral GTPase-activating protein subunit alpha-2	Ralgapa2	DKSHSNSSTLSDRRLSNSSLCSIEEEHRTVY	UID234
25.7777	26.1487	25.8701	26.1498	26.1664	26.4757	26.0252	26.3882	26.003	25.981	26.3759	25.8387	S	2			___1	0.997851	1.44939e-15	242.9	183.75	227	0.19719	7430700000	857	A0A0A0MQD7;F7CGP0;A3KGS3	857;490;819	A0A0A0MQD7	A0A0A0MQD7	Ral GTPase-activating protein subunit alpha-2	Ralgapa2	VTHEHEGITMLVRRSSSPAELELKDDLQQAH	UID237
25.9223	26.2493	26.2573	26.3475	25.875	25.4335	25.8129	25.7149	26.0003	26.0715	25.5383	25.8013	S	2			___1	0.999999	1.44939e-15	242.9	183.75	242.9	0.38647	8301900000	858	A0A0A0MQD7;F7CGP0;A3KGS3	858;491;820	A0A0A0MQD7	A0A0A0MQD7	Ral GTPase-activating protein subunit alpha-2	Ralgapa2	THEHEGITMLVRRSSSPAELELKDDLQQAHG	UID238
27.2607	27.6423	23.3765	27.2051	27.5373	27.3421	21.3612	27.4532	27.263	27.3223	27.3024	21.3866	S	2			___1	0.986454	0.00108945	111.61	67.799	91.867	-0.080594	3827500000	480	A0A0A0MQD7;F7CGP0;A3KGS3	480;151;480	A0A0A0MQD7	A0A0A0MQD7	Ral GTPase-activating protein subunit alpha-2	Ralgapa2	SKEASSESSGHKRSSSWGRTYSFTSAMSRGC	UID240
24.7874	24.8298	24.8115	24.9562	24.7705	25.1674	24.6726	24.5877	24.6779	24.6648	24.4237	24.325	S	2			___1	1	3.60696e-06	165.15	81.839	165.15	-0.51046	686090000	696	A0A0A0MQD7;F7CGP0;A3KGS3	696;367;696	A0A0A0MQD7	A0A0A0MQD7	Ral GTPase-activating protein subunit alpha-2	Ralgapa2	CILEPQKGTAVGRSFSLSWRSHPDVTEPMRF	UID241
24.7658	24.5708	23.2663	22.79	24.354	21.5687	24.3402	24.4406	24.998	22.0073	24.6352	24.1763	S	2			___1	0.674281	0.0110295	61.233	24.808	61.233	-0.10855	251040000	291	A0A0A0MQE4;A2AR50	291;291	A0A0A0MQE4	A0A0A0MQE4	Ras-specific guanine nucleotide-releasing factor RalGPS1	Ralgps1	EDDNYKLSLRIEPGSSSPRLVSSKEDLAGPS	UID244
24.0566	24.7586	24.2989	24.4588	24.8591	24.99	24.9445	24.9878	24.1264	23.6102	24.5375	24.9537	S	3			___1	0.999863	8.414e-25	229.46	214.79	229.46	-0.13094	529180000	1069	A0A0A0MQE5;A2AHC3	1069;1069	A0A0A0MQE5	A0A0A0MQE5	Calmodulin-regulated spectrin-associated protein 1	Camsap1	QDQKIKAPVHFVEPLSPTGVPGHRKPPRLGQ	UID246
24.6905	25.1704	24.9566	25.7137	25.0606	25.3069	24.8891	25.0933	25.1446	24.865	24.9317	25.3073	S	3			___1	1	1.01152e-29	234.72	228.75	234.72	-0.13671	2559400000	734	A0A0A0MQE5;A2AHC3;A2AHC4	734;734;754	A0A0A0MQE5	A0A0A0MQE5	Calmodulin-regulated spectrin-associated protein 1	Camsap1	PSSHDSEPWTILRQDSDSDVVDVEDTEQDFI	UID247
25.989	26.1343	26.0994	25.545	25.7696	25.7663	25.5765	25.3418	25.8739	25.4825	25.3724	25.5681	S	3			___1	0.998417	0.00266944	75.215	57.65	75.215	0.17199	1427600000	1353	A0A0A0MQE5;A2AHC3	1353;1353	A0A0A0MQE5	A0A0A0MQE5	Calmodulin-regulated spectrin-associated protein 1	Camsap1	GLGKPKSKPKKPRPKSVHREESYSDSGTKCS	UID251
25.2718	25.6184	25.3562	25.7492	25.3847	25.6582	25.3589	25.1268	25.1591	25.4313	25.4176	25.2901	S	2			___1	1	6.86466e-08	142.03	131.92	130.87	0.069977	1571200000	553	A0A0A0MQE5;A2AHC3;A2AHC4	553;553;573	A0A0A0MQE5	A0A0A0MQE5	Calmodulin-regulated spectrin-associated protein 1	Camsap1	DEELVAIIRTDVSPPSPQMPRTSPQAPGLVA	UID253
26.2123	26.2197	26.167	26.4264	26.246	26.2942	26.2499	26.1822	26.2181	26.3816	26.4636	26.199	S	3			___1	0.852595	1.70566e-05	110.56	99.519	82.267	-0.2471	2668000000	560	A0A0A0MQE5;A2AHC3;A2AHC4	560;560;580	A0A0A0MQE5	A0A0A0MQE5	Calmodulin-regulated spectrin-associated protein 1	Camsap1	IRTDVSPPSPQMPRTSPQAPGLVASIRSPQR	UID254
24.0382	23.0269	22.1895	24.4925	24.817	24.6855	21.9851	24.3341	24.6501	21.2046	23.7795	24.7554	S	3			___1	0.949253	1.76462e-07	106.99	98.126	99.838	-0.28904	439500000	718	A0A0A0MQE5;A2AHC3;A2AHC4	718;718;738	A0A0A0MQE5	A0A0A0MQE5	Calmodulin-regulated spectrin-associated protein 1	Camsap1	GRAEEDEGRWYVGSQSPSSHDSEPWTILRQD	UID258
24.1248	23.4268	23.9308	24.4237	24.1811	23.8784	24.0856	24.1138	23.6518	24.3433	23.5655	24.102	S	2			___1	0.998549	5.54304e-05	104.84	98.004	99.93	-0.14669	847700000	1427	B7ZCJ0;A0A0A0MQE8;B7ZCJ1;Q6DFV3	1427;1431;1437;1426	B7ZCJ0	B7ZCJ0	Rho GTPase-activating protein 21	Arhgap21	SRKRKKPKEKAQPSSSEDELDSVFFKKENTE	UID260
25.5522	25.9393	25.782	25.7304	25.4482	25.5067	25.4421	25.7159	25.8702	25.7055	25.4556	25.4687	S	2			___1	0.999477	2.75046e-25	232.39	225.87	214.05	-0.17435	1564900000	42	B7ZCJ0;A0A0A0MQE8;B7ZCJ1;Q6DFV3;A2BHQ2	42;36;42;41;43	B7ZCJ0	B7ZCJ0	Rho GTPase-activating protein 21	Arhgap21	EVSKNKDGKDQGEPVSPSEDEPFSWPGPKTV	UID261
25.5017	25.502	25.2148	25.3115	25.0829	25.2017	25.6646	25.7079	25.5301	25.5635	25.7389	25.429	S	2			___1	0.999939	7.6564e-17	233.79	219	224.89	0.046216	954330000	918	B7ZCJ0;A0A0A0MQE8;B7ZCJ1;Q6DFV3;G3UWM5;G3UX38	918;922;928;917;757;32	B7ZCJ0	B7ZCJ0	Rho GTPase-activating protein 21	Arhgap21	TDSQKSSEDSGSRKGSSSEVFSDAAREGWLQ	UID263
24.1504	24.7115	24.4951	23.5753	23.5932	23.3163	24.6255	22.9254	24.1315	23.7052	24.3054	24.1777	S	2			___1	0.998895	0.00195018	87.026	62.011	87.026	-0.23655	1352000000	1502	B7ZCJ0;A0A0A0MQE8;B7ZCJ1;Q6DFV3	1502;1506;1512;1501	B7ZCJ0	B7ZCJ0	Rho GTPase-activating protein 21	Arhgap21	PWEEPSPPHSSKRNRSPTLSCRLAMLKEGPR	UID264
26.2641	22.4402	26.1091	23.5036	26.0134	25.8059	26.0559	25.8726	26.231	26.0615	25.9486	26.2661	S	4			___1	0.999971	4.76233e-10	154.45	149.96	154.45	0.26459	1454500000	851	B7ZCJ0;A0A0A0MQE8;B7ZCJ1;Q6DFV3;G3UWM5	851;855;861;850;690	B7ZCJ0	B7ZCJ0	Rho GTPase-activating protein 21	Arhgap21	PPSLTTSAPLIRRQLSHDQESVGPPSLDGQH	UID265
23.3644	23.9535	21.4773	23.4328	24.2326	23.2686	23.6401	23.6814	23.2704	22.2765	23.0503	23.308	S	3			___1	0.985553	4.39705e-05	100.9	91.845	100.9	-0.42634	208750000	472	B7ZCJ0;A0A0A0MQE8;B7ZCJ1;Q6DFV3;G3UWM5	472;476;482;471;311	B7ZCJ0	B7ZCJ0	Rho GTPase-activating protein 21	Arhgap21	RLEDSVLMKYCPRSASQGALTSPPVSFNNHR	UID266
24.5259	22.9532	23.6139	25.2113	24.7636	24.7783	24.8378	24.8522	25.043	24.6084	22.0073	21.6258	S	2			___1	0.898385	1.52295e-05	136.38	100.85	98.902	-1.1324	428400000	1729	B7ZCJ0;A0A0A0MQE8;B7ZCJ1;Q6DFV3	1729;1733;1739;1728	B7ZCJ0	B7ZCJ0	Rho GTPase-activating protein 21	Arhgap21	TPALAKMFDVMKKGKSTGSLLTPSRSESEKQ	UID267
26.1347	25.2065	26.5241	25.7322	25.8606	25.2983	25.494	25.3117	26.9023	26.3543	26.2814	25.6127	S	3			___1	0.811486	0.057957	40.968	36.87	40.968	-0.6007	1376100000	438	B7ZCJ0;A0A0A0MQE8;B7ZCJ1;Q6DFV3;G3UWM5	438;442;448;437;277	B7ZCJ0	B7ZCJ0	Rho GTPase-activating protein 21	Arhgap21	VVPTRTTLQVRRRSTSHDRVPQSVQIRQRSV	UID268
25.4487	25.9772	25.6767	25.6028	25.5458	25.2868	25.3209	25.342	25.4113	25.4441	25.4823	25.4509	S	3			___1	0.999953	4.36375e-19	228.19	188.28	99.044	-0.24418	1485500000	454	B7ZCJ0;A0A0A0MQE8;B7ZCJ1;Q6DFV3;G3UWM5	454;458;464;453;293	B7ZCJ0	B7ZCJ0	Rho GTPase-activating protein 21	Arhgap21	HDRVPQSVQIRQRSVSQERLEDSVLMKYCPR	UID269
26.1552	26.1201	26.5149	26.3496	26.395	26.3795	26.4711	26.5309	26.2152	26.4991	26.8742	26.7414	S	2			___1	1	1.35738e-19	240.34	221.52	216.6	3.2315	2829400000	875	B7ZCJ0;A0A0A0MQE8;B7ZCJ1;Q6DFV3;G3UWM5	875;879;885;874;714	B7ZCJ0	B7ZCJ0	Rho GTPase-activating protein 21	Arhgap21	PSLDGQHSSKTERSKSYDEGLDDYREDAKLS	UID270
26.4475	26.7136	26.5381	26.7732	26.0906	26.7303	26.5735	26.895	26.6988	26.372	26.3333	26.5324	S	2			___1	0.859285	0.000623709	98.654	56.658	98.654	0.12232	2055800000	1848	B7ZCJ0;A0A0A0MQE8;B7ZCJ1;Q6DFV3	1848;1852;1858;1847	B7ZCJ0	B7ZCJ0	Rho GTPase-activating protein 21	Arhgap21	DLSISDWLARERVRTSASDLSRGEGLEPQAE	UID271
27.0771	27.3009	27.3259	27.3224	26.5884	26.4447	26.3132	25.7209	26.619	26.3775	26.161	26.1779	S	2			___1	0.888591	1.2871e-11	174.68	159.49	174.68	0.011849	3683700000	234	A0A0A0MQF6;P16858;A0A1D5RLD8;S4R1W1;S4R257	234;208;208;208;165	A0A0A0MQF6	A0A0A0MQF6	Glyceraldehyde-3-phosphate dehydrogenase	Gapdh;Gm3839	LWRDGRGAAQNIIPASTGAAKAVGKVIPELN	UID272
25.1694	25.5835	25.3658	25.7511	25.6276	25.4576	25.3752	25.1351	25.5612	25.1907	25.2744	25.0524	S	2			___1	1	0.00496042	91.265	53.921	53.124	0.4847	1091800000	92	A0A0A0MQJ6;A2A8R7;B2RX14	92;131;131	A0A0A0MQJ6	A0A0A0MQJ6	Terminal uridylyltransferase 4	Zcchc11	EKTPSLQTKAEKVPKSPNLPVKAEKAPCTTA	UID275
22.4824	22.9596	22.7305	22.8965	22.5297	22.8949	22.6662	22.958	22.575	22.4483	22.5396	22.8272	S	3			___1	0.965952	7.55079e-07	130.52	125.9	130.52	0.38136	188370000	137	A0A0A0MQJ6;A2A8R7;B2RX14	137;176;176	A0A0A0MQJ6	A0A0A0MQJ6	Terminal uridylyltransferase 4	Zcchc11	ENTPTSQMKLQKTPRSPLEPENVPSLLLKEN	UID276
24.1146	24.7151	24.5582	24.3211	25.0362	24.4613	24.5311	24.4658	24.4953	24.5958	24.9844	24.6803	S	3			___1	0.999996	6.66686e-10	152.64	146.55	152.64	-0.8747	617480000	142	A0A0A0MQL2;E9PUH0;Q80WR5	142;142;180	A0A0A0MQL2	A0A0A0MQL2	UPF0688 protein C1orf174 homolog	A430005L14Rik	ASVLQMDSSIFLDDDSNQPMPVSRFFGNVEL	UID277
20.8746	21.3969	21.9756	21.6534	22.129	27.3996	26.9799	27.6954	27.5032	21.9223	27.8479	27.1339	S	3			___1	0.999997	6.63886e-53	281.37	277.95	281.37	-0.62301	2587200000	666	S4R2T5;A0A0A0MQN4;Q9D906	666;736;693	S4R2T5	S4R2T5	Ubiquitin-like modifier-activating enzyme ATG7	Atg7	TLLHQETQAAEIWDMSDEETV__________	UID278
25.1525	25.2297	24.9668	25.2113	24.8225	25.1284	25.2549	25.44	25.2367	25.6883	25.1005	25.6747	S	3			___1	0.983293	5.90474e-19	210.14	210.14	184.2	0.22221	831140000	8	A0A0A6YVP7;Q8JZS2;Q9QWV4	8;8;8	A0A0A6YVP7	A0A0A6YVP7	Myeloid leukemia factor 1	Mlf1	________MFRMLSSSFEDDPFFADSFLAHR	UID280
25.7517	26.3059	25.7538	26.6364	26.0599	26.0924	26.4399	26.3127	26.2833	26.3157	25.8376	26.2567	S	2			___1	1	5.61153e-05	144.77	84.837	136.52	-0.096543	1451100000	34	A0A0A6YVP7;Q8JZS2;Q9QWV4	34;34;34	A0A0A6YVP7	A0A0A6YVP7	Myeloid leukemia factor 1	Mlf1	FLAHRESMRNMMRSFSEPLGRDLLSISDGRG	UID281
23.9683	24.0601	23.2053	23.2807	23.9265	23.8784	24.1174	23.869	23.9144	23.3729	23.327	23.8497	S	2			___1	1	4.33591e-12	209.6	202.62	178.47	-0.1648	4045800000	405	A0A0A6YVU8;Q9JKV1;D3YUD8	405;405;307	A0A0A6YVU8	A0A0A6YVU8	Proteasomal ubiquitin receptor ADRM1	Gm9774;Adrm1	KEGDTKDKKDEEEDMSLD_____________	UID284
22.9095	25.1865	24.724	25.0591	24.9345	25.0425	24.8146	24.4359	25.536	24.8427	24.9352	24.3305	S	2			___1	0.93242	0.00020013	93.804	80.197	93.804	0.83521	684110000	211	A0A0A6YVU8;Q9JKV1	211;211	A0A0A6YVU8	A0A0A6YVU8	Proteasomal ubiquitin receptor ADRM1	Gm9774;Adrm1	GSSGPPASSSSSSSRSQSAAVTPSSSTSSAR	UID285
30.3418	29.4633	30.4251	30.0246	29.9753	30.1381	30.1231	29.8563	30.2601	30.8384	30.7266	30.3669	S	2			___1	0.996508	0.0345429	47.916	19.776	47.916	0.50943	118400000000	126	Q5R1U4;A0A0A6YVW7;A0A0A6YVX7;A0A0A6YWZ4;A0A0A6YWC4;Q61115	126;278;126;211;126;263	Q5R1U4	Q5R1U4	Protein patched homolog 1	Ptch1	LEFLEELKKINYQVDSWEEMLNKAEVGHGYM	UID286
26.4256	26.5928	26.4827	26.5255	25.9457	26.344	26.1798	26.2037	26.1107	26.141	25.9921	26.1531	S	2			___1	1	0.00058286	125.83	81.111	60.102	-0.22853	1906100000	82	A0A0A6YVY5;A0A0A6YW74;Q99P69	82;247;247	A0A0A6YVY5	A0A0A6YVY5	Kinetochore protein Nuf2	Nuf2	SLKEVEDNLKSKIVDSPEKLKNYKDKMKGTV	UID287
26.4993	26.5494	26.8356	26.9736	27.3254	27.5675	27.3039	26.8395	26.7239	26.8724	27.0366	26.9318	S	3			___1	1	2.14777e-21	213.92	198.69	210.26	-0.72691	3446600000	203	A0A0A6YWM7;A0A0A6YVY7;A0A0A6YW28;P35123	203;675;628;675	A0A0A6YWM7	A0A0A6YWM7	Ubiquitin carboxyl-terminal hydrolase;Ubiquitin carboxyl-terminal hydrolase 4	Usp4	EEEEMDHQEEGKEQLSEVEGSGEDDQGDDHS	UID288
26.8411	26.7946	26.5599	26.5643	26.855	26.5906	26.6259	26.4963	26.3098	26.6595	26.8648	26.9644	S	2			___1	1	5.91952e-88	359.14	341.03	292.57	-0.19889	14517000000	208	A0A0A6YWM7;A0A0A6YVY7;A0A0A6YW28;P35123	208;680;633;680	A0A0A6YWM7	A0A0A6YWM7	Ubiquitin carboxyl-terminal hydrolase;Ubiquitin carboxyl-terminal hydrolase 4	Usp4	DHQEEGKEQLSEVEGSGEDDQGDDHSESAQK	UID289
24.716	24.339	24.5553	23.5289	24.0423	23.9336	24.5065	24.652	24.641	24.3215	22.2072	24.4508	S	2			___1	1	1.37893e-05	123.08	90.927	123.08	0.93463	331260000	81	A0A0A6YVZ7;Q8C735;A0A0A6YWF7	81;65;65	A0A0A6YVZ7	A0A0A6YVZ7	Protein lin-9 homolog	Lin9	AVEMPFRNSKRSRLFSDEDDRQINTKSPKRN	UID291
23.4897	23.21	21.3175	22.8047	23.1595	23.1712	23.6149	23.4207	22.2579	22.5619	22.1072	23.6745	S	3			___1	0.92978	0.0431439	46.557	40.345	46.557	-1.0413	145390000	325	A0A0A6YVZ7;Q8C735;A0A0A6YWD3	325;309;285	A0A0A6YVZ7	A0A0A6YVZ7	Protein lin-9 homolog	Lin9	FFMTPPRLHYTPPLQSPITDGDPLLGQSPWR	UID292
25.6221	22.8904	25.2298	22.4697	22.3393	22.8768	21.5087	21.8244	21.8676	21.6205	25.1092	21.9019	S	2			___1	0.810789	1.56428e-06	130.12	85.155	109.36	-2.17	339850000	52	D3Z703;A0A0A6YW07;Q80ZJ2;Q924B0;O55023	52;38;38;38;38	D3Z703	D3Z703	Inositol monophosphatase 1	Impa1	IREALKNEMDVMIKSSPADLVTVTDQKVEKM	UID294
23.3873	23.9574	24.0046	23.397	21.9423	23.2365	22.2458	22.1927	22.7478	22.6961	23.1255	22.2422	S	2			___1	0.999986	0.0246988	55.688	49.252	55.688	0.85346	130810000	13	A0A0G2JG16;A0A0A6YW34;A0A0A6YY48;A2RS43;E9Q2S0;A0A0A6YY83	13;304;650;989;989;989	A0A0G2JG16	A0A0G2JG16		Pcdh7	___MGRYRSVNGGPGSPDLARHYKSSSPLPT	UID295
27.4369	26.8077	26.6879	27.1488	26.9935	27.1276	27.0837	26.7437	26.9703	26.8059	26.6757	26.8884	S	2			___1	0.999494	1.04054e-23	222.53	186.5	215.59	-0.10933	3793300000	796	A0A0A6YWR8;E9PVG7;A0A0A6YW53;P97820;B7ZNR9;F8VPL5;A0A0A6YWJ2;B2RUE8;A0A0A6YWM8	796;850;850;795;770;800;205;719;770	A0A0A6YWR8;B2RUE8	A0A0A6YWR8	Mitogen-activated protein kinase kinase kinase kinase 4	Map4k4	ADDSTSGPEDTRAASSPNLSNGETESVKTMI	UID296
26.918	26.9858	23.2671	27.0521	27.0899	26.7982	26.5759	24.7509	26.4154	26.3329	25.9779	27.0814	S	3			___1	0.99182	1.10555e-18	174.04	170.66	169.95	0.14405	2647400000	692	A0A0A6YWR8;E9PVG7;A0A0A6YW53;P97820;B7ZNR9;F8VPL5;A0A0A6YWJ2;B2RUE8;A0A0A6YWM8	692;746;746;691;669;699;104;615;669	A0A0A6YWR8;B2RUE8	A0A0A6YWR8	Mitogen-activated protein kinase kinase kinase kinase 4	Map4k4	NSGSQPGSHPGSQSGSGERFRVRSSSKSEGS	UID299
26.6029	22.1957	26.2475	26.918	26.5392	26.5773	26.527	26.2656	26.2447	26.2236	26.5185	26.2403	S	2			___1	0.895879	0.000166302	123.26	100.37	69.971	-0.8	1476000000	647	A0A0A6YWR8;E9PVG7;A0A0A6YW53;P97820;B7ZNR9;A0A0A6YWJ2;A0A0A6YXE5;B2RUE8;A0A0A6YWM8	647;701;701;646;624;59;212;570;624	A0A0A6YWR8;B2RUE8	A0A0A6YWR8	Mitogen-activated protein kinase kinase kinase kinase 4	Map4k4	LQGGGQQNSQAGQRNSTSSIEPRLLWERVEK	UID300
25.6971	26.1606	25.4689	26.2102	25.4948	25.7912	24.91	25.4405	25.7157	25.4883	25.4313	25.582	S	2			___1	0.999998	5.51284e-08	185.99	136.57	185.99	-0.056966	1378700000	837	A0A0A6YWR8;E9PVG7;A0A0A6YW53;P97820;B7ZNR9;F8VPL5	837;891;891;836;811;841	A0A0A6YWR8	A0A0A6YWR8	Mitogen-activated protein kinase kinase kinase kinase 4	Map4k4	MTPSKEGTLIVRQTQSASSTLQKHKSSSSFT	UID301
27.008	26.8055	26.4684	27.3858	26.4593	26.6942	26.4695	26.4702	27.2496	27.4301	27.1354	26.3773	S	3			___1	1	4.66547e-25	239.51	228.53	137.04	0.26894	6654100000	630	A0A0A6YWR8;E9PVG7;A0A0A6YW53;P97820;B7ZNR9;F8VPL5;A0A0A6YWJ2;A0A0A6YXE5;A0A0A6YVR7;B2RUE8;A0A0A6YWM8	630;684;684;629;607;638;42;195;192;553;607	A0A0A6YWR8;B2RUE8	A0A0A6YWR8	Mitogen-activated protein kinase kinase kinase kinase 4	Map4k4	PVRTTSRSPVLSRRDSPLQGGGQQNSQAGQR	UID302
21.169	20.9679	24.4935	25.2145	23.8144	22.91	24.572	23.9861	24.5039	24.2399	24.29	24.3722	S	2			___1	0.997038	0.00581271	64.244	39.122	64.244	1.5129	831010000	562	A0A0A6YWR8;E9PVG7;A0A0A6YW53;P97820;A0A0A6YXE5;A0A0A6YVR7	562;616;616;561;127;124	A0A0A6YWR8	A0A0A6YWR8	Mitogen-activated protein kinase kinase kinase kinase 4	Map4k4	NNVSPVSRSHSFSDPSPKFAHHHLRSQDPCP	UID306
24.0884	23.8172	24.6511	23.772	24.4805	25.0919	23.9965	23.4435	23.5545	24.3348	24.1518	24.4862	S	2			___1	0.998964	8.83226e-18	199.36	193.39	199.36	-0.5953	777090000	825	A0A0A6YWR8;E9PVG7;A0A0A6YW53;P97820;B7ZNR9;F8VPL5;A0A0A6YWJ2;B2RUE8;A0A0A6YWM8	825;879;879;824;799;829;234;748;799	A0A0A6YWR8;B2RUE8	A0A0A6YWR8	Mitogen-activated protein kinase kinase kinase kinase 4	Map4k4	MIVHDDVESEPAMTPSKEGTLIVRQSTVDQK;MIVHDDVESEPAMTPSKEGTLIVRQTQSASS	UID310
29.3442	29.8393	29.5509	30.345	29.3781	29.5599	29.2725	29.3214	29.9411	29.7024	29.52	29.3114	S	2			___1	0.999993	1.34546e-09	199.87	137.78	198.1	-0.22397	41791000000	622	A0A0A6YWR8;E9PVG7;A0A0A6YW53;P97820;B7ZNR9;F8VPL5;A0A0A6YWJ2;A0A0A6YXE5;A0A0A6YVR7;B2RUE8;A0A0A6YWM8	622;676;676;621;599;630;34;187;184;545;599	A0A0A6YWR8;B2RUE8	A0A0A6YWR8	Mitogen-activated protein kinase kinase kinase kinase 4	Map4k4	PADRAREVPVRTTSRSPVLSRRDSPLQGGGQ;SDEVPPRVPVRTTSRSPVLSRRDSPLQGGGQ	UID312
22.4724	22.6643	22.7882	22.4476	22.5417	22.6799	22.3519	20.274	23.2089	21.3799	23.1323	22.3376	S	2			___1	0.72983	0.00125429	86.344	65.961	86.344	-0.61694	126480000	65	A0A0A6YW67;E9Q9J0;E9Q4P0;E9Q5F6;E9QNP0;Q5SX22;P62984;P62983;P0CG49;P0CG50	65;65;169;65;169;65;65;65;65;65	A0A0A6YW67	A0A0A6YW67	Ubiquitin-60S ribosomal protein L40;Ubiquitin;60S ribosomal protein L40;Ubiquitin-40S ribosomal protein S27a;Ubiquitin;40S ribosomal protein S27a;Polyubiquitin-B;Ubiquitin;Polyubiquitin-C;Ubiquitin;Ubiquitin-related 1;Ubiquitin-related 2	Gm8797;Uba52;Kxd1;Ubc;Ubb;Rps27a	LEDGRTLSDYNIQKESTLHLVLRLRGGY___	UID313
23.2572	23.3169	23.3581	23.8504	23.5641	23.7376	23.3562	23.6152	23.7889	23.4535	22.8285	23.3279	S	2			___1	0.980646	1.67194e-23	218.79	200.7	176.1	-0.014285	252470000	20	A0A0A6YW67;E9Q9J0;E9Q4P0;E9Q5F6;E9QNP0;Q5SX22;P62984;P62983;P0CG49;P0CG50	20;20;124;20;124;20;20;20;20;20	A0A0A6YW67	A0A0A6YW67	Ubiquitin-60S ribosomal protein L40;Ubiquitin;60S ribosomal protein L40;Ubiquitin-40S ribosomal protein S27a;Ubiquitin;40S ribosomal protein S27a;Polyubiquitin-B;Ubiquitin;Polyubiquitin-C;Ubiquitin;Ubiquitin-related 1;Ubiquitin-related 2	Gm8797;Uba52;Kxd1;Ubc;Ubb;Rps27a	VKTLTGKTITLEVEPSDTIENVKAKIQDKEG	UID314
24.5275	24.7016	22.4167	24.7954	21.511	24.8469	24.1481	24.2676	24.7734	24.8373	24.2381	24.5355	S	2			___1	0.99981	0.000931156	93.839	74.383	93.839	-0.010783	495380000	57	A0A0A6YW67;E9Q9J0;E9Q4P0;E9Q5F6;E9QNP0;Q5SX22;P62984;P62983;P0CG49;P0CG50;D3YYZ2	57;57;161;57;161;57;57;57;57;57;57	A0A0A6YW67	A0A0A6YW67	Ubiquitin-60S ribosomal protein L40;Ubiquitin;60S ribosomal protein L40;Ubiquitin-40S ribosomal protein S27a;Ubiquitin;40S ribosomal protein S27a;Polyubiquitin-B;Ubiquitin;Polyubiquitin-C;Ubiquitin;Ubiquitin-related 1;Ubiquitin-related 2	Gm8797;Uba52;Kxd1;Ubc;Ubb;Rps27a;Gm5239	RLIFAGKQLEDGRTLSDYNIQKESTLHLVLR	UID315
27.4869	28.1869	27.6021	28.1602	22.4083	22.1902	27.8153	22.0981	27.6542	27.8157	27.8075	27.6838	S	2			___1	0.963493	1.54659e-43	298.96	289.12	183.56	0.72471	3198700000	804	A0A0A6YW80;G3X8Y3;Q80UM3	804;854;854	A0A0A6YW80	A0A0A6YW80	N-alpha-acetyltransferase 15, NatA auxiliary subunit	Naa15	PPGYEEDMKITVNGDSSAETEELANEI____	UID316
24.8777	25.0703	24.8515	24.7788	24.9169	25.1325	24.7869	24.7805	24.7249	24.7314	24.8634	24.8236	S	3			___1	1	7.65957e-06	124.45	109.29	50.178	0.51396	614200000	1077	E9QNQ4;A0A0A6YWG7;Q8CHG7	1077;1227;1079	E9QNQ4	E9QNQ4	Rap guanine nucleotide exchange factor 2	Rapgef2	RKKVPVKDLPPFGINSPQALKKILSLSEEGS	UID320
22.9198	25.6179	25.695	22.0988	21.8665	26.3115	25.7426	26.0124	25.4792	25.7697	25.6605	25.4918	S	3			___1	0.773289	3.93029e-18	170.18	148.84	170.18	1.1784	625870000	1222	E9QNQ4;A0A0A6YWG7;Q8CHG7	1222;1372;1224	E9QNQ4	E9QNQ4	Rap guanine nucleotide exchange factor 2	Rapgef2	ESRGLYAAATVISSPSTEELSHDQGDRASLD	UID321
25.672	25.5811	24.8634	25.9041	26.1889	24.97	25.4846	26.0112	26.0884	25.318	24.784	25.0157	S	4			___1	0.994275	8.07125e-21	196.06	189.82	182.89	0.099876	948290000	583	E9QNQ4;A0A0A6YWG7;Q8CHG7	583;733;585	E9QNQ4	E9QNQ4	Rap guanine nucleotide exchange factor 2	Rapgef2	KHIPAALPVSGTLSSSNPDLLQSHHRILDFS	UID324
25.656	25.4314	26.0125	25.5346	25.8678	26.0862	25.923	25.6948	25.5527	25.5104	25.9765	25.7159	S	2			___1	1	1.67825e-16	238.17	192.1	206.43	0.66254	1028900000	1092	E9QNQ4;A0A0A6YWG7;Q8CHG7	1092;1242;1094	E9QNQ4	E9QNQ4	Rap guanine nucleotide exchange factor 2	Rapgef2	SPQALKKILSLSEEGSLERHRKQAEDTISNA	UID325
25.862	25.7666	26.2835	25.6688	25.7257	26.2332	25.5019	25.2001	25.7505	24.9361	22.1468	25.2213	S	3			___1	0.988176	9.95334e-07	133.78	116.02	133.78	0.119	763280000	1313	E9QNQ4;A0A0A6YWG7;Q8CHG7	1313;1463;1315	E9QNQ4	E9QNQ4	Rap guanine nucleotide exchange factor 2	Rapgef2	SDHSTKYNRQNQSRESLEQAQSRASWASSTG	UID331
26.6964	26.4782	26.6886	27.1427	26.0436	26.2202	26.4961	26.4348	26.6103	26.604	26.8182	26.4053	S	2			___1	0.959614	0.000155757	132.47	89.635	99.732	-0.579	2123100000	958	E9QNQ4;A0A0A6YWG7;Q8CHG7	958;1108;960	E9QNQ4	E9QNQ4	Rap guanine nucleotide exchange factor 2	Rapgef2	DVAQTGGHKKRVRRSSFLNAKKLYEDAQMAR	UID332
28.455	28.8833	28.7752	28.9986	28.5525	28.4844	28.6014	28.1286	28.4932	28.4948	28.5275	28.3006	S	2			___1	0.997216	3.13903e-05	146.17	120.7	128.51	0.23133	8325400000	1020	E9QNQ4;A0A0A6YWG7;Q8CHG7	1020;1170;1022	E9QNQ4	E9QNQ4	Rap guanine nucleotide exchange factor 2	Rapgef2	LPKNPGDKKPVKSETSPVAPRAGPQQKVQPQ	UID333
25.7322	25.5888	25.4194	25.7643	22.3792	25.8012	24.6482	25.2547	24.9403	25.6159	25.9928	25.3296	S	3			___1	0.999952	1.10784e-38	259.45	233.88	219.43	-0.18878	987570000	928	E9QNQ4;A0A0A6YWG7;Q8CHG7	928;1078;930	E9QNQ4	E9QNQ4	Rap guanine nucleotide exchange factor 2	Rapgef2	MDPALMFRTRKKKWRSLGSLSQGSANATVLD	UID334
26.2662	27.1231	26.9347	27.0395	25.6939	26.0455	26.4274	26.6786	26.8176	27.0231	26.4432	26.5594	S	2			___1	1	4.16077e-16	233.9	204.36	81.915	0.23408	4374800000	237	A0A0A6YWG8;Q9Z2N8;D3YVN1	237;233;181	A0A0A6YWG8	A0A0A6YWG8	Actin-like protein 6A	Actl6a	IPPYMIASKEAVREGSPANWKRKE_______	UID336
25.1057	25.1285	25.1345	25.096	24.2185	24.8685	24.2765	24.7627	25.1461	25.3022	24.9856	24.8546	S	3			___1	0.999998	1.33993e-42	284.36	259.57	154.33	0.043967	2464100000	16	A0A0A6YWH9;A0A0A6YY23;A0A0A6YXK4;Q99KZ6	16;60;24;60	A0A0A6YWH9	A0A0A6YWH9	Zinc finger protein 639	Zfp639;Znf639	MRQPDLKYFDNKDDDSDPETANDLPKFADGT	UID337
24.4382	24.2931	24.6144	24.7733	24.7558	25.1676	24.7551	24.2318	24.7192	24.4505	24.5524	21.9325	S	2			___1	1	1.16367e-11	170	159.58	167.19	1.555	526670000	449	A0A0A6YWM5;E9QKE4;Q8BMG7	449;449;448	A0A0A6YWM5	A0A0A6YWM5	Rab3 GTPase-activating protein non-catalytic subunit	Rab3gap2	IVEDLHERVPEKGGFSPFGNTQGPSRVAQFL	UID338
25.0554	24.5017	23.8011	24.5314	22.1157	24.5189	24.601	23.7981	22.6824	24.8553	25.0109	24.3362	S	2			___1	0.618315	1.05362e-05	114.25	94.988	114.25	0.57083	491250000	824	B2RUE8;A0A0A6YWM8	824;875	B2RUE8	B2RUE8		Map4k4	SPQTPQDKLTANETQSASSTLQKHKSSSSFT	UID340
24.5851	24.564	24.5845	21.7904	25.2856	25.6975	24.6021	25.0363	24.8354	24.0389	24.3574	22.2725	S	3			___1	0.97361	0.00150082	65.378	62.016	65.378	1.9242	365660000	147	A0A0A6YWN9;E9Q9M5;A0A0A6YWX1;J3KMM1;Q3UJD6	147;492;515;517;516	A0A0A6YWN9	A0A0A6YWN9	Ubiquitin carboxyl-terminal hydrolase;Ubiquitin carboxyl-terminal hydrolase 19	Usp19	LASPKPTCMVPPMPHSPVSGDSVEEDEEEEK	UID344
24.6213	24.8116	24.7879	24.3625	24.9249	25.0135	25.2875	24.7461	25.0121	25.1784	25.1091	21.4376	S	3			___1	1	4.57487e-21	209.27	203.05	186.59	0.096381	592170000	50	A0A0A6YWP5;Q9WVF8	50;50	A0A0A6YWP5	A0A0A6YWP5	Tumor suppressor candidate 2	Tusc2	SRARAVPPFVFTRRGSMFYDEDGDLAHEFYE	UID345
25.703	26.1575	25.5536	25.7306	26.0776	25.9139	25.993	26.1005	25.82	25.8845	25.5268	22.0925	S	2			___1	1	4.35852e-45	278.6	255.39	219.52	-1.3608	5601400000	97	A0A0A6YX73;Q8K1M3;P12367	97;97;96	A0A0A6YX73	A0A0A6YX73	cAMP-dependent protein kinase type II-alpha regulatory subunit	Prkar2a	ADLEVPVPSKFTRRVSVCAETFNPDEEEEDN	UID352
23.2887	23.768	22.2569	23.8415	23.4963	23.5201	22.991	23.2676	23.1294	22.9383	22.8504	23.3597	S	2			___1	1	3.16325e-05	124.12	115.42	110.08	0.023196	400690000	2	A0A0A6YXG0;Q9JKK1	2;2	A0A0A6YXG0	A0A0A6YXG0	Syntaxin-6	Stx6	______________MSMEDPFFVVKGEVQKA	UID353
27.0675	27.2404	27.1705	27.2847	27.3099	27.1935	27.2378	27.308	27.4122	27.3798	27.1775	27.3205	S	2			___1	1	1.33634e-74	370.48	343.74	344.1	0.51098	4839800000	60	Q3TQS1;F6U5V1;A0A0A6YXJ7	60;60;42	Q3TQS1	Q3TQS1		Larp1b	KENREAKLDGPTENISEDEAQSSSQRKRGWR	UID357
21.6207	25.3499	25.5361	25.5775	26.3192	25.9065	25.7498	25.8086	25.3181	25.7115	25.6051	25.4605	S	3			___1	0.999692	4.66423e-13	178.2	144.84	178.2	-0.028554	2401300000	92	Q3TQS1;F6U5V1;A0A0A6YXJ7	92;139;121	Q3TQS1	Q3TQS1		Larp1b	EREKRDDQDEVSSVRSEGGTIRGSTRGRGRG	UID360
24.7516	24.6581	24.8199	22.2379	25.3171	25.272	24.8426	24.9493	24.7189	24.4889	24.8279	25.3791	S	3			___1	0.976626	2.21775e-27	231.44	220.25	192.75	0.9626	506380000	1000	A0A1D5RM41;A0A0A6YXX3;A0A0A6YXL6;E9Q3Y4;Q9ESE1	1000;1000;1000;1000;1000	A0A1D5RM41;Q9ESE1	A0A1D5RM41	Lipopolysaccharide-responsive and beige-like anchor protein	Lrba	FTRNSDENSSIGRASSIDSASNTELQTHDMS	UID362
23.7467	22.3578	24.1777	22.6224	24.0345	23.5588	24.6013	24.5038	23.6073	23.8749	23.0035	24.089	S	2			___1	1	8.40348e-06	118.66	105.78	118.66	0.90553	176830000	1097	A0A1D5RM41;A0A0A6YXX3;A0A0A6YXL6;E9Q3Y4	1097;1097;1097;1097	A0A1D5RM41	A0A1D5RM41		Lrba	PSEEDAAEMPELLEKSGVEEEEDDDYVELKV	UID365
25.8113	25.9537	25.7154	26.3545	22.8249	25.9017	25.877	25.757	25.9578	21.9524	25.8508	25.8015	S	3			___1	0.931745	7.67489e-45	260.58	252.74	233.41	1.0692	1357800000	1769	A0A1D5RM41;A0A0A6YXX3;A0A0A6YXL6;E9Q3Y4;Q9ESE1	1769;1769;1769;1769;1770	A0A1D5RM41;Q9ESE1	A0A1D5RM41	Lipopolysaccharide-responsive and beige-like anchor protein	Lrba	VSSVDPTHASDTGGESPGSRSPKCKTALSCK;VSSVDPTHASDTGGESPGSRSPNAKLPSVAA	UID366
21.966	22.5385	22.3797	22.4832	22.5356	22.5293	22.1877	21.8616	22.5028	22.1614	22.0889	22.3724	S	2			___1	1	9.35575e-06	126.56	112.75	122.97	-0.73941	107290000	3	A0A0A6YXZ8;J3KMG9;P97357	3;3;3	A0A0A6YXZ8	A0A0A6YXZ8	TATA box-binding protein-associated factor RNA polymerase I subunit A	Taf1a	_____________MMSDFGEELTKLAVAEDN	UID367
23.6946	24.9056	23.9829	26.2593	24.6997	24.5881	24.7203	24.6905	24.8839	24.71	24.4679	25.3045	S	2			___1	0.999672	4.44052e-08	148.69	134.68	148.38	0.11964	909450000	441	A0A0A6YY64;A2AUP3;A2AUP5;A2AUP1;Q7TS91;A2AUP4;A7UAK8;Q3U3S6;A7UAK5	441;461;461;461;461;490;490;490;490	A0A0A6YY64	A0A0A6YY64		Pfkfb3	SEDAKKGPNPLMRRNSVTPLASPEPTKKPRI	UID368
25.2292	25.5687	24.9958	26.3367	26.2417	26.0851	26.4332	25.7883	25.5288	24.1402	24.9924	25.5188	S	3			___1	1	1.17802e-54	354.76	317.32	65.808	0.34062	2884700000	1131	A0A0A6YY67;H7BX08;Q8C1B1;A0A0A6YXV8	1131;1137;1120;464	A0A0A6YY67	A0A0A6YY67	Calmodulin-regulated spectrin-associated protein 2	Camsap2	PPEKADVSVEKLDGESDKEQFDDDQKVCCGF	UID369
27.0492	27.1234	27.2584	27.4035	26.8982	26.8805	27.2966	27.0486	27.1455	26.9651	26.8476	27.0488	S	2			___1	0.999999	1.21858e-22	211.12	187.13	197.15	0.25498	2815700000	584	A0A0A6YY67;H7BX08;Q8C1B1	584;590;573	A0A0A6YY67	A0A0A6YY67	Calmodulin-regulated spectrin-associated protein 2	Camsap2	QDLSILNSNIKLNQSSPDNLTDTKGALSPIT	UID370
22.5968	21.9227	22.2657	23.834	23.1082	23.6706	21.3743	23.7529	21.9118	24.3025	23.6759	23.3481	S	2			___1	0.999743	4.25332e-08	150.78	130.66	150.78	1.1211	131140000	1296	A0A0A6YY67;H7BX08;Q8C1B1;A0A0A6YXV8	1296;1302;1285;638	A0A0A6YY67	A0A0A6YY67	Calmodulin-regulated spectrin-associated protein 2	Camsap2	DSESVHSGKRTPRSESVEGFLSPSRCGSRNG	UID371
24.0751	24.2383	24.0411	24.0897	23.9336	23.5232	21.4618	24.1555	23.9585	23.7456	23.9034	23.928	S	2			___1	0.943723	0.0315324	56.768	34.712	44.598	2.1237	302580000	1304	A0A0A6YY67;H7BX08;Q8C1B1;A0A0A6YXV8	1304;1310;1293;646	A0A0A6YY67	A0A0A6YY67	Calmodulin-regulated spectrin-associated protein 2	Camsap2	KRTPRSESVEGFLSPSRCGSRNGEKDWENAS	UID372
21.3539	26.4583	26.294	26.7162	27.0284	26.6466	27.1095	27.2646	27.0977	26.7652	26.5365	27.1645	S	2			___1	1	7.25935e-23	222.33	193.26	222.33	0.032175	1957900000	450	A0A0A6YY67;H7BX08;Q8C1B1	450;456;439	A0A0A6YY67	A0A0A6YY67	Calmodulin-regulated spectrin-associated protein 2	Camsap2	SAQSSTPNRGIIRSVSNEGLTLNNSRASKHI	UID375
22.2039	22.8246	22.4178	23.2428	22.9881	22.3211	22.4021	22.3965	22.5008	21.6878	23.0519	22.1085	S	3			___1	0.999904	3.09126e-10	157.68	146.4	142.4	0.35103	148720000	14	A0A0B4J1E2;Q9CSN1	14;14	A0A0B4J1E2	A0A0B4J1E2	SNW domain-containing protein 1	Snw1	__MALTSFLPAPTQLSQDQLEAEERARSQRS	UID376
26.2674	26.4851	26.1575	25.8865	26.5133	26.3418	26.0535	25.9981	25.4729	25.8647	26.228	26.0312	S	3			___1	1	2.61467e-24	241.25	232.71	151.06	-0.48028	42576000000	224	A0A0B4J1E2;Q9CSN1	224;224	A0A0B4J1E2	A0A0B4J1E2	SNW domain-containing protein 1	Snw1	PPRFKINKKIPRGPPSPPAPVMHSPSRKMTV	UID377
25.8602	25.328	25.5448	25.8101	25.4033	25.7701	25.3701	25.8516	25.8894	25.6667	25.7771	25.5485	S	3			___1	0.997327	7.57459e-06	94.059	87.696	73.602	-0.098193	1826800000	800	D3Z5P5;A0A0B4J1E3;P40694	800;800;800	D3Z5P5	D3Z5P5	DNA-binding protein SMUBP-2	Ighmbp2	PASSGSVAPQPSSPPSPAQAEPEPRAEEPVT	UID381
22.7515	23.4702	23.8707	23.836	24.6933	24.5932	23.8693	24.1531	23.9313	24.023	24.2332	22.4539	S	3			___1	0.628556	3.53456e-07	96.503	89.871	96.503	-0.36486	284810000	278	A0A0B4J1E6;P08101	278;268	A0A0B4J1E6	A0A0B4J1E6	Low affinity immunoglobulin gamma Fc region receptor II	Fcgr2b;Fcgr2	MGETLPEEVGEYRQPSGGSVPVSPGPPSGLE	UID382
26.3063	22.9106	21.7689	26.4855	26.557	26.7591	26.5641	21.7154	26.2313	26.1528	26.1387	26.3214	S	3			___1	0.998806	2.04353e-19	182.98	174.66	161.75	-0.085813	1079500000	285	A0A0B4J1E6;P08101	285;275	A0A0B4J1E6	A0A0B4J1E6	Low affinity immunoglobulin gamma Fc region receptor II	Fcgr2b;Fcgr2	EVGEYRQPSGGSVPVSPGPPSGLEPTSSSPY	UID384
24.0106	23.6765	24.2957	23.6069	24.3165	23.9817	23.3886	23.318	23.6847	23.9985	24.1694	23.6875	S	2			___1	0.998601	1.1549e-17	191.44	176.39	191.44	0.35468	12382000000	179	Z4YNA9;A0A0B4J1G2;Q75VT8	179;209;205	Z4YNA9	Z4YNA9	Protein HIDE1	AB124611;Hide1	DSVATLDSGPRKRPTSASSSPEPPEFSTFRA	UID386
23.8924	25.2914	25.1613	23.8943	24.4582	25.5704	24.9232	24.0439	24.7815	25.084	24.6745	22.1147	S	2			___1	0.956347	0.031571	55.844	49.145	55.844	-0.96857	1001400000	171	Z4YNA9;A0A0B4J1G2;Q75VT8	171;201;197	Z4YNA9	Z4YNA9	Protein HIDE1	AB124611;Hide1	ISTKMTQEDSVATLDSGPRKRPTSASSSPEP	UID390
25.2069	26.0081	25.557	26.1957	25.0897	25.1691	24.8639	25.0071	25.6811	25.1856	25.1338	24.9801	S	2			___1	1	6.87025e-12	203.2	176.41	145.69	0.0028232	1166900000	210	Q0P6A0;A0A0G2JGC2;A0A0G2JFV3;A0A0G2JDE3;A0A0G2JG66;A0A0G2JDF4;A0A0G2JFF5;A0A0G2JDK6;A0A0G2JGM8;Q8JZZ7	210;442;1312;1374;1406;1423;1438;1449;1458;1458	Q0P6A0	Q0P6A0	Latrophilin-2	Adgrl2;Lphn2	AGRHLHMCYQISRGNSDGYIIPINKEGCIPE	UID391
25.8873	25.637	25.6872	25.6144	25.4595	25.4003	24.8833	25.1495	25.2167	25.0371	25.2499	24.8947	S	2			___1	1	0.000860539	95.477	82.043	68.515	-0.52317	1077500000	189	Q0P6A0;A0A0G2JGC2;A0A0G2JFV3;A0A0G2JDE3;A0A0G2JG66;A0A0G2JDF4;A0A0G2JFF5;A0A0G2JDK6;A0A0G2JGM8;Q8JZZ7	189;421;1291;1353;1385;1402;1417;1428;1437;1437	Q0P6A0	Q0P6A0	Latrophilin-2	Adgrl2;Lphn2	LSPSRRSENEDIYYKSMPNLGAGRHLHMCYQ	UID395
25.3192	25.2217	25.361	25.7355	25.509	21.86	25.2619	25.3666	25.5335	25.5517	25.5054	25.2584	S	2			___1	1	9.33288e-55	339.46	292.97	323.69	0.41028	972890000	59	A0A0G2JDI4;H3BJA3;O09172	59;28;59	A0A0G2JDI4	A0A0G2JDI4	Glutamate--cysteine ligase regulatory subunit	Gclm	RDCIQKTLNEWSSQISPDLVREFPDVLECTM	UID399
27.9366	22.6821	28.0093	22.6139	27.9961	27.9151	27.7377	27.4421	27.8394	27.8208	27.8957	27.323	S	2			___1	0.937248	1.43015e-25	255.69	235.51	150.63	-0.693	6575700000	88	A0A0G2JDR6;A0A0G2JEP4;A0A1L1SSC0;A0A0G2JEF6;A0A0G2JGZ1;A0A1L1SVG1;A0A0R4J169;A0A1L1SQW1;E9QN52;A0A0G2JFV5	88;88;269;101;41;61;88;64;103;125	A0A0G2JDR6	A0A0G2JDR6		Lrrfip2	TRPSSRNSASATTPLSGNSSRRGSGDTSSLI	UID401
26.9	26.3773	25.6482	24.7368	25.9372	25.657	25.3814	26.0501	25.2223	25.6912	26.1791	25.6407	S	2			___1	0.983579	1.24972e-11	201.04	190.24	142.39	0.57616	1258400000	77	A0A0G2JDR6;A0A0G2JEP4;A0A1L1SSC0;A0A0G2JEF6;A0A0G2JGZ1;A0A1L1SVG1;A0A0R4J169;A0A1L1SQW1;E9QN52;A0A0G2JFV5;Q91WK0	77;77;258;90;30;50;77;53;92;114;92	A0A0G2JDR6	A0A0G2JDR6	Leucine-rich repeat flightless-interacting protein 2	Lrrfip2	EKSDKQYAENYTRPSSRNSASATTPLSGNSS	UID405
26.5777	26.7283	26.6316	27.262	27.2429	26.7763	26.7682	26.97	26.6633	26.9484	27.0649	27.3648	S	2			___1	0.999943	2.73124e-52	317.45	303.85	290.4	-0.11892	17022000000	96	A0A0G2JDR6;A0A0G2JEP4;A0A1L1SSC0;A0A0G2JEF6;A0A0G2JGZ1;A0A1L1SVG1;A0A0R4J169;A0A1L1SQW1;E9QN52;A0A0G2JFV5;Q91WK0	96;96;277;109;49;69;96;72;111;133;111	A0A0G2JDR6	A0A0G2JDR6	Leucine-rich repeat flightless-interacting protein 2	Lrrfip2	ASATTPLSGNSSRRGSGDTSSLIDPDTSLSE	UID406
27.2908	27.6922	28.0289	27.2534	27.1755	27.644	27.5557	27.4307	28.1127	27.5549	27.1296	27.4768	S	2			___1	0.999701	0.000175348	134.59	46.324	134.59	0.037576	3710500000	493	A0A0H2UH17;A0A0G2JDV6;Q80X50;A0A0G2JFN7	493;493;513;15	A0A0H2UH17	A0A0H2UH17	Ubiquitin-associated protein 2-like	Ubap2l	PQPAQQKLKQQKKKTSLTSKIPALAVEMPGS	UID410
31.0108	30.7117	31.036	30.7322	31.5908	31.1953	31.37	31.8707	30.8321	30.8106	31.2296	31.5156	S	2			___1	0.999998	3.08461e-22	255.53	228.76	255.53	-0.072262	81536000000	609	A0A0H2UH17;A0A0G2JDV6;Q80X50;A0A0G2JFN7	609;609;629;131	A0A0H2UH17	A0A0H2UH17	Ubiquitin-associated protein 2-like	Ubap2l	QRSTQTRRYPSSISSSPQKDLTQAKNGFSSV	UID417
27.0547	26.6697	26.7732	26.797	26.1488	26.1708	26.5562	26.6462	26.8081	26.7543	26.6897	26.947	S	2			___1	0.999999	5.26056e-40	311.03	286.07	311.03	0.52924	2924000000	416	A0A0H2UH17;A0A0G2JDV6;Q80X50	416;416;436	A0A0H2UH17	A0A0H2UH17	Ubiquitin-associated protein 2-like	Ubap2l	LVQYDLKSANDSTVHSPFTKRQAFTPSSTMM	UID418
25.8347	25.9144	25.3167	27.5254	25.1677	25.0261	24.6713	25.1114	26.3649	25.8149	25.5324	24.8372	S	2			___1	0.999976	2.8415e-88	366.75	352.75	246.24	0.71548	36273000000	467	A0A0H2UH17;A0A0G2JDV6;Q80X50	467;467;487	A0A0H2UH17	A0A0H2UH17	Ubiquitin-associated protein 2-like	Ubap2l	PSSPLPSKSTSAPQMSPGSSDNQSSSPQPAQ	UID419
30.9188	31.1159	31.1138	22.411	31.2434	30.9527	30.734	30.6335	31.5426	31.1288	23.7079	30.6542	S	2			___1	0.999463	2.99323e-73	337.19	328.43	244.55	-0.12559	66830000000	477	A0A0H2UH17;A0A0G2JDV6;Q80X50	477;477;497	A0A0H2UH17	A0A0H2UH17	Ubiquitin-associated protein 2-like	Ubap2l	SAPQMSPGSSDNQSSSPQPAQQKLKQQKKKT	UID423
24.9428	25.2387	25.2619	22.3812	24.6256	24.8336	25.0788	25.5586	24.9373	24.5927	25.1964	24.8578	S	4			___1	0.916361	4.00731e-08	103.05	101.18	103.05	-0.81599	515090000	398	A0A0H2UH17;A0A0G2JDV6;Q80X50	398;398;418	A0A0H2UH17	A0A0H2UH17	Ubiquitin-associated protein 2-like	Ubap2l	GSTTTSSWDMGSTTQSPSLVQYDLKSANDST	UID424
28.3497	28.6772	28.3009	28.7193	28.0483	28.0934	28.0212	28.611	28.2331	28.1549	28.162	28.5315	S	2			___1	1	1.52448e-10	209.79	171.4	172.82	0.20747	8054800000	9	A0A0G2JDW7;Q6ZWU9;A0A0G2JG29	9;11;11	A0A0G2JDW7	A0A0G2JDW7	40S ribosomal protein S27	Rps27	_______LAKDLLHPSPEEEKRKHKKKRLVQ	UID425
25.5103	25.9781	25.5864	26.2531	21.8328	21.7113	21.6285	21.1857	26.0688	25.966	25.8332	22.3991	S	2			___1	1	0.00082102	101.39	86.012	101.39	-0.1991	820720000	76	A0A0G2JDW7;Q6ZWU9;A0A0G2JEX7;Q6ZWY3	76;78;46;78	A0A0G2JDW7;Q6ZWY3	A0A0G2JDW7	40S ribosomal protein S27;40S ribosomal protein S27-like	Rps27;Rps27l	LCQPTGGKARLTEGCSFRRKQH_________	UID426
23.3717	24.726	23.82	24.3785	23.7587	24.2628	24.0827	23.8347	24.0615	24.0233	24.1277	24.0364	S	2			___1	0.999995	1.44047e-09	166.59	142.24	166.59	-0.4731	410010000	25	A0A0G2JDW7;Q6ZWU9;A0A0G2JG29;Q6ZWY3;D6RH49;D3YYB0	25;27;27;27;27;27	A0A0G2JDW7;Q6ZWY3	A0A0G2JDW7	40S ribosomal protein S27;40S ribosomal protein S27-like	Rps27;Rps27l	LEEEKKKHKKKRLVQSPNSYFMDVKCPGCYK;PEEEKRKHKKKRLVQSPNSYFMDVKCPGCYK	UID427
25.7956	25.5888	25.8177	26.5048	24.715	24.9585	25.2506	25.2002	25.7816	25.3688	24.9189	24.9834	S	2			___1	1	0.0551567	42.336	17.21	35.652	-0.22213	1019800000	158	A0A0G2JDZ8;A0A0G2JDY6;A0A0G2JG59;A0A0G2JGI1;A0A0G2JEX1;Q7TPW1	158;222;39;222;236;172	A0A0G2JDZ8	A0A0G2JDZ8	Nexilin	Nexn	CLSLVMDDETEAKKESHFPGKLKSTFEELER	UID428
28.0388	28.5772	28.2529	28.7343	28.0384	28.1777	28.1156	28.2721	28.6427	28.3236	28.0127	28.2419	S	2			___1	0.999999	1.61672e-34	243.16	219.11	219.24	0.071928	7186500000	2150	E9QKG6;A0A0G2JDZ9;E9Q804;Q99NH0	2150;2292;2400;2401	E9QKG6	E9QKG6	Ankyrin repeat domain-containing protein 17	Ankrd17	NESPAQSVSSGVRAPSPAPSSVPLGSEKPSS	UID429
24.892	25.0945	24.0253	24.4592	24.2365	24.5853	24.86	25.1644	24.3114	24.2598	24.3142	24.9357	S	3			___1	0.999998	6.4966e-06	116.36	81.916	113.25	0.15019	532240000	1685	E9QKG6;A0A0G2JDZ9;E9Q804;Q99NH0	1685;1827;1935;1936	E9QKG6	E9QKG6	Ankyrin repeat domain-containing protein 17	Ankrd17	GPFPVRPLSPARATNSPKPHMVPRHSNQNSS	UID430
22.8728	25.5461	21.8111	25.8009	25.5981	25.3467	25.4096	25.7374	26.1209	20.972	21.9802	25.5433	S	3			___1	0.978991	7.06609e-10	150.34	140.82	150.34	-0.1228	7592600000	1790	E9QKG6;A0A0G2JDZ9;E9Q804;Q99NH0	1790;1932;2040;2041	E9QKG6	E9QKG6	Ankyrin repeat domain-containing protein 17	Ankrd17	PMPTAKEHYPVSSPSSPSPPAQPGGVSRNSP	UID434
26.9509	27.2524	27.6188	27.113	27.2033	26.9009	27.3386	27.5665	26.8373	27.0439	26.7653	26.8198	S	2			___1	1	0.0021743	104.48	27.129	98.055	0.22041	2889600000	1454	E9QKG6;A0A0G2JDZ9;E9Q804;Q99NH0;E9PUF1;Q8BUE7	1454;1596;1704;1705;618;618	E9QKG6	E9QKG6	Ankyrin repeat domain-containing protein 17;Mucin-20	Ankrd17;Muc20	GPSPLSSPNGKLTVASPKRGPKREEGWKEVV	UID436
27.0291	27.1461	26.7434	27.041	26.2664	26.5117	26.456	26.4031	27.3981	26.8516	26.9294	26.1713	S	2			___1	0.999586	1.4173e-16	225.81	211.87	220.87	-0.021414	2474500000	1812	E9QKG6;A0A0G2JDZ9;E9Q804;Q99NH0	1812;1954;2062;2063	E9QKG6	E9QKG6	Ankyrin repeat domain-containing protein 17	Ankrd17	PGGVSRNSPLDCGSASPNKGASASEQEASSP	UID437
25.6731	25.2637	25.6042	22.3488	26.2412	22.871	22.3185	26.1834	21.7735	22.1999	25.9734	22.159	S	2			___1	1	1.04715e-53	303.2	294.58	279.4	-0.17577	1253400000	1380	E9QKG6;A0A0G2JDZ9;E9Q804;Q99NH0	1380;1522;1630;1631	E9QKG6	E9QKG6	Ankyrin repeat domain-containing protein 17	Ankrd17	SSCSDESSNSNSSRKSNNHASAVVTTTMASK	UID441
22.7186	22.6019	22.6372	23.3901	23.4138	22.2302	22.7209	22.647	22.6958	22.8597	22.4803	22.5643	S	2			___1	1	0.00817569	61.127	56.072	61.127	-1.4001	173130000	2	A0A0G2JE02;Q6NZQ4	2;2	A0A0G2JE02	A0A0G2JE02	PAX-interacting protein 1	Paxip1	______________MSEPAPEVPEELFREVK	UID443
24.237	25.0389	24.3784	24.1092	24.7179	24.7313	24.9921	25.2082	24.7445	25.0328	22.7436	24.2778	S	2			___1	1	5.08956e-49	275.17	257.29	228.29	1.9444	1108700000	19	A0A0G2JEB8;A0A0G2JE10;Q9Z1K8	19;19;19	A0A0G2JEB8	A0A0G2JEB8	Y+L amino acid transporter 1	Slc7a7	STKYEVAAQHEADDGSALGDGASPVAEQVKL	UID444
21.3234	25.8625	21.1414	25.381	25.9274	25.6235	22.277	25.4828	25.4844	25.3491	21.6668	25.9862	S	2			___1	1	1.71361e-15	204.23	187.11	159.4	-1.695	841630000	12	A0A0G2JE56;A0A0G2JEF7;A0A0G2JEM1;F7AFH2;Q6P8W7;Q9CZP3	12;12;12;12;12;12	A0A0G2JE56	A0A0G2JE56		Zfp655	____MEEVTSQEAAESPRGHFQPLENQSECL	UID445
24.4203	24.6559	21.7763	25.0885	24.8708	25.0807	22.7221	24.4459	24.8757	22.6173	24.2962	24.1133	S	2			___1	0.996	0.0145706	65.695	35.131	65.695	0.057964	441180000	42	A0A0G2JE71;A0A0G2JGG7;Q6S5J6	42;22;22	A0A0G2JE71	A0A0G2JE71	Krev interaction trapped protein 1	Krit1	IEDAYVAVIRPKNTASLNSREYRAKSYEILL	UID446
25.6203	25.8604	25.7559	25.7552	25.6285	25.5805	25.7579	25.6712	26.0341	25.5385	25.3143	25.5586	S	2			___1	1	8.7667e-06	145.83	131.15	142.17	-0.090072	2326000000	82	A0A0G2JF33;A0A0G2JEE9;Q9CVI2	82;82;82	A0A0G2JF33	A0A0G2JF33	Protein FAM133B	Fam133b	ENWKKELEKHREKLLSGNESSSKKRQKKKKE	UID447
26.4614	26.2797	26.4425	27.0334	26.1036	26.5192	26.126	26.31	22.7016	25.6862	25.7573	25.816	S	2			___1	0.972409	8.7667e-06	142.17	122.04	125.5	0.18718	3077100000	86	A0A0G2JF33;A0A0G2JEE9;Q9CVI2	86;86;86	A0A0G2JF33	A0A0G2JF33	Protein FAM133B	Fam133b	KELEKHREKLLSGNESSSKKRQKKKKEKKKS	UID448
23.099	23.5509	22.8252	22.9084	23.3979	23.4233	23.3069	23.531	22.8995	23.172	24.3433	22.6432	S	3			___1	1	9.68195e-07	102.55	98.059	102.55	-2.1655	173390000	514	A0A0G2JEI9;D3Z0K6	514;514	A0A0G2JEI9	A0A0G2JEI9		Rsbn1l	VRPGEQMIPVADMPKSPFKRKRTTNEIKNLQ	UID450
23.2946	23.736	22.7975	23.6007	23.5384	23.7437	22.1882	22.2763	21.1948	23.0246	23.4675	23.0238	S	2			___1	0.957015	0.000952842	93.336	76.684	93.336	-0.13279	320640000	124	A0A0G2JEK2;P63254	124;73	A0A0G2JEK2	A0A0G2JEK2	Cysteine-rich protein 1	Crip1	SAMFGPKGFGRGGAESHTFK___________	UID451
25.9841	26.1587	25.9052	22.4129	25.5645	25.2346	25.8408	26.0015	25.289	26.0004	25.5649	26.4041	S	4			___1	0.99936	1.68548e-52	293.24	285.06	176.01	0.16815	904780000	514	A0A0G2JEP0;A0A0H2UH27;Q61584	514;400;514	A0A0G2JEP0;Q61584	Q61584	Fragile X mental retardation syndrome-related protein 1	Fxr1	KDPDSNPYSLLDNTESDQTADTDASESHHST	UID452
26.3502	26.8129	26.7027	27.3694	27.2324	27.2478	26.5115	27.0111	26.9765	26.8298	26.7629	26.9915	S	3			___1	0.998701	4.02893e-21	207.97	204.88	164.46	-0.034437	8838400000	438	A0A0G2JEP0;A0A0H2UH27;Q61584	438;324;438	A0A0G2JEP0;Q61584	Q61584	Fragile X mental retardation syndrome-related protein 1	Fxr1	NYTSGYGTNSELSNPSETESERKDELSDWSL	UID454
24.3192	24.7359	24.3058	24.8431	22.5542	21.9935	24.3775	25.309	24.132	24.5893	25.1195	22.4311	S	2			___1	0.643935	0.0356605	51.762	15.854	51.762	0.62263	374560000	597	A0A0G2JES1;Q8BLD9;Q8CJ27	597;254;597	A0A0G2JES1	A0A0G2JES1	D(1B) dopamine receptor;Abnormal spindle-like microcephaly-associated protein homolog	Drd5;Aspm	VARTTKKEGHTSKRISSLERSGLKKKMDSSI	UID455
24.4747	24.798	25.0433	25.2405	25.9223	25.9426	24.9572	25.2085	24.6214	25.3893	25.3493	25.173	S	2			___1	0.999989	3.04759e-19	226.22	213.38	221.13	-0.12067	1741400000	14	A0A0G2JF47;Q7TSV4	14;173	A0A0G2JF47	A0A0G2JF47	Phosphoglucomutase-2	Pgm2	__XHLKLCAGIMITASHNPKQDNGYKVYWDN	UID459
24.7915	24.8893	22.6266	22.7546	21.2644	24.4326	24.1759	24.4606	24.4691	24.4931	24.7658	22.112	S	2			___1	0.967663	1.71217e-09	147.67	137.17	147.67	0.44234	313090000	376	A0A0G2JF55;Q4JK59	376;376	A0A0G2JF55	A0A0G2JF55	Methylcytosine dioxygenase TET2	Tet2	GAYFRQSSKFPKDSISPTTVTPPSQSLLAPR	UID461
22.4696	22.8969	23.2371	22.646	22.9828	23.1323	22.5324	21.8808	22.8515	22.5952	22.8821	22.5554	S	4			___1	0.998969	7.77414e-16	178.5	175.52	178.5	-0.032075	1079400000	23	A0A0G2JF55;Q4JK59;A0A0G2JGM1	23;23;23	A0A0G2JF55	A0A0G2JF55	Methylcytosine dioxygenase TET2	Tet2	HAEGTRLSPFLIAPPSPISHTEPLAVKLQNG	UID463
27.8122	28.219	27.9488	28.3761	28.286	28.2647	28.0733	27.8237	28.0173	28.0467	27.9985	27.9113	S	2			___1	0.999889	8.46025e-30	260.48	247.96	220.66	0.22914	8825800000	72	A0A0G2JF68;Q99MP8	72;116	A0A0G2JF68	A0A0G2JF68	BRCA1-associated protein	Brap	QRSREQSESVNTAPESPSKQLPDQISFFSGN	UID464
26.679	26.8545	26.4804	26.3087	26.1962	26.2322	22.189	26.4124	26.6139	26.2211	26.4731	26.5845	S	2			___1	0.998685	0.000102989	134.18	86.434	132.56	0.34287	1752400000	384	A0A0G2JF72;Q8JZN2;Q91W50	384;483;514	A0A0G2JF72	A0A0G2JF72	Cold shock domain-containing protein E1	Csde1	PGQQIATCVRLLGRNSNSKRLLGYVATLKDN	UID465
24.257	24.5136	24.4448	24.3275	24.2074	24.238	24.618	24.4482	24.4832	24.6491	24.6751	25.026	S	2			___1	0.950203	0.000174785	84.947	65.035	84.947	0.27919	476540000	15	A0A0G2JFI8;E9Q0A0;E9Q3T7;E9Q242;P54822	15;15;15;15;15	A0A0G2JFI8	A0A0G2JFI8	Adenylosuccinate lyase	Adsl	_MAASGDPGSAESYRSPLAARYASREMCFLF	UID468
22.789	27.4536	27.0393	27.388	27.2473	27.2557	27.4391	27.3838	27.4748	27.1981	26.9361	27.194	S	2			___1	0.973674	0.00256691	102.62	45.811	81.95	0.48955	2795300000	993	A0A0G2JFJ6;Q7TPD0	993;993	A0A0G2JFJ6	A0A0G2JFJ6	Integrator complex subunit 3	Ints3	SSTKPPKSRRKAALSSPRSRKNATQPPNAEE	UID469
26.5726	26.7648	26.597	26.894	26.6894	26.5313	26.7497	26.9688	27.0913	26.7638	27.0011	27.079	S	4			___1	0.999246	3.5926e-39	255.32	248.83	199.77	-0.70995	3853700000	347	A0A0G2JFM9;E9PUK3;E9PUI5;Q8K012	347;443;501;501	A0A0G2JFM9	A0A0G2JFM9	Formin-binding protein 1-like	Fnbp1l	RHSSDINHLVTQGRESPEGSYTDDANQEVRG	UID471
26.5631	26.1126	26.0977	26.6092	26.7361	27.1143	26.7391	26.8253	26.8668	26.2429	26.2133	26.9189	S	2			___1	0.999996	1.84233e-07	174.51	145.38	169.46	0.57056	2002600000	141	A0A0G2JFM9;E9PUK3;E9PUI5;Q8K012	141;295;295;295	A0A0G2JFM9	A0A0G2JFM9	Formin-binding protein 1-like	Fnbp1l	DFPFEDYSQHIYRTISDGTISAAKQESGKMD	UID472
22.094	23.834	23.2522	24.0063	23.6061	24.3756	23.893	22.0796	23.6465	22.9923	24.2427	22.9012	S	2			___1	1	0.000177396	132.32	38.652	99.283	0.089132	380500000	2170	A0A0G2JFQ4;E9Q9L6;Q6ZQA0;F6VTL9;F6ZZB1	2170;2204;2196;1486;557	A0A0G2JFQ4	A0A0G2JFQ4	Neurobeachin-like protein 2	Nbeal2	RQFHSVAAAWQARLESPADVKELIPEFFYFP	UID473
20.759	22.8675	23.1026	22.8002	23.3928	24.0799	23.7647	24.0092	23.6586	23.5752	22.4844	22.3838	S	2			___1	0.944154	2.5805e-15	172.93	163.13	172.93	-0.056016	369740000	1270	A0A0G2JFQ4;E9Q9L6;Q6ZQA0;F7CGQ9	1270;1304;1297;67	A0A0G2JFQ4	A0A0G2JFQ4	Neurobeachin-like protein 2	Nbeal2	DVLTRLYVLEAATDSSPPRFLPELPISSELA	UID475
26.1115	26.2891	26.6196	27.0196	26.5945	26.8614	26.7904	26.5379	27.0239	26.9852	26.6761	27.0135	S	2			___1	1	1.41414e-42	281.93	270.13	281.93	0.080511	6235700000	2701	A0A0G2JFQ4;E9Q9L6;Q6ZQA0;F6VTL9;F6ZZB1	2701;2735;2727;2017;1058	A0A0G2JFQ4	A0A0G2JFQ4	Neurobeachin-like protein 2	Nbeal2	SSQFARRLWRSSRRISQVSSGETEYNPGEAR	UID476
26.3648	26.247	26.088	26.6044	26.4303	26.3371	26.1077	26.4099	26.095	26.44	25.7461	26.1422	S	4			___1	1	3.9295e-17	155.31	153.83	106.66	-0.5925	2835200000	53	A0A0G2JFT8	53	A0A0G2JFT8	A0A0G2JFT8			RGADREDEAGPSEPDSPVAAPFFLLYPGDGG	UID480
26.7574	26.9655	26.8743	27.1335	26.4749	26.601	26.491	26.285	26.8502	26.6108	26.4899	26.579	S	2			___1	1	0.000193931	117.93	94.815	90.412	0.060552	2370200000	27	A0A0G2JFT8	27	A0A0G2JFT8	A0A0G2JFT8			ESCGEEQERGGERRPSEPLEPRGASARGADR	UID481
25.74	26.1024	25.5478	25.7872	26.2243	25.5953	25.7146	26.0462	25.7684	25.5679	25.9599	25.5951	S	2			___1	1	3.12429e-16	213.69	179.49	213.69	0.77212	1220000000	550	A0A0G2JFW6;Q6NXI6	550;633	A0A0G2JFW6	A0A0G2JFW6	Regulation of nuclear pre-mRNA domain-containing protein 2	Rprd2	SEVSSTSASKASVGQSPVLPSTTFKLPSSSL	UID482
25.1133	24.9624	21.9789	26.0389	24.0858	24.4047	23.8728	23.9567	24.8985	24.6303	24.3431	23.8882	S	2			___1	1	6.00534e-25	244.86	212.5	214.94	-0.0122	3480700000	309	A0A0G2JFW6;Q6NXI6;A0A0G2JFN1	309;392;374	A0A0G2JFW6	A0A0G2JFW6	Regulation of nuclear pre-mRNA domain-containing protein 2	Rprd2	PEPVTDNRDVEDMELSDVEDDGSKIIVEDRK	UID483
23.174	23.3961	23.5106	23.406	23.3055	23.5596	23.2293	23.0315	22.9033	22.9761	23.678	23.268	S	2			___1	0.996719	0.000246465	95.236	85.324	95.236	-0.19119	193550000	844	A0A0G2JFW6;Q6NXI6	844;927	A0A0G2JFW6	A0A0G2JFW6	Regulation of nuclear pre-mRNA domain-containing protein 2	Rprd2	VRALLDSSENCDRLSSPPGLFGAFNIRGNEP	UID487
25.9888	25.5653	25.8428	22.4702	26.4236	25.9724	26.0188	26.0816	22.1443	25.7758	25.8359	25.994	S	3			___1	0.948364	9.0043e-11	160.25	144.73	160.25	1.0342	913940000	421	A0A0G2JFW6;Q6NXI6	421;504	A0A0G2JFW6	A0A0G2JFW6	Regulation of nuclear pre-mRNA domain-containing protein 2	Rprd2	TGVSSASRPSPGIPTSPSNLSSGLKTPAPAT	UID488
26.236	26.1473	26.044	25.9121	25.3456	25.7177	26.0009	25.6035	25.9589	25.706	25.6601	25.3701	S	3			___1	0.801145	8.9181e-05	95.829	88.312	95.829	-1.1665	1241800000	752	A0A0G2JFW6;Q6NXI6	752;835	A0A0G2JFW6	A0A0G2JFW6	Regulation of nuclear pre-mRNA domain-containing protein 2	Rprd2	KQPSGGVERPSSLMDSSQEKLFPDTSFQEDE	UID493
26.0239	26.4631	25.4294	25.6109	25.8204	26.32	22.0174	26.3241	25.4635	24.9752	25.2531	21.4235	S	2			___1	1	0.000617783	113.42	66.191	38.238	0.78935	1471000000	1034	A0A0G2JFW6;Q6NXI6	1034;1117	A0A0G2JFW6	A0A0G2JFW6	Regulation of nuclear pre-mRNA domain-containing protein 2	Rprd2	PIETLGYHNAANRRMSGEPIKTVESIRVPGK	UID495
26.2783	26.2137	26.2198	25.926	26.3397	26.3363	26.3974	26.5832	26.0262	26.338	26.1533	26.2617	S	2			___1	0.999992	7.10115e-34	261.1	246.43	224.83	0.38795	1614200000	529	A0A0G2JFW6;Q6NXI6	529;612	A0A0G2JFW6	A0A0G2JFW6	Regulation of nuclear pre-mRNA domain-containing protein 2	Rprd2	LLSSTQSFIPKSFNYSPSSSTSEVSSTSASK	UID496
25.6597	26.3729	21.9483	22.6155	25.678	26.1887	25.983	25.1762	25.3739	25.3422	25.42	25.6923	S	3			___1	0.999957	9.77728e-15	176.23	173.47	176.23	0.26042	3232900000	507	E9PVP1;A0A0G2JG52	507;881	E9PVP1	E9PVP1		Aim1	HTEKTPISKPGVGEASPPSTPEHSPETMGKD	UID498
20.7886	26.5032	26.3878	25.8026	27.026	27.5048	27.1298	27.5112	26.792	22.6077	27.4595	27.6203	S	4			___1	1	3.96409e-98	371.83	363.68	371.83	0.48272	4307700000	49	A0A0G2JG85;E9PYF7	49;49	A0A0G2JG85	A0A0G2JG85		Ap1ar	PRGEHLTIEFENLVESDEGESPGSSHRPLTE	UID501
23.5207	23.9321	22.4161	19.4377	18.6841	22.6865	18.5994	22.8312	22.2354	23.3831	23.6082	23.1315	S	3			___1	0.881832	1.07484e-08	152.13	148	152.13	0.079477	145780000	14	A0A0G2JGD2;P07091	14;14	A0A0G2JGD2	A0A0G2JGD2	Protein S100-A4	S100a4	__MARPLEEALDVIVSTFHKYSGKEGDKFKL	UID503
21.0201	22.0187	22.7112	22.6252	21.8557	23.6561	22.2188	22.8805	22.0668	21.7253	21.4262	22.0153	S	2			___1	1	0.051581	45.158	30.376	44.425	0.43522	90283000	44	A0A0G2JGD2;P07091	44;44	A0A0G2JGD2	A0A0G2JGD2	Protein S100-A4	S100a4	LNKTELKELLTRELPSFLGKRTDEAAFQKVM	UID504
23.9362	23.5486	23.9073	21.8352	20.5493	23.1521	22.6888	24.0005	21.1435	24.0418	23.9205	23.5878	S	3			___1	0.903713	2.9116e-21	194.88	192.61	166.89	-0.21584	172040000	512	A0A0G2JGQ4;P54729	512;488	A0A0G2JGQ4	A0A0G2JGQ4	NEDD8 ultimate buster 1	Nub1	WWLQDADPENNSRQASPSQESINQLVYMGFD	UID506
24.2085	22.6632	24.0225	24.7394	24.4954	24.7579	24.1438	23.8227	24.8051	24.068	24.2495	24.6051	S	2			___1	0.999987	1.24163e-19	223.07	195.55	223.07	0.24002	1098400000	24	A0A0G2JGT5;A0A0G2JH04;P63073;A0A0G2JG98	24;24;24;24	A0A0G2JGT5	A0A0G2JGT5	Eukaryotic translation initiation factor 4E	Eif4e	TPTTNPPPAEEEKTESNQEVANPEHYIKHPL	UID508
26.7659	26.9607	26.8023	26.7511	26.4731	26.5562	26.4963	26.6055	26.9776	26.6834	27.0255	26.623	S	2			___1	0.999977	2.08939e-48	285.09	273.96	273.92	0.71543	4068300000	628	Q3TUE1;A0A0G2JGW9;A0A0G2JE55	628;629;128	Q3TUE1	Q3TUE1		Fubp1	WAEYYRQQAAYYAQTSPQGMPQHPPAPQGQ_	UID509
25.4552	25.7776	25.8695	25.987	25.4705	25.4701	25.3734	25.5536	24.951	25.0236	25.3907	21.896	S	3			___1	0.974761	2.46678e-50	277.07	265.64	221.6	-0.11636	1970900000	381	A0A0G2JGY6;Q7TT00;A0A0G2JEY3	381;381;381	A0A0G2JGY6	A0A0G2JGY6	Transcription factor SPT20 homolog	Supt20h	KIQPWKADEENDSQMSPSHSSADDHSNWFVI	UID510
23.6891	24.0099	24.4046	24.1583	24.7396	24.6277	23.9465	24.1444	24.1181	24.1998	24.4802	24.1665	S	3			___1	0.984646	2.46422e-10	113.98	108.97	113.98	0.56476	484510000	434	A0A0G2JGY6;Q7TT00	434;434	A0A0G2JGY6	A0A0G2JGY6	Transcription factor SPT20 homolog	Supt20h	CPVKMSHSSSGSAALSPGEEAEQAETSSIQS	UID512
21.6953	22.1722	22.3336	23.5141	23.0662	22.8712	22.8723	23.1184	23.1234	22.8751	22.7713	22.6903	S	3			___1	1	2.53254e-11	142.01	138.96	93.34	-0.23836	134390000	1390	K3W4P2;A0A0G2JH17;Q6P4S8	1390;1392;1365	K3W4P2	K3W4P2	Integrator complex subunit 1	Ints1	PEDDLAGIFLQIFPLSPDPRWQSSSPRPLAL	UID513
24.4451	24.3874	25.2036	24.2562	25.271	25.4269	24.0438	24.9772	24.2939	23.9278	24.7272	24.9853	S	3			___1	0.992604	6.8527e-15	181.88	170.95	124.48	-0.66643	3719800000	1345	K3W4P2;A0A0G2JH17;Q6P4S8	1345;1347;1320	K3W4P2	K3W4P2	Integrator complex subunit 1	Ints1	TFHSLLTASLPPRRDSTEAPKPESSPEPPPG	UID514
25.2572	25.8735	24.6734	25.53	21.564	21.5547	22.0946	20.9354	24.9217	25.1245	24.9176	23.0656	S	2			___1	0.915251	1.49093e-10	160.83	150.61	160.36	0.96739	1976900000	1353	K3W4P2;A0A0G2JH17;Q6P4S8	1353;1355;1328	K3W4P2	K3W4P2	Integrator complex subunit 1	Ints1	SLPPRRDSTEAPKPESSPEPPPGQGRTRAGT	UID515
26.7975	26.9382	26.4551	21.9931	21.8953	23.2248	22.7152	25.9436	21.5555	26.3871	25.9823	21.9237	S	3			___1	0.966101	6.8527e-15	181.88	170.95	118.59	0.3428	3919800000	1354	K3W4P2;A0A0G2JH17;Q6P4S8	1354;1356;1329	K3W4P2	K3W4P2	Integrator complex subunit 1	Ints1	LPPRRDSTEAPKPESSPEPPPGQGRTRAGTQ	UID516
27.1048	27.3259	27.6864	27.7598	27.6362	27.0922	27.1244	26.7893	26.9528	27.3653	27.0896	27.1885	S	2			___1	0.999892	6.34003e-05	139.76	65.919	139.76	-0.0027805	3692800000	131	K3W4P2;A0A0G2JH17;Q6P4S8;A0A0G2JDG8	131;131;104;104	K3W4P2	K3W4P2	Integrator complex subunit 1	Ints1	LGRLAEAAVAEKRAISPSIKEPSVVPIEVLP	UID517
25.1762	24.9136	24.9555	25.2208	24.5947	24.6897	24.1448	24.6657	24.839	24.8966	24.9238	24.6415	S	2			___1	0.942335	0.020856	52.247	29.561	47.971	-0.28487	665820000	381	E9Q5A3;Z4YJZ7;A0A0H2UH19;Q5DW34;A0A140LII4;F6WWY8;A0A0G2JFI9	381;373;374;381;107;130;249	E9Q5A3	E9Q5A3	Histone-lysine N-methyltransferase EHMT1	Ehmt1	AAFPTEDSRTSKESMSETDRAAKMDGDSEEE	UID518
28.8763	28.9682	29.0363	29.0782	28.7913	28.8873	28.4557	28.4943	29.207	28.8714	28.768	28.4633	S	3			___1	0.999996	4.23983e-37	285.25	275.18	248.92	-0.29016	11931000000	81	E9Q5A3;Z4YJZ7;A0A0H2UH19;Q5DW34;A0A1B0GXE2;A2AIS5	81;80;81;81;83;80	E9Q5A3	E9Q5A3	Histone-lysine N-methyltransferase EHMT1	Ehmt1	SHLNAPKHTQENTRASPQEGTNRVSRVAENG	UID519
26.1164	26.4114	26.5878	26.5863	25.9787	26.0613	26.2843	26.2594	26.3505	26.1758	26.1604	25.8688	S	2			___1	0.999794	1.37702e-29	257.57	244.86	229.03	0.188	2531100000	98	A0A0H2UKB6;A0A0H2UH28;A0A0G2JFI7;A0A0G2JFL7;A0A0G2JFX1;A0A0G2JES4	98;118;98;98;98;98	A0A0H2UKB6	A0A0H2UKB6			DIVEALNKKENKGSESPDPDSSYALTPRTEE	UID523
26.4088	26.6209	26.8027	26.1941	26.3435	26.7733	26.3518	26.2007	26.879	26.5856	26.6695	26.5174	S	2			___1	1	3.6461e-09	170.95	158.15	37.541	-2.986	2039400000	238	A0A0H2UKB6;A0A0H2UH28;A0A0G2JDT0;Q8CFN5;A0A0G2JEC3;A0A0G2JE18;A0A0G2JDQ1;A0A0G2JEC2;A0A0G2JE38	238;258;192;240;108;192;240;240;3	A0A0H2UKB6	A0A0H2UKB6	Myocyte-specific enhancer factor 2C	Mef2c	LLVSPGNLNKNIQAKSPPPMNLGMNNRKPDL	UID524
28.0481	28.2201	28.2383	28.043	27.85	27.9004	27.5882	27.809	28.1356	27.4596	27.5609	27.7362	S	2			___1	1	6.22853e-16	214.94	198.14	154.08	-0.61086	3942900000	220	A0A0H2UKB6;A0A0H2UH28;A0A0G2JDT0;Q8CFN5;A0A0G2JEC3;A0A0G2JE18;A0A0G2JDQ1;A0A0G2JEC2;A0A0G2JFI7	220;240;174;222;90;174;222;222;220	A0A0H2UKB6	A0A0H2UKB6	Myocyte-specific enhancer factor 2C	Mef2c	GAGTSAGNGYGNPRNSPGLLVSPGNLNKNIQ	UID525
23.7867	23.6839	23.8831	23.7218	24.1861	24.1162	23.7644	23.8106	23.8207	23.8482	23.7999	24.2178	S	2			___1	1	4.66069e-15	192.85	157.36	154.08	-0.61086	459770000	226	A0A0H2UKB6;A0A0H2UH28;A0A0G2JDT0;Q8CFN5;A0A0G2JEC3;A0A0G2JE18;A0A0G2JDQ1;A0A0G2JEC2;A0A0G2JFI7	226;246;180;228;96;180;228;228;226	A0A0H2UKB6	A0A0H2UKB6	Myocyte-specific enhancer factor 2C	Mef2c	GNGYGNPRNSPGLLVSPGNLNKNIQAKSPPP	UID526
27.5563	27.5961	27.2309	27.428	26.7309	26.6447	26.6617	25.2552	27.0328	27.0614	26.9803	26.854	S	2			___1	1	0.000347278	104.26	61.831	104.26	0.75876	3071300000	386	A0A0H2UKB6;A0A0H2UH28;A0A0G2JDT0;Q8CFN5	386;406;340;396	A0A0H2UKB6	A0A0H2UKB6	Myocyte-specific enhancer factor 2C	Mef2c	SLPSTQSLSIKSEPVSPPRDRTTTPSRYPQH	UID527
25.314	25.456	26.0076	26.3615	25.7169	22.188	25.6555	26.0779	26.6564	25.5249	25.828	21.1199	S	2			___1	0.999945	0.0234629	54.068	24.939	54.068	1.5482	877790000	100	A0A0H2UKC4;Q9WUV2	100;148	A0A0H2UKC4	A0A0H2UKC4	Alpha-N-acetylgalactosaminide alpha-2,6-sialyltransferase 3	St6galnac3	VPLLLKNPDYFFKEASRTIYVIWGPFRNMRK	UID528
25.0532	25.4659	25.0568	25.0392	24.3373	23.5592	24.786	24.5826	24.6463	24.7376	24.7693	24.2528	S	3			___1	1	0.000504728	79.69	71.181	27.928	-0.16608	563220000	200	A0A0J9YQM4;Q8BFX1	200;200	A0A0J9YQM4	A0A0J9YQM4	E3 ubiquitin-protein ligase RNF187	Rnf187	EEEHFLQEAEKDEGASEDDELADPADRFRSL	UID529
27.4489	28.0283	27.8121	28.1901	27.3438	27.3973	27.2719	27.1776	27.9167	27.8343	27.3323	27.5209	S	2			___1	1	9.57345e-06	123.73	82.434	123.73	0.54697	6096400000	41	A0A0J9YTQ7;D3Z780;Q61749	41;63;21	A0A0J9YTQ7	A0A0J9YTQ7	Translation initiation factor eIF-2B subunit delta	Eif2b4	LFSDAESRSEMKTELSPRPGAAGRELTQEEK	UID530
24.5207	25.1372	25.0652	25.3221	24.7421	25.2221	24.8177	24.9136	25.0005	25.2408	24.9582	25.0239	S	3			___1	0.985469	1.6341e-06	82.331	78.283	82.331	-0.5027	579140000	355	Q91YV0;A0A0J9YTR9;A0A0J9YUG4;A0A0J9YTU7;A0A0J9YTW1;A0A0J9YU37;A0A0J9YVI1;A0A0J9YVG2;A0A0J9YUK1;A0A0J9YUP9;A0A0J9YUZ0;E9Q8G4;Q60722	355;355;385;385;435;454;454;489;489;490;490;536;514	Q91YV0	Q91YV0	Transcription factor 4	Tcf4	GLQGQSVSSGSSEIKSDDEGDENLQDTKSSE	UID531
23.1579	23.7378	23.5438	22.4661	23.5003	23.6444	23.4237	23.5142	23.5858	23.2391	23.0448	23.0593	S	3			___1	0.726393	0.000814354	77.401	69.973	77.401	-0.44486	142400000	212	Q91YV0;A0A0J9YTR9;A0A0J9YUG4;A0A0J9YTU7;A0A0J9YTW1;A0A0J9YU37;A0A0J9YVI1;A0A0J9YVG2;A0A0J9YUK1;A0A0J9YUP9;A0A0J9YUZ0;E9Q8G4;Q60722;A0A0J9YU91;A0A0J9YV50;A0A0J9YUX6;A0A0J9YUT7	212;212;242;242;292;311;311;346;346;347;347;393;371;156;132;211;242	Q91YV0	Q91YV0	Transcription factor 4	Tcf4	AGTAVWSRNGGQASSSPNYEGPLHSLQSRIE	UID532
24.3263	24.5156	24.1624	24.8218	24.5691	24.4057	24.3488	24.1451	24.494	24.3344	23.6672	23.8644	S	3			___1	0.983608	2.79989e-13	163	160.4	115.93	0.92788	850520000	324	A0A0J9YTU3;Q5SXY1;A0A0J9YUF8;A0A0J9YUR2;A0A0J9YV86	324;324;324;244;244	A0A0J9YTU3	A0A0J9YTU3	Cytospin-B	Specc1	RTSGSSSSDVTKASLSPDASDFEHITADTPS	UID533
27.8022	27.8884	27.8224	28.4191	28.4327	28.3351	28.368	27.9292	28.0375	28.1874	28.3054	28.1696	S	3			___1	0.99766	1.65765e-14	189.12	177.93	118.37	-0.33075	13074000000	55	A0A0J9YTU3;Q5SXY1;A0A0J9YUF8	55;55;55	A0A0J9YTU3	A0A0J9YTU3	Cytospin-B	Specc1	SLAFESRLSKLKRASSEDTLNKPGSASSGVA	UID535
27.6369	27.5035	27.5121	27.1179	27.4741	27.3949	27.2541	27.2674	27.4252	27.5841	27.6102	27.3138	S	2			___1	0.996172	3.52935e-95	401.76	384.2	266.98	0.062918	7310900000	355	A0A0J9YTU3;Q5SXY1;A0A0J9YUF8;A0A0J9YUR2;A0A0J9YV86	355;355;355;275;275	A0A0J9YTU3	A0A0J9YTU3	Cytospin-B	Specc1	RPLSATSNPFKSSKGSPTGSSPNNASELSLA	UID536
25.6607	26.1691	25.9883	26.3637	24.6192	24.4367	25.1614	24.346	25.9807	25.9922	26.5342	24.9368	S	2			___1	0.992975	4.94729e-24	236.93	191.85	181.15	-0.12881	2182100000	133	A0A0J9YTU3;Q5SXY1;A0A0J9YUF8;A0A0J9YUR2;A0A0J9YV86	133;133;133;53;53	A0A0J9YTU3	A0A0J9YTU3	Cytospin-B	Specc1	RSVPRGPSSSKKLGSSPTSSCNPTPTKHLRT	UID539
23.1257	23.3034	23.3148	23.4579	22.7556	22.7	23.0873	23.1575	22.7773	23.5355	23.2256	22.2638	S	2			___1	1	0.0163534	71.425	51.591	71.425	-0.077605	158240000	9	A0A0J9YTU3;Q5SXY1;A0A0J9YUF8	9;9;9	A0A0J9YTU3	A0A0J9YTU3	Cytospin-B	Specc1	_______MRSAAKPWSPVAKAGSHGPDRTRP	UID540
21.9932	23.2453	22.3654	23.0292	22.1882	22.8673	21.8054	22.2703	22.6401	22.2244	22.3564	22.9761	S	2			___1	0.999866	0.00971289	63.944	11.697	55.718	-0.25637	103090000	838	A0A0J9YTU3;Q5SXY1;A0A0J9YUR2;A0A0J9YUG8	838;847;758;187	A0A0J9YTU3	A0A0J9YTU3	Cytospin-B	Specc1	SGGTGQSISVHKTPRSPLSGIPVRTAPAAAV	UID541
23.8231	22.1562	23.541	21.9462	22.3345	23.7938	23.7059	23.838	22.5457	23.1772	23.5775	23.5601	S	3			___1	0.999879	6.13599e-05	99.838	95.199	90.1	-0.048651	137290000	905	A0A0J9YTU3;Q5SXY1;A0A0J9YUR2;A0A0J9YUG8	905;914;825;254	A0A0J9YTU3	A0A0J9YTU3	Cytospin-B	Specc1	RAEDRKSDPYLRKSPSLESLSRPPSLGFGNT	UID542
25.8387	26.3979	26.08	26.2879	26.2335	26.1439	25.8911	25.6291	25.9779	25.7714	25.8868	26.135	S	3			___1	0.999773	9.28686e-40	264.84	259.72	255.43	-0.64361	1549900000	216	A0A0J9YTU3;Q5SXY1;A0A0J9YUF8;A0A0J9YUR2;A0A0J9YV86	216;216;216;136;136	A0A0J9YTU3	A0A0J9YTU3	Cytospin-B	Specc1	TEDANASDPSAEGTASPESDAQPLIRTLEEK	UID543
21.9011	22.8296	23.0361	22.2534	22.1423	22.5462	20.9852	23.0058	22.523	22.8743	22.7861	22.4006	S	2			___1	0.499935	0.0282188	49.632	30.175	49.632	0.95446	85862000	142	A0A0J9YTV1;A0A140LIZ1;A0A0J9YVJ6;E9Q9A5;G5E8N7;Q9JLV6	142;62;142;142;142;142	A0A0J9YTV1	A0A0J9YTV1	Bifunctional polynucleotide phosphatase/kinase;Polynucleotide 3'-phosphatase;Polynucleotide 5'-hydroxyl-kinase	Pnkp	EEGEDTEPQKKRVRKSSLGWESLKKLLVFTA	UID544
22.4186	22.8296	23.0361	22.2002	22.1511	22.5462	22.2865	23.0058	21.7455	22.8743	22.7861	22.4006	S	2			___1	0.499935	0.0282188	49.632	30.175	49.632	0.95446	85862000	143	A0A0J9YTV1;A0A140LIZ1;A0A0J9YVJ6;E9Q9A5;G5E8N7;Q9JLV6	143;63;143;143;143;143	A0A0J9YTV1	A0A0J9YTV1	Bifunctional polynucleotide phosphatase/kinase;Polynucleotide 3'-phosphatase;Polynucleotide 5'-hydroxyl-kinase	Pnkp	EGEDTEPQKKRVRKSSLGWESLKKLLVFTAS	UID545
25.586	25.8621	25.8211	25.891	25.7598	25.828	25.8336	25.897	25.6945	22.1572	25.679	26.116	S	3			___1	0.987913	2.78328e-25	216.51	205.82	180.46	0.31194	1437300000	114	A0A0J9YTV1;A0A140LIZ1;A0A0J9YVJ6;E9Q9A5;G5E8N7;Q9JLV6	114;34;114;114;114;114	A0A0J9YTV1	A0A0J9YTV1	Bifunctional polynucleotide phosphatase/kinase;Polynucleotide 3'-phosphatase;Polynucleotide 5'-hydroxyl-kinase	Pnkp	LYPLTLRWEELSTSGSQPDAPPDTPGDPEEG	UID547
21.6175	22.3963	22.242	21.6797	22.2644	22.0986	22.165	22.873	22.0933	22.774	22.7965	22.294	S	4			___1	0.99734	1.16778e-08	107.59	106.93	107.59	-0.30972	612780000	195	Q3U6F1;E9Q7W0;A0A0J9YTV5;P31266	195;215;237;256	Q3U6F1	Q3U6F1	Recombining binding protein suppressor of hairless	Rbpj	QQWGAFYIHLLDDDESEGEEFTVRDGYIHYG	UID548
24.0928	24.6721	23.6005	24.445	24.0118	24.3035	23.9905	23.7531	24.1278	23.7528	23.678	24.2049	S	2			___1	1	4.70447e-05	105.99	76.858	105.9	0.63126	444160000	9	A0A0J9YTY0;A0A0J9YUL3;Q8C1B7	9;9;9	A0A0J9YTY0	A0A0J9YTY0	Septin-11	2011-09-01	_______MAVAVGRPSNEELRNLSLSGHVGF	UID552
24.4147	24.8114	24.6389	24.5127	24.9242	24.8728	24.3988	24.6001	24.6107	24.5543	24.351	24.4394	S	2			___1	1	4.68656e-07	118.37	99.788	98.376	-0.084051	772860000	918	E9QLJ3;A0A0J9YUA8;Q6JPI3	918;918;918	E9QLJ3	E9QLJ3	Mediator of RNA polymerase II transcription subunit 13-like	Med13l	THLTEFRMEVEDGLGSPKPEEIKDFSYVHKV	UID553
28.31	28.2642	28.2463	28.1254	27.8005	27.8142	28.2742	22.6642	28.3126	28.0972	28.0752	28.1655	S	3			___1	1	7.56504e-66	322.96	311.17	322.96	-0.20924	6789500000	139	A0A0J9YUB6;Q9CRD0	139;193	A0A0J9YUB6	A0A0J9YUB6	OCIA domain-containing protein 1	Ociad1	ITDHIAQGPEPNLEESPKRKGVTYEELRSKN	UID554
25.4462	25.8383	25.8076	25.4399	25.1796	25.2628	25.7603	25.5923	26.2498	25.7314	25.4683	25.7788	S	2			___1	0.999933	8.65353e-08	188.09	119.56	188.09	-0.32003	790940000	24	A0A0J9YUC2;Q3UDK1	24;450	A0A0J9YUC2	A0A0J9YUC2	TRAF-type zinc finger domain-containing protein 1	Trafd1	DDVKPESVKGPTYSMSPNRTMNNVASCNRLL	UID556
24.824	25.1566	24.5657	24.8185	22.2198	24.8089	24.179	24.0066	24.1615	24.6358	24.2674	24.2548	S	3			___1	0.999991	3.24586e-12	177.32	168.85	110.55	-0.45225	983960000	60	A0A0J9YUH9;P39428	60;60	A0A0J9YUH9	A0A0J9YUH9	TNF receptor-associated factor 1	Traf1	DRICPKCRADNLHPVSPGSPLTQEKVC____	UID560
26.5244	26.6204	26.7945	26.9108	26.6839	26.8784	26.3213	26.2655	26.4522	26.6499	26.403	26.5177	S	3			___1	0.999953	1.8004e-24	240.49	185.72	168.12	0.0059688	3583300000	63	A0A0J9YUH9;P39428	63;63	A0A0J9YUH9	A0A0J9YUH9	TNF receptor-associated factor 1	Traf1	CPKCRADNLHPVSPGSPLTQEKVC_______	UID561
24.5282	24.7588	24.5314	24.5522	24.7989	24.7714	24.3204	24.6668	23.3897	24.4153	24.3832	25.0438	S	3			___1	0.99907	3.78715e-27	223.09	216.59	140.74	3.5107	5162600000	1098	A0A0J9YV01;H9H9S3;A0A0M3HEP2;Q9R0G7	1098;1121;1166;1122	A0A0J9YV01	A0A0J9YV01	Zinc finger E-box-binding homeobox 2	Zeb2	LMNRAYLQSITPQGYSDSEERESMPRDGESE	UID568
26.7191	26.3837	26.9828	26.4755	26.4996	26.7598	26.4087	26.3004	26.6591	26.967	26.691	26.6598	S	2			___1	1	1.70627e-06	162.94	136.59	143.05	0.089989	2329000000	707	A0A0J9YV01;H9H9S3;A0A0M3HEP2;Q9R0G7	707;730;775;731	A0A0J9YV01	A0A0J9YV01	Zinc finger E-box-binding homeobox 2	Zeb2	APNSNPTTKDSLLPRSPVKPMDSITSPSIAE	UID571
23.5036	24.0237	23.9697	23.7129	23.9121	23.239	23.9124	24.2945	23.828	23.9025	24.1293	23.9555	S	2			___1	0.999509	7.33825e-05	114.71	80.835	114.71	-0.23996	319250000	623	A0A0J9YV01;H9H9S3;A0A0M3HEP2;Q9R0G7;A0A0J9YVF6	623;646;691;647;676	A0A0J9YV01	A0A0J9YV01	Zinc finger E-box-binding homeobox 2	Zeb2	KALLLSSVLSEKGLTSPINPYKDHMSVLKAY	UID572
26.2108	25.9406	25.5729	26.4646	22.3787	21.4087	21.8025	25.9152	25.5995	25.4656	25.6703	22.7539	S	3			___1	1	0.00216764	74.819	65.527	74.819	0.51836	1050200000	1143	A0A0J9YV01;H9H9S3;A0A0M3HEP2;Q9R0G7	1143;1166;1211;1167	A0A0J9YV01	A0A0J9YV01	Zinc finger E-box-binding homeobox 2	Zeb2	RRRDGDEEEEEEEEESENKSMDTDPETIRDE	UID577
24.7141	25.6159	24.9929	25.2395	24.9974	24.9714	24.6448	24.7728	24.9587	24.9308	25.0055	25.1155	S	2			___1	0.966285	5.005e-27	227.79	215.87	227.79	-0.20779	1499800000	329	A0A0J9YV01;H9H9S3;A0A0M3HEP2;Q9R0G7;A0A0J9YVF6	329;352;397;353;382	A0A0J9YV01	A0A0J9YV01	Zinc finger E-box-binding homeobox 2	Zeb2	ISVNGRMRNNIKTGSSPNSVSSSPTNSAITQ	UID579
24.3603	24.9312	24.0914	24.605	24.3359	24.3053	23.6383	24.3248	24.2912	24.0962	24.3454	24.2858	S	2			___1	0.983773	5.005e-27	227.79	215.87	227.79	-0.20779	1833800000	336	A0A0J9YV01;H9H9S3;A0A0M3HEP2;Q9R0G7;A0A0J9YVF6	336;359;404;360;389	A0A0J9YV01	A0A0J9YV01	Zinc finger E-box-binding homeobox 2	Zeb2	RNNIKTGSSPNSVSSSPTNSAITQLRNKLEN	UID581
27.5528	27.9806	27.8464	27.2738	27.0654	27.1562	27.7248	27.3839	27.759	27.2878	27.1649	27.2829	S	2			___1	0.999691	9.38369e-26	270.77	238.33	270.77	0.11262	8061400000	681	A0A0J9YV01;H9H9S3;A0A0M3HEP2;Q9R0G7	681;704;749;705	A0A0J9YV01	A0A0J9YV01	Zinc finger E-box-binding homeobox 2	Zeb2	EWFEQRKVYQYSNSRSPSLERTSKPLAPNSN	UID583
22.5119	23.4791	22.8736	23.0552	23.2901	23.3502	22.9757	23.1563	22.1768	23.0109	22.6544	22.6833	S	3			___1	0.594355	2.98321e-06	81.718	77.225	81.718	0.52347	367700000	52	A0A0J9YV08;A0A1D5RMM7;Q8VD75	52;294;319	A0A0J9YV08	A0A0J9YV08	Huntingtin-interacting protein 1	Hip1	LSEHISPVVVIPAEVSSPDSEPVLEKDDLMD	UID584
25.8253	26.0554	25.6918	26.1991	26.1497	26.4202	26.3606	26.1895	25.6494	25.9194	26.144	26.0819	S	3			___1	0.961896	2.90781e-11	138.84	137.22	124.96	0.21158	1639700000	53	A0A0J9YV08;A0A1D5RMM7;Q8VD75	53;295;320	A0A0J9YV08	A0A0J9YV08	Huntingtin-interacting protein 1	Hip1	SEHISPVVVIPAEVSSPDSEPVLEKDDLMDM	UID585
21.9491	28.9608	28.3156	27.7484	22.4988	27.6759	27.9208	27.6036	28.2732	28.0057	27.9138	28.2236	S	2			___1	1	1.54235e-14	174.24	142.48	104.23	-0.21762	11096000000	23	A0A0J9YV40;Q3V2L1;Q8K2W7;P97440	23;23;23;23	A0A0J9YV40	A0A0J9YV40	Histone RNA hairpin-binding protein	Slbp	PPGYGSRRDGGASPRSPARWSLGRKRRADGR	UID588
24.4102	24.7518	24.466	24.5724	24.3548	24.6199	23.9807	23.9577	24.5916	24.5258	23.8201	25.0212	S	3			___1	1	0.00209504	76.759	63.751	76.759	-0.014798	1179500000	7	A0A0J9YV40;Q3V2L1;Q8K2W7;P97440	7;7;7;7	A0A0J9YV40	A0A0J9YV40	Histone RNA hairpin-binding protein	Slbp	_________MACRPRSPPGYGSRRDGGASPR	UID589
26.1054	25.8638	25.8364	25.5037	25.272	25.316	25.161	25.5005	25.2674	25.4384	25.4701	21.3975	S	3			___1	0.978351	1.64365e-21	211.5	201.55	192.79	-0.081909	5078400000	96	A0A0J9YV82;Q921K9	96;122	A0A0J9YV82	A0A0J9YV82	B-cell CLL/lymphoma 7 protein family member B	Bcl7b	SSTNSSPSPQQSESLSPAHTSDFRTDDSQPP	UID595
23.6271	23.5554	22.6158	24.5909	24.0035	23.7091	22.1959	23.4822	24.196	23.7088	22.6136	23.2458	S	4			___1	0.889836	3.73731e-19	184.73	179.9	138.33	0.028601	336060000	24	A0A0J9YVD4;D3Z7N3;D3Z345;Q08288	24;141;141;141	A0A0J9YVD4	A0A0J9YVD4	Cell growth-regulating nucleolar protein	Lyar	SDSVLEQVWDIFSEASSSEQDQQQPPSHTAK	UID596
27.0968	27.431	27.7518	26.6481	27.048	27.3023	27.8359	27.0389	26.8419	27.1725	26.5148	27.3598	S	3			___1	0.940153	8.1163e-14	182.4	175.95	164.48	0.22736	3513200000	417	A0A0J9YVG0;Q61074	417;524	A0A0J9YVG0	A0A0J9YVG0	Protein phosphatase 1G	Ppm1g	ELQAESGKRKLEEALSTEGAEDTGNSDKKKA	UID599
24.772	23.992	24.4415	22.5698	24.4644	24.7954	24.7464	23.2045	24.2072	24.9236	21.881	24.579	S	2			___1	0.926477	0.0246389	60.064	8.3018	60.064	-0.29617	334000000	9	A0A0M3HEP7;P70704;E9Q4J5;Q3U9N5;A0A0J9YV34	9;9;9;9;9	A0A0M3HEP7	A0A0M3HEP7	Phospholipid-transporting ATPase IA	Atp8a1	_______MPTMRRTVSEIRSRAEGYEKTDDV	UID600
22.0568	22.8291	25.0001	25.5868	24.9442	23.3132	24.7845	24.9908	25.0626	23.1722	24.8113	24.7631	S	3			___1	0.5	7.27425e-30	234.74	229.81	143.5	-1.5714	453990000	1124	A0A0M3HEP7;P70704	1124;1124	A0A0M3HEP7	A0A0M3HEP7	Phospholipid-transporting ATPase IA	Atp8a1	LLKNVFKKNHVNLYRSESLQQNLLHGYAFSQ	UID601
21.3263	23.354	25.0001	25.5868	24.9442	21.9098	24.7845	24.9908	25.0626	25.4801	24.8113	24.7631	S	3			___1	0.734707	7.27425e-30	234.74	229.81	98.39	-0.068886	500790000	1126	A0A0M3HEP7;P70704	1126;1126	A0A0M3HEP7	A0A0M3HEP7	Phospholipid-transporting ATPase IA	Atp8a1	KNVFKKNHVNLYRSESLQQNLLHGYAFSQDE	UID602
25.6394	25.2975	25.462	25.6889	25.1629	25.2375	25.2974	25.3435	25.4873	25.709	25.7764	25.4703	S	2			___1	1	2.59281e-30	266.81	228.14	212.49	0.32104	4129300000	29	A0A0M3HEP7;P70704;E9Q4J5;Q3U9N5;A0A0J9YV34;F6Q8P7	29;29;29;29;29;42	A0A0M3HEP7	A0A0M3HEP7	Phospholipid-transporting ATPase IA	Atp8a1	RAEGYEKTDDVSEKTSLADQEEVRTIFINQP	UID604
22.3211	23.0783	23.1721	24.1606	23.7483	24.0699	22.941	23.7661	24.2513	23.9005	24.204	23.2521	S	3			___1	1	5.42244e-17	189.76	173.22	176.08	0.45016	243170000	248	A0A0N4SUH8;Q9QZ23	248;247	A0A0N4SUH8	A0A0N4SUH8	NFU1 iron-sulfur cluster scaffold homolog, mitochondrial	Nfu1	IPEVEGVEQVMDDDESDEKEANSS_______	UID605
23.8463	24.4603	24.2823	23.3259	24.4423	24.3322	24.0339	24.5216	24.423	24.4995	24.4268	24.922	S	3			___1	1	2.5796e-12	188.07	176.47	119.18	0.80422	2296400000	16	A0A0N4SUL6;O35130	16;16	A0A0N4SUL6	A0A0N4SUL6	Ribosomal RNA small subunit methyltransferase NEP1	Emg1	MSAASGGFQPRERRFSVQEQDWETTPPKKLR	UID606
22.9585	22.3952	20.9387	25.7438	25.3378	25.5249	25.3961	22.2103	25.5956	25.7324	25.5839	25.5052	S	2			___1	1	2.19896e-42	274.43	264.86	263.64	-1.6398	659650000	859	A0A0N4SUS4;B2RRD7;A0A0N4SVG7;E9PXP1;Q80XK2;Q3U109;A0A0N4SUT9	859;858;864;865;858;859;864	A0A0N4SUS4	A0A0N4SUS4		Brpf1	LTPHPAACDKDGQTDSAAEESSSQETSKDLP	UID607
26.0627	26.255	26.3476	26.5925	25.9335	25.7767	25.5703	26.0417	26.507	26.0466	21.5541	25.8867	S	2			___1	1	6.70034e-46	295.99	285.09	266.81	0.50686	2153700000	980	A0A0N4SUS4;B2RRD7;A0A0N4SVG7;E9PXP1;Q80XK2;Q3U109;A0A0N4SUT9	980;1074;1080;1081;1108;1109;1114	A0A0N4SUS4	A0A0N4SUS4		Brpf1	HSMVRKSLGRGAGWLSEDEDSPLDALDLVWA	UID608
26.3085	26.4087	26.8532	26.5227	26.1265	26.8839	26.2303	26.1889	26.6929	26.4406	26.5749	26.3309	S	2			___1	1	4.61895e-21	195.05	180.64	186.21	0.031841	2225600000	120	A0A0N4SUS4;B2RRD7;A0A0N4SVG7;E9PXP1;Q80XK2;Q3U109;A0A0N4SUT9	120;120;120;120;120;120;120	A0A0N4SUS4	A0A0N4SUS4		Brpf1	GRVHRISIFDNLDVVSEDEEAPEEAPENGSN	UID609
21.7985	21.9178	22.2644	23.2768	20.7254	21.2684	22.5599	22.9271	23.0898	23.0533	23.0136	22.8274	S	2			___1	0.999995	3.05733e-13	184.38	166.36	184.38	0.80669	47701000	237	A0A0N4SUS4;B2RRD7;A0A0N4SVG7;E9PXP1;Q80XK2;Q3U109;A0A0N4SUT9	237;237;237;237;237;237;237	A0A0N4SUS4	A0A0N4SUS4		Brpf1	IWLDIMNERRKTEGVSPIPQEIFEYLMDRLE	UID610
24.6874	24.9773	22.6333	25.5447	25.5908	25.5148	25.1222	25.2873	25.2776	24.7761	24.8473	24.9679	S	2			___1	1	1.12862e-11	176.67	162.69	165.49	-0.68302	730980000	54	A0A0N4SUY2;E9PVJ6;E9Q4I1;E9Q612	54;54;875;875	A0A0N4SUY2	A0A0N4SUY2	Protein-tyrosine-phosphatase;Receptor-type tyrosine-protein phosphatase O	Ptpro	QMARECGAGTFVNFASLEREGKLPYSWSKNG	UID611
22.6176	21.8824	23.159	22.9963	22.6391	22.6403	22.7579	22.5281	23.0454	23.0885	23.0204	22.4076	S	2			___1	0.820056	1.72824e-09	138.04	131.92	106.35	-0.69285	124150000	53	A0A0N4SUZ3;Q6ZWM4	53;49	A0A0N4SUZ3	A0A0N4SUZ3	U6 snRNA-associated Sm-like protein LSm8	Lsm8	INLILDESHERVFSSSQGVEQVVLGLYIVRG	UID614
23.8612	23.9251	23.8176	23.6364	22.1774	22.7304	23.9825	24.5623	24.2542	22.7709	22.1333	21.8311	S	4			___1	0.807664	2.55579e-07	87.725	83.274	87.725	-0.27692	200890000	231	A0A0N4SV15;Q80UY2	231;282	A0A0N4SV15	A0A0N4SV15	E3 ubiquitin-protein ligase KCMF1	Kcmf1	ITQATATANTANTENSPQALHNSQFLLTRLN	UID615
26.538	27.0116	26.2928	26.988	26.9124	26.8642	26.459	27.0982	26.9293	26.6917	26.6509	26.6438	S	2			___1	1	5.57985e-20	242.24	218.19	130.77	-0.11926	2098200000	1421	A0A0N4SV29;Q80V62	1421;1434	A0A0N4SV29	A0A0N4SV29	Fanconi anemia group D2 protein homolog	Fancd2	HVSRNRATEDGEDEASDEQKDQDSDESDDSS	UID616
26.8827	27.2149	27.3148	21.8583	21.5327	21.5205	26.6214	26.4453	27.41	22.7765	21.8723	21.2447	S	2			___1	1	0.00365879	95.483	15.446	82.008	-0.0010829	1669800000	10	A0A0N4SV29;Q80V62	10;10	A0A0N4SV29	A0A0N4SV29	Fanconi anemia group D2 protein homolog	Fancd2	______MISKRRRLDSEDKENLTEDASKTMP	UID617
21.9651	22.4101	22.6029	22.6021	22.5296	23.0035	22.4904	22.8336	22.1339	21.753	22.4809	21.3988	S	3			___1	0.953138	0.00532666	55.688	44.923	55.688	-1.1291	105360000	245	A0A0N4SV79;E9PZ28;E9QL92;A0A0N4SVJ5;Q3U2D2;Q08874	245;389;398;408;414;414	A0A0N4SV79	A0A0N4SV79	Microphthalmia-associated transcription factor	Mitf	ARAHGLSLIPSTGLCSPDLVNRIIKQEPVLE	UID618
23.7193	23.8175	24.4639	23.8911	25.0209	24.9216	24.4548	24.4364	23.9849	24.6353	24.2917	24.3294	S	3			___1	0.980436	4.11267e-24	191.49	184.37	168.31	0.20725	1628200000	335	A0A0N4SV79;E9PZ28;E9QL92;A0A0N4SVJ5;Q3U2D2;Q08874	335;479;488;498;504;504	A0A0N4SV79	A0A0N4SV79	Microphthalmia-associated transcription factor	Mitf	ALSPVGVTDPLLSSVSPGASKTSSRRSSMSA	UID620
27.1107	27.2538	22.1242	21.4547	22.79	22.518	26.9755	27.021	26.9005	23.3941	21.4057	26.5849	S	2			___1	0.767933	0.00412174	81.017	65.809	81.017	-0.13747	1260800000	1399	A0A0N4SV80;E9QML5;Q61464	1399;1399;1399	A0A0N4SV80	A0A0N4SV80	Zinc finger protein 638	Zfml;Znf638	SNVYSSKSSIKATVVSSPKAKSTPSKTESHS	UID621
22.1636	23.3137	26.8137	27.512	26.6594	26.8925	22.5576	22.7124	22.3119	26.648	26.4445	21.0999	S	2			___1	0.854472	0.00285175	91.549	74.878	91.549	-0.31299	1224400000	1400	A0A0N4SV80;E9QML5;Q61464	1400;1400;1400	A0A0N4SV80	A0A0N4SV80	Zinc finger protein 638	Zfml;Znf638	NVYSSKSSIKATVVSSPKAKSTPSKTESHST	UID622
25.4563	25.5816	25.5304	25.5258	25.7838	25.8003	25.9408	25.5772	25.3193	25.4096	25.4864	25.3718	S	2			___1	1	5.97976e-16	214.94	177.26	68.23	-0.75284	1146200000	1569	A0A0N4SV80;E9QML5;Q61464	1569;1569;1569	A0A0N4SV80	A0A0N4SV80	Zinc finger protein 638	Zfml;Znf638	KQNPLKGKRKEALKISPSPELNLKKKKGKTS	UID623
23.0527	22.8748	23.158	23.9452	21.7343	23.3041	21.5102	23.1799	23.3072	23.3051	22.3109	23.2701	S	2			___1	1	5.97976e-16	214.94	177.26	68.23	-0.75284	258880000	1571	A0A0N4SV80;E9QML5;Q61464	1571;1571;1571	A0A0N4SV80	A0A0N4SV80	Zinc finger protein 638	Zfml;Znf638	NPLKGKRKEALKISPSPELNLKKKKGKTSVP	UID624
24.5787	24.4657	24.4461	23.0878	24.8621	22.0172	21.6998	24.5997	24.7317	24.63	22.0693	22.3949	S	3			___1	0.805251	6.53972e-22	193.3	191.01	130.38	-0.09012	420290000	1242	A0A0N4SV80;E9QML5;Q61464	1242;1242;1242	A0A0N4SV80	A0A0N4SV80	Zinc finger protein 638	Zfml;Znf638	SVFIEERNIKGIIEDSPSETEDIFSGIVQPM	UID625
21.8248	21.9398	21.352	22.2214	21.544	21.0614	21.9701	21.6532	22.0138	21.9369	21.8164	21.5273	S	2			___1	0.942159	1.14952e-15	167.76	163.07	167.76	0.97339	294620000	1244	A0A0N4SV80;E9QML5;Q61464	1244;1244;1244	A0A0N4SV80	A0A0N4SV80	Zinc finger protein 638	Zfml;Znf638	FIEERNIKGIIEDSPSETEDIFSGIVQPMVD	UID626
28.0896	27.8057	27.9517	27.8887	27.7732	28.3086	27.6786	27.8653	27.9787	27.531	27.5621	27.9087	S	2			___1	1	4.20222e-05	155.58	46.106	75.849	-0.16065	10271000000	606	A0A0N4SV80;E9QML5;Q61464;A0A0N4SV38;A0A0N4SVI8;E9QKZ7;Q3TZK9;A0A0N4SVM8	606;606;606;606;606;606;606;606	A0A0N4SV80	A0A0N4SV80	Zinc finger protein 638	Zfml;Znf638	EVTKQKHTETVDKGLSPAQKPKLASGTKPSA	UID627
25.9669	25.9857	26.1575	26.3378	26.1763	26.2496	26.1454	26.062	25.8292	25.7944	26.1354	26.3483	S	2			___1	0.999998	0.000205615	119.03	92.91	119.03	0.43525	1510100000	1099	A0A0N4SV80;E9QML5;Q61464;A0A0N4SV38;A0A0N4SVI8;E9QKZ7	1099;1099;1099;1099;1099;1099	A0A0N4SV80	A0A0N4SV80	Zinc finger protein 638	Zfml;Znf638	VQRKNDLELGKGSTFSPDLKNSPVDESEVQT	UID628
26.439	26.4562	26.1803	27.0446	26.328	26.3891	26.7789	26.6867	26.4358	26.2283	25.8943	26.2781	S	2			___1	0.999995	8.11493e-40	301.65	270.55	282.3	0.47401	1655700000	128	A0A0N4SV80;E9QML5;Q61464;A0A0N4SV38;A0A0N4SVI8;E9QKZ7;Q3TZK9;A0A0N4SVM8	128;128;128;128;128;128;128;128	A0A0N4SV80	A0A0N4SV80	Zinc finger protein 638	Zfml;Znf638	PVEVKQSSVTQVTEQSPKVQSRYTKESASSI	UID629
26.6095	26.1498	26.3675	25.7721	26.0824	26.1707	26.2241	26.1777	22.7342	22.3927	23.4401	26.0131	S	2			___1	0.999964	4.94824e-33	277.69	255.86	277.69	-0.5459	1291900000	881	A0A0N4SV80;E9QML5;Q61464;A0A0N4SV38;A0A0N4SVI8;E9QKZ7;Q3TZK9	881;881;881;881;881;881;830	A0A0N4SV80	A0A0N4SV80	Zinc finger protein 638	Zfml;Znf638	KASSEDKATGKSAEESPSGTLEATEKEPVNK	UID634
24.1497	24.2367	24.2034	24.0821	24.8931	24.4512	23.8475	24.7256	23.8361	23.7366	24.3809	24.1969	S	4			___1	0.755287	7.13424e-07	103.75	99.241	103.75	0.29572	366270000	308	A0A0N4SVA6;Q3U3K9;P70295	308;319;290	A0A0N4SVA6	A0A0N4SVA6	Ancient ubiquitous protein 1	Aup1	RLRPQSVQSSFPSPPSPSSDVQLTTLAHRVK	UID640
25.5031	24.8689	24.871	25.7054	25.5356	25.3563	25.1223	24.4651	25.1374	25.7301	25.3129	24.4897	S	3			___1	0.999993	0.00570943	76.255	52.787	76.255	0.10576	1803900000	236	A0A0N4SVC2;E9QP00;Q6PFR5	236;236;237	A0A0N4SVC2	A0A0N4SVC2	Transformer-2 protein homolog alpha	Tra2a	GGGGGGGGGGGRRRDSYYDRGYDRGYDRYED	UID641
26.2417	26.1147	26.8924	26.7098	27.4575	26.4654	27.6208	27.3081	26.6051	26.7238	26.5992	27.4748	S	2			___1	1	6.41544e-07	168.69	151.03	167.01	0.013359	216470000000	258	A0A0N4SVC2;E9QP00;Q6PFR5	258;260;259	A0A0N4SVC2	A0A0N4SVC2	Transformer-2 protein homolog alpha	Tra2a	DRGYDRYEDYDYRRRSPSPYYSRYRSRSRSR	UID642
26.1544	26.2441	26.4027	26.9353	21.6363	22.597	26.4183	26.4185	22.386	26.4098	22.2361	26.4423	S	2			___1	1	1.36812e-07	172.57	164.16	89.297	0.34043	1836600000	2	A0A0N4SVC2;E9QP00;Q6PFR5;A0A0N4SV13	2;2;2;2	A0A0N4SVC2	A0A0N4SVC2	Transformer-2 protein homolog alpha	Tra2a	______________MSDVEENNFEGRESRSQ	UID649
22.4072	22.1346	22.4817	22.2292	21.4728	26.4473	22.2125	21.6268	22.1195	26.0317	26.2321	26.6657	S	2			___1	0.922844	0.0178354	60.943	39.669	60.943	-0.12727	423720000	20	A0A0N4SVC2;E9QP00;Q6PFR5	20;20;20	A0A0N4SVC2	A0A0N4SVC2	Transformer-2 protein homolog alpha	Tra2a	EENNFEGRESRSQSKSPTGTPARVKSESRSG	UID651
27.1202	27.2833	27.1375	28.085	27.6915	27.7699	27.9437	27.46	27.4532	22.6366	22.7353	27.2771	S	2			___1	0.998765	1.13084e-27	230.97	204.46	224.15	-2.0333	5363100000	9	D3YWF9;A0A0N4SWC5;A0A0N4SVK2;Q9CWX9	9;9;9;9	D3YWF9	D3YWF9	Probable ATP-dependent RNA helicase DDX47	Ddx47	_______MAADEEPDSPSGALQTAAEEEETK	UID657
24.1098	22.0297	24.0781	24.3797	24.4975	24.4119	24.0699	24.353	24.4841	24.3666	24.0352	23.7673	S	3			___1	0.999996	1.94572e-18	192.3	174.23	192.3	0.61067	406380000	123	A0A0N4SVL4;Q3UQI9	123;123	A0A0N4SVL4	A0A0N4SVL4	Protein FAM188B	Fam188b	PLRHSETTLVNIYDLSDEDTGRRTSWSEAGK	UID658
27.3161	27.5301	27.3405	27.9029	27.4336	27.1534	22.2336	27.0588	27.4323	27.4939	27.7358	26.9066	S	2			___1	0.997786	1.79781e-15	193.64	186.01	112.74	-0.081503	6084300000	2	A0A0N4SVL6;A0A0N4SW85;P51908;D3Z675	2;2;2;2	A0A0N4SVL6	A0A0N4SVL6	C->U-editing enzyme APOBEC-1	Apobec1	______________MSSETGPVAVDPTLRRR	UID659
26.7483	27.1455	27.0333	28.0372	27.4316	27.5497	26.8608	26.9088	27.1795	27.2736	27.0053	26.8482	S	2			___1	0.997786	9.4151e-12	165.45	145.78	112.74	-0.081503	11608000000	3	A0A0N4SVL6;A0A0N4SW85;P51908;D3Z675	3;3;3;3	A0A0N4SVL6	A0A0N4SVL6	C->U-editing enzyme APOBEC-1	Apobec1	_____________MSSETGPVAVDPTLRRRI	UID660
27.638	27.948	27.3675	27.6412	27.635	27.8089	27.7066	27.9651	27.3644	27.3714	27.5582	27.8425	S	3			___1	1	2.12791e-82	381.01	369.46	62.582	1.5292	17418000000	150	F7BP94;A0A0N4SVS8;Q8QZV7	150;247;626	F7BP94	F7BP94	Protein asunder homolog	Asun	KEELAEAEVIKDSPDSPEPPNKKPLVETDET	UID662
24.9315	25.3227	24.8418	25.4613	25.1741	24.7613	25.2748	20.6976	25.0626	24.9657	24.3448	24.4315	S	2			___1	1	0.0036933	97.277	20.932	97.277	-1.3797	624630000	26	A0A0N4SVT3;A0A0N4SW28;Q9DAS9	26;26;26	A0A0N4SVT3	A0A0N4SVT3	Guanine nucleotide-binding protein G(I)/G(S)/G(O) subunit gamma-12	Gng12	IAQARRTVQQLRLEASIERIKVSKASADLMS	UID663
25.6659	25.597	25.3062	26.1576	25.4104	22.4896	25.655	25.0808	25.5212	25.4527	25.2752	25.2306	S	2			___1	0.99979	1.04006e-05	130.2	114.83	114.7	0.0052789	1301200000	10	A0A0N4SVT3;A0A0N4SW28;Q9DAS9	10;10;10	A0A0N4SVT3	A0A0N4SVT3	Guanine nucleotide-binding protein G(I)/G(S)/G(O) subunit gamma-12	Gng12	______MSSKTASTNSIAQARRTVQQLRLEA	UID665
24.1773	24.5382	24.1068	24.1459	24.0589	24.5647	24.0696	23.9958	24.3123	23.9718	23.6065	23.7607	S	2			___1	1	2.36967e-05	117.08	103.65	97.223	-0.12366	357750000	626	A0A0N4SW73	626	A0A0N4SW73	A0A0N4SW73			PSLPSASRASLAPLASPGKALPEWDDTFNIF	UID667
24.9169	25.481	24.5648	25.502	22.6477	24.6515	24.7276	25.111	25.0498	24.5387	24.7806	24.9655	S	3			___1	0.994491	0.000354138	107.93	76.859	99.844	0.06136	849400000	188	A0A0N4SW73;Q8R361	188;188	A0A0N4SW73	A0A0N4SW73	Rab11 family-interacting protein 5	Rab11fip5	LSASMFDLSMKDKPRSPFSKLKDRVKGKKKY	UID668
25.1149	25.5608	23.7566	25.1044	23.8739	23.699	23.5767	23.4625	25.1599	24.7603	24.0404	23.9794	S	2			___1	0.981768	6.37485e-07	128.75	119.89	113.78	0.66665	1807800000	480	A0A0N4SW73;Q8R361	480;480	A0A0N4SW73	A0A0N4SW73	Rab11 family-interacting protein 5	Rab11fip5	SRSEQGRRGSVGEKGSPSLGASPHHSSTGEE	UID672
24.0212	24.0198	24.2454	23.9449	23.896	24.4042	24.1484	24.2364	24.1084	24.084	24.349	24.2302	S	2			___1	1	2.27706e-12	184.91	154.33	184.91	-0.88387	348720000	1313	A0A0N4SW73;Q8R361	1313;640	A0A0N4SW73	A0A0N4SW73	Rab11 family-interacting protein 5	Rab11fip5	LLVRIMETSPTLLQISPGPPK__________	UID673
24.152	24.3836	24.1856	25.1959	23.7249	24.3331	24.0195	24.2859	24.4694	24.1817	24.2898	23.6847	S	3			___1	1	2.22023e-19	229.93	206.94	147.09	0.1051	2801000000	1203	A0A0N4SW73;Q8R361	1203;530	A0A0N4SW73	A0A0N4SW73	Rab11 family-interacting protein 5	Rab11fip5	SPHPVKPLTAAPVEASPDRKQPRTSLSTALS	UID674
24.0223	24.9673	24.2615	24.9214	25.1057	24.5191	25.0939	25.421	25.0363	24.6764	22.457	24.8031	S	2			___1	1	1.87266e-05	133.91	99.862	74.62	-0.13256	552140000	693	A0A0N4SW73	693	A0A0N4SW73	A0A0N4SW73			KATEPQGEPGRGRRGSNIWLEPKVSVDSELD	UID675
28.9434	29.0974	29.0503	29.4364	28.7503	29.0037	28.8433	28.9041	29.3582	29.317	28.9313	29.0184	S	2			___1	0.999997	7.04569e-11	213.95	182.22	213.95	-0.0082738	13493000000	307	A0A0N4SW73;Q8R361	307;307	A0A0N4SW73	A0A0N4SW73	Rab11 family-interacting protein 5	Rab11fip5	DSIQSPKLLTHKRTYSDEASQLRAAPPRALL	UID676
23.7084	24.7023	22.9636	25.0124	23.8921	23.8374	24.6741	24.3908	24.4847	23.565	23.8556	23.9838	S	2			___1	0.950845	7.56655e-10	178.14	139.12	178.14	-0.3049	326630000	1219	A0A0N4SW73;Q8R361	1219;546	A0A0N4SW73	A0A0N4SW73	Rab11 family-interacting protein 5	Rab11fip5	PDRKQPRTSLSTALSSGLERLKTVTSGGIQS	UID680
21.7744	22.2337	22.2561	23.3439	21.3134	22.2329	22.9414	23.7437	22.4132	21.142	21.4342	21.8452	S	2			___1	0.947676	2.58585e-06	108.57	93.412	96.351	-0.18417	109970000	8	A0A0N4SWA4;Q9ES18	8;8	A0A0N4SWA4	A0A0N4SWA4	Forkhead box protein J2	Foxj2	________MASDLESSLTSIDWLPQLTLRAT	UID683
25.2655	25.3194	25.483	22.7448	23.1091	22.027	22.6554	21.7552	25.3229	22.2422	23.3659	22.6062	S	2			___1	0.995977	0.000620844	80.59	70.237	80.59	2.34	249200000	46	A0A0N4SWA4;Q9ES18	46;46	A0A0N4SWA4	A0A0N4SWA4	Forkhead box protein J2	Foxj2	SQAGPPGGARKCSPGSPTDPNATLSKDEAAV	UID684
22.2408	23.4183	23.2238	23.9284	21.2403	24.1342	24.8331	25.2588	22.3853	24.8733	24.3069	23.5523	S	3			___1	0.975023	0.0274377	47.616	35.959	47.616	-0.73875	261250000	161	A0A0N4SWA4;Q9ES18	161;161	A0A0N4SWA4	A0A0N4SWA4	Forkhead box protein J2	Foxj2	PDISRKRRHPPDDDLSQDSPEQEASKSPRGG	UID685
25.6994	25.3655	25.8601	25.6869	25.3505	25.5023	25.6636	25.1834	25.5274	25.6367	25.2316	25.7643	S	3			___1	0.827913	1.28177e-14	173.11	157.81	173.11	0.10194	1555700000	172	A0A0N4SWA4;Q9ES18	172;172	A0A0N4SWA4	A0A0N4SWA4	Forkhead box protein J2	Foxj2	DDDLSQDSPEQEASKSPRGGVPGSGEASLSH	UID686
22.7864	22.3654	22.7674	22.9838	22.5945	21.8633	22.6073	23.0814	22.4623	22.3102	22.4324	22.6263	S	2			___1	0.988556	0.00443257	73.758	57.751	73.758	-0.083766	105000000	206	A0A0N4SWD9;Q9JHW4	206;524	A0A0N4SWD9	A0A0N4SWD9	Selenocysteine-specific elongation factor	Eefsec	FGQSGKFKIHIPGGLSPESKKILTPTLKKRS	UID687
27.1268	27.4172	27.2619	28.141	26.5343	26.6442	23.4444	26.7657	27.3855	27.2234	27.0342	26.5454	S	3			___1	1	9.85206e-39	254.76	246.25	235.29	-0.31757	8291900000	121	H3BKV3;H3BK68;D3Z413;H3BL70;H3BKB8;H3BKS8;E9PWD4;A0A0R4IZW7;Q3TX08	121;124;124;96;117;121;114;121;121	H3BKV3	H3BKV3	tRNA (guanine(26)-N(2))-dimethyltransferase	Trmt1	KVPGEKDSEKIAVDLSDQEEETAGKNENLAP	UID689
27.0353	27.0899	26.881	27.2903	26.8995	26.7975	26.8399	26.8753	27.4953	26.865	26.7877	26.4729	S	2			___1	1	0.00359555	97.741	97.741	93.598	-0.11202	3210400000	590	A0A0R4IZX1;Q8C2K1	590;590	A0A0R4IZX1	A0A0R4IZX1	Differentially expressed in FDCP 6	Def6	LARRDSSLKRLTRWGSQGNRTLSVNSSEQKS	UID690
28.2896	28.2452	28.3058	28.7293	28.2645	28.1467	28.2628	27.8827	28.1994	28.1831	28.0906	28.1384	S	2			___1	0.953048	8.82177e-26	262.44	224.79	227.57	0.32529	8055100000	486	A0A0R4IZZ6;Q6ZQ03	486;440	A0A0R4IZZ6	A0A0R4IZZ6	Formin-binding protein 4	Fnbp4	ELRALEEGDGSVSGSSPRSDISQPASQDGVR	UID691
26.6072	26.8457	26.6469	26.6808	26.3793	26.6199	26.4052	26.4083	26.837	26.561	26.6481	26.4432	S	2			___1	0.999998	4.11636e-73	337.86	328.13	309.83	-0.39477	3110600000	166	A0A0R4IZZ6;Q6ZQ03	166;120	A0A0R4IZZ6	A0A0R4IZZ6	Formin-binding protein 4	Fnbp4	VKATGGLCLLGAYADSDDDESDVSEKTAQSK	UID694
26.3125	26.2472	26.0662	25.5853	26.5197	26.7332	26.1227	26.6798	26.1039	26.6453	26.9832	26.52	S	2			___1	0.999866	0.000322083	107.97	90.147	101.71	0.29166	1592700000	518	A0A0R4IZZ6;Q6ZQ03	518;472	A0A0R4IZZ6	A0A0R4IZZ6	Formin-binding protein 4	Fnbp4	IMSKRGKWKMFVRATSPESTSRSSSKTGRDS	UID695
27.6251	27.617	27.6524	28.0055	27.5751	27.2283	27.8048	27.9042	27.7297	27.9953	27.9483	27.6948	S	2			___1	1	7.39978e-85	409.16	371.87	380.52	0.14521	8223600000	553	A0A0R4IZZ6;Q6ZQ03	553;507	A0A0R4IZZ6	A0A0R4IZZ6	Formin-binding protein 4	Fnbp4	ETAIGAEDSEKIDEISDKETEVEESSEKIKV	UID696
23.8762	24.1983	23.8491	24.0669	23.6806	23.6806	23.3721	23.7333	23.4331	23.5901	24.1147	23.8627	S	2			___1	1	0.00408902	70.26	60.957	42.257	-0.26607	532270000	65	A0A0R4IZZ6;Q6ZQ03	65;19	A0A0R4IZZ6	A0A0R4IZZ6	Formin-binding protein 4	Fnbp4	KKSRAVPGRRPILQLSPPGPRSSTPGRDPDP	UID697
25.885	27.3174	26.4965	27.7354	25.7396	25.7122	25.3197	22.5959	22.6956	26.3104	26.4434	26.4599	S	2			___1	0.991782	1.30693e-07	135.3	113.99	135.3	-2.8341	3205100000	533	A0A0R4IZZ6;Q6ZQ03	533;487	A0A0R4IZZ6	A0A0R4IZZ6	Formin-binding protein 4	Fnbp4	SPESTSRSSSKTGRDSPENGETAIGAEDSEK	UID698
28.1768	28.2348	28.0431	28.7617	27.6684	27.4901	28.0238	27.9349	28.1081	27.6709	27.4142	27.2818	S	4			___1	1	2.38121e-79	336.26	324.47	172.71	-0.8478	78589000000	394	A0A0R4J008;P70288	394;394	A0A0R4J008	A0A0R4J008	Histone deacetylase 2	Hdac2	GVQMQAIPEDAVHEDSGDEDGEDPDKRISIR	UID699
22.5693	22.8717	23.1511	23.0717	22.7465	22.4471	23.0178	23.0959	22.879	22.875	22.5343	23.0489	S	3			___1	0.604957	0.0595775	30.353	27.232	30.353	-0.30844	111070000	132	F6T941;E9PWE3;E9PWE5;E9PWE4;E9PVV2;A0A0R4J011;E9PVV1;A0A0R4J014;E9PWE2;P15806	132;140;140;140;140;140;140;140;140;140	F6T941	F6T941	Transcription factor E2-alpha	Tcf3	GFLPGELSLSSPGPLSPSGIKSSSQYYPSFP	UID700
25.138	25.1133	21.781	25.2138	25.5113	25.8387	26.1957	26.1438	26.0245	25.8494	22.669	25.4524	S	2			___1	0.999563	9.46333e-26	269.23	251.15	269.23	-1.5336	911240000	905	A0A0R4J015;J3QML2;B2RX12	905;906;906	A0A0R4J015	A0A0R4J015	Canalicular multispecific organic anion transporter 2	Abcc3	IYEVRKQFMREMSSLSSEGEVQNRTMPKKHT	UID702
25.89	26.1022	26.3903	22.1105	22.426	26.1959	26.1014	26.0355	22.2481	26.4246	26.1435	26.1946	S	3			___1	0.999994	0.000267485	123.62	89.412	123.62	0.37721	4322000000	922	A0A0R4J015;J3QML2;B2RX12	922;923;923	A0A0R4J015	A0A0R4J015	Canalicular multispecific organic anion transporter 2	Abcc3	EGEVQNRTMPKKHTNSLEKEALVTKTKETGA	UID704
24.5692	25.5862	24.7381	23.9682	24.6012	24.6141	24.3743	24.2514	24.5131	22.5944	24.2913	23.7285	S	3			___1	1	9.10131e-109	395.3	392.21	355.75	0.15855	30237000000	230	A0A0R4J024;Q924T3;A0A0R4J1Y0	230;230;230	A0A0R4J024	A0A0R4J024	DNA repair protein XRCC4	Xrcc4	PCSDKTPEEHGLYDGSTDEESGAPVQAAETL	UID708
26.0897	26.3892	26.501	26.5221	26.1076	26.0424	25.781	25.8983	26.0623	26.2358	26.4569	25.9975	S	2			___1	0.997988	1.1262e-05	112.75	103.95	96.183	-0.31164	1757300000	50	G3UYB5;G3UZP2;A0A0R4J041;Q8C3P7	50;50;50;50	G3UYB5	G3UYB5	N6-adenosine-methyltransferase subunit METTL3	Mettl3	LRNPEAALSPTFRSDSPVPTAPTSSGPKPST	UID710
21.2126	22.9187	23.725	22.4186	22.3081	21.6004	22.6633	22.2301	22.5761	22.2212	22.239	21.849	S	2			___1	1	0.00637202	66.059	50.959	54.402	0.040329	75459000	2	A0A0R4J046;P53569	2;2	A0A0R4J046	A0A0R4J046	CCAAT/enhancer-binding protein zeta	Cebpz	______________MSADQEPVAFLAKQPWR	UID711
21.8398	21.9703	21.91	22.3861	21.7129	23.3419	21.566	21.7245	22.2104	22.043	22.0478	21.0414	S	3			___1	0.999541	2.37921e-05	96.77	93.149	96.77	0.34029	81070000	968	A0A0R4J046;P53569	968;968	A0A0R4J046	A0A0R4J046	CCAAT/enhancer-binding protein zeta	Cebpz	FDFAGSFQGQKKKKKSFNDSSLFVSAEEFGH	UID712
24.1368	24.1959	24.2792	24.8873	24.3225	24.4483	24.6885	24.3667	24.6211	24.9812	24.7545	24.2787	S	3			___1	0.999725	2.03471e-10	143.32	127.33	141.9	1.1271	545250000	96	F6QQQ6;A0A0R4J049;Q8CIG8	96;310;310	F6QQQ6	F6QQQ6	Protein arginine N-methyltransferase 5	Prmt5	NAYELFAKGYEDYLQSPLQPLMDNLESQTYE	UID713
29.5056	29.4737	28.9543	29.6254	27.7459	28.2374	28.0336	27.7186	29.4035	28.6182	27.8061	27.9674	S	2			___1	1	0.0306428	50.194	24.898	50.194	-0.060774	15691000000	847	A0A0R4J054	847	A0A0R4J054	A0A0R4J054			DNNPALRVLPKKRKISDNAPRIPRADEIPTL	UID716
26.4392	27.0389	26.5752	26.8746	25.8477	26.3339	25.4965	25.5363	26.5213	26.3587	26.2506	25.908	S	2			___1	0.999981	7.49942e-05	138.22	101.63	138.22	-0.33913	2156300000	480	A0A1D5RMB5;A0A0R4J055;Q6TXD4	480;480;480	A0A1D5RMB5	A0A1D5RMB5	Dynamin-binding protein	Dnmbp	GWSFQKPASHLQRASSLTASRLDRPSHFCHP	UID717
23.8926	23.8115	22.8633	25.0211	24.0958	25.0864	22.4844	23.4945	24.0014	23.7546	24.169	23.3495	S	2			___1	0.987812	3.32511e-24	239.63	227.09	212.55	0.58647	1162800000	384	A0A1D5RMB5;A0A0R4J055;Q6TXD4	384;384;384	A0A1D5RMB5	A0A1D5RMB5	Dynamin-binding protein	Dnmbp	TGDTISGQDKDASGSSPDVDLERPLAKDLST	UID719
28.3772	28.6234	28.9169	28.1016	28.7404	28.8993	28.8272	28.6463	28.5769	29.3589	29.199	28.8106	S	2			___1	0.999987	7.10961e-09	166.46	143.68	160.99	-0.076733	11526000000	682	A0A0R4J060;J3QNK5;Q8BIH0	682;683;683	A0A0R4J060	A0A0R4J060	Histone deacetylase complex subunit SAP130	Sap130	VATPRVESSMRSASGSPRPAGAKPKSEVHVS	UID721
25.6516	25.7725	25.7096	26.0053	25.535	25.9843	25.395	25.6315	25.4811	25.3412	25.3098	25.6853	S	2			___1	0.97215	5.69859e-08	145.94	116.32	145.94	0.07871	1195100000	416	A0A0R4J060;J3QNK5;Q8BIH0	416;416;416	A0A0R4J060	A0A0R4J060	Histone deacetylase complex subunit SAP130	Sap130	NIPVAKVVPQQITHTSPRIQPDYPPERSSLI	UID722
28.2741	28.4004	28.5801	29.2726	28.2758	28.4618	28.1672	28.4953	28.9877	22.1769	28.6514	28.2247	S	2			___1	1	1.43256e-32	277.31	267.4	96.208	0.33547	8182000000	383	A0A0R4J065;Q8BGE6	383;383	A0A0R4J065	A0A0R4J065	Cysteine protease ATG4B	Atg4b	SLDSSDVERLERFFDSEDEDFEILSL_____	UID723
25.1283	25.4761	24.2538	25.4666	25.5533	25.0799	25.0295	24.8728	24.556	24.4386	25.045	24.392	S	5			___1	0.976524	7.33988e-07	103.75	95.217	103.75	-0.39314	854690000	117	A0A0R4J069;Q9JLI6;F7D651;F6ZFP8;F7BB44;D3Z7G6	117;117;63;119;115;139	A0A0R4J069	A0A0R4J069	Selenocysteine lyase	Scly	FHEQQTLKGNMVDQHSPEEGTRPHFITCTVE	UID725
23.1722	24.51	24.0362	23.6576	23.9805	23.9315	24.742	23.8217	23.7379	23.8836	22.0802	24.0298	S	2			___1	1	5.91236e-58	353.14	345.49	353.14	0.15545	900910000	689	E9Q577;A0A0R4J073;Q5U5Q9;A0A0R4J183	689;689;689;408	E9Q577	E9Q577	BRCA1-A complex subunit RAP80	Uimc1	SREMQSTLSQLNLNESPIKSFVPVSEATNCL	UID726
24.5294	22.6268	24.5453	24.5345	24.5247	24.6551	24.6829	24.53	24.7675	24.802	24.4591	24.4502	S	2			___1	0.975861	1.09779e-12	167.61	152.72	155.76	1.0591	428920000	402	E9Q577;A0A0R4J073;Q5U5Q9	402;402;402	E9Q577	E9Q577	BRCA1-A complex subunit RAP80	Uimc1	KLLLEEEPTTSRGQSSQGLFVEETSEEGLKS	UID727
25.1969	25.3809	25.0607	22.491	24.8566	25.032	24.3987	25.1892	25.385	25.0245	24.9063	24.5339	S	2			___1	0.999989	0.0215774	60.937	46.655	60.937	-0.88806	521340000	665	E9Q577;A0A0R4J073;Q5U5Q9;A0A0R4J183	665;665;665;384	E9Q577	E9Q577	BRCA1-A complex subunit RAP80	Uimc1	EKKPKYSEVRTFRMPSPEVEEASCSREMQST	UID728
23.649	23.5433	23.4216	22.3649	23.4035	23.0238	22.8253	23.1785	23.7543	22.9623	22.0662	23.5334	S	2			___1	0.979173	1.97981e-21	214.91	201.08	195.23	-0.26475	186980000	126	A0A0R4J079;Q8BMP6	126;126	A0A0R4J079	A0A0R4J079	Golgi resident protein GCP60	Acbd3	ALHKQVLLGPYNPDTSPEVGFFDVLGNDRRR	UID731
27.6395	28.0235	27.4211	27.2814	27.7378	27.6988	27.2212	27.0751	27.7615	27.5712	27.5406	27.1418	S	2			___1	1	0.00884286	78.932	60.595	39.923	0.48294	3704200000	139	A0A0R4J099;Q3UY34	139;139	A0A0R4J099	A0A0R4J099	Uncharacterized protein C12orf43 homolog		RLFFTSIPGGHKKEASPRPCRKRQPPSSSED	UID732
27.4322	27.6579	27.5552	27.6917	27.447	27.659	27.522	27.6151	27.2675	27.2901	27.0717	27.5078	S	3			___1	0.978501	2.43415e-21	215.46	203.86	215.46	1.1746	3991000000	562	E9Q9N6;E9PYX3;A0A0R4J227;A0A0R4J0B1;Q3T9A3;F6ZS70;E9QMP6;Q05512;F7A3Q3;F6ZEX4;F6UY70;F7CVZ7;F7CRG8	562;562;562;562;583;607;616;616;178;196;104;153;109	E9Q9N6	E9Q9N6	Serine/threonine-protein kinase MARK2	Mark2	QVRDQQNLPYGVTPASPSGHSQGRRGASGSI	UID733
26.5972	26.0566	26.0687	26.0298	26.1873	26.3058	26.8501	26.0996	26.5783	26.3506	26.2346	21.7324	S	3			___1	0.999602	9.22151e-25	229.23	211.8	171.72	0.31329	1328100000	40	E9Q9N6;E9PYX3;A0A0R4J227;A0A0R4J0B1;Q3T9A3;F6ZS70;E9QMP6;Q05512;E9Q2J6;E9PZ55;E9Q2G8;E9Q8H5	40;40;40;40;7;31;40;40;7;7;40;40	E9Q9N6	E9Q9N6	Serine/threonine-protein kinase MARK2	Mark2	DSKPSSKSNMLRGRNSATSADEQPHIGNYRL	UID736
28.981	28.2322	28.8431	28.5244	28.8796	29.0081	29.0148	28.6229	28.6421	29.0878	28.8001	29.0139	S	2			___1	1	1.02466e-09	210.86	149.34	210.86	-0.44364	13404000000	483	E9Q9N6;E9PYX3;A0A0R4J227;A0A0R4J0B1;Q3T9A3;F6ZS70;E9QMP6;Q05512;F7A3Q3;F6ZEX4;F6UY70;F7CVZ7	483;483;483;483;450;474;483;483;99;63;25;20	E9Q9N6	E9Q9N6	Serine/threonine-protein kinase MARK2	Mark2	STNSVLSTSTNRSRNSPLLDRASLGQASIQN	UID738
26.4395	26.5303	26.331	27.1245	26.5564	26.7552	26.1107	26.2035	26.6769	26.5241	26.2852	26.4526	S	2			___1	1	9.01276e-05	106.14	88.124	57.788	-0.042769	2009500000	453	E9Q9N6;E9PYX3;A0A0R4J227;A0A0R4J0B1;Q3T9A3;F6ZS70;E9QMP6;Q05512;F7A3Q3;F6ZEX4;F6Z4Q6	453;453;453;453;420;444;453;453;69;33;10	E9Q9N6	E9Q9N6	Serine/threonine-protein kinase MARK2	Mark2	EETGRKASSTAKVPASPLPGLDRKKTTPAPS	UID741
26.2602	25.9139	26.052	26.7056	26.3469	25.9664	25.9122	26.0156	26.2668	26.477	26.4229	25.9028	S	2			___1	0.99956	2.31329e-25	234.53	216.21	234.53	1.0954	5557600000	512	E9Q9N6;E9PYX3;A0A0R4J227;A0A0R4J0B1;Q3T9A3;F6ZS70;E9QMP6;Q05512;F7A3Q3;F6ZEX4;F6UY70;F7CVZ7;F7CRG8	512;512;512;512;533;557;566;566;128;146;54;103;59	E9Q9N6	E9Q9N6	Serine/threonine-protein kinase MARK2	Mark2	QNGKDSTAPQRVPVASPSAHNISSSSGAPDR	UID742
25.2901	25.3726	25.6266	25.7079	25.7786	25.8492	25.5465	25.5171	25.2647	25.7943	25.4031	25.3932	S	3			___1	0.999986	1.42172e-18	198.6	173.42	194.97	0.20351	1692100000	514	E9Q9N6;E9PYX3;A0A0R4J227;A0A0R4J0B1;Q3T9A3;F6ZS70;E9QMP6;Q05512;F7A3Q3;F6ZEX4;F6UY70;F7CVZ7;F7CRG8	514;514;514;514;535;559;568;568;130;148;56;105;61	E9Q9N6	E9Q9N6	Serine/threonine-protein kinase MARK2	Mark2	GKDSTAPQRVPVASPSAHNISSSSGAPDRTN	UID743
26.2472	25.7479	26.06	26.4315	26.263	26.4744	26.4429	26.5637	26.8974	26.7297	26.5905	26.5959	S	2			___1	0.999995	1.94478e-42	309.21	280.49	271.91	-0.42547	1540600000	450	A0A0R4J0B3;Q6PB82;O70405	450;450;450	A0A0R4J0B3	A0A0R4J0B3	Serine/threonine-protein kinase ULK1	Ulk1	PTQVHNYQRIEQNLQSPTQQQTARSSAIRRS	UID748
23.9335	24.4631	24.1411	24.3672	23.8312	24.4811	24.4131	24.3764	24.0717	24.2394	24.246	24.3071	S	2			___1	0.993761	1.59417e-06	116.28	105.3	105.39	-0.058184	640480000	622	A0A0R4J0B3;Q6PB82;O70405	622;628;622	A0A0R4J0B3	A0A0R4J0B3	Serine/threonine-protein kinase ULK1	Ulk1	LPDFLQRSPLPPILGSPTKAGPSFDFPKTPS	UID750
24.258	24.147	24.3275	24.075	23.945	23.9225	22.4009	23.8707	23.8845	23.9317	23.9731	23.7819	S	2			___1	0.999576	8.57355e-10	176.44	149.17	144.17	-0.23405	312240000	637	A0A0R4J0B3;Q6PB82;O70405	637;643;637	A0A0R4J0B3	A0A0R4J0B3	Serine/threonine-protein kinase ULK1	Ulk1	SPTKAGPSFDFPKTPSSQNLLTLLARQGVVM	UID753
22.3993	24.4847	23.9818	24.9954	22.2788	24.5182	23.727	24.1037	24.2888	24.1535	24.8671	22.5966	S	2			___1	1	0.0138254	56.286	23.287	33.87	-1.22	319940000	521	A0A0R4J0B3;Q6PB82;O70405	521;527;521	A0A0R4J0B3	A0A0R4J0B3	Serine/threonine-protein kinase ULK1	Ulk1	QVGTIPERPSWSRVPSPQGADVRVGRSPRPG	UID754
23.5246	24.307	23.715	23.9574	23.5869	23.9158	23.3938	23.5648	23.9153	23.5988	24.0351	23.5525	S	3			___1	1	3.69991e-30	228.36	219.74	199.94	-0.51764	795090000	117	A0A0R4J0C7;Q99PT3	117;147	A0A0R4J0C7	A0A0R4J0C7	INO80 complex subunit B	Ino80b	PLEQYRAWLDEDSNLSPSPLRDLPGDLEGQE	UID756
24.7969	24.9498	24.6503	24.7371	25.0442	25.0214	25.0059	24.9814	24.7894	24.9528	24.7677	25.2826	S	2			___1	1	8.51012e-12	175.6	170.23	136.14	0.33778	692930000	340	A0A0R4J0C7;Q99PT3	340;370	A0A0R4J0C7	A0A0R4J0C7	INO80 complex subunit B	Ino80b	RINLQLRLGGPEGPGSPLLAT__________	UID758
27.6201	28.5908	27.5243	27.7117	27.1076	27.3549	27.2537	27.0462	27.761	27.5414	27.3629	27.1002	S	3			___1	0.999999	1.24179e-11	169.84	144.43	169.84	-0.82931	6088200000	30	A0A0R4J0C8;Q7TMF2	30;30	A0A0R4J0C8	A0A0R4J0C8	3'-5' exoribonuclease 1	Eri1	QQKTPRPECEESRPLSVEKKQRCRLDGKETD	UID761
28.4712	22.364	21.9974	22.6665	29.0806	29.029	28.8094	28.9288	28.905	23.6774	28.828	28.8658	S	2			___1	1	1.59078e-11	181.52	169.17	132.51	0.15433	9551000000	3	A0A0R4J0D0;Q9D2Y5	3;3	A0A0R4J0D0	A0A0R4J0D0	Sorting nexin-20	Snx20	_____________MASPEHPGSPGWRGPINQ	UID762
24.7154	23.3306	24.4385	24.8604	25.3079	25.01	25.184	25.5062	24.5521	24.5938	25.4022	25.5581	S	2			___1	1	1.97992e-19	233.09	212.25	63.906	-0.10872	17287000000	495	A0A0R4J0D3;Q3TDQ1	495;495	A0A0R4J0D3	A0A0R4J0D3	Dolichyl-diphosphooligosaccharide--protein glycosyltransferase subunit STT3B	Stt3b	YLGDDMKRENPPVEDSSDEDDKRNPGNLYDK	UID764
23.173	24.5488	23.0483	24.7469	24.4228	24.4499	24.4589	24.3824	24.3601	23.9559	24.5254	23.661	S	3			___1	0.999897	4.01853e-15	174.24	164.77	174.24	-0.46493	2172400000	31	A0A0R4J2D4;A0A0R4J0D5;Q6PDG8	31;31;31	A0A0R4J2D4	A0A0R4J2D4	Vacuolar fusion protein MON1 homolog A	Mon1a	GTLAPSNGQSVERAESPTPGLTQGTEPGAGQ	UID766
22.8112	22.4516	22.5386	21.6975	20.4294	22.483	22.6419	23.6814	22.856	22.9644	23.214	22.815	S	2			___1	1	8.78796e-07	126.04	108.89	119.41	-1.1906	137400000	91	A0A0R4J2D4;A0A0R4J0D5;Q6PDG8	91;91;91	A0A0R4J2D4	A0A0R4J2D4	Vacuolar fusion protein MON1 homolog A	Mon1a	CVGSPPPLATDMRQISQDFSELSTQLTGVAR	UID767
24.8748	24.7356	24.913	24.8149	25.6295	25.8125	25.0451	24.8714	24.9242	25.2939	24.9799	25.2694	S	2			___1	1	2.10996e-51	309.36	277.58	264.1	0.91899	3590600000	56	A0A0R4J2D4;A0A0R4J0D5;Q6PDG8	56;56;56	A0A0R4J2D4	A0A0R4J2D4	Vacuolar fusion protein MON1 homolog A	Mon1a	EPGAGQEGAMFVHTRSYEDLTELEDREASGD	UID768
22.0774	25.5916	23.1551	26.0464	26.0245	26.1188	26.0383	25.5126	25.9402	25.8506	25.6949	26.4725	S	2			___1	0.963522	1.18293e-09	184.44	155.3	184.44	0.59633	1018400000	809	A0A0R4J0F6;Q99KY4;F6SLK1;A0A0G2JFZ0	809;809;112;124	A0A0R4J0F6	A0A0R4J0F6	Cyclin-G-associated kinase	Gak	DWQEEKEPETGLDNTSPKESQSVLIADGDGS	UID769
20.6174	20.6417	20.6759	20.9365	20.6825	19.9232	20.3666	20.9403	20.9218	20.6816	20.6386	22.7539	S	2			___1	0.999841	6.51125e-07	128.89	106.94	128.89	0.37984	26466000	2	A0A0R4J0F6;Q99KY4;A0A0G2JGP6;A0A0G2JEW6;D6RHK5	2;2;2;2;2	A0A0R4J0F6	A0A0R4J0F6	Cyclin-G-associated kinase	Gak	______________MSLLQSALDFLAGPGSL	UID772
26.5719	26.902	26.8083	27.6898	27.3914	27.2721	27.1115	27.0938	27.0228	26.9493	26.9054	26.9347	S	2			___1	0.999993	3.77969e-05	127.71	87.675	126.78	0.35127	3810500000	208	A0A0R4J0H8;Q6NWW9	208;208	A0A0R4J0H8	A0A0R4J0H8	Fibronectin type III domain-containing protein 3B	Fndc3b	KKLKDRQIDRQNRLNSPPSTIYKNSCATVYN	UID777
21.355	22.0857	21.1628	22.6585	21.777	21.099	22.3052	21.652	22.0678	22.6307	22.7197	20.8715	S	2			___1	0.832022	0.00382241	83.499	21.541	76.228	0.071578	87777000	396	A0A0R4J0H8;Q6NWW9	396;396	A0A0R4J0H8	A0A0R4J0H8	Fibronectin type III domain-containing protein 3B	Fndc3b	APECPFPPKLAHRSKSSLTLQWKAPIDNGSK	UID778
21.355	22.0857	21.5714	22.6585	22.8662	22.2895	22.3052	21.652	22.0678	22.6307	22.7197	20.8715	S	2			___1	0.499998	0.00382241	83.499	21.541	83.499	-0.086242	62611000	397	A0A0R4J0H8;Q6NWW9	397;397	A0A0R4J0H8	A0A0R4J0H8	Fibronectin type III domain-containing protein 3B	Fndc3b	PECPFPPKLAHRSKSSLTLQWKAPIDNGSKI	UID779
26.4727	26.5881	26.5414	26.1824	26.4473	26.523	26.1531	26.1295	26.3277	26.2332	26.5948	25.9742	S	2			___1	0.999995	2.38488e-06	160.48	154.1	160.48	-0.2356	1887600000	157	E9PVJ3;E9Q2M3;A0A0R4J0I4;Q8BIW9	157;157;156;156	E9PVJ3	E9PVJ3	Chromosome transmission fidelity protein 18 homolog	Chtf18	YSDANADKDLMQTLPSPRNRNPVLRRPPILE	UID784
25.3726	25.5961	25.4401	22.2721	25.241	25.4849	24.9841	25.1358	25.2717	24.9864	24.9336	24.3709	S	4			___1	0.992097	1.90056e-24	173.21	165.42	163.59	0.035179	4985100000	71	E9PVJ3;E9Q2M3;A0A0R4J0I4;Q8BIW9	71;71;70;70	E9PVJ3	E9PVJ3	Chromosome transmission fidelity protein 18 homolog	Chtf18	AIAGGDTVPRPCPAGSPGNVNRNTRKNVRRD	UID785
26.7889	26.9212	26.824	26.6246	26.5869	26.2789	26.4954	26.5092	26.3501	26.7446	26.7325	26.7838	S	2			___1	0.991799	4.35336e-06	137.81	121.87	137.81	-1.5831	2263400000	92	E9PVJ3;E9Q2M3;A0A0R4J0I4;Q8BIW9	92;92;91;91	E9PVJ3	E9PVJ3	Chromosome transmission fidelity protein 18 homolog	Chtf18	RNTRKNVRRDQPAPSSPMVKRPRLDVVKKLN	UID786
28.6356	29.1263	28.8045	29.2543	28.6413	29.0923	28.8356	28.6057	29.0073	28.6309	28.5624	28.4941	S	2			___1	0.998567	4.69293e-07	181.87	121.22	164.15	0.0021064	23606000000	4524	A0A0R4J0I9;Q91ZX7	4524;4524	A0A0R4J0I9	A0A0R4J0I9	Prolow-density lipoprotein receptor-related protein 1;Low-density lipoprotein receptor-related protein 1 85 kDa subunit;Low-density lipoprotein receptor-related protein 1 515 kDa subunit;Low-density lipoprotein receptor-related protein 1 intracellular domain	Lrp1	ATLYMGGHGSRHSLASTDEKRELLGRGPEDE	UID788
26.215	26.5076	26.2709	26.5349	26.2394	26.0687	26.3557	26.3369	26.1915	26.075	26.3354	25.8312	S	3			___1	0.847164	2.71094e-19	186.39	176.14	132.43	0.42701	1550800000	256	A0A0R4J0J3;Q75NR7	256;256	A0A0R4J0J3	A0A0R4J0J3	ATP-dependent DNA helicase Q4	Recql4	SPEAIAQQPAQVLSQSPKSINSKGRKRKWNE	UID789
25.7413	26.5225	25.5922	26.0707	24.9898	25.1448	25.5046	25.5236	25.8344	24.9612	21.5338	25.7993	S	2			___1	0.992791	2.9764e-12	195.74	160.71	177	-0.22728	1339700000	850	A0A0R4J0J8;Q2KN98	850;833	A0A0R4J0J8	A0A0R4J0J8	Cytospin-A	Specc1l	DLAALRQGMGLSRRSSTSSEPTPTVKTLIKS	UID790
22.6784	23.1721	23.3605	22.4817	23.0568	23.3401	23.3163	22.9195	23.2367	23.391	23.376	23.4017	S	2			___1	1	7.5269e-06	120.63	93.529	120.63	-0.8795	175540000	899	A0A0R4J0J8;Q2KN98	899;882	A0A0R4J0J8	A0A0R4J0J8	Cytospin-A	Specc1l	PLSPSPMKTPPAAAVSPMQRHSISGPISTSK	UID791
26.4194	26.5792	26.3805	26.7469	27.0022	26.817	26.8602	26.4877	25.896	26.6303	26.9563	27.4436	S	3			___1	1	6.56948e-43	284.36	262.67	198.67	-1.1695	2028700000	149	A0A0R4J0L8;Q3U155	149;149	A0A0R4J0L8	A0A0R4J0L8	Coiled-coil domain-containing protein 174	Ccdc174	SQIEEERDDDDKEEFSDKDIPPPQDPSEEWV	UID792
23.8018	24.0325	23.7809	24.2566	24.0683	23.7981	23.8401	23.6556	24.0488	23.8524	24.1478	24.2381	S	2			___1	0.933617	1.65912e-09	146.67	138.01	128.01	-0.073852	905400000	162	A0A0R4J0M1	162	A0A0R4J0M1	A0A0R4J0M1			GTAQVDAAPVASAAPSPPVTKEEEGAPGASW	UID793
26.7262	27.0848	27.023	27.1035	26.9037	26.6075	26.7627	26.8762	26.7521	26.8985	26.9043	26.9096	S	2			___1	0.999322	1.71918e-06	166.14	104.98	166.14	-0.16035	2513400000	767	A0A0R4J0M9;Q8CDG3	767;767	A0A0R4J0M9	A0A0R4J0M9	Deubiquitinating protein VCIP135	Vcpip1	DGPSSAPATPTKAPYSPTTSKEKKIRITTND	UID795
22.1249	22.5563	26.4849	26.889	26.1333	26.3675	26.1213	25.9275	26.4332	26.2547	26.1049	26.0897	S	2			___1	0.99362	0.000351275	96.141	80.804	96.141	3.0659	2368800000	756	A0A0R4J0M9;Q8CDG3	756;756	A0A0R4J0M9	A0A0R4J0M9	Deubiquitinating protein VCIP135	Vcpip1	QPRTVSPSTIRDGPSSAPATPTKAPYSPTTS	UID797
26.3386	26.5914	26.9721	26.6479	26.6453	25.838	26.5306	26.5032	26.9265	26.895	26.7196	26.8531	S	2			___1	0.99987	1.32308e-08	160.43	124.96	124.06	1.0307	19578000000	997	A0A0R4J0M9;Q8CDG3	997;997	A0A0R4J0M9	A0A0R4J0M9	Deubiquitinating protein VCIP135	Vcpip1	VSQVRAEATTRSRESSPSHGLLKLGSGGVVK	UID799
26.8699	26.99	26.5203	27.4731	27.1086	26.9055	26.9258	26.8195	27.0247	26.745	26.4873	27.0928	S	2			___1	1	3.86992e-05	150.81	97.721	150.81	0.16571	2746100000	746	A0A0R4J0M9;Q8CDG3	746;746	A0A0R4J0M9	A0A0R4J0M9	Deubiquitinating protein VCIP135	Vcpip1	TEKLKQEQKGQPRTVSPSTIRDGPSSAPATP	UID801
26.0352	26.5012	26.1092	27.1708	27.398	27.1065	26.7468	27.2199	26.8497	26.395	26.8533	26.5978	S	2			___1	0.999628	1.0778e-33	265.7	252.27	241.13	-0.057259	2766200000	298	A0A0R4J0P5	298	A0A0R4J0P5	A0A0R4J0P5			PYQNYYDREVTPLIGSPSVQPSCGVIKRFSG	UID804
25.0453	25.7035	25.2264	25.9648	26.5167	25.1637	25.4647	25.8624	24.4033	25.3125	25.0523	25.2594	S	3			___1	1	3.89618e-07	159.75	147.69	96.447	-0.38379	3574600000	318	A0A0R4J0P5;P97814	318;318	A0A0R4J0P5	A0A0R4J0P5	Proline-serine-threonine phosphatase-interacting protein 1	Pstpip1	PSCGVIKRFSGLLHGSPKTTPSAPAASTETL	UID806
27.5652	27.915	27.7901	22.1139	27.4428	27.5391	22.5245	27.4895	27.5805	27.7524	27.683	27.6375	S	2			___1	0.999947	0.00282039	89.171	19.115	79.148	0.13232	3777900000	556	A0A0R4J0P6;Q8VDG3	556;556	A0A0R4J0P6	A0A0R4J0P6	Poly(A)-specific ribonuclease PARN	Parn	SNSFTAAGMLGKRTLSPDPREAALEDRESEE	UID807
24.336	26.0629	24.5592	25.7043	25.3654	25.7548	26.6909	25.3303	24.7236	25.2262	22.3679	24.6583	S	2			___1	0.999997	7.57237e-06	150.19	132.97	150.19	0.0049346	25700000000	392	A0A0R4J0Q5;P21619;P14733	402;383;392	A0A0R4J0Q5;P14733	P14733	Lamin-B2;Lamin-B1	Lmnb2;Lmnb1	AYRKLLEGEEERLKLSPSPSSRITISRATSS;AYRKLLEGEEERLKLSPSPSSRVTVSRASSS	UID808
30.3493	30.5223	30.086	30.2019	29.736	29.826	29.6676	29.2261	30.2085	30.0898	29.9717	29.5985	S	2			___1	0.999915	1.50966e-22	246.42	195.39	221.9	-0.066548	25814000000	446	A0A0R4J0Q5;P21619	446;427	A0A0R4J0Q5	A0A0R4J0Q5	Lamin-B2	Lmnb2	GRGKRRRLETEDTSGSPSRASRVSSGSRLAQ	UID810
24.1708	23.93	24.257	24.4492	24.2764	24.6398	22.5884	22.9237	24.1942	24.8222	22.2633	22.2213	S	2			___1	0.999997	2.27987e-10	189.67	161.32	189.67	0.05973	526780000	275	A0A1L1STY4;A0A1L1SVG0;A0A0R4J0S7;Q8CGB3	275;280;282;280	A0A1L1STY4	A0A1L1STY4	Uveal autoantigen with coiled-coil domains and ankyrin repeats	Uaca	RELWRKGPPLQQRNLSHTQDEGSVKSTQREQ	UID811
22.4988	22.4725	22.3428	21.7688	23.442	22.965	21.7381	22.004	22.5419	22.687	22.3458	22.7743	S	2			___1	0.983624	0.0340704	53.237	20.908	46.069	0.29321	71063000	210	A0A0R4J0T2;Q504P2	210;210	A0A0R4J0T2	A0A0R4J0T2	C-type lectin domain family 12 member A	Clec12a	RKDRTQYPLSEKMFLSEESERSTDDIDKKYC	UID812
25.0374	25.0068	25.1251	25.3677	25.2303	25.1811	24.7809	24.7679	24.6394	24.9694	25.1875	25.1662	S	2			___1	1	4.76789e-10	202.65	184.52	118.77	0.57122	548770000	2	A0A0R4J0T2;Q504P2;D3YXD8	2;2;2	A0A0R4J0T2	A0A0R4J0T2	C-type lectin domain family 12 member A	Clec12a	______________MSEEIVYANLKIQDPDK	UID813
26.1143	26.1843	25.7644	26.0631	26.4997	26.7031	26.3811	26.397	26.0491	26.0855	25.9821	26.4832	S	2			___1	0.999999	3.73483e-25	257.15	248.56	217.82	-1.0178	3319800000	672	A0A0R4J0T4;Q5D0E0;O88351	672;672;672	A0A0R4J0T4	A0A0R4J0T4	Inhibitor of nuclear factor kappa-B kinase subunit beta	Ikbkb	LLKIACSKVRGPVSGSPDSMNVSRLSHPGQL	UID815
27.7256	26.9017	27.6039	27.7455	27.9864	28.3714	27.9957	28.0191	28.0578	27.9023	27.8061	28.2002	S	2			___1	0.999852	1.195e-110	411.59	398.46	399.86	0.6786	5765000000	331	A0A0R4J0T8;Q9D8S3	331;331	A0A0R4J0T8	A0A0R4J0T8	ADP-ribosylation factor GTPase-activating protein 3	Arfgap3	ISHSVTSDMQTIEQESPTLAKPRRKYQEDPE	UID816
29.0108	28.4108	28.9109	28.3624	28.8309	28.1852	28.6986	28.6573	28.558	28.0212	28.0401	28.4054	S	2			___1	1	7.45058e-142	482.67	471.28	424.29	0.47026	12851000000	226	A0A0R4J0U2;Q0VGB7;A0A0N4SV05	226;226;146	A0A0R4J0U2	A0A0R4J0U2	Serine/threonine-protein phosphatase 4 regulatory subunit 2	Ppp4r2	GHSDSSASESEVSLLSPVKNKHPDEDAVESE	UID817
22.7544	25.041	26.454	23.9569	25.6897	25.5478	21.9918	25.9638	25.0913	25.8099	25.8802	25.8514	S	2			___1	0.998075	3.55286e-12	186.15	176.62	186.15	-0.52342	725460000	159	A0A0R4J0U2;Q0VGB7	159;159	A0A0R4J0U2	A0A0R4J0U2	Serine/threonine-protein phosphatase 4 regulatory subunit 2	Ppp4r2	SNSLNRMNGVMFPGNSPNYTDRSNINGPGTP	UID818
22.9275	23.5707	22.9793	23.092	23.054	23.5993	23.5846	23.6163	23.3229	23.3479	23.0285	23.6949	S	2			___1	1	6.22917e-05	118.76	96.708	67.997	1.0564	184200000	607	A0A0R4J0U8;A2RSY6	607;607	A0A0R4J0U8	A0A0R4J0U8	TRMT1-like protein	Trmt1l	DDTTIDIYSAQGKRKSNEMAINLAKKQKTDA	UID819
28.0825	28.3186	28.0671	28.3876	27.8057	28.1639	27.8721	27.9434	27.6617	27.9896	28.3785	28.353	S	2			___1	0.999955	1.05381e-95	408.09	389.85	373.16	0.39894	8080800000	231	E9Q361;E9Q360;A0A0R4J0V1;Q8K2A7	231;231;231;231	E9Q361	E9Q361	Integrator complex subunit 10	Ints10	SENQHQGAQDTSDLMSPSKRSSQKYIIEGLT	UID820
25.1791	25.393	21.5278	24.7175	25.2676	25.39	25.1231	25.5281	25.4127	25.3417	25.4878	25.1189	S	2			___1	0.999565	8.6213e-08	136.14	111.21	113.43	-0.002143	759090000	382	E9Q361;E9Q360;A0A0R4J0V1;Q8K2A7	382;382;382;382	E9Q361	E9Q361	Integrator complex subunit 10	Ints10	HKKRKLAEGREKTMSSDDEECSAKGRNRHIV	UID822
25.1681	25.2361	25.3634	24.6575	24.5834	24.6364	24.881	21.9679	24.7051	24.1396	24.6976	24.31	S	2			___1	0.932389	0.0648415	41.338	14.953	41.338	-0.5407	583940000	295	E9QKQ5;A0A0R4J0V3;Q91ZP3	295;328;328	E9QKQ5	E9QKQ5	Phosphatidate phosphatase LPIN1	Lpin1	PQAAKSSSPHKMKESSPLGSRKTPDKMNFQA	UID823
21.4954	24.5082	24.5017	25.1113	22.6841	23.7472	22.0578	22.2727	22.4565	24.8342	24.6155	25.0315	S	2			___1	1	2.04377e-06	157.2	118.19	45.342	0.46449	915370000	134	A0A0R4J0V4;Q9QXM1	134;134	A0A0R4J0V4	A0A0R4J0V4	Junction-mediating and -regulatory protein	Jmy	PPRGPAGRGPESPLRSPARAKASPLRRSAES	UID827
26.4807	26.334	26.1408	26.7349	21.6313	21.0172	26.1936	26.5661	26.3619	26.3359	26.4979	26.5846	S	2			___1	0.957513	0.000138263	102.44	90.651	81.907	-1.4158	1559000000	58	A0A0R4J0V4;Q9QXM1	58;58	A0A0R4J0V4	A0A0R4J0V4	Junction-mediating and -regulatory protein	Jmy	AITCHNRTAQRQRSGSREQAGTPASDGSRGP	UID828
25.9249	25.6191	25.9465	25.9702	25.9405	25.5809	25.7187	25.5917	25.6929	25.6274	25.9383	25.7556	S	2			___1	1	4.3397e-06	137.89	116.16	137.89	0.39319	1090100000	108	A0A0R4J0V4;Q9QXM1	108;108	A0A0R4J0V4	A0A0R4J0V4	Junction-mediating and -regulatory protein	Jmy	RSPGPRKSQAWAEGGSPRSARSLKGDPPRGP	UID829
27.9136	28.1551	28.2133	28.1666	28.2299	28.2581	28.376	28.0408	22.6818	27.8356	27.6905	27.4198	S	3			___1	0.99602	2.5275e-15	158.64	156.35	158.64	0.25608	5655500000	1928	A0A0R4J0V5;P08775	1928;1966	A0A0R4J0V5	A0A0R4J0V5	DNA-directed RNA polymerase II subunit RPB1	Polr2a	SPTYSLTSPAISPDDSDEEN___________	UID830
26.3692	26.9312	26.7316	27.3885	26.538	26.6406	26.6285	26.6853	27.2457	26.8949	26.6509	26.9267	S	2			___1	0.999505	3.84234e-12	181.32	114.11	180.8	0.59093	4940400000	1875	A0A0R4J0V5;P08775	1875;1913	A0A0R4J0V5	A0A0R4J0V5	DNA-directed RNA polymerase II subunit RPB1	Polr2a	TSPVYTPTSPKYSPTSPTYSPTSPKYSPTSP	UID834
26.0415	25.8116	26.0294	26.0806	26.463	26.7148	26.4695	26.3182	26.6674	26.6211	26.6898	26.535	S	2			___1	0.999711	7.17521e-12	178	163.01	157.84	0.46029	1932400000	1840	A0A0R4J0V5;P08775	1840;1878	A0A0R4J0V5	A0A0R4J0V5	DNA-directed RNA polymerase II subunit RPB1	Polr2a	TSPKYSPTSPKYSPTSPTYSPTTPKYSPTSP	UID839
26.4727	25.5381	25.8658	25.6651	25.7745	25.6814	25.8142	26.0768	26.569	26.3099	25.9954	26.1504	S	3			___1	0.999892	8.07624e-21	200.4	167.44	184.19	0.47314	2108100000	1318	A0A0R4J0Y3;Q6DFV5;A2AAU5;A2AAU3	1318;1317;636;1317	A0A0R4J0Y3	A0A0R4J0Y3	Probable helicase with zinc finger domain	Helz	TEPKQVDLESNPQNRSPESRPGVVYSNTKFP	UID844
24.4785	24.3516	24.2249	24.7337	24.0935	24.2422	24.3758	24.0505	24.6845	24.1981	24.2877	23.9394	S	2			___1	0.999783	0.00944808	78.516	24.325	74.941	0.30194	463080000	1180	A0A0R4J0Y3;Q6DFV5;A2AAU5;A2AAU3	1180;1179;498;1179	A0A0R4J0Y3	A0A0R4J0Y3	Probable helicase with zinc finger domain	Helz	PPPPLGPHPNLGKSPSPVQRIDPHTGTSILY	UID845
22.5826	24.0187	21.8453	24.0402	22.5848	23.3656	22.8512	22.1588	23.8202	23.8192	23.5967	22.9395	S	2			___1	0.99999	1.19049e-26	211.13	198.51	211.13	-1.4983	298010000	466	A0A0R4J0Z1;P08003	466;463	A0A0R4J0Z1	A0A0R4J0Z1	Protein disulfide-isomerase A4	Pdia4	EEDYATEVKDLGLSESGEDVNAAILDESGKK	UID849
25.0512	26.0401	25.1648	25.5429	24.5861	24.5678	25.0168	25.043	25.5914	25.1082	25.3559	24.4657	S	2			___1	1	0.00186846	105.94	63.648	105.1	0.055831	1946300000	290	A0A0R4J100;Q8CIM5	290;290	A0A0R4J100	A0A0R4J100	G-protein coupled receptor 84	Gpr84	GGQGIRKAAQQIAERSLPEVHRKPRETAGAR	UID850
26.1587	26.4086	25.4483	27.026	26.1025	25.9951	26.8533	25.6842	26.371	25.4628	25.5522	25.1002	S	2			___1	1	2.17014e-28	200.99	183.85	165.3	0.10717	3703200000	221	A0A0R4J100;Q8CIM5	221;221	A0A0R4J100	A0A0R4J100	G-protein coupled receptor 84	Gpr84	KRAARALDQYGLHQASIRSHQVAGTQEAMPG	UID851
26.4628	26.0914	26.0365	26.4258	26.5641	25.6497	26.3506	26.5278	26.7853	25.7248	25.1987	25.6225	S	3			___1	1	1.37566e-48	277.35	268.5	248.43	0.10464	2818600000	224	A0A0R4J100;Q8CIM5	224;224	A0A0R4J100	A0A0R4J100	G-protein coupled receptor 84	Gpr84	ARALDQYGLHQASIRSHQVAGTQEAMPGHFQ	UID852
26.6064	27.0667	26.1124	27.7026	25.6565	25.2429	25.5372	25.6255	26.7056	26.1183	25.871	25.3785	S	4			___1	0.999562	2.42103e-60	317.17	308.56	244.1	0.28014	7220800000	243	A0A0R4J100;Q8CIM5	243;243	A0A0R4J100	A0A0R4J100	G-protein coupled receptor 84	Gpr84	AGTQEAMPGHFQELDSGVASRGPSEGISSEP	UID853
25.8092	26.0203	25.8658	26.3669	26.369	26.1456	26.1758	26.1837	26.2669	26.1414	26.1399	22.3753	S	3			___1	0.999984	8.17488e-36	245.83	239.49	200.9	0.66945	3327900000	256	A0A0R4J100;Q8CIM5	256;256	A0A0R4J100	A0A0R4J100	G-protein coupled receptor 84	Gpr84	LDSGVASRGPSEGISSEPVSAATTQTLEGDS	UID856
25.2788	22.7051	25.0547	23.3308	25.2598	25.0542	24.68	23.4338	25.0683	24.4573	24.5315	24.9505	S	3			___1	0.997394	9.10385e-21	190.73	173.55	190.73	-0.12012	438680000	260	A0A0R4J100;Q8CIM5	260;260	A0A0R4J100	A0A0R4J100	G-protein coupled receptor 84	Gpr84	VASRGPSEGISSEPVSAATTQTLEGDSSEAG	UID857
29.261	29.096	29.5184	29.3724	28.8111	28.6215	29.2566	29.0715	29.509	22.9866	28.864	28.5551	S	3			___1	1	3.29973e-172	466.71	459.68	291.18	-0.88464	14358000000	271	A0A0R4J100;Q8CIM5	271;271	A0A0R4J100	A0A0R4J100	G-protein coupled receptor 84	Gpr84	SEPVSAATTQTLEGDSSEAGGQGIRKAAQQI	UID858
24.5772	25.1198	24.993	25.6354	24.6983	25.838	25.1135	24.9019	25.1923	23.9548	23.8158	24.3625	S	3			___1	1	1.78299e-79	338.17	317.62	291.18	-0.88464	5596300000	272	A0A0R4J100;Q8CIM5	272;272	A0A0R4J100	A0A0R4J100	G-protein coupled receptor 84	Gpr84	EPVSAATTQTLEGDSSEAGGQGIRKAAQQIA	UID859
25.6591	25.5133	25.6839	25.5808	26.0178	26.2556	26.1747	26.3414	25.9742	25.9288	25.6313	25.6395	S	2			___1	0.999998	0.00231405	96.009	58.855	96.009	0.19855	990680000	383	A0A0R4J100;Q8CIM5	383;383	A0A0R4J100	A0A0R4J100	G-protein coupled receptor 84	Gpr84	VLYAAMNRQFRHAYGSILKRGPQSFRRFH__	UID860
27.4607	22.0923	27.8825	27.5444	27.5188	27.8306	21.7273	27.1272	28.2441	27.8177	27.5516	27.2031	S	3			___1	1	0.00487165	89.08	21.182	23.012	-0.86386	3583800000	391	A0A0R4J100;Q8CIM5	391;391	A0A0R4J100	A0A0R4J100	G-protein coupled receptor 84	Gpr84	QFRHAYGSILKRGPQSFRRFH__________	UID861
24.9116	24.7627	24.7268	25.0435	21.5833	24.994	23.2226	22.526	24.3122	24.4792	24.4577	24.7419	S	3			___1	0.974435	2.56085e-21	197.7	190.19	192.89	0.35787	497080000	130	A0A0R4J1K4;A0A0R4J1K9;A0A0R4J101;P13808	130;135;144;144	A0A0R4J1K4	A0A0R4J1K4	Anion exchange protein 2	Slc4a2	EASEAEGFRAPPQQPSPATTPSAVQFFLQED	UID862
24.4806	24.765	24.549	23.88	21.4636	23.0094	21.7623	21.7792	21.9902	23.011	22.0528	22.2624	S	3			___1	0.920075	1.26545e-11	160.88	140.63	115.72	-0.54309	2712100000	156	A0A0R4J1K4;A0A0R4J1K9;A0A0R4J101;P13808	156;161;170;170	A0A0R4J1K4	A0A0R4J1K4	Anion exchange protein 2	Slc4a2	FLQEDEGAERKPERTSPSPPTQTPHQEAAPR	UID863
22.0831	23.4235	21.862	24.8389	24.3033	25.102	24.5391	24.6916	24.6341	24.9708	24.6618	24.694	S	3			___1	0.999273	2.24986e-06	118.23	109.37	84.159	-0.34943	3128000000	158	A0A0R4J1K4;A0A0R4J1K9;A0A0R4J101;P13808	158;163;172;172	A0A0R4J1K4	A0A0R4J1K4	Anion exchange protein 2	Slc4a2	QEDEGAERKPERTSPSPPTQTPHQEAAPRAS	UID864
22.067	25.1899	25.5712	25.1422	25.9859	25.0918	24.6706	25.3124	24.6693	24.8359	25.5257	25.784	S	4			___1	1	1.71064e-28	206.52	203.17	206.52	0.36574	11546000000	425	A0A0R4J1K4;A0A0R4J1K9;A0A0R4J101;P13808	425;430;439;439	A0A0R4J1K4	A0A0R4J1K4	Anion exchange protein 2	Slc4a2	SHPSDEKEFSFPRNISAGSLGSLLGHHHAQG	UID865
27.0541	27.9745	26.376	27.3782	26.0709	26.2487	25.896	27.4275	27.4316	26.1018	26.057	26.6044	S	2			___1	0.999999	5.02503e-23	264.37	235.99	231.62	-0.31586	2759300000	323	A0A0R4J104;P98078;E9QL31;F6TQN9	323;323;302;191	A0A0R4J104	A0A0R4J104	Disabled homolog 2	Dab2	PSSFDSLTSPDQKKASLSSSSTPQSKGPLNG	UID873
28.0237	27.9565	27.7871	22.5062	22.7512	27.7228	22.4416	28.22	27.9479	27.6344	27.1801	27.2033	S	2			___1	0.998892	1.52618e-13	218	195.61	177.07	-1.079	6281300000	325	A0A0R4J104;P98078;E9QL31;F6TQN9	325;325;304;193	A0A0R4J104	A0A0R4J104	Disabled homolog 2	Dab2	SFDSLTSPDQKKASLSSSSTPQSKGPLNGDT	UID874
23.2542	22.9392	23.4699	22.7651	24.1446	23.8986	23.6541	23.5758	22.3173	23.2691	23.4167	23.4462	S	3			___1	0.731355	7.28364e-05	82.126	74.544	82.126	0.57429	196830000	316	A0A0R4J104;P98078;E9QL31;F6TQN9	316;316;295;184	A0A0R4J104	A0A0R4J104	Disabled homolog 2	Dab2	AQPDQSAPSSFDSLTSPDQKKASLSSSSTPQ	UID878
26.9018	26.803	26.3829	27.4405	26.6706	26.7657	26.5476	26.6458	26.899	26.7742	26.6357	26.6016	S	2			___1	0.999575	1.4953e-88	374.59	356.6	280.81	-1.0487	48494000000	227	A0A0R4J104;P98078	227;227	A0A0R4J104	A0A0R4J104	Disabled homolog 2	Dab2	QMDLFGDMSTPPDLNSPTESKDILLVDLNSE	UID883
26.9264	26.8965	26.8904	27.5356	26.7161	27.5706	26.8971	27.0876	27.6445	27.2663	27.0483	27.3391	S	2			___1	1	3.93735e-30	288.22	269.55	247.7	-0.22584	2943700000	727	A0A0R4J104;P98078;E9QL31;F6TQN9;E9PX84;Q3TRE6	727;727;706;595;488;509	A0A0R4J104	A0A0R4J104	Disabled homolog 2	Dab2	PPKPAPRQGVLLGTKSADNSLENPFSKGFSS	UID885
22.1586	22.0045	22.8414	22.5996	23.3503	22.5806	22.1974	22.686	22.8036	22.2062	22.6975	23.332	S	2			___1	0.999958	0.00146959	76.378	60.863	76.378	-1.0447	111240000	731	A0A0R4J104;P98078;E9QL31;F6TQN9;E9PX84;Q3TRE6	731;731;710;599;492;513	A0A0R4J104	A0A0R4J104	Disabled homolog 2	Dab2	APRQGVLLGTKSADNSLENPFSKGFSSSNPS	UID886
24.9054	24.948	24.5094	24.7618	24.577	24.6662	24.6584	24.5669	25.0896	24.9463	24.8522	24.8024	S	2			___1	0.996976	1.60786e-06	118.9	107.44	102.65	0.37073	543700000	2	A0A0R4J104;P98078;E9QL31;E9PX84;Q3TRE6;Q9DCE6;E0CXT5;E0CYJ2;E0CZ53	2;2;2;2;2;2;2;2;2	A0A0R4J104	A0A0R4J104	Disabled homolog 2	Dab2	______________MSNEVETSTTNGQPDQQ	UID887
27.6199	29.0959	27.8536	29.8942	28.6814	22.844	27.2543	27.2007	29.9239	22.3149	27.0716	21.7476	S	3			___1	0.819736	1.57045e-16	153.66	151.43	153.66	-0.63672	14528000000	468	A0A0R4J104;P98078;E9QL31;F6TQN9;E9PX84;Q3TRE6	468;468;447;336;229;250	A0A0R4J104	A0A0R4J104	Disabled homolog 2	Dab2	LLASDIFASEPPGQMSPTGQPAVPQSNFLDL	UID891
27.3409	27.5582	27.2908	27.1637	27.1814	27.2773	26.8318	26.8483	26.8389	26.9451	27.008	27.0712	S	2			___1	0.94638	3.23677e-08	154.19	134.66	115.63	0.12511	7835200000	394	A0A0R4J104;P98078;E9QL31;F6TQN9	394;394;373;262	A0A0R4J104	A0A0R4J104	Disabled homolog 2	Dab2	NGVSEREQNGFHIKSSPNPFVGSPPKGLSVP	UID893
30.4608	30.9196	30.8713	31.1767	30.9403	30.6113	30.9325	31.045	31.1182	30.904	31.0398	30.7934	S	2			___1	1	2.15516e-08	157.82	149.02	118.52	0.10679	45871000000	401	A0A0R4J104;P98078;E9QL31;F6TQN9	401;401;380;269	A0A0R4J104	A0A0R4J104	Disabled homolog 2	Dab2	QNGFHIKSSPNPFVGSPPKGLSVPNGVKQDL	UID894
22.1701	28.3999	21.7089	27.9342	27.2799	27.2984	27.3213	22.6982	22.4895	27.3561	22.4577	21.944	S	2			___1	1	9.15135e-36	264.57	257.74	149.14	-0.19415	5260400000	480	Z4YKC4;A0A0R4J112;A2AMI6;A2AMI2;A0A0N4SVL0;Q80XI3	477;488;480;470;653;470	Z4YKC4;A2AMI6	A2AMI6	Eukaryotic translation initiation factor 4 gamma 3	Eif4g3	TCLSKDAKEMQDKAESESDGQAEETADPQSL	UID897
25.1162	24.4427	25.0474	24.2694	25.0268	24.7796	24.9285	21.4092	24.7659	25.0346	24.8469	24.9492	S	2			___1	1	5.64181e-69	335.68	322.79	149.14	-0.19415	3445200000	482	Z4YKC4;A0A0R4J112;A2AMI6;A2AMI2;A0A0N4SVL0;Q80XI3	479;490;482;472;655;472	Z4YKC4;A2AMI6	A2AMI6	Eukaryotic translation initiation factor 4 gamma 3	Eif4g3	LSKDAKEMQDKAESESDGQAEETADPQSLHS	UID898
23.1387	23.2911	23.002	23.7853	24.1944	22.3187	23.0418	21.8526	23.7521	23.4692	23.6091	22.4382	S	2			___1	0.667218	3.57073e-06	110.83	94.523	110.83	0.13004	171040000	1095	Z4YKC4;A0A0R4J112;A2AMI7	1095;1106;530	Z4YKC4	Z4YKC4		Eif4g3	GSSGGAKASESAPSGSPSATPLEFDSRRALT	UID899
28.1	28.2871	28.1732	28.2243	28.1263	28.2623	28.0017	28.0082	28.0833	28.2571	28.137	28.3289	S	2			___1	0.999696	1.71975e-31	223.67	211.26	127.79	-0.04901	7644300000	277	Z4YKC4;A0A0R4J112;A2AMI6;A2AMI2;A0A0N4SVL0;Q80XI3	274;285;277;267;450;267	Z4YKC4;A2AMI6	A2AMI6	Eukaryotic translation initiation factor 4 gamma 3	Eif4g3	ETAAGEPTPEPPRTSSPTSLPPLARSSLPSP	UID902
23.1362	25.9778	23.1688	22.589	22.9856	22.658	23.5541	22.7752	22.5296	22.1801	22.9268	23.1159	S	3			___1	0.966272	0.00715188	63.488	58.517	63.488	0.47288	226100000	240	Z4YKC4;A0A0R4J112;A2AMI6;A2AMI2;A0A0N4SVL0;Q80XI3	237;248;240;230;413;230	Z4YKC4;A2AMI6	A2AMI6	Eukaryotic translation initiation factor 4 gamma 3	Eif4g3	DQKQEEKPKPDPVFQSPSTVLRLVLSGEKKE	UID903
24.6645	24.604	24.7038	21.5008	25.0598	25.5882	25.5802	24.4424	21.5295	22.5251	25.0506	25.2432	S	2			___1	1	7.74059e-05	113.24	58.98	92.856	0.46944	647380000	446	Z4YKC4;A0A0R4J112;A2AMI6;A2AMI2;A0A0N4SVL0;Q80XI3	443;454;446;436;619;436	Z4YKC4;A2AMI6	A2AMI6	Eukaryotic translation initiation factor 4 gamma 3	Eif4g3	SPPCPPVVLSAAIARSPAVATEVQRVADEGE	UID904
24.8059	23.6919	24.823	23.5656	24.944	25.0261	24.7185	24.9221	23.3757	24.8378	24.8126	25.0014	S	2			___1	0.999884	5.59707e-27	223.11	200.86	181.43	1.2028	776720000	291	Z4YKC4;A0A0R4J112;A2AMI6;A2AMI2;A0A0N4SVL0;Q80XI3	288;299;291;281;464;281	Z4YKC4;A2AMI6	A2AMI6	Eukaryotic translation initiation factor 4 gamma 3	Eif4g3	SSPTSLPPLARSSLPSPMSAALSSQPLFTAE	UID907
26.1832	26.2732	26.4046	26.5727	25.9791	26.3288	26.0261	25.8565	26.2966	26.287	26.6918	26.1781	S	3			___1	0.999995	2.49108e-29	234.4	220.78	234.4	0.38349	1712900000	379	A0A0R4J124;O54781	379;378	A0A0R4J124	A0A0R4J124	SRSF protein kinase 2;SRSF protein kinase 2 N-terminal;SRSF protein kinase 2 C-terminal	Srpk2	DVEQELANLDPTWVESPKANGHIENGPFSLE	UID909
29.6661	30.1309	29.3563	22.9707	29.2932	29.056	28.9668	29.1058	22.1675	22.5062	22.8814	29.2251	S	2			___1	0.99916	4.65204e-10	189.32	171.42	189.32	-0.41445	14083000000	10	A0A0R4J124;O54781;A0A0G2JEI1;A0A0G2JDT6;A0A0G2JDY2	10;10;10;10;10	A0A0R4J124	A0A0R4J124	SRSF protein kinase 2;SRSF protein kinase 2 N-terminal;SRSF protein kinase 2 C-terminal	Srpk2	______MSVNSEKSSSSERPEPQQKAPLVPP	UID910
25.2578	24.4509	24.9649	24.9513	24.3395	22.8375	22.446	21.8928	24.0176	23.141	23.7959	21.6542	S	4			___1	0.6242	3.39871e-45	264.96	258.43	223.96	0.37262	428520000	477	A0A0R4J124;O54781	477;476	A0A0R4J124	A0A0R4J124	SRSF protein kinase 2;SRSF protein kinase 2 N-terminal;SRSF protein kinase 2 C-terminal	Srpk2	GSVISEGSPLTEQEESSPSHDRSRTVSASST	UID911
24.929	25.1671	22.3684	25.1977	24.8451	24.4921	21.5987	22.4337	24.9433	24.6908	24.6668	22.1219	S	3			___1	0.675347	3.39761e-82	333.39	326.09	272.2	0.85617	446970000	478	A0A0R4J124;O54781	478;477	A0A0R4J124	A0A0R4J124	SRSF protein kinase 2;SRSF protein kinase 2 N-terminal;SRSF protein kinase 2 C-terminal	Srpk2	SVISEGSPLTEQEESSPSHDRSRTVSASSTG	UID912
26.2847	21.4815	26.3896	26.4561	26.4	26.2557	22.0345	26.4642	22.2716	21.5588	26.098	26.1054	S	2			___1	0.898755	7.16959e-08	141	104.71	119.45	0.33733	2193200000	491	A0A0R4J124;O54781	491;490	A0A0R4J124	A0A0R4J124	SRSF protein kinase 2;SRSF protein kinase 2 N-terminal;SRSF protein kinase 2 C-terminal	Srpk2	ESSPSHDRSRTVSASSTGDLPKTKTRAADLL	UID915
25.9308	26.2148	25.2613	26.9847	24.8129	24.0014	24.5592	24.7851	26.0617	25.0649	24.9714	25.067	S	2			___1	0.999761	2.01928e-08	156.29	142.28	148.24	-0.050905	8502100000	1287	Z4YLI8;A0A0R4J140;Q5SW19	1287;1338;1300	Z4YLI8	Z4YLI8	Clustered mitochondria protein homolog	Cluh	PEPEPEPERAVEDMGSPQTAKEGPSSLNLQG	UID916
22.0178	23.8303	23.3378	23.5124	22.1511	23.5491	23.2384	23.3731	24.0135	23.3001	23.8899	23.3777	S	3			___1	0.997669	3.53818e-13	162.19	158.35	162.19	0.24498	275380000	58	A0A0R4J1I5;D3Z726;A0A0R4J161;Q9DBY0	58;58;58;58	A0A0R4J1I5	A0A0R4J1I5	Forkhead box protein P4	Foxp4	GRDASGREAASGGADSNGEMSPAELLHFQQQ	UID917
24.5071	24.725	24.5884	24.4459	24.8471	25.1248	25.1341	25.0316	24.4503	24.7511	24.7719	24.9566	S	2			___1	0.998612	4.06381e-05	126.71	86.772	113.42	-0.13503	591430000	547	A0A0R4J1I5;D3Z726;A0A0R4J161;Q9DBY0	547;557;559;546	A0A0R4J1I5	A0A0R4J1I5	Forkhead box protein P4	Foxp4	DEREYQKRRPPKMTGSPTLVKNMISGLSYGA	UID918
25.8825	26.6703	21.8355	27.305	26.3569	26.1449	26.1264	26.5448	26.4551	26.066	25.3871	25.4015	S	4			___1	0.83396	3.59433e-15	186.86	172.64	138.8	-0.52287	2488300000	297	A0A0R4J1I5;D3Z726;A0A0R4J161;Q9DBY0	297;295;297;296	A0A0R4J1I5	A0A0R4J1I5	Forkhead box protein P4	Foxp4	PLPNGQPTVLTSRRDSSSHEETPSSHPLYGH	UID919
25.6276	25.9029	26.0045	25.885	25.8278	26.0919	25.3588	23.0148	25.977	23.1541	25.7554	25.5324	S	3			___1	0.995946	6.71437e-40	259.57	251.28	201.39	-0.12521	16038000000	610	A0A0R4J170;Q3TKT4;G3UX35	610;610;415	A0A0R4J170	A0A0R4J170	Transcription activator BRG1	Smarca4	QTPAIGPDGEPLDETSQMSDLPVKVIHVESG	UID920
23.9406	24.1843	23.5368	24.949	23.9165	23.7824	23.8495	24.0931	24.2113	24.008	23.6295	23.752	S	2			___1	0.982247	2.97679e-19	226.67	216.13	226.67	-0.49461	464670000	1391	A0A0R4J170;Q3TKT4;G3UX35	1391;1388;1229	A0A0R4J170	A0A0R4J170	Transcription activator BRG1	Smarca4	QKKSSRKRKRDSEAGSSTPTTSTRSRDKDEE	UID922
23.9144	24.1506	24.042	24.0549	23.7241	24.001	23.7589	24.1666	24.377	23.3965	23.6437	24.6383	S	2			___1	0.970616	3.95747e-06	140.31	103.96	130.61	0.83792	391100000	1349	A0A0R4J170;Q3TKT4;G3UX35	1349;1349;1187	A0A0R4J170	A0A0R4J170	Transcription activator BRG1	Smarca4	FGRGSRHRKEVDYSDSLTEKQWLKTLKAIEE	UID923
26.6756	26.7923	26.8001	26.8179	26.6407	26.7715	26.5417	26.7167	26.9776	26.8753	27.0239	26.8909	S	2			___1	1	1.1317e-12	187.07	170.45	88.163	0.10075	3871400000	1422	A0A0R4J170;Q3TKT4	1422;1419	A0A0R4J170	A0A0R4J170	Transcription activator BRG1	Smarca4	SKKQKKRGRPPAEKLSPNPPNLTKKMKKIVD	UID924
25.9576	26.4231	25.9247	26.5653	26.1811	21.9111	25.8102	26.2831	26.326	25.5974	26.0888	25.8367	S	2			___1	1	7.93875e-17	195.25	185.86	195.25	0.00047416	4405900000	695	A0A0R4J170;Q3TKT4;G3UX35	695;695;500	A0A0R4J170	A0A0R4J170	Transcription activator BRG1	Smarca4	PTLPVEEKKKIPDPDSDDVSEVDARHIIENA	UID925
23.7622	24.5172	24.4839	24.4368	24.9631	25.1132	24.3229	24.3162	24.0705	24.0211	23.8141	24.3143	S	2			___1	1	7.93875e-17	195.25	185.86	195.25	0.00047416	3786700000	699	A0A0R4J170;Q3TKT4;G3UX35	699;699;504	A0A0R4J170	A0A0R4J170	Transcription activator BRG1	Smarca4	VEEKKKIPDPDSDDVSEVDARHIIENAKQDV	UID926
26.1392	26.6393	26.8419	26.9675	26.3482	26.7737	26.451	26.3883	26.3828	26.315	26.022	26.2172	S	3			___1	1	3.27491e-25	235.92	230.8	235.92	0.19684	3711300000	7	A0A0R4J172	7	A0A0R4J172	A0A0R4J172			_________MEADAVSEAEAMAEERPPRLVD	UID927
22.693	23.8403	23.5678	23.5909	23.9888	24.2741	23.2156	23.8302	23.7038	24.0234	23.235	23.4668	S	2			___1	0.999964	0.00673816	82.831	50.876	76.282	-0.0556	292590000	1220	A0A0R4J172;Q3U1Y4	1220;1209	A0A0R4J172	A0A0R4J172	DENN domain-containing protein 4B	Dennd4b	PLLSVQTLDSRPSAPSPKSSLAGASGCKDAP	UID928
28.1444	28.3072	27.8838	28.1528	27.8978	27.9762	27.6792	27.4633	28.2628	28.0728	27.8537	27.539	S	2			___1	0.999912	0.000441198	105.2	86.247	93.839	-0.040855	6819200000	743	A0A0R4J172;Q3U1Y4	743;732	A0A0R4J172	A0A0R4J172	DENN domain-containing protein 4B	Dennd4b	PQEQQGALPVPGPSRSAPSSPAPRRTKQEMK	UID929
23.878	24.3208	24.0677	22.7471	22.5126	22.7732	22.5815	23.391	21.5311	22.5761	22.2707	23.8633	S	2			___1	0.96937	0.000952457	93.345	64.387	93.345	0.085247	887120000	747	A0A0R4J172;Q3U1Y4	747;736	A0A0R4J172	A0A0R4J172	DENN domain-containing protein 4B	Dennd4b	QGALPVPGPSRSAPSSPAPRRTKQEMKVAQR	UID930
26.1952	25.3234	26.4301	25.9432	26.2596	26.2316	26.5717	25.853	25.3007	25.7521	25.6906	25.6686	S	3			___1	0.99666	1.72848e-10	153.2	99.647	111.83	-0.053172	1517700000	962	A0A0R4J172;Q3U1Y4;F6RXE7	962;951;90	A0A0R4J172	A0A0R4J172	DENN domain-containing protein 4B	Dennd4b	QRQTTWAGRSLREPSSPMGRLVKSGSLGSAR	UID932
24.4575	24.7335	23.8064	24.9223	24.5529	24.5359	23.6795	22.604	25.3301	24.4306	24.3074	23.4677	S	2			___1	1	9.40503e-07	123.43	112.01	98.292	0.97471	447780000	103	A0A0R4J175;Q3UQU0	103;103	A0A0R4J175	A0A0R4J175	Bromodomain-containing protein 9	Brd9	RKEEKKRKREKEHCDSEGEADAFDPGKKVEV	UID933
27.0062	27.1204	26.9056	27.0076	27.1849	27.2537	27.0504	27.1184	27.0977	27.319	26.9825	27.1014	S	3			___1	1	1.77613e-49	286.51	277.32	118.62	0.96106	3284600000	588	A0A0R4J175;Q3UQU0	588;587	A0A0R4J175	A0A0R4J175	Bromodomain-containing protein 9	Brd9	GEQPDVAHDPYEFLQSPEPAAPAKN______	UID934
24.3493	25.5053	25.1436	23.0758	25.0672	25.6714	25.9637	25.3913	25.4538	25.6388	25.0307	25.7455	S	5			___1	0.882039	1.39157e-08	118.63	108.5	118.63	1.3349	763820000	56	A0A0R4J175;Q3UQU0	56;56	A0A0R4J175	A0A0R4J175	Bromodomain-containing protein 9	Brd9	ELSGSGHDSSYYDDRSDHERERHREKKKKKK	UID935
23.4381	22.4768	21.497	24.1844	23.8161	22.8894	23.4898	23.672	23.4645	23.5204	23.5064	23.6448	S	2			___1	1	0.000732031	85.006	44.065	35.118	-0.023773	267350000	518	A0A0R4J187;P23475	518;518	A0A0R4J187	A0A0R4J187	X-ray repair cross-complementing protein 6	Xrcc6	DLTLPKVEAIKKRLGSLADEFKELVYPPGYN	UID936
26.5846	26.7694	26.7544	26.5285	26.9421	27.022	27.1565	26.5942	26.3071	26.4923	26.5067	26.8207	S	2			___1	0.999999	4.49039e-22	258.7	258.7	225.7	-0.19621	5341000000	35	F6YB25;A0A0R4J195;Q9CSU0	35;134;134	F6YB25	F6YB25	Regulation of nuclear pre-mRNA domain-containing protein 1B	Rprd1b	GEFIQQLKLSMEDSKSPPPKAEEKKSLKRTF	UID938
28.8853	28.4388	28.7464	29.1328	29.1711	29.3453	29.1409	29.4609	29.1046	28.3846	29.1446	28.5592	S	3			___1	0.999996	4.6573e-80	344.66	339.11	344.66	-0.73743	40210000000	66	F6YB25;A0A0R4J195;Q9CSU0	66;165;166	F6YB25	F6YB25	Regulation of nuclear pre-mRNA domain-containing protein 1B	Rprd1b	QQIQEEEDDDYPGSYSPQDPSAGPLLTEELI	UID940
25.7129	25.3593	25.5635	26.0856	21.562	26.5306	21.5094	25.748	25.9006	25.8494	25.296	26.0226	S	2			___1	0.999997	1.03659e-11	195.5	162.27	173.77	-0.088221	1343400000	115	A0A0R4J196;F6WNT4;F8WH31;E9PUD1	115;115;115;115	A0A0R4J196	A0A0R4J196		Spag9	HTSLKDELSDISQGGSKATTPASTANSDVSA	UID941
25.3384	25.4704	24.9479	25.4486	24.7374	24.9196	24.6137	24.8273	25.1378	24.7253	24.4007	24.419	S	2			___1	0.965977	4.45007e-25	240.42	224.87	240.42	0.084435	617330000	649	A0A0R4J196;F6WNT4;F8WH31;E9PUD1;Z4YMB8;F6SH61;Q58A65	656;449;661;661;380;649;813	A0A0R4J196;F6SH61	F6SH61	C-Jun-amino-terminal kinase-interacting protein 4	Spag9	VPGARETDYPAGEELSESGQVDKASLCGSMT	UID943
25.7215	25.9781	25.3521	25.5839	25.961	25.8809	25.7344	25.5898	26.0181	25.9732	26.0107	25.4618	S	2			___1	0.999985	1.2813e-42	315.23	295.83	315.23	-0.22013	12431000000	566	A0A0R4J196;F6WNT4;F8WH31;E9PUD1;Z4YMB8;F6SH61;Q58A65	573;366;578;578;297;566;730	A0A0R4J196;F6SH61	F6SH61	C-Jun-amino-terminal kinase-interacting protein 4	Spag9	DIAGLDTEGSKQRSASQSSLDKLDQELKEQQ	UID950
23.6933	24.117	24.032	24.0762	24.0036	24.5736	24.5015	24.1425	22.8943	23.6014	24.0276	23.6384	S	2			___1	1	4.8661e-08	137.86	133.59	110.26	0.37344	730080000	297	A0A0R4J199;Q08EC4	297;297	A0A0R4J199	A0A0R4J199	Cas scaffolding protein family member 4	Cass4	VALSPQLGNTVQRKNSLPEEPTYAFPTSRDP	UID953
27.4321	27.6903	27.0899	21.4758	22.0059	22.1789	21.0503	22.0972	27.29	27.0873	22.9921	20.8474	S	2			___1	0.958251	4.81598e-22	206.85	190.87	108.23	-0.30029	5363100000	78	A0A0R4J1A7;Q62431;D3YVQ2	78;78;78	A0A0R4J1A7	A0A0R4J1A7	AT-rich interactive domain-containing protein 3A	Arid3a	LAAMRAAAAGLGHPSSPGGSEDGPPISGDED	UID955
27.9014	27.9321	27.9126	27.8432	28.4436	28.4668	27.7212	27.9798	28.0255	28.1339	27.9759	27.8488	S	2			___1	1	7.41096e-40	303.96	269.63	261.17	-0.30696	8021700000	127	A0A0R4J1A7;Q62431	127;127	A0A0R4J1A7	A0A0R4J1A7	AT-rich interactive domain-containing protein 3A	Arid3a	GAGHAEGDRHLMDVGSDDDDTKSKWEEQELE	UID958
22.222	21.737	21.9996	21.6804	22.2409	22.1567	22.2994	21.6893	22.9446	21.9869	22.0366	22.2663	S	2			___1	0.992362	0.00962	64.313	47.963	48.467	-0.16684	46646000	293	A0A0R4J1A9;Q8VC66	293;293	A0A0R4J1A9	A0A0R4J1A9	Afadin- and alpha-actinin-binding protein	Ssx2ip	KKVLQQMKKEMISLLSPQKKKPRERAEDGTG	UID960
25.9601	26.2826	26.1554	26.5479	26.1288	26.5423	26.1938	26.1973	26.399	26.3803	26.4082	26.3534	S	2			___1	1	2.00549e-05	157.28	133.19	146.9	0.069554	1762700000	169	A0A0R4J1B6;Q6PAL8	169;193	A0A0R4J1B6	A0A0R4J1B6	DENN domain-containing protein 5A	Dennd5a	EDGEGIPGTKLQRFNSYDISRDTLYVSKCIC	UID961
21.5773	22.7867	22.4164	22.7389	22.4649	21.9697	22.9354	21.9945	21.8048	21.6734	22.117	22.6005	S	2			___1	0.997011	0.0443959	58.32	39.648	58.32	-1.0029	79937000	1072	A0A0R4J1B6;Q6PAL8	1072;1096	A0A0R4J1B6	A0A0R4J1B6	DENN domain-containing protein 5A	Dennd5a	PLQQSPSVIRRLVTISPNNKPKLNTGQIQES	UID962
24.2226	24.5057	24.2963	24.4584	24.3255	24.1719	23.7946	24.6829	24.5455	24.4831	24.4617	24.035	S	2			___1	0.994431	1.52036e-16	204.67	192.09	171.14	0.026464	3056700000	1061	A0A0R4J1B6;Q6PAL8	1061;1085	A0A0R4J1B6	A0A0R4J1B6	DENN domain-containing protein 5A	Dennd5a	PEVDERPCRTPPLQQSPSVIRRLVTISPNNK	UID963
25.9108	24.9921	24.9645	24.3878	24.2337	24.4214	24.5861	25.1853	24.8289	24.861	21.2543	21.9948	S	2			___1	0.999994	6.79749e-06	115.42	102.09	115.42	0.12638	548100000	400	A0A0R4J1D5;O70374;F6WYU8	400;400;106	A0A0R4J1D5	A0A0R4J1D5	Protein CBFA2T2	Cbfa2t2	TELRKTGTELVSRQHSPGSTDSLSNDSQREF	UID964
23.6254	24.2405	23.9035	23.6547	23.858	23.5203	23.3962	23.9224	21.9424	21.6451	23.8456	23.8886	S	2			___1	1	0.000317857	91.401	68.328	91.401	0.065448	192020000	24	A0A0R4J1D5;O70374;F6QMQ3;Q3UGB2	24;24;82;24	A0A0R4J1D5	A0A0R4J1D5	Protein CBFA2T2	Cbfa2t2	AFQLGCEKRVPAMPGSPVEVKIQSRSSPPIM	UID965
26.3893	26.2568	26.4712	26.1027	26.7098	26.4584	25.8456	26.4221	26.2554	26.3165	25.9236	25.8892	S	3			___1	1	2.52385e-13	178.11	154.82	150.06	0.031363	3185900000	30	A0A0R4J1F2;Q3U4P5;Q61144	30;30;30	A0A0R4J1F2	A0A0R4J1F2	Presenilin;Presenilin-2;Presenilin-2 NTF subunit;Presenilin-2 CTF subunit	Psen2	DERTSLMSAESPTSRSCQEGRPGPEDGESTA	UID966
24.9097	25.3736	25.547	25.1141	25.2798	21.781	23.4327	22.02	25.2821	25.47	25.374	25.3796	S	2			___1	0.997627	8.35199e-12	192.85	140.33	192.85	-0.27016	1266600000	25	A0A0R4J1F2;Q3U4P5;Q61144;D3Z0X1	25;25;25;25	A0A0R4J1F2	A0A0R4J1F2	Presenilin;Presenilin-2;Presenilin-2 NTF subunit;Presenilin-2 CTF subunit	Psen2	EEEVCDERTSLMSAESPTSRSCQEGRPGPED	UID968
25.708	25.766	25.674	25.8081	25.8016	25.7808	25.5258	25.4759	25.8995	25.8112	25.7771	25.5414	S	2			___1	0.999978	8.30866e-63	345.28	328.13	340.99	-0.31236	1551800000	1156	A2AGR1;A2AGQ3;A2AGQ2;A0A0R4J1F4;A2AGQ8;A2AGQ7;A2AGQ9;A2AGR0;A2AGQ5;A2AGQ6;E9QN47;A2AGQ4;Q80U28	1156;1156;1181;1218;1177;1200;1201;1237;1220;1196;1218;1238;1237	A2AGR1	A2AGR1	MAP kinase-activating death domain protein	Madd	GGEGSAHLASSRATLSDSEIETNSATSAIFG	UID971
24.432	24.7975	24.9514	25.706	24.9364	25.0854	24.2675	24.5276	24.9701	24.5224	24.3808	24.6477	S	2			___1	0.986542	3.65284e-16	229.15	166.69	222.88	-0.36954	1748200000	995	A2AGR1;A2AGQ3;A2AGQ2;A0A0R4J1F4;A2AGQ8;A2AGQ7;A2AGQ9;A2AGR0;A2AGQ5;A2AGQ6;E9QN47;A2AGQ4;Q80U28;A6PWP8	995;995;1019;1038;1015;1038;1039;1058;1058;1038;1038;1058;1058;1038	A2AGR1	A2AGR1	MAP kinase-activating death domain protein	Madd	AQTHYYSKEPDKRKRSPTENVNTPVGKDPGL	UID972
27.6865	27.5748	27.2749	27.9296	27.2067	27.1549	27.6997	21.4545	27.8935	27.4699	27.3627	27.3301	S	2			___1	0.999999	2.09174e-12	213.73	175.94	191.63	-1.8851	4234600000	776	A2AGR1;A2AGQ3;A2AGQ2;A0A0R4J1F4;A2AGQ8;A2AGQ7;A2AGQ9;A2AGR0;A2AGQ5;A2AGQ6;E9QN47;A2AGQ4;Q80U28;A6PWP8	776;776;800;819;776;819;800;819;819;819;819;819;819;819	A2AGR1	A2AGR1	MAP kinase-activating death domain protein	Madd	AQKLLRPNSLKLASDSDAESDSRASSPNSTV	UID973
24.4056	25.11	24.5584	25.4729	23.8647	24.2836	23.9901	24.6553	25.2939	25.0549	24.4819	24.6532	S	2			___1	1	0.00164749	106.62	36.947	88.056	0.32871	569270000	769	A2AGR1;A2AGQ3;A2AGQ2;A0A0R4J1F4;A2AGQ8;A2AGQ7;A2AGQ9;A2AGR0;A2AGQ5;A2AGQ6;E9QN47;A2AGQ4;Q80U28;A6PWP8	769;769;793;812;769;812;793;812;812;812;812;812;812;812	A2AGR1	A2AGR1	MAP kinase-activating death domain protein	Madd	QTETGEGAQKLLRPNSLKLASDSDAESDSRA	UID974
27.2851	27.4275	27.0722	27.214	26.3779	26.2014	25.6947	26.4511	27.3647	26.9847	26.6962	25.8833	S	2			___1	0.962829	0.000159377	122.07	87.169	117.27	0.23837	2137700000	866	A2AGR1;A2AGQ3;A2AGQ2;A0A0R4J1F4;A2AGQ8;A2AGQ7;A2AGQ9;A2AGR0;A2AGQ5;A2AGQ6;E9QN47;A2AGQ4;Q80U28;A6PWP8	866;866;890;909;886;909;910;929;929;909;909;929;929;909	A2AGR1	A2AGR1	MAP kinase-activating death domain protein	Madd	SSVIKHSPTVKREPSSPQGRSSNSSENQQFL	UID976
27.3079	27.1848	26.9593	27.0812	27.773	27.0557	27.4072	26.885	26.9441	26.7733	27.0708	27.5667	S	3			___1	1	5.21371e-35	272.18	252.42	180.65	0.16928	11877000000	784	A0A0R4J1F8;E9QPB3;P59328	784;821;821	A0A0R4J1F8	A0A0R4J1F8	WD repeat and HMG-box DNA-binding protein 1	Wdhd1	SELAAEKAAELAETQSEEEKEEDFREKLNAG	UID977
25.8873	26.2188	25.6787	23.2015	21.6461	24.708	22.2473	25.6071	22.8944	25.0528	25.1676	22.1911	S	3			___1	1	0.000178787	91.889	79.349	91.889	-0.40962	770240000	351	A0A0R4J1F8;E9QPB3;P59328	351;388;388	A0A0R4J1F8	A0A0R4J1F8	WD repeat and HMG-box DNA-binding protein 1	Wdhd1	DDENSVDVTMLKADLSHKEEGDDDQARSIHN	UID978
22.735	26.2771	22.4992	26.2976	23.4342	23.1272	25.5708	25.8935	22.2603	22.1005	22.8646	21.6364	S	2			___1	1	9.49761e-34	296.01	278.45	265.19	0.075973	27248000000	147	A0A0R4J1H1;A0A0R4J1G4;Q8C551;D3Z7I5	147;148;148;89	A0A0R4J1H1	A0A0R4J1H1	RAD51-associated protein 1	Rad51ap1	SDDVDLDKITEEGDASSVEGERKSPSQAKAP	UID979
26.6839	26.5851	26.7085	21.809	26.4443	26.6422	26.0049	26.2764	26.1906	26.2471	26.0656	26.1331	S	2			___1	1	9.49761e-34	296.01	278.45	265.19	0.075973	29632000000	148	A0A0R4J1H1;A0A0R4J1G4;Q8C551;D3Z7I5	148;149;149;90	A0A0R4J1H1	A0A0R4J1H1	RAD51-associated protein 1	Rad51ap1	DDVDLDKITEEGDASSVEGERKSPSQAKAPR	UID980
25.2442	25.7547	25.6335	25.6039	23.7507	24.0585	25.1613	24.3516	25.5304	25.3716	24.3829	25.4722	S	2			___1	0.977505	1.02413e-14	178.44	169.04	104.44	0.093177	3960100000	155	A0A0R4J1H1;A0A0R4J1G4;Q8C551;D3Z7I5	155;156;156;97	A0A0R4J1H1	A0A0R4J1H1	RAD51-associated protein 1	Rad51ap1	ITEEGDASSVEGERKSPSQAKAPRRRAPSEG	UID981
25.6143	25.7975	25.7571	25.6	25.7996	25.8672	25.6914	25.5982	25.6838	25.3662	25.5796	26.1923	S	3			___1	1	1.67503e-92	361.5	351.62	345.74	0.53459	9042900000	23	A0A0R4J1H1;A0A0R4J1G4;Q8C551;D3Z7I5;A0A0J9YUS9	23;23;23;23;23	A0A0R4J1H1	A0A0R4J1H1	RAD51-associated protein 1	Rad51ap1	RKPINYSQFEDSGNDSDDDFISSSTPVNKSK	UID984
25.0799	24.9418	25.5686	24.5932	25.5377	25.5465	25.3617	25.391	24.7309	25.3155	25.3036	25.8228	S	2			___1	0.970894	5.51662e-13	179.17	166.65	179.17	0.20326	729410000	253	A0A0R4J1H1;A0A0R4J1G4;Q8C551	253;254;254	A0A0R4J1H1	A0A0R4J1H1	RAD51-associated protein 1	Rad51ap1	SVTSVDPAPAAIKSGSPSLPQAVGLPSEATR	UID985
26.2958	26.3312	26.1548	26.5949	25.9265	22.0542	21.8359	25.953	26.1542	22.2782	25.9952	22.1231	S	2			___1	0.90833	0.00465131	92.732	25.224	78.816	-0.058834	1061000000	308	A0A0R4J1H1;A0A0R4J1G4;Q8C551	308;309;309	A0A0R4J1H1	A0A0R4J1H1	RAD51-associated protein 1	Rad51ap1	SRNSSSNALAGTPAKSPSQSLRLGLSRLAPV	UID986
24.6035	24.5119	24.4483	24.4716	24.7648	24.5238	21.9643	21.6799	24.4679	24.7789	24.7952	24.9883	S	2			___1	1	8.07543e-13	210.12	172.93	163.49	-1.0488	10346000000	17	D3YTP0;A0A0R4J1G9;E9QN92;Q8CI59	17;17;55;17	D3YTP0	D3YTP0	Metalloreductase STEAP3	Steap3	SGEMDKPLISRRLVDSDGSLAEVPKEAPKVG	UID988
24.5269	25.0236	24.5133	24.8307	24.8851	24.6092	24.3675	22.5518	24.665	24.2974	24.059	24.0976	S	2			___1	1	8.70413e-13	210.12	172.93	163.49	-1.0488	11396000000	20	D3YTP0;A0A0R4J1G9;E9QN92;Q8CI59	20;20;58;20	D3YTP0	D3YTP0	Metalloreductase STEAP3	Steap3	MDKPLISRRLVDSDGSLAEVPKEAPKVGILG	UID989
26.9854	26.7542	26.5823	27.072	26.327	26.4581	25.9419	25.9615	27.1209	26.879	26.6596	26.3994	S	2			___1	1	4.9502e-07	180.85	118.38	169.3	-0.43429	2265300000	60	A0A0R4J1H6;E9QP99;P55937;D3Z0Q8	60;60;60;60	A0A0R4J1H6	A0A0R4J1H6	Golgin subfamily A member 3	Golga3	QDASVEVNRGFKEEGSPDRSSQVAICQNGQI	UID991
23.2459	23.7102	23.0898	23.4576	23.7457	23.115	23.7428	23.7409	23.7659	23.4167	22.0169	23.358	S	4			___1	0.974814	1.88682e-08	111.43	102.51	111.43	-0.011491	216530000	138	A0A0R4J1I2;Q8R0L9	138;338	A0A0R4J1I2	A0A0R4J1I2	Transcriptional adapter 3	Tada3	IAQGLLESEDRPAEDSEDEVLAELRKRQAEL	UID994
24.5568	22.3672	24.6081	24.8508	24.6854	24.9506	24.7078	24.567	24.4237	24.5577	24.412	24.5581	S	3			___1	0.999918	2.28622e-09	122.62	118.47	122.62	1.0321	387310000	41	F7CJP6;D3YZC2;F8WHD9;A0A0R4J1I3;O88559	41;509;549;550;544	F7CJP6	F7CJP6	Menin	Men1	GQEVGNAAQAPAPAASPPPEGPVLTFQSEKM	UID996
25.3589	25.9729	25.4389	25.5838	24.7059	25.1581	24.8396	24.6197	25.2882	25.7196	25.0809	24.5695	S	2			___1	1	2.1656e-08	188.96	167.57	172.42	0.30325	1471400000	1795	A0A0R4J1I6;Q9QY81;F6XGN0	1795;1839;1052	A0A0R4J1I6	A0A0R4J1I6	Nuclear pore membrane glycoprotein 210	Nup210	TIIAYHTVCAPRELASPLALTPRASPQHSPH	UID997
21.4675	21.1218	25.448	25.567	22.9244	22.0359	24.9122	26.862	25.6625	25.7796	27.0696	26.002	S	3			___1	0.999139	1.05286e-17	210.6	197.7	185.3	0.017597	1049600000	4	A0A0R4J1J0	4	A0A0R4J1J0	A0A0R4J1J0			____________MKLSPSQDHDSSDSSSKAP	UID999
26.7763	26.7887	26.5479	27.078	26.8046	26.28	26.5813	26.9872	26.7577	26.6108	26.3848	26.5243	S	3			___1	0.999379	9.0679e-49	274.96	226.74	258.24	0.18327	2136800000	429	Q05BG1;E9QA19;A0A0R4J1K1;Q8BT14	429;432;429;432	Q05BG1	Q05BG1	CCR4-NOT transcription complex subunit 4	Cnot4	DLIEKELSVQDQPSLSPTSLQNASSHTTTAK	UID1000
23.4527	24.8776	22.673	24.8353	23.3979	23.5117	24.2145	23.7812	24.314	22.2316	24.2261	23.5885	S	2			___1	0.999997	6.20028e-05	94.958	83.057	82.609	-2.7505	357780000	267	D3Z3U7;A0A0R4J1L0;D3Z3U5;D3Z3U6;G3X9X7;O54967	267;757;772;757;772;772	D3Z3U7	D3Z3U7	Activated CDC42 kinase 1	Tnk2	RVPIPPRPTRPRVELSPAPSGEEETSRWPGP	UID1001
30.8281	31.2514	30.4162	31.7829	29.7487	29.7759	29.9191	30.2377	30.8361	30.4496	29.8918	30.1995	S	2			___1	1	1.08165e-16	226.08	217.77	218.99	-0.19933	257950000000	128	A0A0R4J1L2;F6ZFU0;D3Z7N2;Q80T06;A0A0R4J1E2;P57776;D3YUQ9;E9QN08;Q91VK2;D3YZT9	109;404;109;133;512;133;133;133;128;152	A0A0R4J1L2;Q80T06;Q91VK2	Q91VK2	Elongation factor 1-delta	Eef1d	SSPTPRATAPQTQHVSPMRQVEPPTKKGATP	UID1002
31.8889	31.8993	31.8795	32.0732	32.3755	32.3107	32.1418	32.4588	32.1565	31.9699	32.0554	32.0887	S	4			___1	1	4.01234e-137	430.97	411.98	174.46	0.10044	283060000000	157	A0A0R4J1L2;F6ZFU0;D3YY68;Q80T06;A0A0R4J1E2;P57776;D3YUQ9;E9QN08;Q91VK2;D3YZT9	138;433;71;162;541;162;162;162;157;181	A0A0R4J1L2;D3YY68;Q80T06;Q91VK2	Q91VK2	Elongation factor 1-delta	Eef1d	TPAEDDEDKDIDLFGSDEEEEDKEAARLREE	UID1003
23.421	22.6895	27.126	27.0713	22.9823	27.5102	27.2246	22.5352	21.4223	26.8642	26.9524	27.2483	S	3			___1	0.879923	2.23236e-07	133.58	120.45	124.2	1.8848	1823000000	40	A0A0R4J1L2;F6ZFU0;D3Z7N2	40;335;40	A0A0R4J1L2	A0A0R4J1L2		Eef1d	FYEQMNGPVTSGSRQSSGPGASSGPGGDHSE	UID1006
21.7041	25.1517	26.5322	24.7381	24.861	25.6217	25.0321	21.9622	24.9141	26.2333	26.8664	23.0798	S	2			___1	0.786017	3.05382e-06	116.2	107.73	116.2	-0.89069	786850000	41	A0A0R4J1L2;F6ZFU0;D3Z7N2	41;336;41	A0A0R4J1L2	A0A0R4J1L2		Eef1d	YEQMNGPVTSGSRQSSGPGASSGPGGDHSEL	UID1007
23.1582	23.7416	23.2846	23.1049	23.5934	22.0315	23.7046	23.3756	23.4409	23.7123	23.2856	21.992	S	2			___1	1	0.00407319	68.751	47.398	57.288	-0.55866	163450000	37	F6VSC7;D3YTV4;Q5RJ53;A0A0R4J1L3;Q91VW9	37;223;223;223;223	F6VSC7	F6VSC7	Zinc finger protein with KRAB and SCAN domains 3	Zkscan3	ELQGLLKMEDVAPVLSPRWTEQDSSQMNLYK	UID1008
29.6411	29.7492	29.6957	29.9177	29.8379	29.4559	29.5363	29.8264	29.9303	29.7151	29.5523	29.3743	S	2			___1	1	1.24163e-182	514.58	506.08	448.2	-0.13459	21473000000	822	D6RE33;A0A0R4J1Q0;G5E896;Q3UJB9	822;868;884;884	D6RE33	D6RE33	Enhancer of mRNA-decapping protein 4	Edc4	HLLQQRDSQDTSAEQSDHDDEVASLASASGG	UID1010
23.9814	23.7817	24.1925	24.0497	23.8706	24.1515	23.8602	23.6916	24.1922	23.4737	23.5717	23.508	S	4			___1	0.994711	1.70272e-13	162.87	158.87	151.24	-0.24792	421440000	725	D6RE33;A0A0R4J1Q0;G5E896;F6ZJ27	725;785;785;366	D6RE33	D6RE33		Edc4	EPDSMASAASALHLLSPRPRQGPELGSQLGL	UID1011
29.2138	29.5332	29.0693	29.9005	29.2868	29.3407	29.3487	29.1701	29.4417	28.9428	29.1972	28.8678	S	2			___1	0.997427	1.56152e-127	429.21	423.7	429.21	-0.1931	31709000000	667	D6RE33;A0A0R4J1Q0;G5E896;F6ZJ27;Q3UJB9	667;727;727;308;727	D6RE33	D6RE33	Enhancer of mRNA-decapping protein 4	Edc4	SLDLQEVEPLGLPQASPSRTRSPDVISSAST	UID1013
25.3272	25.4297	25.3438	24.8976	24.5074	24.5368	24.8801	24.7886	21.6128	25.6115	25.1214	25.5118	S	4			___1	1	4.74653e-41	247.4	240.56	243.55	-0.23793	1605300000	426	D6RE33;A0A0R4J1Q0;G5E896;F6ZJ27;Q3UJB9;F6V5I7	426;486;486;66;486;61	D6RE33	D6RE33	Enhancer of mRNA-decapping protein 4	Edc4	RLRHTEVLPAEEENDSLGTESSHGAGALESA	UID1014
23.5785	23.9853	23.5701	23.965	23.5398	23.9097	22.7124	23.416	24.1778	23.6035	23.6978	23.68	S	2			___1	1	4.92026e-50	293.2	283.42	293.2	0.58463	7329600000	673	D6RE33;A0A0R4J1Q0;G5E896;F6ZJ27;Q3UJB9	673;733;733;314;733	D6RE33	D6RE33	Enhancer of mRNA-decapping protein 4	Edc4	VEPLGLPQASPSRTRSPDVISSASTALSQDI	UID1015
24.4063	21.6845	23.0213	23.8404	23.6313	23.6333	23.696	23.8572	23.3329	21.1336	24.0304	23.6	S	2			___1	0.961508	0.000525837	72.088	61.947	72.088	-1.8432	202320000	7	A0A0R4J1Q6;O09110	7;7	A0A0R4J1Q6	A0A0R4J1Q6	Dual specificity mitogen-activated protein kinase kinase 3	Map2k3	_________MESPAASPPASLPQTKGKSKRK	UID1017
25.642	25.7067	25.4877	25.8004	25.3044	25.4896	25.2728	25.3418	25.6395	24.9438	25.0203	24.9076	S	2			___1	1	5.73177e-05	152.47	139.02	133.6	0.22848	935980000	557	E9QQ99;D3Z1Y1;A0A0R4J1R1;Q9DBY1	557;604;608;608	E9QQ99	E9QQ99	E3 ubiquitin-protein ligase synoviolin	Syvn1	PDAAELRRRRLQKLESPVAH___________	UID1018
23.2333	21.8359	22.6043	22.7309	23.8202	24.3418	22.1504	22.6287	23.6225	22.2311	24.025	24.2398	S	3			___1	0.831468	0.0354867	53.718	46.885	53.718	0.52125	169910000	659	A0A0R4J1T2;D6RHT6;D6RDD2;D6RD03;D6RFU5;G5E8T2;O88196	659;1041;1042;1059;1079;1060;1060	A0A0R4J1T2	A0A0R4J1T2	E3 ubiquitin-protein ligase TTC3	Ttc3	PSSEAVTPEDHSRRNSDSAGPFAVPDHLRQD	UID1019
24.9814	26.7462	24.5755	27.6623	25.4711	23.9638	25.8597	25.9364	26.8722	26.3782	26.3928	25.9268	S	3			___1	0.995668	9.40241e-23	169.68	166.26	130.37	-0.20033	10091000000	181	A0A0R4J1T3;Q8BYC6;F6RXB5;Q5F2E8	177;177;74;181	A0A0R4J1T3;Q5F2E8	Q5F2E8	Serine/threonine-protein kinase TAO3;Serine/threonine-protein kinase TAO1	Taok3;Taok1	KLADFGSASMASPANSFVGTPYWMAPEVILA	UID1023
28.6905	28.3051	28.747	28.6768	28.3042	28.502	28.0968	28.1707	28.9834	29.1119	29.112	28.4422	S	2			___1	1	3.67166e-147	480.07	470.51	435.82	0.38873	16051000000	324	A0A0R4J1T3;Q8BYC6	324;324	A0A0R4J1T3	A0A0R4J1T3	Serine/threonine-protein kinase TAO3	Taok3	KKILFQETRNGPLNESQEEEEDGEQGSNLNR	UID1024
28.2353	28.2531	27.9694	28.6992	28.11	28.2196	28.2641	27.8292	28.2125	27.9858	28.1219	28.002	S	2			___1	0.999978	0.000875905	119.21	48.461	119.21	-0.15444	6618600000	442	A0A0R4J1T3;Q8BYC6	442;442	A0A0R4J1T3	A0A0R4J1T3	Serine/threonine-protein kinase TAO3	Taok3	LHYRNRERFATIKSASLVTRQIHEHEQENEL	UID1025
23.3095	23.4209	23.4391	23.4571	23.3868	23.2931	23.4831	23.2831	23.1648	22.9042	23.2187	22.9629	S	2			___1	0.999941	6.54542e-06	121.13	114.22	121.13	-0.9853	209880000	588	A0A0R4J1W7;Q8BGZ4	588;588	A0A0R4J1W7	A0A0R4J1W7	Cell division cycle protein 23 homolog	Cdc23	LPASLSANNTPTRRVSPLNLSSVTP______	UID1026
23.9781	24.3162	22.1688	22.0469	22.2387	24.3424	24.6762	23.9219	24.1436	23.9444	23.1647	23.9336	S	3			___1	1	9.60927e-28	233.43	225.67	110.17	-1.9792	930300000	187	F6TWX0;F7DFJ2;A0A0R4J1Y8;E0CYF3;Q9DBV7;P23708	187;190;291;320;326;325	F6TWX0	F6TWX0	Nuclear transcription factor Y subunit alpha	Nfya	KRGEGGRFFSPKEKDSPHMQDPNQADEEAMT	UID1027
23.3506	23.9709	22.2767	24.1494	23.6996	23.8616	23.4329	22.647	24.0304	22.4705	23.3056	23.4317	S	2			___1	0.737794	0.0425328	44.863	40.991	35.246	0.21371	214340000	8	I1E4X2;E9Q6Z8;A0A0R4J1Z4	8;8;8	I1E4X2	I1E4X2	POU domain protein	Pou2f1	________MADGGAASQDESSAAAAAAADSR	UID1028
27.1623	27.3785	26.9601	27.1355	21.0656	26.5776	22.1951	26.2395	27.2826	26.7823	26.9331	26.923	S	2			___1	0.964325	0.000278279	85.453	68.251	72.927	-0.6623	2220600000	411	I1E4X2;E9Q6Z8;A0A0R4J1Z4;A0A0A0MQM6;A0A0A0MQE0;F8VQL7;P25425	411;474;474;358;463;463;451	I1E4X2	I1E4X2	POU domain protein;POU domain, class 2, transcription factor 1	Pou2f1	KEKRINPPSSGGTSSSPIKAIFPSPASLVAT	UID1031
25.091	25.2269	24.6127	22.5496	25.775	26.0542	25.2745	25.6105	25.1767	25.3396	25.6015	25.5804	S	2			___1	0.971983	6.97162e-09	162.7	145.98	133.48	-2.6404	961900000	326	A0A0R4J205;Q8C1Z8	326;324	A0A0R4J205	A0A0R4J205	tRNA methyltransferase 10 homolog A	Trmt10a	DNPVSPQKDEQGQQSSPVLQ___________	UID1032
23.5863	23.7816	23.5032	23.5803	24.3016	24.4761	23.4774	23.1717	23.8581	23.4822	23.4638	24.0669	S	2			___1	1	8.95304e-12	180.78	157.55	82.482	-1.134	2961100000	24	A0A0R4J205;Q8C1Z8;E9Q663;E0CY61;E0CZ56	24;22;24;24;24	A0A0R4J205	A0A0R4J205	tRNA methyltransferase 10 homolog A	Trmt10a	PASIESTNVEEKLGTSDGEEERQEPRVDAGA	UID1033
23.9836	24.8081	25.3583	24.9731	26.0788	25.8269	24.7665	25.2426	24.7428	24.8212	25.5092	21.9973	S	2			___1	0.926263	7.49543e-25	223.15	195.23	39.622	-1.6687	1408400000	2	A0A0R4J210;P06804	2;2	A0A0R4J210	A0A0R4J210	Tumor necrosis factor;Tumor necrosis factor, membrane form;Intracellular domain 1;Intracellular domain 2;C-domain 1;C-domain 2;Tumor necrosis factor, soluble form	Tnf	______________MSTESMIRDVELAEEAL	UID1034
27.2612	27.3825	26.4587	27.1784	27.2984	28.1988	27.8	27.3619	22.4839	23.0413	27.125	27.5649	S	4			___1	0.978193	1.87906e-44	252.93	237.98	252.93	0.67648	2975700000	381	A0A0R4J225;Q9Z2E9	381;321	A0A0R4J225	A0A0R4J225	Seipin	Bscl2	DGESPEDPSGTEGQLSEEEKPEKRPLNGEEE	UID1037
25.9778	26.0765	26.3709	26.5872	26.1063	26.0326	25.7996	26.472	25.6917	26.5105	26.0955	25.9577	S	2			___1	0.999974	3.36809e-46	298.19	291.15	198.44	0.41072	37944000000	234	A0A0R4J243;Q8BR65	234;234	A0A0R4J243	A0A0R4J243	Sin3 histone deacetylase corepressor complex component SDS3	Suds3	DLRTLNKLKSPKRPASPSSPEHLPATPAESP	UID1038
26.8477	27.338	27.1615	27.2472	26.5545	26.7291	26.5152	26.6411	27.2714	27.1179	26.9608	26.9024	S	4			___1	1	4.4942e-36	240.05	240.05	179.6	-0.78721	8883600000	32	A0A0R4J243;Q8BR65	32;32	A0A0R4J243	A0A0R4J243	Sin3 histone deacetylase corepressor complex component SDS3	Suds3	PAAPEYYPEDEEELESAEDDERSCRGRESDE	UID1041
25.04	25.6046	24.9455	26.0141	25.5077	25.4403	25.5478	21.9989	24.5004	22.4752	22.3045	25.4206	S	2			___1	1	9.39898e-06	146.5	127.93	109.55	0.12701	3839100000	344	A0A0R4J250;Q61070	344;326	A0A0R4J250	A0A0R4J250	Etoposide-induced protein 2.4	Ei24	LQSALSSSSSAEKFPSPHPSPAKLKAAAGH_	UID1043
31.0152	31.1068	31.1952	30.9657	30.7589	30.8534	30.617	30.9392	30.453	30.6841	30.6043	30.5097	S	2			___1	1	0.000386552	129.28	67.602	113.46	-0.4857	47478000000	74	A0A0R4J250;Q61070;V9GXU0;V9GXH2	74;56;67;74	A0A0R4J250	A0A0R4J250	Etoposide-induced protein 2.4	Ei24	RRRRASSLLAQRRPQSVERKQESEPRIVSRI	UID1045
24.5721	24.1106	24.5205	23.3522	22.4396	22.0184	23.0372	23.6343	23.3377	21.9908	23.454	23.7258	S	2			___1	0.655871	1.61986e-11	169.45	141.47	169.45	1.6508	161530000	338	A0A0R4J250;Q61070	338;320	A0A0R4J250	A0A0R4J250	Etoposide-induced protein 2.4	Ei24	FHKTVYLQSALSSSSSAEKFPSPHPSPAKLK	UID1046
27.9073	27.0511	26.7327	27.0641	27.7322	27.7823	27.5253	27.8355	28.1713	27.977	28.4404	27.9625	S	3			___1	1	7.90282e-70	369.92	348.45	201.27	0.20409	8612500000	521	A0A0R4J254;Q9ESJ0	521;521	A0A0R4J254	A0A0R4J254	Exportin-4	Xpo4	RLHGQLQRHQQQFLASPGSSTIDNKMLDDLY	UID1047
24.1998	24.672	24.2479	24.3029	24.1634	23.2467	22.6587	23.8541	24.4043	24.6509	24.6188	24.1223	S	3			___1	0.776182	6.74673e-06	107.24	98.919	107.24	0.93089	288200000	126	A0A0R4J260;B2RRE7	126;126	A0A0R4J260	A0A0R4J260	OTU domain-containing protein 4	Otud4	LMYRKDFVIYQEPNVSPSHVTENNFPEKVLL	UID1049
24.6776	25.2895	24.9523	24.8133	24.7944	25.2713	24.8775	25.3395	24.8392	24.8062	21.9912	24.6524	S	3			___1	1	6.52369e-54	343.08	334.26	282.62	-0.08049	25255000000	1016	A0A0R4J260;B2RRE7	1016;1017	A0A0R4J260	A0A0R4J260	OTU domain-containing protein 4	Otud4	GANSVDRLQRPKEESSEDENEVSNILRSGRS	UID1051
24.3946	24.6843	24.7404	24.535	24.4931	24.6109	24.2974	24.6229	24.7473	24.2308	24.5062	24.9247	S	2			___1	1	3.52196e-08	153.23	134.82	144.29	-0.032887	511220000	441	A0A0R4J260;B2RRE7	441;442	A0A0R4J260	A0A0R4J260	OTU domain-containing protein 4	Otud4	EDFDHVSRESYYFGLSPEERREKQAIEESRL	UID1052
27.9946	27.8873	28.0637	27.6778	27.786	28.1109	27.6757	27.8661	28.0356	28.0435	27.7419	27.8002	S	2			___1	1	2.11173e-25	247.28	233.95	231.51	0.20943	4994600000	999	A0A0R4J260;B2RRE7	999;1000	A0A0R4J260	A0A0R4J260	OTU domain-containing protein 4	Otud4	KPEKVKDPKTAADVVSPGANSVDRLQRPKEE	UID1053
23.9406	21.7954	24.3573	24.4198	24.4984	23.9325	23.694	24.3477	24.0609	23.6644	23.5835	23.7469	S	2			___1	0.995167	0.000744144	77.42	70.29	68.751	0.85526	241920000	1004	A0A0R4J260;B2RRE7	1004;1005	A0A0R4J260	A0A0R4J260	OTU domain-containing protein 4	Otud4	KDPKTAADVVSPGANSVDRLQRPKEESSEDE	UID1054
26.219	26.1637	24.0545	26.2183	26.428	25.8601	27.147	26.5485	26.5451	26.0577	26.3573	26.3665	S	2			___1	0.925228	6.5241e-09	157.14	143.25	125.83	0.91658	5901700000	1223	A0A0R4J2A0;Q5SW75	1223;1217	A0A0R4J2A0	A0A0R4J2A0	Protein phosphatase Slingshot homolog 2	Ssh2	KLDPSPEACRIPHSSSSENIRDLSHSRGVVK	UID1058
25.9461	25.5808	25.3786	26.5349	24.8948	25.0527	25.8968	25.6207	25.8542	25.5795	25.3066	25.2579	S	3			___1	0.999979	1.4235e-37	295.17	277.39	216.2	-0.22761	1850800000	467	A0A0R4J2A0;Q5SW75	467;461	A0A0R4J2A0	A0A0R4J2A0	Protein phosphatase Slingshot homolog 2	Ssh2	LLASKQRHNKLWRSHSDSDLSDHHEPICKPG	UID1062
27.3483	27.7585	27.4085	27.9574	27.5523	27.6606	27.3893	27.4027	27.837	27.5749	27.5573	27.038	S	3			___1	1	1.8681e-25	207.61	189.6	190.36	0.69841	7045400000	153	A0A0R4J2B2;Q6WVG3	153;153	A0A0R4J2B2	A0A0R4J2B2	BTB/POZ domain-containing protein KCTD12	Kctd12	GPPPPHSRRGVHKEGSLGDELLPLGYAEPEP	UID1064
26.2029	26.4256	26.3046	27.0941	27.2849	27.2269	26.9506	26.9335	26.6406	26.2384	26.2079	26.3705	S	4			___1	0.913258	1.04542e-41	246.67	242.89	140.62	0.11485	17716000000	178	A0A0R4J2B2;Q6WVG3	178;178	A0A0R4J2B2	A0A0R4J2B2	BTB/POZ domain-containing protein KCTD12	Kctd12	YAEPEPQEGASAGAPSPTLELASRSPSGGAA	UID1066
26.8339	26.8215	26.6196	26.582	25.1736	25.0702	26.6182	26.4424	26.8267	25.8655	26.0518	25.2881	S	3			___1	0.999221	5.52444e-81	369.96	360.49	157.55	1.6252	24669000000	187	A0A0R4J2B2;Q6WVG3	187;187	A0A0R4J2B2	A0A0R4J2B2	BTB/POZ domain-containing protein KCTD12	Kctd12	ASAGAPSPTLELASRSPSGGAAGPLLTPSQS	UID1067
26.8186	27.388	26.8124	27.253	27.5189	27.7498	27.6387	27.1879	27.6244	29.0081	26.3373	25.8843	S	2			___1	0.932206	4.71151e-45	279.24	279.24	47.331	1.1592	5108300000	189	A0A0R4J2B2;Q6WVG3	189;189	A0A0R4J2B2	A0A0R4J2B2	BTB/POZ domain-containing protein KCTD12	Kctd12	AGAPSPTLELASRSPSGGAAGPLLTPSQSLD	UID1068
24.0382	23.9625	23.9757	25.2559	24.292	24.1369	23.4397	24.1796	21.5959	22.3388	21.8615	21.7846	S	3			___1	0.904175	1.86542e-35	255.41	247.56	241.22	0.44267	1230200000	202	A0A0R4J2B2;Q6WVG3	202;202	A0A0R4J2B2	A0A0R4J2B2	BTB/POZ domain-containing protein KCTD12	Kctd12	SPSGGAAGPLLTPSQSLDGSRRSGYITIGYR	UID1070
26.0889	26.3806	25.9013	25.999	25.5425	25.8628	25.7815	25.9905	25.7036	25.8384	25.6724	25.6215	S	2			___1	1	0.000134962	122.55	94.993	66.795	0.2467	1959000000	497	A0A0R4J2B6;Q8BX09;A0A087WST2	497;497;370	A0A0R4J2B6	A0A0R4J2B6	Retinoblastoma-binding protein 5	Rbbp5	KQAGRPKGSKGKEKDSPFKPKLYKGDRGLPL	UID1071
25.1257	24.9497	23.6119	24.4018	25.6273	24.2849	25.2009	24.32	24.0026	23.4799	23.4167	25.33	S	3			___1	1	3.291e-27	226.07	213.17	226.07	1.0401	544750000	350	A0A0R4J2B6;Q8BX09;A0A087WST2	350;350;223	A0A0R4J2B6	A0A0R4J2B6	Retinoblastoma-binding protein 5	Rbbp5	DFKELDENVEYEERESEFDIEDEDKSEPEQT	UID1072
26.0664	26.1687	26.1233	26.2925	26.3417	26.4569	26.2528	26.0523	25.9546	25.9082	26.6154	25.9784	S	2			___1	1	8.62475e-12	214.65	197.97	162	-0.89667	1381300000	261	A0A0U1RNH9;F8VPL2;Q61194	261;261;261	A0A0U1RNH9	A0A0U1RNH9	Phosphatidylinositol 4-phosphate 3-kinase C2 domain-containing subunit alpha	Pik3c2a	LEIANSKASVCNLQISPKSEDINKFDWLDLD	UID1075
23.9973	23.915	23.8673	23.4142	22.4636	23.4078	23.2987	21.9998	22.5558	22.3097	23.5729	22.7146	S	2			___1	0.840214	0.0438839	65.241	33.37	65.241	0.24216	168260000	2199	A0A0U1RNJ1;P19096	2199;2201	A0A0U1RNJ1	A0A0U1RNJ1	Fatty acid synthase;[Acyl-carrier-protein] S-acetyltransferase;[Acyl-carrier-protein] S-malonyltransferase;3-oxoacyl-[acyl-carrier-protein] synthase;3-oxoacyl-[acyl-carrier-protein] reductase;3-hydroxyacyl-[acyl-carrier-protein] dehydratase;Enoyl-[acyl-carrier-protein] reductase;Oleoyl-[acyl-carrier-protein] hydrolase	Fasn	SKTDSATDTTAPKSRSDTSLKQNQLNLSTLL	UID1076
23.6271	23.5787	23.1949	23.0431	23.3549	23.4048	22.6977	23.4322	23.2073	22.8486	23.0838	23.1914	S	2			___1	0.985452	0.0554426	47.506	26.921	47.506	0.56736	243670000	2188	A0A0U1RNJ1;P19096	2188;2190	A0A0U1RNJ1	A0A0U1RNJ1	Fatty acid synthase;[Acyl-carrier-protein] S-acetyltransferase;[Acyl-carrier-protein] S-malonyltransferase;3-oxoacyl-[acyl-carrier-protein] synthase;3-oxoacyl-[acyl-carrier-protein] reductase;3-hydroxyacyl-[acyl-carrier-protein] dehydratase;Enoyl-[acyl-carrier-protein] reductase;Oleoyl-[acyl-carrier-protein] hydrolase	Fasn	QLTLRKLQEMSSKTDSATDTTAPKSRSDTSL	UID1077
30.1077	30.2342	30.3126	30.9963	31.0364	30.78	30.6133	30.6689	30.3775	30.2769	30.1052	30.1496	S	2			___1	1	3.33962e-102	388.58	380.05	280.74	0.82102	69134000000	116	A0A0U1RNN5;P15702	116;371	A0A0U1RNN5	A0A0U1RNN5	Leukosialin	Spn	GSGPNLKGEEEPLVGSEDEAVETPTSDGPQA	UID1079
25.028	25.7488	25.5787	26.0474	25.2935	26.1114	26.1052	25.3953	25.4481	24.7803	24.9249	24.1588	S	3			___1	0.955214	7.28521e-60	315.74	308.28	168.17	-0.70595	9166900000	126	A0A0U1RNN5;P15702	126;381	A0A0U1RNN5	A0A0U1RNN5	Leukosialin	Spn	EPLVGSEDEAVETPTSDGPQAKDEAAPQSL_	UID1080
26.1441	25.7579	25.6514	26.3689	26.1984	25.8653	26.064	26.1303	25.9903	26.157	25.8445	25.8157	S	4			___1	0.999974	4.72002e-23	183.2	179.28	183.2	1.3691	888160000	65	A0A0U1RNN5;P15702	65;320	A0A0U1RNN5	A0A0U1RNN5	Leukosialin	Spn	DEEATTTSGAGGNKGSEVLETEGSGQRPTLT	UID1081
27.2301	27.2257	26.9468	27.3896	27.5038	27.333	27.4104	27.2832	27.103	27.3095	27.1437	26.9967	S	3			___1	0.999998	1.14964e-45	288.57	276.55	288.57	0.0024598	2507700000	73	A0A0U1RNN5;P15702	73;328	A0A0U1RNN5	A0A0U1RNN5	Leukosialin	Spn	GAGGNKGSEVLETEGSGQRPTLTTFFSRRKS	UID1082
28.2589	28.5175	28.4416	28.4241	28.6199	28.8875	28.4417	28.109	28.1384	28.2091	28.2619	28.184	S	3			___1	1	1.13819e-43	294.9	274.42	83.874	0.86494	119860000000	92	A0A0U1RNN5;P15702	92;347	A0A0U1RNN5	A0A0U1RNN5	Leukosialin	Spn	PTLTTFFSRRKSRQGSLVLEELKPGSGPNLK	UID1083
24.0107	24.1669	24.4836	22.0776	24.1638	23.7903	23.4543	24.1607	22.0253	24.1162	23.8294	22.8538	S	3			___1	1	1.04579e-09	147.8	142.15	83.874	0.86494	834470000	102	A0A0U1RNN5;P15702	102;357	A0A0U1RNN5	A0A0U1RNN5	Leukosialin	Spn	KSRQGSLVLEELKPGSGPNLKGEEEPLVGSE	UID1084
27.5648	28.184	27.7027	27.6453	28.7386	28.5081	28.1898	28.3201	28.4161	27.5956	27.8671	28.3974	S	3			___1	1	1.13819e-43	294.9	274.42	83.874	0.86494	62419000000	88	A0A0U1RNN5;P15702	88;343	A0A0U1RNN5	A0A0U1RNN5	Leukosialin	Spn	SGQRPTLTTFFSRRKSRQGSLVLEELKPGSG	UID1085
28.8192	28.5907	28.5124	28.88	28.7092	28.8063	28.5684	28.592	22.9898	22.1508	28.6361	28.6438	S	2			___1	0.9561	2.12031e-29	249.07	236.93	237.16	0.27602	5315600000	57	A0A0U1RNN5;P15702	57;312	A0A0U1RNN5	A0A0U1RNN5	Leukosialin	Spn	WAGPARVPDEEATTTSGAGGNKGSEVLETEG	UID1086
23.7369	23.7457	23.6675	22.2467	24.1122	24.2529	21.7376	24.3549	23.541	23.6599	23.6968	24.1561	S	2			___1	0.992921	0.0616827	44.925	35.126	44.925	-0.054095	221110000	83	A0A0U1RNU4;Q8R0T2	83;86	A0A0U1RNU4	A0A0U1RNU4	Zinc finger protein 768	Znf768	QSPEFESQSPRFEPESPGFESRSPGFVPPSP	UID1091
28.5623	28.5724	28.5424	29.3252	28.9579	29.1603	28.7005	28.9637	29.0936	29.3438	29.3715	29.4818	S	3			___1	0.997388	1.11352e-102	386.75	375.29	253.49	0.15363	11595000000	434	A0A0U1RPG9;A0A0U1RNX4;Q3TLD5	434;441;439	A0A0U1RPG9	A0A0U1RPG9	Unconventional prefoldin RPB5 interactor	Uri1	SAADVEDRRGLLRSTSSEEAVATEAGGSSLD	UID1096
25.875	25.882	25.9866	25.6244	25.5757	25.4017	25.6554	25.8975	26.0098	26.158	26.3243	26.3099	S	3			___1	1	2.13136e-49	283.85	277.22	79.6	-0.023142	7705600000	97	A0A0U1RNX8;O08664	97;97	A0A0U1RNX8	A0A0U1RNX8	B-cell CLL/lymphoma 7 protein family member C	Bcl7c	RGGGPLILLDLNDENSNQSFHSEGSLQKGAE	UID1101
22.9247	23.2415	23.1274	23.2674	22.866	21.4548	22.7687	22.2121	22.5852	22.2829	22.6138	23.5271	S	3			___1	1	6.16804e-11	157.55	154.27	79.6	-0.023142	2668000000	106	A0A0U1RNX8;O08664	106;106	A0A0U1RNX8	A0A0U1RNX8	B-cell CLL/lymphoma 7 protein family member C	Bcl7c	DLNDENSNQSFHSEGSLQKGAEPSPGGTPQP	UID1104
22.5834	22.7294	22.5502	23.3924	22.9578	23.0086	22.8203	23.2278	23.0754	22.9014	23.1991	22.523	S	3			___1	1	3.20133e-06	83.789	75.209	82.536	-0.16264	173540000	620	A0A0U1RNZ3;Q8C5X1;A0A0U1RPA2	620;832;116	A0A0U1RNZ3	A0A0U1RNZ3		4931406P16Rik	FGMLGEILPFDPAVGSDPEFARYVAGVSQAM	UID1105
24.8675	24.8776	24.8169	24.7029	25.1067	25.1277	24.9598	25.3075	25.2664	25.1623	22.7744	24.7014	S	3			___1	0.988902	1.52713e-24	199.29	187.65	91.995	0.88501	1068300000	442	A0A0U1RNZ3;Q8C5X1	442;654	A0A0U1RNZ3	A0A0U1RNZ3		4931406P16Rik	IDFLSGFNMGQSHQGSPLVTRRNSTATAMVT	UID1107
24.5965	24.9268	24.9607	25.2958	24.7181	24.4094	21.7712	24.7776	24.945	24.8731	22.2488	23.023	S	3			___1	0.984177	2.70115e-11	143.5	139.72	128.14	0.68363	2080400000	722	A0A0U1RNZ3;Q8C5X1;A0A0U1RPA2	722;934;216	A0A0U1RNZ3	A0A0U1RNZ3		4931406P16Rik	SGPDLVAAVKQRRKHSSGEQETSTLPSPPLL	UID1108
26.1206	24.385	25.5781	24.7072	25.9622	25.8806	25.9525	25.8815	25.7034	26.3304	26.2777	25.8321	S	2			___1	0.991859	1.28131e-16	225.69	187.86	225.69	-0.48697	1300100000	450	A0A0U1RNZ3;Q8C5X1	450;662	A0A0U1RNZ3	A0A0U1RNZ3		4931406P16Rik	MGQSHQGSPLVTRRNSTATAMVTEQKTGTMQ	UID1110
26.4824	27.0013	26.3113	27.1059	26.9544	26.4405	26.529	26.4482	25.6399	26.696	26.6058	26.4545	S	2			___1	1	0.00193543	87.241	68.175	56.956	0.74195	2040100000	21	A0A0U1RQA5;A0A0U1RP20;A0A0U1RQA0;O35316	21;21;21;21	A0A0U1RQA5	A0A0U1RQA5	Sodium- and chloride-dependent taurine transporter	Slc6a6	KLQCLKDFHKDILKPSPGKSPGTRPEDEADG	UID1112
22.1608	28.4445	27.7811	27.0311	27.8887	28.1705	27.8629	26.9353	27.4451	28.0782	28.0058	27.7672	S	3			___1	0.999978	3.25436e-12	179.98	163.11	179.98	-0.16709	5437300000	25	A0A0U1RQA5;A0A0U1RP20;A0A0U1RQA0;O35316	25;25;25;25	A0A0U1RQA5	A0A0U1RQA5	Sodium- and chloride-dependent taurine transporter	Slc6a6	LKDFHKDILKPSPGKSPGTRPEDEADGKPPQ	UID1113
21.5926	22.8162	21.5304	23.4549	24.3309	23.9832	23.5333	24.3905	21.5702	25.1956	24.5717	24.0233	S	2			___1	0.935544	0.010773	71.221	46.009	56.043	-1.7601	229890000	524	A0A0U1RP47;A0A0U1RQ85;P22682;A0A0X1KG61	524;507;524;480	A0A0U1RP47	A0A0U1RP47	E3 ubiquitin-protein ligase CBL	Cbl	ASTSVLGTASKAASGSLHKDKPLPIPPTLRD	UID1114
25.7716	26.0402	25.614	25.7163	25.6879	25.352	25.4925	22.5274	25.7388	25.5373	25.2124	24.8964	S	3			___1	0.998695	1.6102e-13	182.72	164.9	180.23	-0.22434	911780000	617	A0A0U1RP47;A0A0U1RQ85;P22682;A0A0X1KG61	617;600;617;573	A0A0U1RP47	A0A0U1RP47	E3 ubiquitin-protein ligase CBL	Cbl	NPGDPWNGRELTNRHSLPFSLPSQMEPRADV	UID1115
23.6711	24.4427	23.9401	23.8837	24.2194	24.5659	23.5814	24.3149	23.9231	24.3314	24.4504	24.2368	S	2			___1	0.956633	8.78459e-07	117.37	82.335	117.37	1.407	346050000	667	A0A0U1RP47;A0A0U1RQ85;P22682;A0A0X1KG61	667;650;667;623	A0A0U1RP47	A0A0U1RP47	E3 ubiquitin-protein ligase CBL	Cbl	VAGPESEHPKIKPSSSANAIYSLAARPLPMP	UID1118
22.3157	21.8882	23.8563	22.558	24.5019	23.9667	23.4608	24.3288	23.6024	21.496	21.4825	22.4451	S	3			___1	0.995599	2.72478e-07	109.62	106	106.98	-0.50794	532540000	640	A0A0U1RP47;A0A0U1RQ85;P22682;A0A0X1KG61	640;623;640;596	A0A0U1RP47	A0A0U1RP47	E3 ubiquitin-protein ligase CBL	Cbl	QMEPRADVPRLGSTFSLDTSMTMNSSPVAGP	UID1121
24.8005	25.0595	24.796	24.6426	25.0834	25.0914	24.6093	24.995	24.8636	25.0515	25.0972	25.2022	S	2			___1	0.999999	4.47833e-27	234.18	215.35	233.33	-0.58841	4845100000	692	A0A0U1RP47;A0A0U1RQ85;P22682;A0A0X1KG61	692;675;692;648	A0A0U1RP47	A0A0U1RP47	E3 ubiquitin-protein ligase CBL	Cbl	RPLPMPKLPPGEQGESEEDTEYMTPTSRPVG	UID1123
22.6897	22.859	22.9706	22.8703	21.1505	22.2699	22.333	21.9122	23.1121	22.3752	22.1983	22.2428	S	3			___1	1	0.0215043	59.931	26.932	28.958	-0.077397	212430000	838	A0A0U1RP47;A0A0U1RQ85;P22682;A0A0X1KG61	838;821;838;794	A0A0U1RP47	A0A0U1RP47	E3 ubiquitin-protein ligase CBL	Cbl	QVPERPPKPFPRRINSERKASSYQQGGGATA	UID1124
24.5523	24.2953	24.6104	25.2832	24.3795	24.9046	25.1811	24.8853	23.2674	24.6639	24.7541	24.5426	S	2			___1	0.884065	0.0521705	42.317	27.155	42.317	1.9418	457330000	722	A0A0U1RP47;A0A0U1RQ85;P22682;A0A0X1KG61;A0A0U1RNF1	722;705;722;678;22	A0A0U1RP47	A0A0U1RP47	E3 ubiquitin-protein ligase CBL	Cbl	GVQKPEPKRPLEATQSSRACDCDQQIDSCTY	UID1125
23.3265	23.1518	22.3393	23.6854	23.069	22.635	21.4475	23.2653	23.0397	22.8923	23.2405	22.3032	S	2			___1	0.999999	2.29026e-20	198.45	187.01	198.45	0.24488	176610000	16	A0A0U1RP47;A0A0U1RQ85;P22682;A0A0X1KG61	16;16;16;16	A0A0U1RP47	A0A0U1RP47	E3 ubiquitin-protein ligase CBL	Cbl	MAGNVKKSSGAGGGGSGGSGAGGLIGLMKDA	UID1126
25.1149	25.3079	25.4277	23.1692	24.9562	22.4018	21.8216	22.327	22.2731	24.6677	22.2425	24.73	S	4			___1	0.982915	7.0616e-17	155.35	150.77	142	0.65669	399170000	797	A0A0U1RP47;A0A0U1RQ85;P22682;A0A0X1KG61	797;780;797;753	A0A0U1RP47	A0A0U1RP47	E3 ubiquitin-protein ligase CBL	Cbl	VPKPPVPAVLARRTLSDISNASSSFGWLSLD	UID1127
24.7945	25.1843	24.6374	25.0303	24.5616	24.5409	24.7147	25.0325	25.4674	25.19	25.1806	25.2761	S	2			___1	0.981562	2.24475e-45	274.97	274.97	253.39	1.6506	707740000	147	A0A0U1RP69;Q9DBT3	147;212	A0A0U1RP69	A0A0U1RP69	Coiled-coil domain-containing protein 97	Ccdc97	ELNARTAAPQAPRSGSPGTPAYPLSDLLFQS	UID1131
24.3536	24.9089	25.2025	22.373	24.4308	23.4973	23.7587	24.9819	25.6397	24.8006	24.9991	24.1051	S	2			___1	0.5	0.0569501	48.091	18.324	48.091	-0.17879	555240000	128	E9QAY6;A0A0U1RP81;E9Q800;Q8CAQ8;A0A1B0GX08;E9PVS5	128;128;128;128;128;128	E9QAY6	E9QAY6	MICOS complex subunit Mic60	Immt	SVSEVMKDSKLPVAQSQKTKGDTPASAALAK	UID1132
28.3401	28.504	28.3136	28.3719	28.222	28.147	28.0693	28.1369	28.2031	28.1146	28.4793	28.1059	S	2			___1	1	1.71699e-12	188.09	155.95	132.67	0.235	10279000000	107	A0A0U1RP90;Q8K2F8	107;216	A0A0U1RP90	A0A0U1RP90	Protein LSM14 homolog A	Lsm14a	TASAHLPAPAPVGRRSPVPARPLPPTSQKAI	UID1133
26.5805	26.3963	26.1697	27.1962	26.0983	25.6363	25.5669	25.9947	26.4045	26.1365	26.2983	25.7828	S	3			___1	0.999073	2.11986e-96	409.59	400.12	199.46	-0.27038	38755000000	83	A0A0U1RP90;Q8K2F8	83;192	A0A0U1RP90	A0A0U1RP90	Protein LSM14 homolog A	Lsm14a	LAQGRSSPQLDPLRKSPTMEQAVQTASAHLP	UID1134
26.6558	26.7161	26.9762	27.1704	27.1922	27.285	26.7773	27.0223	26.6424	26.8362	26.614	26.8758	S	2			___1	0.690346	6.99777e-11	139.78	120.5	139.78	0.2537	12392000000	73	A0A0U1RP90;Q8K2F8	73;182	A0A0U1RP90	A0A0U1RP90	Protein LSM14 homolog A	Lsm14a	TQDTRSVKPQLAQGRSSPQLDPLRKSPTMEQ	UID1135
28.8352	28.9777	29.1428	29.9407	29.2585	29.4174	29.6976	28.939	28.8586	28.8835	29.0163	28.984	S	3			___1	0.96555	6.99777e-11	153.81	131.49	126.5	-0.26798	46006000000	74	A0A0U1RP90;Q8K2F8	74;183	A0A0U1RP90	A0A0U1RP90	Protein LSM14 homolog A	Lsm14a	QDTRSVKPQLAQGRSSPQLDPLRKSPTMEQA	UID1136
25.9961	26.0564	26.1745	26.0953	25.5308	25.9661	25.7515	25.2515	25.6517	26.0158	25.999	26.1113	S	2			___1	0.983256	3.28086e-17	200.2	173.99	144.18	0.97504	2113500000	20	A0A0U1RPX0;A0A0U1RPC2;Q9CRA8	20;20;20	A0A0U1RPX0	A0A0U1RPX0	Exosome complex component RRP46	Exosc5	KRADANLLTDTGTESSPRSPVCSLRHFACEQ	UID1138
26.8657	27.1234	26.7591	26.4292	26.4653	26.814	26.3771	26.1839	26.8184	26.4297	26.6157	26.3792	S	3			___1	0.999426	1.22599e-20	198.14	183.71	174.53	0.034408	2104300000	23	A0A0U1RPX0;A0A0U1RPC2;Q9CRA8	23;23;23	A0A0U1RPX0	A0A0U1RPX0	Exosome complex component RRP46	Exosc5	DANLLTDTGTESSPRSPVCSLRHFACEQNLL	UID1139
27.387	27.437	27.1881	27.6863	27.1215	27.6108	27.2459	27.2954	27.4723	27.5624	27.3605	27.5836	S	3			___1	1	1.96984e-24	202.21	195.62	191.25	-0.10267	5389300000	1794	A0A0U1RPD8;Q8K284	1794;1890	A0A0U1RPD8	A0A0U1RPD8	General transcription factor 3C polypeptide 1	Gtf3c1	LPAKKPTLQDVRVAASPRPGAEEQAEAQAPA	UID1140
24.9403	24.4771	25.1662	25.183	25.2268	25.4575	25.3828	25.565	24.7248	24.9489	24.948	25.3066	S	2			___1	0.5	6.57168e-57	337.22	310.09	242.53	-0.588	705380000	80	A0A0U1RPF6	80	A0A0U1RPF6	A0A0U1RPF6			SVEEELELGEAEGRESS______________	UID1141
24.9403	24.4771	25.1662	25.183	25.2268	25.4575	25.3828	25.565	24.7248	24.9489	24.948	25.3066	S	2			___1	0.5	6.57168e-57	337.22	310.09	242.53	-0.588	705380000	81	A0A0U1RPF6	81	A0A0U1RPF6	A0A0U1RPF6			VEEELELGEAEGRESS_______________	UID1142
26.6964	26.8657	26.5915	26.8061	26.2614	26.0095	26.5726	26.856	26.5946	26.7027	26.5643	26.539	S	2			___1	0.995458	0.000171554	122.69	116	122.69	-0.16057	2043100000	304	A0A0U1RPL0;Q7TQH0;Q3TGG2;E9Q5Q0	304;304;218;184	A0A0U1RPL0	A0A0U1RPL0	Ataxin-2-like protein	Atxn2l	QRELRAAQLAREIESSPQYRLRIAMENDDGR	UID1145
24.1627	24.3454	23.732	24.9771	24.3507	24.5372	23.948	23.774	24.201	24.1775	23.87	23.9077	S	2			___1	0.99999	3.01367e-16	219.09	196.51	208.82	-0.19563	33449000000	337	A0A0U1RPL0;Q7TQH0;Q3TGG2;E9Q5Q0	337;337;251;217	A0A0U1RPL0	A0A0U1RPL0	Ataxin-2-like protein	Atxn2l	EEKHSAVQRQGSGRESPSLVSREGKYIPLPQ	UID1146
30.0034	30.0219	30.2505	30.2475	30.1595	30.2087	30.0638	30.3414	30.0301	30.1448	30.115	30.0972	S	2			___1	0.999913	8.8066e-52	320.6	320.6	320.6	-0.47783	27342000000	591	A0A0U1RPL0;Q7TQH0;Q3TGG2;E9Q5Q0	591;597;511;477	A0A0U1RPL0	A0A0U1RPL0	Ataxin-2-like protein	Atxn2l	KEKEVDGLLTSDPMGSPVSSKTESILDKEDK	UID1147
27.8215	28.1393	22.187	27.4003	26.2817	27.1777	27.1146	25.7186	22.2032	21.5776	27.4402	27.6586	S	3			___1	0.942013	2.37476e-08	147.11	131.01	132.67	0.042491	2971300000	389	A0A0U1RPL0;Q7TQH0;Q3TGG2;E9Q5Q0	389;389;303;269	A0A0U1RPL0	A0A0U1RPL0	Ataxin-2-like protein	Atxn2l	LSSLPPRGPHHLDNSSPGPGSEARGINGGPS	UID1149
27.0983	27.2878	27.306	27.8877	27.8618	28.2655	27.587	27.236	27.6527	27.5138	27.8949	26.962	S	2			___1	1	5.82814e-57	343.39	300.44	303.97	0.069649	15182000000	109	A0A0U1RPL0;Q7TQH0;Q3TGG2;J3QP59	109;109;23;52	A0A0U1RPL0	A0A0U1RPL0	Ataxin-2-like protein	Atxn2l	IGSVRGQTTGKGPPQSPVFEGVYNNSRMLHF	UID1150
28.8054	30.0161	28.9497	27.7845	28.9772	29.1119	28.4598	27.6857	28.732	29.0273	28.9194	28.8791	S	2			___1	1	0.00130476	108.53	101.26	108.53	-0.11563	16433000000	447	A0A0U1RPL0;Q7TQH0;Q3TGG2;E9Q5Q0	447;453;367;333	A0A0U1RPL0	A0A0U1RPL0	Ataxin-2-like protein	Atxn2l	SVPPTSAVGRMYPPRSPKSAAPAPVSASCPE	UID1154
26.0969	25.6418	25.9135	24.5883	25.4239	25.2934	25.4849	25.8044	25.8785	25.8248	26.0109	25.8081	S	2			___1	0.998945	0.000344061	83.54	68.749	62.203	0.46695	1840700000	333	A0A0U1RPL0;Q7TQH0;Q3TGG2;E9Q5Q0	333;333;247;213	A0A0U1RPL0	A0A0U1RPL0	Ataxin-2-like protein	Atxn2l	GRTEEEKHSAVQRQGSGRESPSLVSREGKYI	UID1155
25.9035	26.0176	25.6846	25.3659	25.4915	25.5116	25.4312	25.7461	25.2114	25.4462	21.7286	21.1835	S	4			___1	0.980438	7.47157e-13	117.71	114.63	71.398	0.086973	3921300000	493	A0A0U1RPL0;Q7TQH0;Q3TGG2;E9Q5Q0	493;499;413;379	A0A0U1RPL0	A0A0U1RPL0	Ataxin-2-like protein	Atxn2l	TSSVVDPGAGSISPASPKLSLTPTDVKELPT	UID1160
24.56	24.5943	24.298	22.3531	22.691	24.0282	24.0033	21.8497	24.947	22.36	24.0976	24.3848	S	2			___1	0.999124	1.74749e-05	116.58	104.24	115.09	2.025	3290400000	677	A0A0U1RPL0;Q7TQH0;Q3TGG2;E9Q5Q0	677;683;597;563	A0A0U1RPL0	A0A0U1RPL0	Ataxin-2-like protein	Atxn2l	EFNPTKPLLSVNKSTSTPTSPGPRTHSTPSI	UID1161
29.1692	29.3133	29.1336	29.3517	28.9912	28.9519	28.7225	28.6613	29.1248	28.9595	28.9029	28.6003	S	2			___1	0.979576	1.74749e-05	120.9	104.95	98.974	-0.14162	14573000000	681	A0A0U1RPL0;Q7TQH0;Q3TGG2;E9Q5Q0	681;687;601;567	A0A0U1RPL0	A0A0U1RPL0	Ataxin-2-like protein	Atxn2l	TKPLLSVNKSTSTPTSPGPRTHSTPSIPVLT	UID1162
26.2338	26.6585	26.0273	26.3005	26.2661	26.0473	25.7773	25.9338	25.8904	25.8318	24.9927	25.4923	S	4			___1	0.93413	1.3101e-10	124.28	121.79	101.72	-0.11352	4371200000	631	A0A0U1RPL0;Q7TQH0;Q3TGG2;E9Q5Q0	631;637;551;517	A0A0U1RPL0	A0A0U1RPL0	Ataxin-2-like protein	Atxn2l	EGPEQLPAPCPSQTGSPPVGLIKGDEKEEGP	UID1166
25.0871	24.5673	25.4574	22.7516	25.6592	25.9821	25.7996	25.415	24.9646	25.5902	25.7047	26.1108	S	2			___1	1	2.37666e-07	167.37	99.714	130.23	0.20647	898900000	126	A0A0U1RPV7;Q3TZX8	126;128	A0A0U1RPV7	A0A0U1RPV7	Polynucleotide 5'-hydroxyl-kinase NOL9	Nol9	HSTPQSRAGRPVRKVSPNVTQPVRDLGSGRV	UID1169
24.2789	25.2906	23.9957	24.8841	25.0488	24.604	24.6269	24.6482	24.5285	23.8577	23.6241	23.9875	S	3			___1	0.96337	4.68735e-12	184.66	162.85	150.69	-0.36476	1248900000	429	A0A0U1RQ65;F6ZMJ4;Q3UHK8	429;976;976	A0A0U1RQ65	A0A0U1RQ65	Trinucleotide repeat-containing gene 6A protein	Tnrc6a	PAPAKEEEPTGWEEPSPESIRRKMEIDDGTS	UID1172
25.4822	21.7929	25.4884	22.7026	24.8451	21.7159	24.7433	25.0507	21.5674	21.757	22.2076	22.0301	S	3			___1	0.995652	2.78985e-09	119.7	112.95	90.182	-0.53926	1039800000	1022	A0A0U1RQ65;F6ZMJ4;Q3UHK8	1022;1520;1520	A0A0U1RQ65	A0A0U1RQ65	Trinucleotide repeat-containing gene 6A protein	Tnrc6a	PFVPYDFMNSSTSPASPPGSIGDGWPRAKSP	UID1174
25.815	26.1532	25.334	26.1667	26.2602	26.0928	26.2992	26.2589	25.9443	26.0344	26.3993	26.6871	S	2			___1	0.966981	0.000240036	115.33	82.269	110.84	0.59172	1523200000	381	A0A0U1RQ65;F6ZMJ4;Q3UHK8	381;928;928	A0A0U1RQ65	A0A0U1RQ65	Trinucleotide repeat-containing gene 6A protein	Tnrc6a	CNQSLGWGDSSKPVSSPDWNKQQDIVGSWGI	UID1175
27.0087	26.7688	26.7027	26.5692	26.7403	26.816	26.4705	26.8043	26.8664	27.0626	27.0399	26.8138	S	3			___1	0.999368	8.95656e-08	102.34	93.643	75.782	-0.67996	4632000000	146	D3Z3H2;Q8R359;A0A0U1RQ91;D3Z3H0	146;188;188;227	D3Z3H2	D3Z3H2		Ino80e	TILSTVPQQMFSDAGSGDDALDGDDDLVIDI	UID1177
23.7602	22.2746	23.6214	22.5865	23.5635	23.3468	23.3426	24.3942	22.2465	23.16	22.6644	22.1207	S	2			___1	0.889288	1.2594e-05	110.25	80.948	110.25	0.31501	162760000	224	A0A0U1RQA3;Q3UJV1	224;471	A0A0U1RQA3	A0A0U1RQA3	Coiled-coil domain-containing protein 61	Ccdc61	KSTTQERSDHQRHLASSGGWVPIKEYSSDFQ	UID1180
25.5225	25.3012	25.0846	24.9216	24.7468	25.0335	24.8198	25.1067	25.5751	24.8955	25.6915	25.5785	S	3			___1	0.984914	9.08331e-81	361.37	349.15	219.82	-0.2448	3028500000	1039	A0A0U1RQB6;F8VPR5;P45481;A0A0U1RPL2	1039;1077;1077;613	A0A0U1RQB6	A0A0U1RQB6	CREB-binding protein	Crebbp	EEEENSSNDTASQSTSPSQPRKKIFKPEELR	UID1184
22.6737	23.0834	22.538	23.3357	22.8929	22.6411	21.7686	23.1324	21.8427	22.7085	23.6867	23.4762	S	2			___1	0.927736	0.000254025	96.447	64.533	96.447	0.67163	99889000	2325	A0A0U1RQB6;F8VPR5;P45481	2325;2363;2363	A0A0U1RQB6	A0A0U1RQB6	CREB-binding protein	Crebbp	VQSPRPQSQPPHSSPSPRIQPQPSPHHVSPQ	UID1189
23.2935	23.5796	23.5085	23.2289	22.9789	22.6961	22.7251	22.7695	22.8908	22.2039	22.8908	22.6872	S	2			___1	0.999999	2.19516e-08	157.68	115.36	152	0.40282	149450000	2026	A0A0U1RQB6;F8VPR5;P45481	2026;2064;2064	A0A0U1RQB6	A0A0U1RQB6	CREB-binding protein	Crebbp	VAGPRMPNVQPPRSISPSALQDLLRTLKSPS	UID1190
22.0378	27.2332	24.4913	26.9617	26.5988	26.6893	26.2972	26.4034	26.7007	26.734	21.4806	22.3885	S	2			___1	0.878215	4.80943e-29	229.24	223.06	192.07	-0.20879	2578400000	608	A0A0X1KG62;Q8C4Y3	608;557	A0A0X1KG62	A0A0X1KG62	Negative elongation factor B	Nelfb	SQLGEKLEQLDHRKPSPTQAAETPALDLPLP	UID1192
24.9898	25.5646	25.2235	25.6787	25.4199	25.0177	25.4304	25.5304	25.3071	25.1795	25.0971	25.3662	S	3			___1	0.994056	5.31937e-23	216.51	205.05	172.2	0.44498	1715200000	330	A0A140LHL5;Q8VDQ8	330;368	A0A140LHL5	A0A140LHL5	NAD-dependent protein deacetylase sirtuin-2	Sirt2	DAQSGSQAPNPSTTISPGKSPPPAKEAARTK	UID1193
26.1402	25.8679	25.8518	26.2753	26.5274	25.7881	25.8969	26.0796	25.874	25.4979	25.3294	25.8143	S	3			___1	0.999914	7.1089e-40	267.31	257.92	208.81	0.22267	4102600000	334	A0A140LHL5;Q8VDQ8	334;372	A0A140LHL5	A0A140LHL5	NAD-dependent protein deacetylase sirtuin-2	Sirt2	GSQAPNPSTTISPGKSPPPAKEAARTKEKEE	UID1194
25.1652	25.0265	24.8371	25.0258	23.4967	22.7576	23.275	23.207	22.2832	23.7405	23.5315	23.4604	S	3			___1	0.900344	0.0232056	48.476	38.677	48.476	0.61783	474990000	248	A0A140LHL8;B1ATR2;Q6ZPJ0	248;745;745	A0A140LHL8	A0A140LHL8	Testis-expressed sequence 2 protein	Tex2	PAHSRHSSPSGHLSHSRSSSKGSVEEMMSQP	UID1195
25.6768	24.7345	25.7045	24.797	25.7504	26.7754	25.4001	22.3741	24.5462	25.6697	24.8161	26.6808	S	3			___1	1	1.33397e-50	288.93	278.32	236.91	0.52123	2408600000	117	A0A140LHP7;O54885	117;90	A0A140LHP7	A0A140LHP7	TYRO protein tyrosine kinase-binding protein	Tyrobp	GTAEGTRKQHIAETESPYQELQGQRPEVYSD	UID1198
23.7957	23.7595	23.5432	23.2284	23.2991	23.2416	23.4319	23.4923	23.1951	23.295	22.9153	23.3487	S	3			___1	0.5	1.67473e-09	138.82	129.98	119.5	-0.10531	211090000	327	A0A140LHQ8;Q7M6Y3	327;443	A0A140LHQ8	A0A140LHQ8	Phosphatidylinositol-binding clathrin assembly protein	Picalm	AVEDAIPSLNPFLTKSSGDVHLPIASDVSTF	UID1200
23.7957	23.7595	23.5432	23.2284	23.2991	23.2416	23.4319	23.4923	23.1951	23.295	22.9153	23.3487	S	3			___1	0.5	1.67473e-09	138.82	129.98	119.5	-0.10531	211090000	328	A0A140LHQ8;Q7M6Y3	328;444	A0A140LHQ8	A0A140LHQ8	Phosphatidylinositol-binding clathrin assembly protein	Picalm	VEDAIPSLNPFLTKSSGDVHLPIASDVSTFT	UID1201
21.7709	21.4348	21.0149	22.946	20.5703	22.4783	21.1085	20.8609	21.5865	22.8109	21.9336	20.3144	S	3			___1	1	3.11288e-15	140.49	137	112.68	-0.31289	534570000	6	A0A140LI34	6	A0A140LI34	A0A140LI34			__________MAEEESDQEAERLGEELVAIV	UID1202
25.7895	22.4676	25.7101	25.5516	25.9028	25.619	25.6859	21.9441	22.4917	22.2403	21.9271	21.5911	S	3			___1	0.779723	2.59874e-21	198.15	184.15	198.15	-0.2541	465360000	500	A0A140LI34	500	A0A140LI34	A0A140LI34			SLKKRVDQQSVEEDQSTGETDPDDASVVQPK	UID1203
25.4459	25.7955	25.3721	25.8811	25.1436	25.3889	25.1995	25.2015	25.6192	25.203	25.2588	25.2948	S	2			___1	1	2.7775e-17	227.92	202.39	220.99	0.07812	902230000	115	A0A140LJF3;A0A140LI56;A0A140LIM2;Q9DCH6	115;115;115;115	A0A140LJF3	A0A140LJF3	AN1-type zinc finger protein 6	Zfand6	VAPSQVDSTSVDKAVSETEDLQGPRAEGLVP	UID1204
23.6047	23.8424	23.1352	24.0441	23.3124	23.1997	22.9137	23.273	23.5124	23.1709	23.6884	22.6813	S	2			___1	1	0.0259249	50.275	19.588	43.501	0.34273	274560000	161	A0A140LIQ6;A0A140LJA0;A0A140LI86;E9QL08;E9Q9Z4;E9Q8T1;Q9JJG0	161;305;415;305;415;2122;419	A0A140LIQ6	A0A140LIQ6	Transforming acidic coiled-coil-containing protein 2	Tacc2	EDVSPLVSGGGRVQNSPPVGRKSVPLTTASE	UID1208
21.2724	21.7579	21.5188	20.736	22.706	22.7283	22.1934	23.1909	22.3411	21.2141	21.4401	21.922	S	3			___1	0.751186	0.00217281	60.101	58.385	54.934	1.4238	26873000	246	A0A140LID1;Q91XA5	246;356	A0A140LID1	A0A140LID1	snRNA-activating protein complex subunit 2	Snapc2	LNPFLVPLGLVSQAPSPSR____________	UID1209
24.74	25.983	25.6925	25.2302	24.3863	25.1206	23.6569	25.3953	24.5117	24.4436	24.5567	23.9366	S	2			___1	0.948036	7.50852e-10	178.23	165.88	158.38	0.96193	438950000	321	Q9Z1M2;A0A140LIF8	321;333	Q9Z1M2	Q9Z1M2		Irgm2	LHLVALEMKNKHFNTSMESQETQRYQQDDWV	UID1210
25.6774	25.3998	26.654	26.0553	26.1774	26.283	26.317	25.4201	25.9943	25.9039	26.0528	26.5062	S	2			___1	0.997135	9.14623e-06	145.86	99.126	127.03	-0.66619	1357500000	74	A0A140LIR6;P35550	74;130	A0A140LIR6	A0A140LIR6	rRNA 2'-O-methyltransferase fibrillarin	Fbl	KNLVPGESVYGEKRVSISEGDDKIEYR____	UID1211
21.9376	21.8881	21.8557	25.4274	23.4841	24.3008	24.0434	24.7099	24.7529	24.6376	21.6497	24.4735	S	3			___1	0.788836	0.0178314	52.185	42.648	52.185	-1.0549	250700000	76	A0A140LIR6;P35550	76;132	A0A140LIR6	A0A140LIR6	rRNA 2'-O-methyltransferase fibrillarin	Fbl	LVPGESVYGEKRVSISEGDDKIEYR______	UID1212
24.4843	25.0059	24.3994	25.2497	22.0578	23.4526	24.2605	23.6504	24.5357	24.544	24.3465	22.1397	S	2			___1	0.676119	0.000277261	85.937	70.093	76.233	-0.39276	4883400000	72	A0A140LIS5;Q3UL36	72;74	A0A140LIS5	A0A140LIS5	Arginine and glutamate-rich protein 1	Arglu1	RSTNAAASRRERERASSPPDRIDIFGRTVSK	UID1213
27.8616	27.9778	28.0324	27.4565	28.6578	28.7017	27.808	27.967	28.036	28.1693	28.4928	28.5225	S	2			___1	0.999995	1.31855e-07	137.91	118.14	113.66	0.02299	21780000000	73	A0A140LIS5;Q3UL36	73;75	A0A140LIS5	A0A140LIS5	Arginine and glutamate-rich protein 1	Arglu1	STNAAASRRERERASSPPDRIDIFGRTVSKR	UID1214
24.7868	25.6819	25.3328	25.7619	25.1739	25.0029	24.9986	25.136	25.7316	25.1344	24.9689	24.6291	S	3			___1	0.993184	2.03305e-06	107.34	104.03	98.009	0.30949	1168300000	1515	E9Q5W5;A0A140LJ04;Q5SSH7	1515;1515;1515	E9Q5W5	E9Q5W5	Zinc finger ZZ-type and EF-hand domain-containing protein 1	Zzef1	SSGPCVAEVSTAEEPSPPSTPTRRPPFTRGR	UID1218
24.7907	25.5557	24.6623	25.8102	24.9041	24.8541	24.2879	23.6187	25.5814	25.0074	24.2075	24.8646	S	2			___1	1	4.15373e-16	233.92	167.59	212.5	-0.3621	11827000000	1538	E9Q5W5;A0A140LJ04;Q5SSH7	1538;1538;1538	E9Q5W5	E9Q5W5	Zinc finger ZZ-type and EF-hand domain-containing protein 1	Zzef1	RPPFTRGRLRLLSFRSMEETRPVPTVKEKYP	UID1220
26.5232	26.4727	25.9353	21.6349	26.4237	26.9903	26.7197	26.6688	25.9175	26.5576	26.5148	26.433	S	3			___1	0.996195	5.92482e-53	295.24	284.59	163.22	0.43262	5416500000	1464	E9Q5W5;A0A140LJ04;Q5SSH7	1464;1464;1464	E9Q5W5	E9Q5W5	Zinc finger ZZ-type and EF-hand domain-containing protein 1	Zzef1	ETDHLQPLDRRQRTSSVVEEHFQGSASPTEA	UID1222
23.9103	24.1441	23.9915	23.7833	24.1906	24.2408	24.0132	24.2284	23.9121	23.7266	24.013	24.2319	S	2			___1	0.999934	0.000169759	92.474	88.115	90.718	-0.33578	359640000	3	D3Z684;A0A140LJ80;Q9CWY4	3;3;3	D3Z684	D3Z684	Gem-associated protein 7	Gemin7	_____________MQSPLTIPVPVPVLRLPR	UID1226
26.6898	26.9361	26.7353	26.9002	26.891	27.0785	26.4246	26.5563	26.961	26.6688	26.4966	27.1414	S	3			___1	1	8.61617e-46	280.56	272.28	236.98	0.080198	10453000000	419	A0A140LJF0;Q3UPT4;P70218	419;373;419	A0A140LJF0	A0A140LJF0	Mitogen-activated protein kinase kinase kinase kinase;Mitogen-activated protein kinase kinase kinase kinase 1	Map4k1	PSDDGSGGIRDDGQLSPGVLVRCASGPPPRT	UID1229
28.0119	27.8765	28.1237	28.7229	27.6316	27.8645	27.9579	28.2051	28.4107	28.3321	28.103	28.0758	S	2			___1	0.995913	2.33077e-10	205.27	162.24	180.93	-0.035574	11432000000	1892	E9Q394;A0A140LJJ5;A0A140LHG3	1892;1910;191	E9Q394	E9Q394		Akap13	GNDENMSNTWKFLSHSTDSLNKICKVNESTE	UID1235
25.6693	25.4212	26.0794	26.5055	25.663	26.1973	25.4025	25.3177	25.6819	25.9513	25.6096	25.2757	S	3			___1	1	8.72184e-05	133.91	102.38	129	-0.40216	2699200000	1532	E9Q394;A0A140LJJ5;A0A140LID7;A0A140LIX0;A0A140LHQ3	1532;1528;371;725;228	E9Q394	E9Q394		Akap13	FLRSSMRSLSPFRRHSWGPGKNAASDAEMNQ	UID1237
26.0082	26.0951	26.8583	25.3959	24.3651	27.0719	25.1443	24.2788	25.8453	24.4658	25.0358	25.5523	S	3			___1	0.999421	1.25405e-48	281.64	264.02	281.64	0.51978	3252100000	1613	E9Q394;A0A140LJJ5;A0A140LID7;A0A140LIX0;A0A140LHQ3	1613;1631;456;788;291	E9Q394	E9Q394		Akap13	NPFGGEEQRNSLMSLSEEHLEPDQRQHHRMF	UID1240
27.7827	27.9047	27.6371	28.2852	27.7593	27.7502	27.5478	27.9136	28.1696	27.9558	27.9161	27.7074	S	3			___1	1	2.71462e-78	341.99	307.55	337.77	-0.83758	8001000000	2308	E9Q394;A0A140LJJ5	2308;2326	E9Q394	E9Q394		Akap13	DTINSLNRDEDEGIPSENEEEKKLLDTKARE	UID1241
27.1324	22.3444	27.3019	27.1741	26.9062	27.1485	27.072	26.8152	27.2833	27.0451	26.7427	22.7336	S	3			___1	0.976489	0.000166559	121.21	60.953	62.685	-0.66498	2708900000	2462	E9Q394;A0A140LJJ5	2462;2480	E9Q394	E9Q394		Akap13	EKEEGDDGQDLRRTESDSGLKKGGNGNLVFM	UID1242
21.6314	21.2414	21.7081	22.4737	22.1807	22.7649	21.2239	22.1959	22.373	22.0653	21.5633	21.635	S	3			___1	0.747088	8.21831e-13	129.98	127.12	129.98	-0.41264	67753000	2412	E9Q394;A0A140LJJ5	2412;2430	E9Q394	E9Q394		Akap13	LVSGSLGGTLGQSISSPVEQEVMAAPISLPR	UID1247
25.0931	25.2042	25.3353	24.8811	25.7063	25.677	25.4801	25.5334	25.4767	25.5994	25.427	25.4502	S	2			___1	1	4.95132e-20	236.75	223.59	226.67	-0.35722	1107500000	1569	E9Q394;A0A140LJJ5;A0A140LID7;A0A140LIX0;A0A140LHQ3	1569;1587;412;744;247	E9Q394	E9Q394		Akap13	LGHVVRRPPIHRRSFSLEGLTGGGVGNKPSS	UID1250
25.9397	26.2093	26.1546	26.4942	26.4815	26.4102	26.4486	26.6988	25.9977	26.4025	26.4176	26.694	S	2			___1	0.995274	2.90628e-18	245.42	233.5	224.64	0.0038024	1661800000	2692	E9Q394;A0A140LJJ5	2692;2710	E9Q394	E9Q394		Akap13	PSVTKSGSLDSELSVSPKRNSISRTQKDKGP	UID1252
26.0316	26.1623	25.8936	26.0152	26.044	25.9613	26.1134	25.8685	25.7457	25.7977	26.1281	26.0987	S	2			___1	1	0.00102706	113.18	86.733	113.18	-0.029523	1348400000	1526	E9Q394;A0A140LJJ5;A0A140LID7;A0A140LIX0;A0A140LHQ3	1526;1522;365;719;222	E9Q394	E9Q394		Akap13	VPANCSFLRSSMRSLSPFRRHSWGPGKNAAS	UID1253
23.7367	23.9	22.722	23.8155	23.3733	23.2716	23.4636	23.2661	23.6313	22.6512	23.5342	21.5431	S	2			___1	0.780511	2.29392e-07	134.4	124.49	134.4	2.4733	122850000	1869	E9Q394;A0A140LJJ5;A0A140LHG3	1869;1887;168	E9Q394	E9Q394		Akap13	TNRRSQQSVSLSKSVSIQNITGVGNDENMSN	UID1254
24.6565	24.18	23.0926	24.193	23.3001	21.4575	23.4948	23.4316	24.1856	23.2203	23.125	23.4806	S	3			___1	0.996673	8.07553e-36	237.5	228.47	167.77	-0.078349	2044700000	856	E9Q394;A0A140LJJ5;A0A140LIX0	856;856;53	E9Q394	E9Q394		Akap13	PPSSAVELRTSMGNTSPVGIGGEQEGSSPTA	UID1256
22.1193	25.6701	26.2536	26.1552	26.1136	26.0799	25.8408	23.3563	26.2242	25.8261	22.8028	22.8993	S	2			___1	0.824438	2.29673e-15	205.78	187.39	205.78	0.55306	930410000	1252	E9Q394;A0A140LJJ5;A0A140LID7;A0A140LIX0	1252;1252;95;449	E9Q394	E9Q394		Akap13	SNALMAKVETQNPSLSSPETKQLENAYTESA	UID1259
24.3718	23.5352	24.2635	24.736	24.163	24.4113	24.2919	24.219	23.9498	24.4296	23.8592	24.4878	S	2			___1	1	0.00795704	65.924	55.571	38.402	0.74361	339410000	39	Q9D3Q7;A0A140T8I6;Q8VDI1	39;39;39	Q9D3Q7	Q9D3Q7	Epithelial-stromal interaction protein 1	Epsti1	AGQRRELGLQQNRRQSLEVAAPEGPKMERQG	UID1261
25.2982	24.9659	25.8989	24.8788	23.6687	24.1377	25.0254	25.5479	24.0914	24.785	24.6588	24.1828	S	3			___1	1	0.00321754	81.017	49.42	81.017	-0.30832	570060000	172	A0A140T8I9;E9Q3L2	172;233	A0A140T8I9	A0A140T8I9		Pi4ka	HSLRIPEELEGVRRRSFNDFRSILPSNLLTV	UID1262
25.0768	25.4816	25.2413	25.0359	24.7565	25.0621	24.8597	24.3922	25.4915	24.8442	21.7408	24.5487	S	2			___1	0.994746	0.000113424	102.89	77.53	87.411	0.30222	646910000	199	A0A140T8I9;E9Q3L2	199;260	A0A140T8I9	A0A140T8I9		Pi4ka	LLTVCQEGTLKRKTSSVSSISQVSPERGIPP	UID1263
24.7966	25.128	24.8141	25.3541	24.3868	24.7514	24.7423	24.7958	25.5032	24.6275	24.8093	24.7219	S	2			___1	0.977585	0.000437339	84.249	61.423	84.249	0.64525	763330000	207	A0A140T8I9;E9Q3L2	207;268	A0A140T8I9	A0A140T8I9		Pi4ka	TLKRKTSSVSSISQVSPERGIPPPSSPGGSA	UID1264
22.3848	22.412	22.5244	23.8168	23.5563	23.479	23.8894	23.0047	23.5908	22.7593	22.2098	22.3306	S	3			___1	1	0.0103529	54.281	43.551	54.281	-2.6308	144470000	579	A0A140T8R5;Q6IE82	579;578	A0A140T8R5	A0A140T8R5	Protein Jade-3	Jade3	QLSSPGSSSPGHSKRSPQMPEEPLDMNVKIY	UID1265
27.0718	27.0625	27.1663	27.4339	27.3277	27.2968	27.156	27.4726	27.1666	26.9764	26.9198	26.7758	S	2			___1	0.999947	3.81039e-06	160.46	113.48	160.46	-0.062058	6206900000	356	A0A140T8R7;Q8CFE3	356;454	A0A140T8R7	A0A140T8R7	REST corepressor 1	Rcor1	GKDETNGPANQKPVKSPESSIKIPEEEDEAA	UID1266
28.0007	27.654	27.6104	27.5308	27.6779	27.718	28.0548	27.9575	27.7752	27.7259	27.7588	28.0311	S	3			___1	1	2.9819e-61	325.84	317.95	281.44	-0.18051	4517700000	156	A0A140T8R7;Q8CFE3	156;254	A0A140T8R7	A0A140T8R7	REST corepressor 1	Rcor1	VMDRHARKQKREREESEDELEETNGSNPVDI	UID1267
25.6579	25.8811	26.103	25.8273	25.773	25.2638	25.9134	25.8153	25.662	25.5411	25.8607	25.6828	S	3			___1	1	5.05505e-15	185.67	177.75	124.39	0.039394	1407200000	23	A0A140T8R7;Q8CFE3	23;121	A0A140T8R7	A0A140T8R7	REST corepressor 1	Rcor1	QAAVPDFDPAKLARRSQERDNLGMLVWSPNQ	UID1268
27.8836	28.3531	27.5236	28.2102	27.7266	27.567	27.6529	27.7073	27.667	27.701	27.5899	27.7969	S	2			___1	1	0.000626338	91.082	73.343	60.157	-0.19713	4660500000	532	A0A140T8S5;Q8K327	532;532	A0A140T8S5	A0A140T8S5	Chromosome alignment-maintaining phosphoprotein 1	Champ1	KSTLFPEPTKAVLPASPEPRKRALFPESRKH	UID1269
24.8602	25.2541	24.9641	25.0501	24.4471	24.7942	24.7007	24.7569	24.8558	24.766	24.6655	24.9282	S	2			___1	1	0.0117973	60.157	46.972	47.47	0.41161	600770000	405	A0A140T8S5;Q8K327	405;405	A0A140T8S5	A0A140T8S5	Chromosome alignment-maintaining phosphoprotein 1	Champ1	ALPLSPEHWKAVPPVSPELRRPGPPLSPEIR	UID1270
26.7512	27.0175	26.8503	26.9033	27.0346	27.0318	27.0828	27.1267	27.3034	26.9555	26.9629	26.7883	S	2			___1	1	1.54822e-69	357.1	348.05	292.06	-0.136	3901700000	617	A0A140T8S5;Q8K327	617;617	A0A140T8S5	A0A140T8S5	Chromosome alignment-maintaining phosphoprotein 1	Champ1	LSPSSKKLKKDSQENSDAELSSSEYIRADLD	UID1271
26.8344	26.8525	26.7843	26.998	26.6676	26.4588	26.5481	26.6742	27.1395	27.1595	26.8067	26.7709	S	2			___1	0.999996	3.7168e-23	269.59	231.97	187.04	0.039383	4231000000	108	A0A140T8S5;Q8K327	108;108	A0A140T8S5	A0A140T8S5	Chromosome alignment-maintaining phosphoprotein 1	Champ1	EQPKEQPSKDTESGKSPSPPERQNPAFDPAE	UID1273
23.6633	24.0946	23.5579	24.5862	23.4459	21.8393	22.3793	24.9343	23.355	23.5451	23.3578	23.534	S	2			___1	1	2.20944e-10	187.04	178.34	187.04	0.039383	830370000	110	A0A140T8S5;Q8K327	110;110	A0A140T8S5	A0A140T8S5	Chromosome alignment-maintaining phosphoprotein 1	Champ1	PKEQPSKDTESGKSPSPPERQNPAFDPAEAR	UID1274
25.3974	25.4595	25.4756	25.6866	25.5483	25.7573	25.4051	25.4601	25.3702	25.3177	25.385	25.5831	S	2			___1	0.999616	0.000830497	108.31	64.355	87.184	-0.60661	1024500000	204	A0A140T8S5;Q8K327	204;204	A0A140T8S5	A0A140T8S5	Chromosome alignment-maintaining phosphoprotein 1	Champ1	PPCELPELEKPERGPSPESVKSALVSSKPPK	UID1275
24.8931	25.1951	24.9537	24.8806	24.7826	24.8003	24.487	24.4741	24.855	24.935	24.7406	24.6965	S	2			___1	1	1.68212e-23	214.82	152.86	159.75	1.7693	1129400000	272	A0A140T8S5;Q8K327	272;272	A0A140T8S5	A0A140T8S5	Chromosome alignment-maintaining phosphoprotein 1	Champ1	SRKPARTASPEPRKPSPAESPELWKPFPAIA	UID1279
24.81	24.4583	25.4468	24.5142	24.7096	24.9193	24.5337	24.9649	25.0011	25.4781	25.1391	24.8639	S	2			___1	1	1.68212e-23	208.62	177.41	159.75	1.7693	1175600000	276	A0A140T8S5;Q8K327	276;276	A0A140T8S5	A0A140T8S5	Chromosome alignment-maintaining phosphoprotein 1	Champ1	ARTASPEPRKPSPAESPELWKPFPAIASEPR	UID1280
24.8034	25.8348	25.3687	25.5702	24.094	24.1501	24.5	24.3853	24.4124	24.5541	23.9972	24.5653	S	3			___1	1	1.82269e-29	250.97	230.18	187.21	0.099533	7522600000	441	A0A140T8S5;Q8K327	441;441	A0A140T8S5	A0A140T8S5	Chromosome alignment-maintaining phosphoprotein 1	Champ1	PELKKPSSSPDLWKVSPDQRKTSPASLDFPE	UID1284
26.7173	26.8324	26.9189	26.8048	26.3229	26.5439	26.1826	26.3891	26.9001	26.7717	26.9827	26.7975	S	2			___1	0.999931	1.4721e-32	273.94	243.96	243.23	0.54191	3169000000	448	A0A140T8S5;Q8K327	448;448	A0A140T8S5	A0A140T8S5	Chromosome alignment-maintaining phosphoprotein 1	Champ1	SSPDLWKVSPDQRKTSPASLDFPEPQKSSCG	UID1285
26.8744	27.0756	26.9164	22.7086	27.0344	26.7837	26.9637	27.1747	26.8925	22.2055	26.6039	26.8485	S	2			___1	0.95185	2.22984e-06	151.22	81.962	144.88	0.16701	2205600000	603	A0A140T8S5;Q8K327	603;603	A0A140T8S5	A0A140T8S5	Chromosome alignment-maintaining phosphoprotein 1	Champ1	EGLLATPKKLLDEALSPSSKKLKKDSQENSD	UID1286
22.9426	22.8381	22.7159	23.0222	22.6024	23.2607	23.3897	23.6233	23.2029	22.0974	22.5892	22.866	S	2			___1	1	0.000416146	85.469	78.232	85.469	-1.1523	152330000	795	A0A140T8S5;Q8K327	795;795	A0A140T8S5	A0A140T8S5	Chromosome alignment-maintaining phosphoprotein 1	Champ1	RHNEEVNKKLMEALESPLEEQQI________	UID1289
23.5999	23.1071	23.7021	22.5129	24.0619	23.8043	23.9931	24.2713	22.9273	23.6197	23.6037	24.016	S	2			___1	0.997926	0.00229935	77.894	59.222	72.891	0.39207	237510000	345	A0A140T8S5;Q8K327	345;345	A0A140T8S5	A0A140T8S5	Chromosome alignment-maintaining phosphoprotein 1	Champ1	VQPMSPGPWKPIPSVSPGPWKPAPSMSTASW	UID1290
24.2072	24.8238	24.3097	25.5027	24.3333	24.1955	24.6915	23.9853	24.2656	23.5732	24.2471	23.2957	S	3			___1	1	1.45218e-25	236.64	222	235.21	-0.51345	15036000000	416	A0A140T8S5;Q8K327	416;416	A0A140T8S5	A0A140T8S5	Chromosome alignment-maintaining phosphoprotein 1	Champ1	VPPVSPELRRPGPPLSPEIRSPAGSPELKKP	UID1291
25.3599	25.2421	25.5892	24.9361	24.7202	24.7225	25.0655	24.7193	24.8406	25.0539	24.8005	24.8377	S	3			___1	1	1.45218e-25	236.64	222	235.21	-0.51345	14604000000	425	A0A140T8S5;Q8K327	425;425	A0A140T8S5	A0A140T8S5	Chromosome alignment-maintaining phosphoprotein 1	Champ1	RPGPPLSPEIRSPAGSPELKKPSSSPDLWKV	UID1293
25.201	25.3665	25.4134	25.152	25.6314	25.375	25.3191	25.4612	25.1565	25.1985	25.2124	25.4796	S	2			___1	0.999281	1.68873e-08	158.74	130.46	132.14	-0.30455	772110000	298	A0A140T8S5;Q8K327	298;298	A0A140T8S5	A0A140T8S5	Chromosome alignment-maintaining phosphoprotein 1	Champ1	FPAIASEPRRPTPAVSPGSWKPGPPGSPRPW	UID1294
24.0584	24.3067	24.0468	24.3031	23.8633	24.1166	23.8586	24.0304	23.8017	24.0345	23.5797	24.0035	S	2			___1	1	4.27425e-06	138.31	107.31	138.31	0.07562	324300000	464	A0A140T8S5;Q8K327	464;464	A0A140T8S5	A0A140T8S5	Chromosome alignment-maintaining phosphoprotein 1	Champ1	PASLDFPEPQKSSCGSPPDLWKSSFIMESQK	UID1295
24.0266	24.7132	24.6148	24.2989	24.3531	24.1775	24.5951	24.6806	24.2324	24.8797	24.9124	24.5212	S	2			___1	1	2.81566e-06	147.52	136.42	124.45	-0.48017	553000000	394	A0A140T8S5;Q8K327	394;394	A0A140T8S5	A0A140T8S5	Chromosome alignment-maintaining phosphoprotein 1	Champ1	WKSGPPELRKTALPLSPEHWKAVPPVSPELR	UID1299
23.1747	21.9848	27.8152	27.3405	27.752	27.8876	27.3608	27.6359	20.8908	27.6475	27.6756	27.545	S	2			___1	0.999976	0.0123167	75.571	36.956	75.571	-0.30552	2791600000	265	A0A140T8S5;Q8K327	265;265	A0A140T8S5	A0A140T8S5	Chromosome alignment-maintaining phosphoprotein 1	Champ1	SLSASPESRKPARTASPEPRKPSPAESPELW	UID1300
22.7846	21.1599	25.8973	21.8082	25.7519	26.0297	25.9616	22.4481	26.6122	25.8473	25.7357	25.8255	S	2			___1	0.588307	1.56634e-60	301.9	294.66	264.47	0.6869	2280600000	233	A0A171EBK7	233	A0A171EBK7	A0A171EBK7			VASHRRAQELVRMDSSNTQGIENPGFETTPP	UID1302
26.0855	26.0026	25.9034	26.2281	26.3457	26.256	26.2127	26.1257	25.7621	25.9742	25.8503	26.3472	S	2			___1	1	1.06967e-56	333.01	317.74	284.07	0.7255	2335100000	2233	A0A171EBL2;E9Q555	2233;2234	A0A171EBL2	A0A171EBL2	E3 ubiquitin-protein ligase RNF213	Rnf213	MARDFATPTLHTSDQSPGRQSVTIGEVVEED	UID1307
24.486	24.0711	24.2804	24.2736	23.0154	23.9036	23.2351	23.2745	24.5449	24.613	24.6106	24.132	S	2			___1	0.967563	9.7737e-10	146.76	134.22	131.32	0.20885	671380000	79	A0A171EBL2;E9Q555	79;79	A0A171EBL2	A0A171EBL2	E3 ubiquitin-protein ligase RNF213	Rnf213	LSSTDPGKELEKPEESDSNASWTTQMSKKEK	UID1308
25.933	25.8553	25.447	26.0787	24.8782	25.5349	25.0818	25.3428	22.4289	23.1949	21.747	25.077	S	3			___1	0.766008	2.68339e-10	158.8	142.81	158.8	0.067448	845260000	81	A0A171EBL2;E9Q555	81;81	A0A171EBL2	A0A171EBL2	E3 ubiquitin-protein ligase RNF213	Rnf213	STDPGKELEKPEESDSNASWTTQMSKKEKRR	UID1309
24.0104	25.3671	25.0706	25.6514	23.7599	23.9682	23.9167	23.4564	24.9211	23.9203	24.5606	23.6422	S	3			___1	1	3.64062e-12	191.71	157.2	141.83	0.0011985	10054000000	271	A0A171EBL2;E9Q555	271;271	A0A171EBL2	A0A171EBL2	E3 ubiquitin-protein ligase RNF213	Rnf213	TAGKETGEDVRKPKPSPVSPVASKHGDQEAE	UID1310
26.8623	26.9631	27.2059	27.2542	27.1576	27.2984	26.9917	27.0155	27.0583	26.874	26.7953	26.8746	S	3			___1	1	3.64062e-12	191.71	157.2	168.62	0.33413	10982000000	274	A0A171EBL2;E9Q555	274;274	A0A171EBL2	A0A171EBL2	E3 ubiquitin-protein ligase RNF213	Rnf213	KETGEDVRKPKPSPVSPVASKHGDQEAELKG	UID1311
25.4756	25.7829	25.5396	26.187	25.9435	25.6764	25.7165	25.5621	25.5998	25.6124	25.5246	25.5721	S	2			___1	1	0.000428525	85.166	65.399	58.01	0.35935	984920000	252	A0A171EBL2;E9Q555	252;252	A0A171EBL2	A0A171EBL2	E3 ubiquitin-protein ligase RNF213	Rnf213	TSGQEKKVPPIDAAASPVKTAGKETGEDVRK	UID1313
26.2388	25.6883	25.6934	22.4757	20.7434	25.6196	21.6574	25.3066	25.6632	21.7273	21.1682	24.9699	S	2			___1	1	1.33211e-09	168.42	146.36	168.42	-1.4411	810630000	298	A0A171EBL2;E9Q555	298;298	A0A171EBL2	A0A171EBL2	E3 ubiquitin-protein ligase RNF213	Rnf213	QEAELKGKLATPVRKSNEGGNTQPEDQRKPG	UID1314
25.2283	25.7753	25.0632	26.0032	25.7318	25.663	25.6129	25.4417	25.2745	24.6604	24.9093	25.2771	S	3			___1	0.999907	1.96755e-10	159.19	151.18	148.3	-0.68079	796130000	4510	A0A171EBL2;E9Q555	4510;4511	A0A171EBL2	A0A171EBL2	E3 ubiquitin-protein ligase RNF213	Rnf213	IRNNEDRTQTGHVLGSPQSSGVAEVSDRGQS	UID1315
25.8163	25.9234	25.7944	26.4619	26.1017	26.0292	25.8877	25.8341	26.0016	26.0545	26.1252	26.0653	S	2			___1	0.999851	4.06003e-28	243.35	229.69	226.72	0.22386	3760400000	12	A0A1B0GRD5;A0A1B0GQV4;A0A1B0GSA4;Q9CQJ2	12;12;12;12	A0A1B0GRD5	A0A1B0GRD5	PIH1 domain-containing protein 1	Pih1d1	____MADSTFLAPELSDTESMGEETVRFQEL	UID1316
25.8709	26.1739	26.0747	26.4692	26.1306	25.956	25.779	25.8603	25.7567	25.7578	25.7507	25.2658	S	2			___1	1	2.23322e-08	152.13	144.21	90.397	1.2524	2269300000	73	A0A1B0GQZ1;A0A1B0GSZ9;O35972	73;144;118	A0A1B0GQZ1	A0A1B0GQZ1	39S ribosomal protein L23, mitochondrial	Mrpl23	QTFTFPDLFPEKDPRSPEPLEEELPQQRQSS	UID1320
24.0217	24.682	24.4621	24.6154	23.9182	24.2726	22.7207	23.5018	23.9143	23.6849	24.171	23.7651	S	2			___1	0.945463	0.000424727	84.975	75.46	84.975	-0.24504	757830000	37	A0A1B0GRM0;A0A1B0GR06;Q64700	37;37;37	A0A1B0GRM0	A0A1B0GRM0	Retinoblastoma-like protein 2	Rbl2	EEEDGDAADRAQPAGSPSHQIQQRFEELCSR	UID1321
23.8726	23.5275	23.9665	23.6356	23.8761	23.8337	23.6579	23.6966	22.6561	23.8168	23.35	23.7999	S	2			___1	0.999648	0.0113098	76.605	60.271	76.605	-0.31224	310030000	917	A0A1B0GRM0;A0A1B0GR06;Q64700	917;950;960	A0A1B0GRM0	A0A1B0GRM0	Retinoblastoma-like protein 2	Rbl2	NSPTELNTDRASRDSSPVMRSNSTLPVPQPS	UID1322
22.8209	22.7967	23.5488	23.3348	22.5372	22.0098	22.4895	22.1843	21.6331	21.8289	23.1896	22.5787	S	2			___1	0.882261	3.40262e-06	143.81	120.82	143.81	0.70853	76742000	1033	A0A1B0GRM0;A0A1B0GR06;Q64700	1033;1066;1076	A0A1B0GRM0	A0A1B0GRM0	Retinoblastoma-like protein 2	Rbl2	AMPSPREKIFYYFSNSPSKRLREINSMIRTG	UID1324
29.2443	29.0837	29.0828	29.5908	28.1291	28.6343	28.2903	28.8904	28.9513	28.7225	29.1119	28.3248	S	2			___1	0.999981	0.00191565	106.42	66.071	103.55	0.12828	12570000000	4	A0A1B0GR11;Q93092	4;4	A0A1B0GR11	A0A1B0GR11	Transaldolase	Taldo1	____________MSGSPVKRQRMESALDQLK	UID1325
26.3777	26.7764	26.6641	26.7822	26.9487	26.5294	26.8961	26.8435	26.8707	26.4672	26.4373	27.2313	S	2			___1	1	3.3252e-05	145.09	112.87	114.76	-0.38943	2758200000	282	A0A1B0GR11;Q93092	282;237	A0A1B0GR11	A0A1B0GR11	Transaldolase	Taldo1	NYYKKFGYKTIVMGASFRNTGEIKALAGCDF	UID1326
24.1935	24.7371	24.5063	24.748	24.0858	24.4096	24.7486	24.0984	24.3645	24.3413	24.4553	24.6389	S	3			___1	1	5.8001e-13	172.69	162.34	111.66	-0.71492	442510000	125	A0A1B0GR54;O09053	125;368	A0A1B0GR54	A0A1B0GR54	Werner syndrome ATP-dependent helicase homolog	Wrn	EVDVFRNQVKQEKGESENEIEDNLLREDMER	UID1329
25.5223	25.6646	25.1063	25.3391	25.0333	25.1466	25.3374	25.1843	25.3792	25.1868	25.0309	24.8824	S	2			___1	0.999972	0.00113147	89.193	44.554	89.193	-0.17223	743970000	1242	A0A1B0GR85	1242	A0A1B0GR85	A0A1B0GR85			DSVGQQAGRSVKALHSPGPSKQPAEPLGAAM	UID1332
26.2852	27.0854	26.6077	27.0079	26.0242	26.1891	26.173	26.5928	26.914	26.0431	26.2419	25.7695	S	2			___1	0.996719	4.20153e-05	126.17	114.91	110.38	-0.044982	1763800000	1132	A0A1B0GR85	1132	A0A1B0GR85	A0A1B0GR85			DLKIGASSERDAPQTSPVLRQRPRSLLVRRR	UID1333
25.3067	25.9842	22.0982	26.4211	25.6128	25.7688	25.8536	25.4431	25.7347	25.233	25.6173	25.7304	S	3			___1	1	0.000420916	82.01	67.436	80.316	-0.37329	1151000000	1664	A0A1B0GR85;A0A1D5RLN6;Q8BRV5	1664;282;205	A0A1B0GR85	A0A1B0GR85	Uncharacterized protein KIAA1671	Kiaa1671	MFKDSTEEKSPRRDESDEEPPRVERTPVSHP	UID1335
23.5281	24.0086	23.8352	22.9572	24.4953	24.9751	23.8005	24.7485	24.0592	23.8002	23.746	24.8474	S	3			___1	0.980197	0.0243022	52.391	28.301	42.802	-0.52533	301180000	1465	A0A1B0GR85	1465	A0A1B0GR85	A0A1B0GR85			QRQVSPVASVPRRSHSFCKDKRNSPLVNQLK	UID1336
24.6493	24.6358	25.1639	25.1418	23.9737	24.318	24.4209	24.8378	24.6287	24.0518	24.1084	21.7814	S	2			___1	0.966058	0.0148129	64.476	44.427	64.201	0.55539	737430000	401	A0A1B0GR85	401	A0A1B0GR85	A0A1B0GR85			EEKAMSGQQSEKVQESPSSRPERAPGLTEVK	UID1340
25.8312	26.21	26.3285	26.7175	26.4675	26.1761	25.7608	26.0182	26.1514	25.7323	25.6791	25.957	S	3			___1	0.99329	1.35308e-14	177.8	147.94	167.74	-0.18002	2997600000	13	A0A1B0GR96;Q8BGY4	13;13	A0A1B0GR96	A0A1B0GR96	Kelch-like protein 26	Klhl26	___MAESGGSSGSSQSPERPSSLADRNGALK	UID1342
27.4536	27.5362	27.4138	27.8339	27.2896	27.3354	27.9495	27.643	27.5743	27.6497	27.4607	27.3102	S	2			___1	1	2.55211e-15	241.07	194.23	160.44	-0.59926	3537200000	23	A0A1B0GRI4;A0A1B0GSS4;Q08639	23;23;23	A0A1B0GRI4	A0A1B0GRI4	Transcription factor Dp-1	Tfdp1	IEANGELKVFIDQNLSPGKGVVSLVAVHPST	UID1343
26.7475	22.3685	21.9247	23.2235	27.0098	27.0073	27.1766	27.2769	23.4931	27.1018	27.2549	26.9528	S	3			___1	0.999358	5.12167e-30	233.33	222.13	227.66	0.95902	2770600000	780	A0A1B0GRJ0;E9Q8L9	780;780	A0A1B0GRJ0	A0A1B0GRJ0		Rab11fip1	LTQEGPVAGSVLRAGSPESPHTEGTGQEPVT	UID1344
25.0359	24.9418	24.7836	24.9562	24.6475	24.8353	24.8006	24.994	24.7567	24.5674	24.9538	24.7854	S	3			___1	0.989747	2.71673e-11	148.13	144.18	132.99	0.47264	687190000	552	A0A1B0GRJ0;E9Q8L9	552;552	A0A1B0GRJ0	A0A1B0GRJ0		Rab11fip1	RLEVSPEAQPKARLPSPDSALFAPFPSDSIQ	UID1346
24.0844	24.3543	23.8667	24.4298	23.6606	24.4453	23.9533	23.7865	21.3418	22.0613	23.1191	22.7236	S	3			___1	0.643093	4.32209e-07	120.93	118.51	112.17	0.28962	226070000	555	A0A1B0GRJ0;E9Q8L9	555;555	A0A1B0GRJ0	A0A1B0GRJ0		Rab11fip1	VSPEAQPKARLPSPDSALFAPFPSDSIQPPV	UID1347
27.0757	27.292	26.9677	27.4018	27.1353	27.2113	26.8125	27.099	27.3384	27.1048	27.3834	26.9947	S	2			___1	0.987467	5.66049e-39	263.09	234.68	238.57	1.2648	11837000000	204	A0A1B0GRJ0;E9Q8L9;Q9D620	204;204;204	A0A1B0GRJ0	A0A1B0GRJ0	Rab11 family-interacting protein 1	Rab11fip1	DTASAIVPSVTPSVDSDDESFSKDKKKKSKI	UID1348
25.7052	26.0166	25.7545	26.0415	25.9396	26.105	25.9028	25.7566	25.5511	25.9678	25.6192	25.7269	S	3			___1	1	8.72233e-12	175.22	132.91	150.94	-0.23949	6067200000	346	A0A1B0GRJ0;E9Q8L9;Q9D620	346;346;346	A0A1B0GRJ0	A0A1B0GRJ0	Rab11 family-interacting protein 1	Rab11fip1	EARSEIRESSPSNSPSPQGFRRKHLFSSTEN	UID1353
28.178	28.612	28.5083	29.4612	28.6941	28.9989	28.483	28.7733	28.4786	28.4382	28.6496	28.4457	S	2			___1	0.99652	5.30052e-16	221.62	195.92	203.76	0.35274	11646000000	358	A0A1B0GRJ0;E9Q8L9;Q9D620	358;358;358	A0A1B0GRJ0	A0A1B0GRJ0	Rab11 family-interacting protein 1	Rab11fip1	NSPSPQGFRRKHLFSSTENLAARSPKEPGEG	UID1354
25.9125	26.5143	25.8722	26.7924	26.2103	26.1661	26.312	26.3698	26.1942	26.06	26.0505	25.9997	S	2			___1	1	1.14736e-05	143.42	96.581	141.13	0.49078	1581700000	541	A0A1B0GRJ0;E9Q8L9	541;541	A0A1B0GRJ0	A0A1B0GRJ0		Rab11fip1	ARVPQTKAVKPRLEVSPEAQPKARLPSPDSA	UID1356
22.4507	21.8836	21.9316	23.2995	21.2247	22.271	22.0203	22.3932	22.5452	22.4299	21.7915	21.4386	S	2			___1	0.998921	1.19744e-05	112.91	93.653	112.91	-0.43346	102790000	158	A0A1B0GRJ0;E9Q8L9;Q9D620;G3XA57	158;158;158;150	A0A1B0GRJ0	A0A1B0GRJ0	Rab11 family-interacting protein 1;Rab11 family-interacting protein 2	Rab11fip1;Rab11fip2	EIEVDIQFMRNNMTASMFDLSMKDKSRNPFG	UID1357
26.0149	26.0064	26.1217	26.2253	25.2074	25.7035	25.0577	25.3996	26.3522	25.8157	25.6064	25.1551	S	2			___1	0.999529	0.00164303	100.04	51.753	100.04	0.054383	1228200000	383	A0A1B0GRJ0;E9Q8L9;Q9D620	383;383;383	A0A1B0GRJ0	A0A1B0GRJ0	Rab11 family-interacting protein 1	Rab11fip1	KEPGEGGGTSSDRRLSDSSTKDSMKSMSLPS	UID1358
26.0921	23.7059	26.5886	26.4525	25.0339	23.4216	25.2988	24.9522	26.3798	21.628	22.9006	24.7922	S	3			___1	0.546857	8.24784e-13	163.95	152.53	163.95	-0.5587	856160000	281	A0A1B0GRJ0;E9Q8L9;Q9D620	281;281;281	A0A1B0GRJ0	A0A1B0GRJ0	Rab11 family-interacting protein 1	Rab11fip1	DESSSASDVMSHKRTSSTDQQPNQSNFSLPK	UID1359
25.3142	25.8483	25.6567	25.3594	24.6134	25.2415	23.8744	24.3429	25.8258	25.4825	25.7104	24.2407	S	2			___1	0.775196	7.91904e-13	172.2	144.66	163.32	-0.29448	1427200000	282	A0A1B0GRJ0;E9Q8L9;Q9D620	282;282;282	A0A1B0GRJ0	A0A1B0GRJ0	Rab11 family-interacting protein 1	Rab11fip1	ESSSASDVMSHKRTSSTDQQPNQSNFSLPKK	UID1360
27.3363	27.4168	27.2461	28.2377	27.509	27.4666	27.112	27.3854	27.8631	27.6827	27.5908	27.3805	S	3			___1	1	1.58207e-113	389.51	386.47	349.61	0.37358	4908500000	881	A0A1B0GRJ0;E9Q8L9	881;881	A0A1B0GRJ0	A0A1B0GRJ0		Rab11fip1	IADLSLSLPSIPEVASDDERVDEVGDGGKAE	UID1361
25.166	25.5501	25.5988	25.7298	25.6754	25.2939	25.0137	25.2392	25.4058	25.477	25.2603	24.8587	S	2			___1	0.999974	2.00059e-25	264.66	237.2	264.66	0.71176	826860000	236	A0A1B0GRJ0;E9Q8L9;Q9D620	236;236;236	A0A1B0GRJ0	A0A1B0GRJ0	Rab11 family-interacting protein 1	Rab11fip1	TLFSKSSLQKTPLSQSMSVLPTSKSDKVLLR	UID1362
23.4539	23.6549	23.4315	23.7476	23.3863	23.3846	23.3382	23.3778	23.1839	23.2598	23.4448	23.2764	S	3			___1	0.978139	0.0237889	56.335	52.924	56.335	0.57094	256450000	152	A0A1B0GT08;A0A1B0GRR4;A0A1B0GRZ5;Q9Z1T5	152;177;177;177	A0A1B0GT08	A0A1B0GT08	Deformed epidermal autoregulatory factor 1 homolog	Deaf1	TGLKGPAAPLTPGPQSPPTPLAPGQEKGGTK	UID1363
28.5562	28.9559	28.1381	30.4162	26.8858	26.8043	27.6173	28.0985	29.1167	28.6462	28.1868	27.2344	S	2			___1	1	3.96798e-29	284.51	269.72	101.9	0.30255	99136000000	32	A0A1B0GRS5;P30204	32;32	A0A1B0GRS5	A0A1B0GRS5	Macrophage scavenger receptor types I and II	Msr1	EDADCSSESVKFDARSMTASLPHSTKNGPSL	UID1364
26.7709	27.2375	26.2724	27.4245	25.4433	25.3409	26.1379	25.6184	26.5314	26.075	24.884	25.8431	S	2			___1	1	3.96798e-29	284.51	269.72	261.79	-0.53127	128580000000	36	A0A1B0GRS5;P30204	36;36	A0A1B0GRS5	A0A1B0GRS5	Macrophage scavenger receptor types I and II	Msr1	CSSESVKFDARSMTASLPHSTKNGPSLQEKL	UID1365
21.9568	21.89	22.6497	22.1517	22.5998	23.7992	23.4972	23.8601	23.2211	22.0736	21.7796	20.7231	S	2			___1	0.996804	4.0744e-12	213.55	186.33	209.36	-0.05812	27538000000	40	A0A1B0GRS5;P30204	40;40	A0A1B0GRS5	A0A1B0GRS5	Macrophage scavenger receptor types I and II	Msr1	SVKFDARSMTASLPHSTKNGPSLQEKLKSFK	UID1366
26.2117	25.8109	26.0218	25.5083	24.6666	25.5672	24.8686	25.7904	26.1504	26.1541	25.9707	24.9338	S	2			___1	1	3.33387e-16	236.27	209.44	216.34	0.18478	1076100000	161	A0A1B0GRS5;P30204	161;227	A0A1B0GRS5	A0A1B0GRS5	Macrophage scavenger receptor types I and II	Msr1	QQEDISKLEERVYKVSAEVQSVKEEQAHVEQ	UID1367
26.0735	26.2659	25.5681	26.7608	25.118	25.5403	25.0956	25.6982	26.1643	25.4913	25.2238	25.2223	S	2			___1	0.99889	1.59725e-37	296.85	260.51	255.69	1.8593	1224400000	793	A0A1B0GRU3;E9Q8K8;Q6ZPZ3	793;868;917	A0A1B0GRU3	A0A1B0GRU3	Zinc finger CCCH domain-containing protein 4	Zc3h4	ARALPTSKAEGSLHSSPAGPSSSKGQPPAEE	UID1368
24.3927	24.2228	24.4452	24.2996	24.5626	24.8528	23.9909	24.3231	24.1815	24.1478	24.5992	24.2952	S	3			___1	0.999429	2.03725e-06	110.01	105.71	110.01	0.47209	1595000000	118	A0A1B0GRU3;E9Q8K8;Q6ZPZ3	118;110;159	A0A1B0GRU3	A0A1B0GRU3	Zinc finger CCCH domain-containing protein 4	Zc3h4	DFSPSEKSHRKYRDYSPPYAPSHQQYSSSHN	UID1369
25.6522	26.4972	25.6831	25.8883	25.8825	25.8558	25.6039	25.6086	25.755	25.3591	25.7918	22.8663	S	3			___1	0.926635	1.28808e-15	172.36	165.76	140.78	0.46673	1784300000	991	A0A1B0GRU3;E9Q8K8;Q6ZPZ3	991;1066;1115	A0A1B0GRU3	A0A1B0GRU3	Zinc finger CCCH domain-containing protein 4	Zc3h4	PTEASPPAASPSGDSSPPATAPYDPRVLAAG	UID1373
26.2274	26.3618	26.048	26.0924	21.273	25.734	25.6125	25.6166	26.1651	26.0893	25.9591	26.0701	S	2			___1	0.999998	4.50594e-60	317.46	308.67	202.49	0.21236	15858000000	1146	A0A1B0GRU3;E9Q8K8;Q6ZPZ3	1146;1221;1270	A0A1B0GRU3	A0A1B0GRU3	Zinc finger CCCH domain-containing protein 4	Zc3h4	TLFGTVKPAPKTGTGSPFAGNSPAREGEQDA	UID1374
25.941	26.1387	26.0127	26.4971	26.7238	26.4151	26.3471	26.406	26.3172	22.583	26.1626	26.8681	S	2			___1	1	4.50594e-60	317.46	308.67	270.3	0.33786	22589000000	1152	A0A1B0GRU3;E9Q8K8;Q6ZPZ3	1152;1227;1276	A0A1B0GRU3	A0A1B0GRU3	Zinc finger CCCH domain-containing protein 4	Zc3h4	KPAPKTGTGSPFAGNSPAREGEQDAGSLKDV	UID1375
28.7922	28.485	28.5129	28.3195	28.0445	22.6986	28.253	28.2002	28.521	28.3163	28.1208	28.2309	S	2			___1	1	4.32536e-42	287.43	257.49	255.88	0.045507	34077000000	857	A0A1B0GRU8;Q9R1C7	857;884	A0A1B0GRU8	A0A1B0GRU8	Pre-mRNA-processing factor 40 homolog A	Prpf40a	KKKSKKRRHKSDSPESDTEREKDKKEKDRDS	UID1380
22.2393	22.0761	23.5047	22.8901	22.6016	22.6879	22.0242	22.672	22.7716	22.7415	20.1006	22.1565	S	2			___1	0.999992	1.16985e-06	134.25	97.073	134.25	0.23796	127710000	26	A0A1B0GRX1;P70677	26;26	A0A1B0GRX1	A0A1B0GRX1	Caspase-3;Caspase-3 subunit p17;Caspase-3 subunit p12	Casp3	KSINNFEVKTIHGSKSVDSGIYLDSSYKMDY	UID1384
26.9657	27.2006	26.6387	27.1295	26.9432	26.6676	26.6395	26.804	27.0385	26.6946	26.6091	26.364	S	2			___1	1	1.40724e-17	211.35	189.68	175.57	0.15522	2241900000	219	A0A1B0GRX5;Q3U4B1	219;320	A0A1B0GRX5	A0A1B0GRX5		Ssbp4	NGSLGSGDMDGLPKNSPGAVGGLSNAPGTPR	UID1385
24.2907	24.6785	24.5917	24.8049	24.9192	24.7852	23.9798	24.3056	23.9226	24.0636	24.9293	21.571	S	4			___1	1	3.8233e-53	297.32	294.4	251.17	0.0093375	2657700000	17	A0A1B0GT30;A0A1B0GS44;Q9CXT7	17;17;17	A0A1B0GT30	A0A1B0GT30	Transmembrane protein 192	Tmem192	AAAGRLEDSSLDILQSMDDDPLLDTQPLPHH	UID1388
25.553	26.2539	25.4653	25.9458	24.8895	24.5049	25.3757	25.0188	25.8015	25.3724	25.2982	25.3213	S	2			___1	1	2.70169e-07	166.86	144.92	119.62	-0.068331	1336500000	50	Q8K4L2;A0A1B0GS91;Q8K4L3;E9Q3Z5	50;137;50;50	Q8K4L2	Q8K4L2	Supervillin	Svil	LEEDTPRYMRATDPASPHIGRSKEEEDTPGS	UID1390
24.8542	25.5676	24.6749	24.9132	24.5318	24.7826	24.3541	24.3308	24.2511	23.991	24.383	23.8453	S	2			___1	0.999888	1.26027e-12	164.18	152.97	159.47	0.38325	459700000	1181	Q8K4L2;A0A1B0GS91;Q8K4L3;E9Q3Z5;F6R6A4	1181;1268;1181;1067;168	Q8K4L2	Q8K4L2	Supervillin	Svil	TQFTVAGRMVKKGLASPTSITPISSPLCSKS	UID1391
28.0446	28.4524	27.7948	28.0544	28.8403	28.0888	28.5783	28.5929	28.2507	27.8102	27.8867	28.3541	S	2			___1	1	3.46647e-34	269.54	237.76	193.06	0.55299	7118700000	960	Q8K4L2;A0A1B0GS91;Q8K4L3;E9Q3Z5	960;1047;960;846	Q8K4L2	Q8K4L2	Supervillin	Svil	GDGQKEPKHVVLRRGSLELGNPSAAHLGDEL	UID1392
25.8908	26.0417	26.194	25.8123	25.794	26.1768	26.2817	26.2183	26.3716	25.8752	26.0638	26.2429	S	2			___1	1	7.87616e-26	269.53	225.77	250.2	0.048585	1467200000	857	Q8K4L2;A0A1B0GS91;Q8K4L3;E9Q3Z5	857;944;857;743	Q8K4L2	Q8K4L2	Supervillin	Svil	ASAVAPTYAGDLRKLSVDNNTSATDYKSPPA	UID1393
26.6366	26.4765	26.1892	26.3777	25.2767	25.956	25.0225	25.794	26.4897	25.8572	26.0457	24.901	S	3			___1	0.999979	2.97007e-21	206.11	194.83	158.64	0.30612	4989700000	241	Q8K4L2;A0A1B0GS91;Q8K4L3;E9Q3Z5	241;328;241;241	Q8K4L2	Q8K4L2	Supervillin	Svil	RSPKQIPSSPLQQPASPNHPGDSPLPTEARA	UID1396
28.3091	28.7952	29.0092	29.4977	28.5168	28.5653	27.4903	28.0167	29.261	29.0551	28.8234	28.483	S	2			___1	1	5.96679e-07	182.29	147.4	142.1	0.045922	13790000000	666	Q8K4L2;A0A1B0GS91;Q8K4L3;E9Q3Z5	666;753;666;584	Q8K4L2	Q8K4L2	Supervillin	Svil	LSVAAKRLLFREMEKSFDEHTVPKRHSRNAA	UID1398
21.2151	21.5441	21.9205	22.8054	22.0303	22.406	21.9009	22.0084	22.1253	22.7701	22.7752	22.2605	S	3			___1	0.999986	2.29657e-09	177.84	143.45	120.9	-0.51695	3021700000	220	Q8K4L2;A0A1B0GS91;Q8K4L3;E9Q3Z5	220;307;220;220	Q8K4L2	Q8K4L2	Supervillin	Svil	LGEDGSSAFFSERSISFPEVPRSPKQIPSSP	UID1399
26.3406	25.7812	25.9228	26.2287	26.3007	26.2892	26.3534	26.0848	25.5795	25.4681	25.3669	25.5053	S	3			___1	1	6.00982e-12	210.02	195.94	116.13	0.026149	6050800000	227	Q8K4L2;A0A1B0GS91;Q8K4L3;E9Q3Z5	227;314;227;227	Q8K4L2	Q8K4L2	Supervillin	Svil	AFFSERSISFPEVPRSPKQIPSSPLQQPASP	UID1400
24.6599	23.1318	24.6947	25.4538	22.8361	24.9545	21.9329	21.5094	25.0978	24.8215	25.8179	24.6328	S	2			___1	0.973661	4.82293e-05	106.82	83.466	93.424	1.2435	397100000	877	Q8K4L2;A0A1B0GS91;Q8K4L3;E9Q3Z5	877;964;877;763	Q8K4L2	Q8K4L2	Supervillin	Svil	TSATDYKSPPAENSDSPVRSILKPQAWRPLV	UID1402
23.1225	23.0973	23.0598	23.8171	23.3126	23.6778	23.521	23.9734	23.6004	23.5191	23.3246	22.9835	S	3			___1	0.999929	2.84686e-29	226.5	219.76	191.34	0.051469	590720000	1278	Q8K4L2;A0A1B0GS91;Q8K4L3;E9Q3Z5;F6R6A4	1278;1365;1278;1164;265	Q8K4L2	Q8K4L2	Supervillin	Svil	TFAKFYRSVDHSIPRSPVELEEDFDVIFDPY	UID1403
24.4819	24.3365	24.5734	24.7176	23.5982	24.1486	23.9274	24.1862	24.6436	24.4694	24.1848	24.303	S	2			___1	0.998264	6.44829e-10	180.02	147.32	178.51	0.33314	385040000	1077	Q8K4L2;A0A1B0GS91;Q8K4L3;E9Q3Z5;F6R6A4	1077;1164;1077;963;64	Q8K4L2	Q8K4L2	Supervillin	Svil	ASGEVKVPVGDSFLDSPSKTMSIKERLALLK	UID1404
23.8637	24.4437	24.0823	24.642	24.766	24.7135	24.1416	24.3683	24.3345	24.3155	24.2178	24.3515	S	2			___1	0.999874	7.06026e-16	207.82	188.96	184.2	-0.7262	422740000	632	Q8K4L2;A0A1B0GS91;Q8K4L3;E9Q3Z5	632;719;632;550	Q8K4L2	Q8K4L2	Supervillin	Svil	QPITSAERKESDRYPSGSEIPVVEDEEKVDE	UID1405
26.0236	25.9325	25.8979	25.8021	25.625	25.773	25.9262	25.9108	25.5612	25.612	25.5225	25.5623	S	2			___1	1	7.26144e-06	128.28	93.831	69.188	0.13312	3028300000	673	A0A1B0GSX7;Q6PFD9;B2RQL0;A0A140T8J8;A0A1B0GRB5;A0A1B0GRA7	673;673;656;673;656;673	A0A1B0GSX7	A0A1B0GSX7	Nuclear pore complex protein Nup98-Nup96;Nuclear pore complex protein Nup98;Nuclear pore complex protein Nup96	Nup98	FYTNPIAKPIPQTPESVGNKNNSSSNVEDTI	UID1406
23.1204	22.2823	22.5974	23.7943	23.1724	23.0155	22.4513	22.5331	23.845	22.6948	23.151	21.2555	S	2			___1	0.999977	0.0228926	60.968	44.831	60.968	0.77493	138680000	1027	A0A1B0GSX7;Q6PFD9;B2RQL0;A0A140T8J8	1027;1027;1010;1027	A0A1B0GSX7	A0A1B0GSX7	Nuclear pore complex protein Nup98-Nup96;Nuclear pore complex protein Nup98;Nuclear pore complex protein Nup96	Nup98	FGHIPSKGETVQEICSPRLPISASHSSKSRS	UID1407
21.508	19.408	22.0539	22.7571	22.9983	23.1251	23.0122	23.2247	22.2126	22.1539	22.6061	22.5399	S	3			___1	0.968028	0.00151156	53.665	53.317	47.366	-1.1165	122700000	1098	A0A1B0GSX7;Q6PFD9;B2RQL0;A0A140T8J8	1098;1098;1081;1098	A0A1B0GSX7	A0A1B0GSX7	Nuclear pore complex protein Nup98-Nup96;Nuclear pore complex protein Nup98;Nuclear pore complex protein Nup96	Nup98	PWSVPLPLATVFTVPSPAPEVQLKTVGIRRQ	UID1408
25.5511	25.9671	25.3803	23.372	24.7921	25.5503	22.7083	25.6639	24.9026	25.7401	25.8558	25.5881	S	5			___1	0.687259	0.000207045	69.232	66.202	69.232	0.41758	724820000	709	A0A1B0GSX7;Q6PFD9;B2RQL0;A0A140T8J8;A0A1B0GRB5;A0A1B0GRA7	709;709;692;709;692;709	A0A1B0GSX7	A0A1B0GSX7	Nuclear pore complex protein Nup98-Nup96;Nuclear pore complex protein Nup98;Nuclear pore complex protein Nup96	Nup98	RAALRNGLEGSSEETSFHDESLQDDREEIEN	UID1409
28.7254	28.7832	28.9692	28.8155	28.5681	28.6835	28.4029	28.7012	21.9432	28.81	28.7867	28.6508	S	3			___1	0.999869	1.75574e-64	323.64	313.26	323.64	-0.10842	9538400000	623	A0A1B0GSX7;Q6PFD9;B2RQL0;A0A140T8J8;A0A1B0GRB5;A0A1B0GRA7	623;623;606;623;606;623	A0A1B0GSX7	A0A1B0GSX7	Nuclear pore complex protein Nup98-Nup96;Nuclear pore complex protein Nup98;Nuclear pore complex protein Nup96	Nup98	SNLFSPVNHDSEDLASPSEYPENGERFSFLS	UID1412
24.1286	24.0775	24.1506	24.181	23.9962	24.2201	24.4	24.5944	24.6107	23.7314	24.1009	23.6741	S	2			___1	0.999992	4.22026e-24	233.3	218.64	172.69	-0.099288	1637600000	680	A0A1B0GSX7;Q6PFD9;B2RQL0;A0A140T8J8;A0A1B0GRB5;A0A1B0GRA7	680;680;663;680;663;680	A0A1B0GSX7	A0A1B0GSX7	Nuclear pore complex protein Nup98-Nup96;Nuclear pore complex protein Nup98;Nuclear pore complex protein Nup96	Nup98	KPIPQTPESVGNKNNSSSNVEDTIVALNMRA	UID1413
23.8225	23.8071	22.1205	23.3236	22.982	23.3158	23.8476	23.5373	21.8617	23.6413	23.7746	22.3622	S	2			___1	0.983267	5.03113e-12	172.69	163.4	158.02	-0.30184	698360000	681	A0A1B0GSX7;Q6PFD9;B2RQL0;A0A140T8J8;A0A1B0GRB5;A0A1B0GRA7	681;681;664;681;664;681	A0A1B0GSX7	A0A1B0GSX7	Nuclear pore complex protein Nup98-Nup96;Nuclear pore complex protein Nup98;Nuclear pore complex protein Nup96	Nup98	PIPQTPESVGNKNNSSSNVEDTIVALNMRAA	UID1414
26.0177	26.0076	25.6221	25.8292	25.444	25.2272	25.0208	25.2531	25.6351	25.6492	25.4133	25.0322	S	2			___1	1	0.0260388	70.399	66.545	61.48	0.39136	1137300000	524	A0A1B0GSX7;Q6PFD9;B2RQL0;A0A140T8J8;A0A1B0GRB5;A0A1B0GRA7;A0A1B0GS62	524;524;507;524;507;524;147	A0A1B0GSX7	A0A1B0GSX7	Nuclear pore complex protein Nup98-Nup96;Nuclear pore complex protein Nup98;Nuclear pore complex protein Nup96	Nup98	TYSPFGDSPLFRNPMSDPKKKEERLKPTNPA	UID1416
29.5657	29.6886	29.4487	29.6849	29.4025	29.4033	29.3777	29.3498	29.4234	29.7036	29.6052	29.5088	S	2			___1	1	3.50903e-32	242.34	210.93	202.49	-0.12133	17266000000	934	A0A1B0GSX7;Q6PFD9;B2RQL0;A0A140T8J8	934;934;917;934	A0A1B0GSX7	A0A1B0GSX7	Nuclear pore complex protein Nup98-Nup96;Nuclear pore complex protein Nup98;Nuclear pore complex protein Nup96	Nup98	QMTLNGKPAPPPQSQSPEVEQLGRVVELDSD	UID1417
25.5188	26.2183	25.2895	25.7632	24.7982	24.7708	25.1976	25.4835	25.8875	25.3434	25.1528	25.1075	S	2			___1	1	2.73467e-08	158.48	128.76	135.23	-0.57236	892260000	839	A0A1B0GSX7;Q6PFD9;B2RQL0;A0A140T8J8;A0A1B0GRB5;A0A1B0GRA7	839;839;822;839;822;839	A0A1B0GSX7	A0A1B0GSX7	Nuclear pore complex protein Nup98-Nup96;Nuclear pore complex protein Nup98;Nuclear pore complex protein Nup96	Nup98	DGVWPTDKTSRCLIKSPDRLADINYEGRLEA	UID1418
29.7825	30.3224	29.8065	30.0301	29.853	29.7106	29.9799	29.577	29.7755	29.7763	29.6522	29.6447	S	2			___1	1	2.27857e-46	321.42	311.86	280.93	-0.36762	34439000000	888	A0A1B0GSX7;Q6PFD9;B2RQL0;A0A140T8J8;A0A1B0GRB5;A0A1B0GRA7	888;888;871;888;871;888	A0A1B0GSX7	A0A1B0GSX7	Nuclear pore complex protein Nup98-Nup96;Nuclear pore complex protein Nup98;Nuclear pore complex protein Nup96	Nup98	WVFKVSHFSKYGLQDSDEEEEEHPPKTTSKK	UID1421
24.3439	24.7109	24.3327	24.776	25.7611	25.6732	24.0591	23.4832	23.7386	23.0939	23.2883	22.427	S	2			___1	1	1.01302e-21	269.87	244.13	251.87	-0.44906	738710000	79	A0A1B0GT26;O55003	79;79	A0A1B0GT26	A0A1B0GT26	BCL2/adenovirus E1B 19 kDa protein-interacting protein 3	Bnip3	SQTPQDTNRAEIDSHSFGEKNSTLSEEDYIE	UID1424
26.7818	26.8035	27.4961	27.1359	27.2948	24.5209	26.6499	26.1427	26.5593	26.1076	26.1886	25.9117	S	2			___1	1	4.70238e-58	321.34	311.9	185.28	-0.41329	5303600000	88	A0A1B0GT26;O55003	88;88	A0A1B0GT26	A0A1B0GT26	BCL2/adenovirus E1B 19 kDa protein-interacting protein 3	Bnip3	AEIDSHSFGEKNSTLSEEDYIERRREVESIL	UID1426
24.7128	23.9201	22.622	24.5596	24.3021	24.3196	23.837	21.368	22.6558	21.9567	20.8806	24.0739	S	3			___1	0.652088	3.17343e-10	134.43	129.37	134.43	0.57462	234040000	645	A0A1B0GT92;Q9Z1E4	645;709	A0A1B0GT92	A0A1B0GT92	Glycogen [starch] synthase, muscle	Gys1	PRRASCSSSTGGSKRSNSVDTGPSSSLSTPT	UID1430
27.7972	27.791	27.6486	27.6812	27.533	27.5923	27.4679	27.318	27.5032	27.6744	27.5117	27.864	S	3			___1	1	5.01673e-17	235.35	212.98	193.77	0.024011	5478400000	368	A0A1C7CYU3;Q02819;A0A1B0GR41	368;368;235	A0A1C7CYU3	A0A1C7CYU3	Nucleobindin-1	Nucb1	LAAREAELNARAQRLSQETEALGRSQDRLEA	UID1433
27.1636	26.9127	26.705	26.871	26.5659	26.7878	26.6906	27.0556	26.8622	26.7003	27.0032	26.6455	S	2			___1	1	1.4574e-08	152.27	139.82	37.686	-0.41729	2925400000	452	A0A1C7CYU3;Q02819	452;456	A0A1C7CYU3	A0A1C7CYU3	Nucleobindin-1	Nucb1	EKKVPEQPPELPQLDSQHL____________	UID1434
25.8932	25.7987	26.074	25.7612	25.6522	26.3548	26.0853	26.2964	25.5928	25.6754	26.5264	26.2419	S	3			___1	1	4.43958e-46	308.45	300.14	109.56	0.37812	1473600000	85	A0A1C7CYU3;Q02819;A0A1B0GT83;A0A1B0GR92	85;85;85;85	A0A1C7CYU3	A0A1C7CYU3	Nucleobindin-1	Nucb1	KLQAANAEDIKSGKLSQELDFVSHNVRTKLD	UID1436
27.6952	27.9647	27.6702	28.8042	27.6358	27.6271	27.7006	27.4859	27.6877	27.5744	27.3179	27.3297	S	2			___1	1	0.0124209	67.879	36.731	62.089	0.10093	5189700000	429	G3X9V7;E9QLA8;A0A1D5RL96;Q80TK0	429;429;941;559	G3X9V7	G3X9V7	Uncharacterized protein KIAA1107	A830010M20Rik;Kiaa1107	LPGQIMLQSHASQRPSKPEVAEKSVLHGVSD	UID1443
26.34	26.798	26.0771	26.7265	26.0509	26.0158	26.1076	26.1834	26.22	26.0432	25.9674	26.3487	S	2			___1	0.85634	9.5049e-06	131.08	110.95	96.469	0.43375	1965200000	718	A0A1D5RLD1	718	A0A1D5RLD1	A0A1D5RLD1			RLRAERAEKAAAGISSPATRSHMEELPRGAS	UID1444
29.96	29.9851	29.9037	29.9923	29.582	29.5427	29.6504	29.7455	30.1376	30.0972	30.272	29.7211	S	2			___1	0.999992	1.07788e-45	307.84	307.84	258.06	0.10023	41330000000	1264	A0A1D5RLD1;E9QKV6;E9PWZ6;A0A1D5RLW4;Q9QY06;E9PZW8	1265;1264;1275;73;1264;1275	A0A1D5RLD1;Q9QY06	Q9QY06	Unconventional myosin-IXb	Myo9b	KDKDESSTKAQDKPESPSGSTQIQRYQHPDT	UID1445
28.2809	28.3124	28.3102	28.5731	28.1592	28.4294	28.1535	28.1389	28.3302	28.0729	28.0969	28.637	S	3			___1	1	1.03826e-77	339.21	329.33	159.7	0.82173	11901000000	1949	A0A1D5RLD1;E9QKV6;E9PWZ6;A0A1D5RLW4;Q9QY06;E9PZW8	1935;1933;1947;759;1949;1963	A0A1D5RLD1;Q9QY06	Q9QY06	Unconventional myosin-IXb	Myo9b	KEDITYRLPELDPRGSDEENLDSETSASTES	UID1447
27.0001	27.5155	27.7171	27.5122	27.7471	27.7346	27.4882	27.6464	27.4996	27.4201	27.3621	27.7075	S	3			___1	1	3.05081e-28	260.33	225.4	220.63	-0.63784	9635100000	1113	A0A1D5RLD1;E9QKV6;E9PWZ6;Q9QY06;E9PZW8	1114;1113;1113;1113;1113	A0A1D5RLD1;Q9QY06	Q9QY06	Unconventional myosin-IXb	Myo9b	MNKSPDGMSPKKETPSPEMETAAQKTVPAES	UID1451
22.7233	22.9161	22.5224	22.7661	22.6693	21.9237	22.895	23.1256	23.3314	22.2702	22.0733	23.9428	S	2			___1	0.995344	1.8488e-11	167.63	160.12	167.63	0.32681	86801000	1302	A0A1D5RLD1;E9QKV6;E9PWZ6;A0A1D5RLW4;Q9QY06;E9PZW8	1303;1302;1313;111;1302;1313	A0A1D5RLD1;Q9QY06	Q9QY06	Unconventional myosin-IXb	Myo9b	EIWRGKKLASAVLSQSLDLSEKHRATGAALT	UID1452
28.4326	29.037	28.728	29.234	29.0283	28.4731	28.8742	28.5887	28.669	28.3826	28.6899	28.3348	S	3			___1	0.999536	2.59422e-21	208.34	201.15	208.34	0.27175	9984300000	1219	A0A1D5RLD1;E9QKV6;E9PWZ6;A0A1D5RLW4	1219;1218;1218;27	A0A1D5RLD1	A0A1D5RLD1		Myo9b	PSSSKQAQVVGDPPGSPSPVQRPTTLALDSR	UID1453
27.1841	27.002	27.194	27.6632	26.8787	27.1586	26.6602	26.418	27.0152	27.4872	26.5609	26.6649	S	2			___1	1	0.000947647	116.84	97.178	89.189	0.048728	3654100000	1879	A0A1D5RLD1;E9QKV6;E9PWZ6	1879;1877;1891	A0A1D5RLD1	A0A1D5RLD1		Myo9b	IAFRRLSLLRQNAIKSPRTPVVQDLELGALP	UID1454
25.9059	26.2005	26.155	26.4547	26.3751	26.5232	26.5015	26.3512	26.502	26.3858	26.4096	26.5164	S	2			___1	1	1.35715e-25	254.7	220.3	254.7	-0.077241	3006300000	1175	A0A1D5RLD1;E9QKV6;E9PWZ6;Q9QY06;E9PZW8	1176;1175;1175;1175;1175	A0A1D5RLD1;Q9QY06	Q9QY06	Unconventional myosin-IXb	Myo9b	CREESSTHREPSRRASLEIGESFPEGTKGPR	UID1455
23.535	23.5047	23.7523	23.4645	22.3906	23.5979	24.1195	21.8264	23.6543	23.9374	23.8762	22.9171	S	2			___1	0.929718	0.000516301	103.46	80.434	103.46	-0.53236	188540000	1043	A0A1D5RLD1;E9QKV6;E9PWZ6;Q9QY06;E9PZW8	1044;1043;1043;1043;1043	A0A1D5RLD1;Q9QY06	Q9QY06	Unconventional myosin-IXb	Myo9b	IIRLQSLCRGHLQRRSFSQMVSEKQKAEQAR	UID1456
28.8354	28.5787	28.8197	28.1856	29.2071	29.2147	29.2586	28.7422	29.0025	28.9286	29.0446	29.0758	S	2			___1	0.999993	1.74253e-81	379.09	366.96	342.13	-0.58501	11748000000	1371	A0A1D5RLD1;E9QKV6;E9PWZ6;A0A1D5RLW4;Q9QY06;E9PZW8	1372;1371;1384;180;1371;1384	A0A1D5RLD1;Q9QY06	Q9QY06	Unconventional myosin-IXb	Myo9b	KKKSGDPSAGPDAGLSPGSQGDSKSAFKRLF	UID1458
25.8606	25.2497	25.931	25.1643	25.8767	25.9953	25.6023	25.5713	25.8204	25.578	25.2368	25.3005	S	2			___1	1	0.000180494	105.6	63.515	103.11	-1.1873	1370000000	1101	A0A1D5RLD1;E9QKV6;E9PWZ6;Q9QY06;E9PZW8	1102;1101;1101;1101;1101	A0A1D5RLD1;Q9QY06	Q9QY06	Unconventional myosin-IXb	Myo9b	DPESLGVEAETWMNKSPDGMSPKKETPSPEM	UID1459
24.8427	25.4613	24.9307	25.8813	25.4646	25.7069	25.0291	25.0769	25.3264	24.7767	24.9917	24.7041	S	2			___1	0.999999	3.26544e-38	247.74	240.5	195.38	-0.53476	2004800000	5	A0A1D5RLG3;Q80UJ7	5;5	A0A1D5RLG3	A0A1D5RLG3	Rab3 GTPase-activating protein catalytic subunit	Rab3gap1	___________MAADSEPESEVFEITDFTTA	UID1461
28.2412	28.0792	27.9138	27.7582	27.9239	27.8591	27.8424	27.7652	27.7605	27.7405	27.7264	27.9853	S	2			___1	0.999249	1.92585e-33	263.97	247.65	244.62	0.37587	5919800000	536	A0A1D5RLG3;Q80UJ7	536;536	A0A1D5RLG3	A0A1D5RLG3	Rab3 GTPase-activating protein catalytic subunit	Rab3gap1	CCIERKKARDEGKKTSLSDSTTSAYPGDAGK	UID1462
23.4968	23.7496	21.7431	23.9285	23.8884	21.9163	23.5484	23.6801	24.248	23.7861	21.8993	23.1479	S	2			___1	0.997647	0.0276836	60.157	24.48	60.157	0.056736	282340000	564	A0A1D5RLJ8;D3Z1F9;Q8C0M0	564;564;564	A0A1D5RLJ8	A0A1D5RLJ8	WD repeat-containing protein 59	Wdr59	YLVYFTRPMTMHRAVSPTEPTPRSLSALSAY	UID1464
25.2035	25.2623	25.1169	21.4854	25.2574	25.1874	25.4238	25.3032	25.5327	25.1024	24.9437	25.3062	S	2			___1	0.603648	0.0496934	66.664	37.248	38.559	0.5932	763160000	603	A0A1D5RLJ8;D3Z1F9;Q8C0M0	603;603;603	A0A1D5RLJ8	A0A1D5RLJ8	WD repeat-containing protein 59	Wdr59	KIRTEAPGNLRLYSGSPTRSEKEQVSISSFY	UID1465
24.327	24.4176	24.0422	24.7488	24.616	24.3101	23.8985	23.3033	23.5075	23.4381	23.441	23.3079	S	2			___1	0.999967	4.274e-58	353.14	333.34	349.27	-0.21099	5472100000	968	F6Z9E6;A0A1D5RLK2;A0A1D5RMH7;Q2PFD7;E9PUC5	968;998;1252;1000;339	F6Z9E6	F6Z9E6	PH and SEC7 domain-containing protein 3	Psd3	LTTDGNEPVGLKKSHSSPSLNPDASPVTAKV	UID1467
27.0809	26.5885	26.6499	26.9047	26.7392	27.0708	27.1243	27.0036	26.5989	26.448	26.2766	26.4249	S	3			___1	0.999941	1.65993e-09	161.68	151.13	161.68	0.054511	2647300000	719	A0A1D5RLL3;Q8BG67	719;692	A0A1D5RLL3	A0A1D5RLL3	Protein EFR3 homolog A	Efr3a	LTVPYVPQVTDEDRLSRRKSIVDTVSIQVDI	UID1469
25.7027	25.6523	25.8923	26.2272	25.7765	25.9143	25.7293	25.9074	26.0224	26.4783	26.1975	26.1337	S	2			___1	0.999839	6.38285e-08	143.86	137.45	127.32	-0.29138	1380600000	1797	F7CGG2;E9PZA7;E9QLK7;E9PWT1;A0A1D5RLL4;Q80YV3	1797;2057;2057;2075;2076;775	F7CGG2	F7CGG2	Transformation/transcription domain-associated protein	Trrap	RAATGAISAVFGRSQSLPGADSLLAKPIDKQ	UID1470
29.1145	29.1061	29.3745	29.2232	29.004	29.4027	29.0468	28.6304	29.154	28.8847	28.8716	29.3203	S	2			___1	1	1.22907e-06	171.2	94.042	161.23	0.88325	19046000000	27	Q3SXA6;A0A1D5RLN9;A0A1D5RMN0	27;87;98	Q3SXA6	Q3SXA6		Tnip3	EHTECAPPRRKDLTNSLERKIKHLEKQRQEL	UID1471
24.0184	24.4473	24.2359	23.9336	24.0547	24.1867	21.8126	23.7054	24.258	24.3727	24.2166	24.3566	S	2			___1	0.99984	1.07142e-09	172.82	158.22	166.79	0.51299	374470000	33	A0A1D5RLR0;Q9QZE7	33;33	A0A1D5RLR0	A0A1D5RLR0	Translin-associated protein X	Tsnax	FPHNQRREGKDASLSSPVMLAFKSFQQELDA	UID1472
25.6607	25.2751	25.75	24.828	21.9404	25.5379	26.7473	26.3204	25.6817	25.8052	25.4495	25.7618	S	3			___1	0.722856	1.29892e-10	162.11	125.65	162.11	0.27887	1140000000	28	A0A1L1SQ42;D3YWR0;A0A1D5RLT6;Q80TI0	28;55;57;28	A0A1L1SQ42	A0A1L1SQ42	GRAM domain-containing protein 1B	Gramd1b	SNRSTPACSPILRKRSRSPTPQNQDGDTMVE	UID1475
24.4767	24.4549	24.1727	23.5016	23.488	24.0937	23.6827	22.3618	24.8929	23.988	24.4262	24.2168	S	2			___1	0.913973	8.52381e-05	97.374	83.673	59.857	-0.62324	1578300000	30	A0A1L1SQ42;D3YWR0;A0A1D5RLT6;Q80TI0	30;57;59;30	A0A1L1SQ42	A0A1L1SQ42	GRAM domain-containing protein 1B	Gramd1b	RSTPACSPILRKRSRSPTPQNQDGDTMVEKG	UID1476
26.1711	26.6403	26.5016	27.2562	26.4442	26.4063	26.3652	26.3105	26.3289	25.4499	25.828	25.8742	S	3			___1	1	2.64789e-17	209.23	191.77	209.23	0.35469	7487300000	274	A0A1L1SQ42;D3YWR0;A0A1D5RLT6;Q80TI0;F7BFL8	274;301;303;274;29	A0A1L1SQ42	A0A1L1SQ42	GRAM domain-containing protein 1B	Gramd1b	NDSSSKSSIETKPDASPQLPKKSITNSTLTS	UID1477
27.2968	26.8259	27.0688	26.7193	26.6693	26.3792	27.1202	27.3125	27.0453	26.7407	26.8686	26.6763	S	2			___1	1	3.14235e-42	308.93	288.79	306.2	0.78308	4100200000	550	A0A1L1SQ42;D3YWR0;A0A1D5RLT6;Q80TI0;F7BFL8	550;577;579;550;305	A0A1L1SQ42	A0A1L1SQ42	GRAM domain-containing protein 1B	Gramd1b	LTKTESTYLAEIHRQSPKEKASKSSAVRRRK	UID1478
24.9185	25.4514	25.0149	22.2929	25.2543	25.0403	24.6892	24.953	24.8724	24.8012	24.8561	24.6076	S	2			___1	1	5.38784e-24	223.67	209.57	203.92	0.62504	20919000000	343	A0A1D5RLV0;Q8C1D8	343;343	A0A1D5RLV0	A0A1D5RLV0	Protein IWS1 homolog	Iws1	EGDEEKVAKRKAAVLSDSEDDAGNASAKKSR	UID1479
26.5187	25.8483	26.6118	25.658	25.8374	25.7932	25.6155	25.209	25.7496	26.1095	26.5621	25.6512	S	2			___1	1	5.38784e-24	223.67	209.57	203.92	0.62504	21687000000	345	A0A1D5RLV0;Q8C1D8	345;345	A0A1D5RLV0	A0A1D5RLV0	Protein IWS1 homolog	Iws1	DEEKVAKRKAAVLSDSEDDAGNASAKKSRVV	UID1480
26.8478	26.9052	26.6164	26.8539	26.4463	26.8459	26.3848	26.6353	26.9406	26.831	26.7643	26.4656	S	2			___1	1	7.40344e-31	293.52	277.9	243.37	0.24797	8789000000	261	A0A1D5RLV0;Q8C1D8	261;261	A0A1D5RLV0	A0A1D5RLV0	Protein IWS1 homolog	Iws1	RVSDSESEDPQKGPASDSEAEDASRHKEKPD	UID1488
26.2296	25.7999	26.0702	26.0092	26.5959	26.5496	26.2403	26.0107	26.0696	26.3243	26.6918	26.9234	S	3			___1	1	1.46961e-25	261.94	243.36	93.804	-0.86185	8528600000	321	A0A1D5RLV0;Q8C1D8	321;321	A0A1D5RLV0	A0A1D5RLV0	Protein IWS1 homolog	Iws1	SSDSEEEEPKRQKIDSDDDEEKEGDEEKVAK	UID1490
24.9118	25.3462	24.4093	24.6747	25.2307	24.2565	21.9903	22.7439	24.9757	24.0933	24.3774	24.455	S	2			___1	1	1.77111e-12	205.78	200.73	102.79	0.024632	6040300000	183	A0A1D5RLV0;Q8C1D8	183;183	A0A1D5RLV0	A0A1D5RLV0	Protein IWS1 homolog	Iws1	QASDSENEEPPKPRISDSESEELPKPRVSDS	UID1491
23.5829	23.4674	23.4918	24.3058	23.9946	24.1245	22.2804	23.3526	23.7631	23.9144	23.2402	24.0932	S	2			___1	1	1.77111e-12	205.78	200.73	102.79	0.024632	5849500000	185	A0A1D5RLV0;Q8C1D8	185;185	A0A1D5RLV0	A0A1D5RLV0	Protein IWS1 homolog	Iws1	SDSENEEPPKPRISDSESEELPKPRVSDSES	UID1492
26.8837	26.748	27.2355	27.4114	26.6738	26.9025	26.549	26.4662	26.6882	26.9685	26.7732	26.4887	S	2			___1	0.998292	5.45906e-08	185.63	168.89	94.747	0.16096	12590000000	667	A0A1D5RLV0;Q8C1D8;A0A1D5RMB4	667;667;119	A0A1D5RLV0	A0A1D5RLV0	Protein IWS1 homolog	Iws1	EQRDLEQMPQRRRLSSTGGQTPRRDLEKVLT	UID1495
26.9804	26.7641	26.1546	26.9095	27.9157	27.9628	27.8008	28.1829	26.5853	27.0707	28.0098	28.4026	S	3			___1	0.999998	8.12858e-30	248.16	222.9	245.37	0.12856	7332600000	295	A0A1D5RLV0;Q8C1D8	295;295	A0A1D5RLV0	A0A1D5RLV0	Protein IWS1 homolog	Iws1	SDGENKREDSEVQNESDGHTDRKGLHSSDSE	UID1498
24.6737	25.1767	24.5791	25.3124	25.2103	24.5283	24.6461	24.9197	25.2575	24.5155	24.787	24.5471	S	2			___1	0.901088	2.24728e-15	183.74	163.98	183.74	-0.57945	414300000	366	A0A1D5RLV0;Q8C1D8;A0A1D5RLS6	366;366;14	A0A1D5RLV0	A0A1D5RLV0	Protein IWS1 homolog	Iws1	NASAKKSRVVCDADDSDSDVVSDKSGKRETT	UID1503
25.7395	27.2461	25.5902	26.1832	25.0805	25.3869	25.6779	25.7317	25.5797	25.5848	25.388	24.8691	S	2			___1	1	4.38188e-21	259.68	217.21	84.213	0.19576	1993400000	579	A0A1D5RLV1;A2A842;A2AD32;P48193;A2A841;A2A839;A2A838;F6S4K9	336;579;654;668;679;483;477;35	A0A1D5RLV1;A2A842;F6S4K9	A2A842	Protein 4.1	Epb4.1;Epb41	PAEPEPTEAWKDLDKSQEEIKKHHASISELK	UID1504
24.8165	21.3341	24.2102	24.7267	25.0056	25.5257	21.0518	24.842	22.7886	21.2538	22.043	24.8308	S	4			___1	0.546959	1.6515e-19	176.06	170.92	176.06	0.7992	516420000	278	A0A1D5RLV1	278	A0A1D5RLV1	A0A1D5RLV1			ASRSLDGAAAESTDRSPRPTSAPAIAQSQVT	UID1506
25.0285	21.3347	24.5141	22.5115	22.0868	25.3567	25.0937	21.7228	24.5809	24.8518	24.7352	25.1982	S	3			___1	0.827312	7.39386e-12	171.25	160.71	123.14	0.15807	368610000	969	A0A1D5RLV7;G3UYW1;Q6VNB8;G3UY81	969;969;969;109	A0A1D5RLV7	A0A1D5RLV7	WD repeat and FYVE domain-containing protein 3	Wdfy3	AWDKKLLKQYRVHKPSSLSFEPEMRSSVITS	UID1507
23.2798	23.7049	23.7047	23.3741	24.1854	23.7888	23.9115	23.88	23.0126	23.4243	23.3254	23.7297	S	2			___1	0.999987	3.22622e-08	154.1	139.31	154.1	-0.63237	363090000	970	A0A1D5RLV7;G3UYW1;Q6VNB8;G3UY81	970;970;970;110	A0A1D5RLV7	A0A1D5RLV7	WD repeat and FYVE domain-containing protein 3	Wdfy3	WDKKLLKQYRVHKPSSLSFEPEMRSSVITSL	UID1508
24.5026	24.8192	24.1921	24.6063	24.7494	24.7238	24.17	24.6734	23.4919	24.2267	24.0843	24.8326	S	2			___1	1	1.31246e-05	140.33	127.18	113.53	-0.11339	649670000	3325	A0A1D5RLV7;G3UYW1;Q6VNB8	3325;3339;3321	A0A1D5RLV7	A0A1D5RLV7	WD repeat and FYVE domain-containing protein 3	Wdfy3	TDSGSDDSRRWSDQLSLDEKDGFIFVNYSEG	UID1510
26.3836	26.4307	26.2717	26.2312	27.1908	26.5812	26.4405	26.7197	26.2872	26.3887	26.26	26.5938	S	3			___1	0.999999	4.70731e-39	246.26	242.7	242.28	0.33454	1914400000	2478	A0A1D5RLV7;G3UYW1;Q6VNB8	2478;2492;2474	A0A1D5RLV7	A0A1D5RLV7	WD repeat and FYVE domain-containing protein 3	Wdfy3	AKVKGLVKPPLKRSRSAPDGGDEETQEQLQD	UID1511
24.8349	25.0758	25.0069	25.7091	25.2513	24.9624	24.9782	25.4171	25.2168	24.9602	24.5695	24.9029	S	2			___1	0.999546	0.00145554	81.676	13.051	72.29	0.55905	684370000	2263	A0A1D5RLV7;G3UYW1;Q6VNB8	2263;2277;2277	A0A1D5RLV7	A0A1D5RLV7	WD repeat and FYVE domain-containing protein 3	Wdfy3	EALVPTTQSKLSRVSSGFGLSKLTGSRRNRK	UID1512
26.2858	26.4954	26.2877	26.1432	26.0953	26.4708	26.3551	26.2337	26.2643	26.4856	26.5019	26.3521	S	2			___1	1	0.000348726	125.97	107.91	47.352	-0.1818	2209200000	79	A0A1D5RME4;A0A1D5RLW5;A0A1D5RM85;P62717;F6YJW4	79;94;123;123;120	A0A1D5RME4	A0A1D5RME4	60S ribosomal protein L18a	Rpl18a;Gm17541	QCYRDMGARHRARAHSIQIMKVEEIAAGKCR	UID1513
28.3158	28.447	28.0759	29.0664	28.4673	28.6488	28.3144	28.1753	28.3027	28.4491	28.4192	28.3193	S	2			___1	0.999997	9.54203e-07	124.32	119.79	102.45	0.09371	10994000000	462	A0A1D5RLY6;Q8C052	462;462	A0A1D5RLY6	A0A1D5RLY6	Microtubule-associated protein 1S;MAP1S heavy chain;MAP1S light chain	Map1s	PVVTTHDLEAPSRANSQDSLASRDSARKEPV	UID1515
27.271	27.489	27.5084	27.9375	26.9594	26.9788	27.0585	27.1166	27.3203	27.0633	26.8418	26.7636	S	3			___1	0.999983	1.51905e-10	154.55	144.27	128.05	-0.0387	7616200000	684	A0A1D5RLY6;Q8C052	684;684	A0A1D5RLY6	A0A1D5RLY6	Microtubule-associated protein 1S;MAP1S heavy chain;MAP1S light chain	Map1s	VSPCEFSHRKPPPPASPGSSDSSARSQERPP	UID1518
24.2391	24.3366	23.5979	24.4839	23.9219	24.4693	24.2442	24.2712	24.5822	23.8872	23.7845	23.6246	S	2			___1	1	0.00109645	90.005	61.774	90.005	0.31961	402690000	520	A0A1D5RLY6;Q8C052	520;520	A0A1D5RLY6	A0A1D5RLY6	Microtubule-associated protein 1S;MAP1S heavy chain;MAP1S light chain	Map1s	TRSGPTQPTARDTRRSGPGVVNTKPRVSQNG	UID1522
28.4944	28.5746	28.4545	28.12	28.5579	28.6059	28.375	28.4264	28.358	28.5856	28.4383	28.6842	S	3			___1	0.999989	3.41732e-57	295.37	292.01	272.45	0.34615	18655000000	724	A0A1D5RLY6;Q8C052	724;724	A0A1D5RLY6	A0A1D5RLY6	Microtubule-associated protein 1S;MAP1S heavy chain;MAP1S light chain	Map1s	SLPTLSDSDPVPVADSDDDAGSESAARDPPP	UID1524
26.3839	26.6831	26.4512	26.4444	26.4976	26.6693	26.8823	26.8287	26.7632	26.3027	26.4079	26.4623	S	2			___1	0.993166	5.53028e-05	112.44	87.662	101.2	-0.3837	2132100000	195	A0A1D5RLY9;Q80TE4	195;195	A0A1D5RLY9	A0A1D5RLY9	Signal-induced proliferation-associated 1-like protein 2	Sipa1l2	AVNPNTGAALHREYGSTSSIDRQGLSGENVF	UID1526
23.6787	24.6461	24.4527	24.6708	23.9723	24.4846	24.6436	24.2905	24.8822	24.301	24.6879	23.8521	S	2			___1	1	3.52733e-07	179.5	140.32	141.54	0.45391	456900000	1478	A0A1D5RLY9;Q80TE4	1478;1478	A0A1D5RLY9	A0A1D5RLY9	Signal-induced proliferation-associated 1-like protein 2	Sipa1l2	LVEEGRRKFSFYGNVSPRRSLYRTLSDESVC	UID1528
23.2802	23.8749	23.9765	24.2968	23.7024	24.5711	23.8272	23.9938	24.5012	24.4016	23.979	23.4463	S	2			___1	1	2.62829e-33	254.72	221.35	174.7	1.486	460340000	1245	A0A1D5RLY9;Q80TE4	1245;1245	A0A1D5RLY9	A0A1D5RLY9	Signal-induced proliferation-associated 1-like protein 2	Sipa1l2	LSSNTSSNSDDKHFGSGDLMDPELLGLTYIK	UID1529
23.4962	24.4409	24.4131	23.6023	23.7891	23.902	24.6376	24.3881	24.4486	24.0663	23.8639	24.1238	S	2			___1	1	1.27403e-05	117	81.958	50.831	0.0065761	351300000	1461	A0A1D5RLY9;Q80TE4	1461;1461	A0A1D5RLY9	A0A1D5RLY9	Signal-induced proliferation-associated 1-like protein 2	Sipa1l2	HVLSKDDFLKLMLPDSPLVEEGRRKFSFYGN	UID1530
24.0178	24.7117	24.4302	25.0664	24.4641	24.9975	24.8106	24.9725	24.7996	24.355	24.3099	24.2856	S	2			___1	0.997383	3.93251e-12	191.51	179.02	166.48	-0.1571	503200000	1549	A0A1D5RLY9;Q80TE4	1549;1549	A0A1D5RLY9	A0A1D5RLY9	Signal-induced proliferation-associated 1-like protein 2	Sipa1l2	HPAPSMGSLRNEFWFSDGSLSDKSKCADPGL	UID1531
26.9276	25.6211	26.2806	26.0873	26.6828	26.7462	27.0702	27.2121	26.2758	26.6348	26.385	26.9171	S	3			___1	0.968328	1.67639e-51	293.08	256.68	215.08	0.036655	3203200000	163	A0A1D5RLY9;Q80TE4	163;163	A0A1D5RLY9	A0A1D5RLY9	Signal-induced proliferation-associated 1-like protein 2	Sipa1l2	HSPQRGLHPIRQRSNSDITISDIDTEDVLDQ	UID1533
26.5102	26.9472	26.9742	26.5018	27.0871	26.8671	27.1157	27.1599	26.8295	26.2841	26.6285	26.54	S	2			___1	1	2.22449e-10	205.87	191.79	205.87	-0.065837	2275900000	1488	A0A1D5RLY9;Q80TE4	1488;1488	A0A1D5RLY9	A0A1D5RLY9	Signal-induced proliferation-associated 1-like protein 2	Sipa1l2	FYGNVSPRRSLYRTLSDESVCSNRRGSSFAS	UID1534
21.8937	25.2019	25.246	25.6392	25.5238	25.3933	25.4203	25.3653	25.5579	24.9432	24.7931	24.8813	S	2			___1	0.999996	1.05648e-29	247.79	205.47	207.37	-0.20495	853900000	32	A0A1D5RMA4;A0A1D5RMI7;A0A1D5RM43;Q8BGK6	32;32;32;32	A0A1D5RMA4	A0A1D5RMA4	Y+L amino acid transporter 2	Slc7a6	PKANQHTVKEDAGSPSQGSPETMQLKKEISL	UID1537
26.2686	26.5691	26.3818	26.4591	26.2521	26.1634	25.9687	26.1839	26.7218	26.3812	26.2923	25.9216	S	2			___1	0.999095	6.27297e-26	244.68	231.32	244.68	-0.11519	2222500000	8	A0A1D5RMA4;A0A1D5RMI7;A0A1D5RM43;Q8BGK6	8;8;8;8	A0A1D5RMA4	A0A1D5RMA4	Y+L amino acid transporter 2	Slc7a6	________MEAQELGSPTPTYHLLPKANQHT	UID1538
29.3969	29.3483	28.8545	29.609	28.419	28.3213	28.3846	28.7405	29.1368	28.9055	29.0526	28.9957	S	2			___1	1	2.76631e-30	273.54	233.91	245.4	-0.14865	10576000000	165	A0A1D5RM92;Q9DBH0	165;211	A0A1D5RM92	A0A1D5RM92	NEDD4-like E3 ubiquitin-protein ligase WWP2	Wwp2	HSGGSARTATAASEQSPGARNRHRQPVKNSS	UID1539
26.3294	26.7107	26.4214	26.5797	26.3945	26.4965	26.2865	26.2771	26.6451	26.4251	26.4858	26.1623	S	2			___1	1	3.3355e-33	258.76	232.77	102.46	0.61807	6844900000	194	A0A1D5RM94;Q6PDL0;A0A1D5RMC1	194;194;122	A0A1D5RM94	A0A1D5RM94	Cytoplasmic dynein 1 light intermediate chain 2	Dync1li2	KEFQDYIEPEEGCQGSPQRRGPLTSGSDEDS	UID1540
24.9482	25.0684	25.2053	25.7979	25.0873	25.1436	24.6818	25.1979	25.284	25.286	25.2133	24.7233	S	3			___1	0.997506	2.27237e-53	298.43	294.31	271.05	0.77971	1240500000	205	A0A1D5RM94;Q6PDL0;A0A1D5RMC1	205;205;133	A0A1D5RM94	A0A1D5RM94	Cytoplasmic dynein 1 light intermediate chain 2	Dync1li2	GCQGSPQRRGPLTSGSDEDSVALPLGDNVLT	UID1544
25.6112	25.7985	25.6241	25.8895	25.9707	25.3212	25.4841	25.5389	26.021	25.9771	25.812	25.5974	S	2			___1	0.99999	4.40866e-17	196.43	176.76	196.43	0.77526	1769800000	446	A0A1D5RM94;Q6PDL0;A0A1D5RMC1	446;446;360	A0A1D5RM94	A0A1D5RM94	Cytoplasmic dynein 1 light intermediate chain 2	Dync1li2	SFFNSLLSKKTGSPGSPSAGGVQSTAKKSDK	UID1547
23.5684	23.5489	23.6176	24.3747	23.6059	23.5064	23.5992	23.5599	23.7451	23.3713	24.3709	22.7004	S	3			___1	0.954202	3.95592e-24	190.23	189.29	167.42	1.0119	598460000	27	A0A1D5RM94;Q6PDL0	27;27	A0A1D5RM94	A0A1D5RM94	Cytoplasmic dynein 1 light intermediate chain 2	Dync1li2	LGPNGPAVAAAGDLTSEEEEGQSLWSSILSE	UID1548
24.9789	25.5069	25.156	25.352	24.7965	24.5947	25.0191	25.0091	25.4395	25.1872	24.8621	24.2854	S	3			___1	0.97259	0.0104627	56.313	39.291	56.313	-0.63972	776270000	383	A0A1D5RM94;Q6PDL0	383;383	A0A1D5RM94	A0A1D5RM94	Cytoplasmic dynein 1 light intermediate chain 2	Dync1li2	SLLAKQPATPTRTSESPARGPSGSPRTQGRG	UID1549
26.7889	26.7859	26.8274	27.0056	26.9028	26.8346	26.9951	26.8516	26.8341	26.6238	26.4582	26.7171	S	3			___1	0.978156	4.91594e-29	230.59	216.74	107.58	0.65592	2618800000	354	A0A1D5RM97;E9Q8S5;Q3U214	354;370;370	A0A1D5RM97	A0A1D5RM97	Microtubule-associated serine/threonine-protein kinase 3	Mast3	QPLNDLDESQPPAPGSPESRGLGGPSRRKPC	UID1550
22.2046	22.6826	22.6489	22.2772	22.4408	22.8257	22.3207	22.9005	22.7679	22.0508	22.1231	22.7884	S	2			___1	0.999776	3.0957e-06	120.71	106.35	114.46	0.25675	98844000	779	A0A1D5RM97;E9Q8S5;Q3U214;A0A1D5RLJ1	779;795;795;31	A0A1D5RM97	A0A1D5RM97	Microtubule-associated serine/threonine-protein kinase 3	Mast3	ASSCQPSSCQTDRGPSPSLLSTISLDVMPKF	UID1551
25.9408	25.2262	26.1706	25.9329	25.8955	26.2618	26.1931	26.1682	25.6861	25.8224	26.0467	26.5554	S	2			___1	1	3.65434e-26	270.49	217.24	270.49	0.079544	3488800000	152	A0A1D5RM97;E9Q8S5;Q3U214;A0A1D5RM57;A0A1D5RLF9	152;168;168;170;145	A0A1D5RM97	A0A1D5RM97	Microtubule-associated serine/threonine-protein kinase 3	Mast3	HFRSSESVVDEDGGRSPRLRPRSRSLSPGRT	UID1554
22.6766	22.0799	23.7779	24.4947	23.2446	23.6086	23.124	23.2282	23.7855	23.1795	23.0208	21.6503	S	3			___1	1	7.89632e-18	192.19	187.84	44.183	0.64948	378560000	1273	A0A1D5RM97;E9Q8S5;Q3U214	1273;1289;1289	A0A1D5RM97	A0A1D5RM97	Microtubule-associated serine/threonine-protein kinase 3	Mast3	ERRDSFKKQEAVQEVSFDEEPGPPRGVPKIA	UID1555
24.5721	25.2091	24.9794	24.9045	22.8378	24.2413	24.5584	24.434	22.866	21.8874	24.5899	24.1268	S	2			___1	1	0.0133862	72.922	11.143	72.922	0.11254	379320000	753	A0A1D5RM97;E9Q8S5;Q3U214;A0A1D5RLJ1	753;769;769;5	A0A1D5RM97	A0A1D5RM97	Microtubule-associated serine/threonine-protein kinase 3	Mast3	EDGWGQSLGDRGRRLSADLRLRSWTPASSCQ	UID1556
25.5025	25.9046	26.0108	26.0334	25.7359	25.4262	25.5686	25.5015	25.872	25.7473	25.7058	25.5953	S	2			___1	0.999991	7.27408e-17	216.71	199.84	216.71	0.26756	1172900000	2	A0A1D5RM97;A0A1D5RLA8;A0A1D5RLP3	2;2;2	A0A1D5RM97	A0A1D5RM97			______________MSDPSYWTAVAAPGHRS	UID1557
22.3956	23.3484	24.0565	24.0985	23.2455	23.8875	22.9282	22.7154	24.2048	23.817	23.5581	23.688	S	2			___1	0.998952	5.46152e-17	201.29	187.87	201.29	-0.24231	574320000	734	A0A1D5RM97;E9Q8S5;Q3U214	734;750;750	A0A1D5RM97	A0A1D5RM97	Microtubule-associated serine/threonine-protein kinase 3	Mast3	FLAVQPTPTFAERSFSEDREDGWGQSLGDRG	UID1558
25.9127	26.0499	25.7878	25.4585	25.6983	25.4931	25.2725	25.919	23.015	25.9232	25.7932	25.6772	S	2			___1	0.948472	1.73029e-13	184.95	171.79	174.62	-0.77534	893650000	716	A0A1D5RM97;E9Q8S5;Q3U214	716;732;732	A0A1D5RM97	A0A1D5RM97	Microtubule-associated serine/threonine-protein kinase 3	Mast3	PQFSSCSHRFSKVYSSSEFLAVQPTPTFAER	UID1566
26.6502	26.8157	26.7542	26.9659	26.9285	27.0817	26.6407	26.7021	26.9199	26.687	26.6457	27.2846	S	2			___1	0.999931	1.08416e-25	259.95	252.85	201.22	0.30258	4780400000	41	A0A1D5RME8;Q91VW5;A0A1D5RLC6	41;41;17	A0A1D5RME8	A0A1D5RME8	Golgin subfamily A member 4	Golga4	SSSSSTPTRTRSRTSSFTDQLDDVTPNRENA	UID1570
25.6047	25.655	25.7953	25.8583	25.7803	25.6782	25.3538	25.4608	25.5549	25.5945	25.6709	25.4806	S	2			___1	0.999989	0.000235483	103.91	49.65	103.91	0.094273	1251000000	93	A0A1D5RME8;Q91VW5;A0A1D5RLC6	93;93;102	A0A1D5RME8	A0A1D5RME8	Golgin subfamily A member 4	Golga4	GDTQTFAQKLQLRVPSMESLFRSPIKESLFR	UID1571
23.7853	23.6793	23.665	23.4761	23.5186	23.0431	23.4102	23.553	23.6654	23.5001	23.7198	23.5225	S	2			___1	0.964867	0.000271978	93.768	70.911	78.078	0.97876	221640000	182	A0A1D5RMK5;Q7TSV9	182;182	A0A1D5RMK5	A0A1D5RMK5	Enkurin domain-containing protein 1	Enkd1	AHSRCGPGLPPSRASSPQLALPGPQAKVREQ	UID1574
25.7156	26.0997	26.1018	25.7149	25.8258	25.5632	25.5082	25.7333	25.5277	25.3325	25.6014	25.494	S	3			___1	0.943614	1.73136e-29	219.42	212.52	189.5	-0.54487	1093700000	338	A0A1I7Q4G8;E9QMN5;Q8CHY6	338;336;335	A0A1I7Q4G8	A0A1I7Q4G8	Transcriptional repressor p66 alpha	Gatad2a	NSTPTSVASVVASAESPASRQAAAKLALRKQ	UID1576
22.6086	23.3955	22.3332	23.4992	23.1299	23.4405	23.2905	22.6924	23.2192	23.0085	22.6657	23.3772	S	3			___1	0.971306	9.59569e-09	153.65	137.34	130.83	0.0076705	184180000	25	A0A1L1SQ12;A0A1L1SR42;Q9JHJ0	25;25;25	A0A1L1SQ12	A0A1L1SQ12	Tropomodulin-3	Tmod3	GDYKDLDEDELLGKLSESELKQLETVLDDLD	UID1582
23.2963	23.4778	23.3836	22.8972	22.5752	23.0179	22.68	22.1359	22.8545	21.8006	22.1877	23.1836	S	2			___1	0.999999	0.000797119	120.99	25.631	120.99	0.576	96005000	71	A0A1L1SQ12;A0A1L1SR42;Q9JHJ0	71;71;71	A0A1L1SQ12	A0A1L1SQ12	Tropomodulin-3	Tmod3	TSKSATGPFDRERLLSYLEKQALEHKDRDDY	UID1584
24.8724	25.124	25.0337	25.3153	24.8094	24.655	24.52	24.4902	24.7501	24.7177	24.5163	25.0012	S	3			___1	0.993937	2.09226e-14	172.32	166.65	172.32	0.41004	582050000	588	A0A1L1SQ61;Q7TSA6	588;588	A0A1L1SQ61	A0A1L1SQ61	Proline and serine-rich protein 3	Proser3	DLLSQATKLLQAAEDSDGSEFQEDPVLQLLR	UID1586
22.5035	23.231	22.8291	23.0314	22.6093	22.3539	21.5558	22.7613	22.2996	22.9076	22.3996	20.0066	S	2			___1	0.998072	1.28179e-05	109.79	99.44	109.79	-0.88342	95063000	191	A0A1L1SQN1;A0A1L1SSL7;Q8R0A2	191;194;194	A0A1L1SQN1	A0A1L1SQN1	Zinc finger and BTB domain-containing protein 44	Zbtb44	ESRRKRKSYIVMSPESPVKCSTQTSSPQVLN	UID1588
24.6989	24.7788	24.2873	25.1437	23.8864	23.9964	23.467	24.179	24.8369	24.3228	24.0121	23.7678	S	2			___1	1	0.0564857	41.704	20.309	41.164	-1.9569	547820000	517	A0A1L1SR77;D3YYM4	517;529	A0A1L1SR77	A0A1L1SR77		Wdr72	HTFFLEAGPVTRLLMSPENLKRSDGQILCCV	UID1598
24.0872	24.4756	24.3435	24.4454	24.6761	24.434	24.3723	24.4403	24.7506	22.7382	24.0039	24.2156	S	3			___1	0.987837	0.00414004	63.291	49.925	63.291	-0.066947	389090000	681	A0A1L1SR96;Q6PB70	681;637	A0A1L1SR96	A0A1L1SR96	Anoctamin-8	Ano8	RRRPGPSPDGLLEEGSPTMVEKGLEPGVFTL	UID1599
23.542	23.4224	23.1033	24.046	23.9266	24.2748	23.3936	23.9513	23.7568	23.6162	23.6967	24.0738	S	2			___1	1	0.000405583	123.86	99.774	123.86	-0.52623	278520000	104	A0A1L1SRA5;Q9DC33	104;104	A0A1L1SRA5	A0A1L1SRA5	High mobility group protein 20A	Hmg20a	GRKRKKPLRDSNAPKSPLTGYVRFMNERREQ	UID1601
24.6852	25.0186	25.3165	25.7295	25.1447	25.1954	24.7336	25.4745	25.3028	25.861	25.346	25.9068	S	2			___1	0.999947	2.18387e-06	160.86	151.82	160.86	-0.56756	818350000	136	A0A1L1SRC3;Q9CQT2	136;136	A0A1L1SRC3	A0A1L1SRC3	RNA-binding protein 7	Rbm7	VGNVSPTAQMVQRSFSSPEDYQRQAVVGRSL	UID1602
23.867	21.1996	23.4676	22.8341	24.2979	23.886	23.4139	24.3202	24.6046	23.8921	23.5422	24.442	S	2			___1	0.934339	5.09908e-06	97.095	64.943	97.095	0.52086	229940000	125	A0A1L1SRC3;Q9CQT2	125;125	A0A1L1SRC3	A0A1L1SRC3	RNA-binding protein 7	Rbm7	TSTSPNSYERTVGNVSPTAQMVQRSFSSPED	UID1603
25.056	24.2839	22.7095	22.3624	23.6358	23.637	25.0393	25.1256	24.4437	22.1885	24.9649	25.272	S	2			___1	0.539453	0.00544747	76.068	53.438	76.068	0.98093	331480000	23	A0A1L1STI8;A0A1L1SV27;A0A1L1SRH3;Q91W86	23;163;303;303	A0A1L1STI8	A0A1L1STI8	Vacuolar protein sorting-associated protein 11 homolog	Vps11	RDRKVSPKSEFTSRDSQNSDKQILNIYDLCN	UID1604
23.1811	22.8679	23.1797	22.744	23.4202	23.0231	23.0918	23.2404	23.2632	23.3535	23.4299	22.0718	S	2			___1	0.999835	0.000142408	101.23	89.112	101.23	-2.3735	183180000	400	A0A1L1SRM4;D3YYD1;A0A1L1SS03;Q3UTQ7	400;369;418;418	A0A1L1SRM4	A0A1L1SRM4	PR domain zinc finger protein 10	Prdm10	PKFIRLEITSENGEKSDDGTQDLLHFPTKEQ	UID1605
24.0692	23.261	24.4217	24.4472	24.1881	24.4883	24.4737	24.2586	23.9807	24.299	24.0001	23.9362	S	2			___1	0.988835	0.00259469	82.803	53.048	57.203	0.42027	365080000	5	A0A1L1SRR1;Q9ESD6	5;5	A0A1L1SRR1	A0A1L1SRR1	CKLF-like MARVEL transmembrane domain-containing protein 7	Cmtm7	___________MSHGSGLVRTTCSSGGALGP	UID1606
25.2279	26.5314	26.0246	27.2882	22.7437	25.993	23.3936	25.4969	26.7824	25.8797	26.0198	25.5138	S	2			___1	0.999982	1.8636e-53	329.56	300.94	329.56	-0.71321	3600400000	85	F6XQD0;D3Z4N3;A0A1L1SRX2;O08739;D3YU73	85;85;94;85;85	F6XQD0	F6XQD0	AMP deaminase 3	Ampd3	ETAKRKKSFKMIRSQSLSLQMPTQQDWKGPP	UID1609
25.039	25.0689	23.8955	24.8469	25.235	24.4978	25.126	24.9553	24.4679	24.14	23.7244	25.9255	S	2			___1	0.998733	4.6553e-05	124.51	97.366	124.51	-0.19571	680080000	216	A0A1L1SS44;Q60709;Q06335	216;216;216	A0A1L1SS44	A0A1L1SS44	Amyloid-like protein 2	Aplp2	VCCPQTKTVDSDSTMSKEEEEEEEDEEDEEE	UID1610
24.2886	24.4634	24.1905	24.4263	24.1476	23.9316	23.5874	24.1486	24.272	23.7133	24.2857	24.1098	S	3			___1	0.999945	7.01043e-30	243.73	233.39	200.32	0.43568	1465100000	240	A0A1L1SSC9	240	A0A1L1SSC9	A0A1L1SSC9			EDLSSWLPSSPARSPSPAVPLRVVPTLSTTD	UID1613
25.6295	26.3701	25.6472	26.445	25.6629	25.7899	26.2495	25.4416	25.9067	25.3207	24.9353	24.3481	S	2			___1	1	8.53252e-75	362.85	299.62	235.33	0.39627	2213600000	431	E9QPK4;A0A1L1SSL9;Q9JKK8	431;431;431	E9QPK4	E9QPK4	Serine/threonine-protein kinase ATR	Atr	CQAQQENLSGNNDEVSPKRRKLSSSLSSYKK	UID1614
24.7525	25.1418	24.7441	24.395	24.6931	24.6417	24.695	24.9964	25.0309	24.9539	24.749	24.7941	S	3			___1	0.995157	2.97801e-27	233.44	224.51	200.48	0.35034	640940000	451	A0A1L1SSS4;B9EIW5;Q6DFV7	451;489;500	A0A1L1SSS4	A0A1L1SSS4	Nuclear receptor coactivator 7	Ncoa7	AEKQDEAPEVDKHSGSPENLGESTLNIHEDL	UID1615
26.6468	26.7199	26.9642	27.7588	27.5104	27.3131	27.3708	27.2206	26.9176	27.1696	26.9382	27.3917	S	3			___1	1	5.85913e-16	214.24	188.25	169.49	0.087599	3510000000	23	A0A1L1SST3;O35492;A0A1L1STP6;A0A1L1SQT5	23;157;33;48	A0A1L1SST3	A0A1L1SST3	Dual specificity protein kinase CLK3	Clk3	AAGAWETMHHCKRYRSPEPDPYLSYRWKRRR	UID1620
23.7787	23.6822	21.8385	21.9922	23.089	22.0897	22.2197	22.7079	23.7729	23.9524	23.5676	22.7833	S	2			___1	0.786041	1.06243e-06	127.44	117.54	127.44	-1.12	140160000	370	A0A1L1SSV8	370	A0A1L1SSV8	A0A1L1SSV8			LLLLRNSPQPLRRAASGGSSGENVGPPAAVP	UID1625
27.7584	27.4883	27.504	27.8196	27.4995	27.5653	27.7601	27.8661	27.5143	27.7552	27.7097	27.9871	S	3			___1	1	6.1765e-37	272.12	257.69	163.31	-0.3636	4891600000	241	Q8BSE7;A0A1L1ST22	241;241	Q8BSE7	Q8BSE7		Clasp2	VQNSGGMILSVCKDKSFDDEESVDGNRPSSA	UID1627
23.3732	23.2926	23.1347	24.6379	22.0776	24.2196	22.2782	23.6385	23.5464	23.1671	23.6209	22.0808	S	3			___1	0.985997	0.0446592	40.351	37.193	40.351	0.45933	505440000	8204	A0A1L1STC6	8204	A0A1L1STC6	A0A1L1STC6			HKKLIRLPLPDDHDLSDRELDLEDSTALSDL	UID1630
21.5896	21.8248	20.6747	22.5933	22.4246	22.3533	21.694	22.4246	22.5327	22.1733	22.173	21.6695	S	3			___1	0.623247	1.27923e-18	169.83	159.36	169.05	0.3354	88812000	7365	A0A1L1STC6;Q6ZWR6	7365;7386	A0A1L1STC6	A0A1L1STC6	Nesprin-1	Syne1	MVEAEGILQGQDPTHSSDLSTIQERMEELKG	UID1632
27.6621	27.5961	27.7253	28.2513	28.3476	28.2237	27.6609	27.2832	27.8898	28.1643	22.0061	22.8928	S	2			___1	0.99987	0.000100966	104.2	93.965	104.2	-2.0753	4825700000	8285	A0A1L1STC6;Q6ZWR6	8285;8308	A0A1L1STC6	A0A1L1STC6	Nesprin-1	Syne1	YDLSRDLESASRTLPSEDEEGEEDKEFYLRG	UID1636
27.3141	27.2854	27.2459	27.2679	26.4827	26.8688	26.6899	26.8846	26.9361	27.1755	26.9952	26.9691	S	3			___1	0.998983	8.13492e-50	262.53	261.17	262.53	0.14136	7423100000	482	Q45VK5;A0A1L1STE4;Q9Z1X4	482;495;482	Q45VK5	Q45VK5	Interleukin enhancer-binding factor 3	Ilf3	LPTGAEGRDSSKGEDSAEESDGKPAIVAPPP	UID1637
25.7284	25.9682	25.9706	26.2704	25.8578	25.657	25.5485	25.6616	25.8377	26.02	25.8864	26.1057	S	2			___1	1	1.14504e-74	355.85	336.44	355.85	-0.10872	1462200000	60	Q45VK5;A0A1L1STE4;Q9Z1X4;A0A1L1SSU8;A0A1L1ST48	60;73;60;65;50	Q45VK5	Q45VK5	Interleukin enhancer-binding factor 3	Ilf3	VSDWIDEQEKGNSELSEAENMDTPPDDESKE	UID1639
27.6457	27.8392	26.2167	29.3954	23.9849	24.6098	24.5092	23.7668	27.9032	25.5816	25.647	25.8352	S	3			___1	0.999963	2.60149e-25	258.9	237.22	214.59	-0.27084	34727000000	382	Q45VK5;A0A1L1STE4;Q9Z1X4	382;395;382	Q45VK5	Q45VK5	Interleukin enhancer-binding factor 3	Ilf3	ITPMKRPMEEDGEEKSPSKKKKKIQKKEEKA	UID1640
25.0812	25.4045	22.8915	25.5902	25.5365	25.5334	25.637	25.3813	25.6503	25.0453	25.3115	25.2423	S	2			___1	0.984212	7.68526e-16	206.89	180.24	140.96	-0.08486	761810000	82	A0A1L1STF0;Q6PDI6	82;82	A0A1L1STF0	A0A1L1STF0	Protein FAM63B	Fam63b	LGCGAGSDLKDGASSSPAASEVPSRGQHKVT	UID1643
26.8566	26.9467	27.1331	26.6971	26.8553	27.0087	26.6937	26.8686	26.8049	26.631	26.8219	26.477	S	4			___1	1	1.46213e-14	166.32	157.55	92.349	-0.10962	3559400000	21	A0A1L1STF0;Q6PDI6	21;21	A0A1L1STF0	A0A1L1STF0	Protein FAM63B	Fam63b	DSPQPLELGVAAGRVSPPEGRRRGGREAEDG	UID1645
25.4451	25.5532	25.5038	25.6814	25.0764	22.83	21.336	21.448	21.7352	25.5606	22.3424	21.9913	S	2			___1	0.999997	1.23967e-11	168.64	144.22	168.64	-1.8566	404700000	99	A0A1L1STF0;Q6PDI6	99;99	A0A1L1STF0	A0A1L1STF0	Protein FAM63B	Fam63b	AASEVPSRGQHKVTASPELAEAAAGRGSGPV	UID1646
30.4119	30.5436	30.3895	30.6937	30.3609	30.3812	30.5123	29.9647	30.51	30.6399	30.1776	30.2515	S	2			___1	1	5.03749e-22	247.21	232.9	216.07	-0.12195	30033000000	289	A0A1L1STF9;Q8CH25	289;289	A0A1L1STF9	A0A1L1STF9	SAFB-like transcription modulator	Sltm	SEASKPKDVQDAIAQSPEKEAKDYEMNPNHK	UID1647
21.2331	29.847	29.5002	21.4418	29.5931	29.5548	29.5082	29.7445	29.6798	29.6341	29.6776	29.6005	S	2			___1	1	0.00141569	118.91	9.0306	118.6	-0.12641	10108000000	589	A0A1L1STF9;Q8CH25	589;589	A0A1L1STF9	A0A1L1STF9	SAFB-like transcription modulator	Sltm	RYEKGHGRSKEKERASLDKKRDKDYRRKEIL	UID1648
27.6919	28.3679	27.3365	28.9945	26.9167	26.476	26.3372	27.0072	27.6553	27.5315	26.5898	22.8049	S	3			___1	1	5.53549e-40	322.39	298.69	107.62	-0.46839	30132000000	552	A0A1L1STF9;Q8CH25	552;552	A0A1L1STF9	A0A1L1STF9	SAFB-like transcription modulator	Sltm	ESLKKSEEKKRISSKSPGHMVILNQTKGDHC	UID1651
25.3479	24.534	24.4598	24.8617	24.0967	24.4199	21.3238	22.5546	25.0514	22.1735	23.0098	22.5452	S	3			___1	1	1.34476e-06	132.51	109.83	35.942	0.50409	455510000	311	A0A1L1STF9;Q8CH25	311;311	A0A1L1STF9	A0A1L1STF9	SAFB-like transcription modulator	Sltm	DYEMNPNHKDGKKEDSVKGEPVEKEARESAK	UID1652
24.5425	25.2571	24.8243	25.0443	24.7066	24.7644	24.7251	24.5758	24.2963	21.3619	24.6136	21.4011	S	3			___1	0.975622	0.0499765	36.442	32.732	36.442	-1.3932	528720000	97	A0A1L1STF9;Q8CH25	97;97	A0A1L1STF9	A0A1L1STF9	SAFB-like transcription modulator	Sltm	GKGKKQEADELSGDASVEDDSFVKDCELENQ	UID1654
25.3571	24.8441	25.1008	23.3731	25.1609	24.7799	24.8667	25.0563	25.1582	24.6552	21.8088	24.893	S	3			___1	1	1.40562e-13	173.24	163.33	165.53	-0.21346	502120000	102	A0A1L1STF9;Q8CH25	102;102	A0A1L1STF9	A0A1L1STF9	SAFB-like transcription modulator	Sltm	QEADELSGDASVEDDSFVKDCELENQETHDQ	UID1655
28.1659	27.4743	27.3949	28.2907	28.0949	27.8067	27.9687	27.7902	26.976	27.593	27.4715	27.993	S	2			___1	0.999881	3.35605e-25	237.32	233.2	146.46	0.71794	4899300000	542	A0A1L1STF9;Q8CH25	542;542	A0A1L1STF9	A0A1L1STF9	SAFB-like transcription modulator	Sltm	NDDGPSGQTSESLKKSEEKKRISSKSPGHMV	UID1656
27.1008	27.4069	27.111	27.2104	26.374	26.2871	26.9575	26.3241	27.2232	26.9956	26.7356	26.21	S	2			___1	1	3.79979e-07	169.67	147.34	169.67	0.11874	3887500000	421	A0A1L1STF9;Q8CH25	421;421	A0A1L1STF9	A0A1L1STF9	SAFB-like transcription modulator	Sltm	KYGKVLSAKVVTNARSPGAKCYGIVTMSSST	UID1657
24.6797	25.6787	24.8274	25.6198	25.0681	24.4435	24.5935	25.0233	25.2547	25.5003	24.9822	25.2863	S	3			___1	0.997767	1.35504e-07	116.27	94.705	116.27	-0.22877	988410000	137	A0A1L1STZ1;Q9D1P4	137;137	A0A1L1STZ1	A0A1L1STZ1	Cysteine and histidine-rich domain-containing protein 1	Chordc1	ISASLKQALDKLKLSSGSEEDKKEEDSDEIK	UID1658
27.0471	26.8735	26.9559	27.5952	26.75	26.7706	26.7967	26.2415	26.6494	26.4988	26.6942	26.9172	S	3			___1	0.999497	1.11807e-42	283.63	263.6	245.36	0.095583	2643000000	139	A0A1L1STZ1;Q9D1P4	139;139	A0A1L1STZ1	A0A1L1STZ1	Cysteine and histidine-rich domain-containing protein 1	Chordc1	ASLKQALDKLKLSSGSEEDKKEEDSDEIKIG	UID1659
23.9707	23.5557	24.4621	24.0571	24.3529	24.7423	24.462	24.1085	24.6934	24.2968	23.9253	24.3273	S	2			___1	1	1.31696e-09	168.67	142.76	90.422	-0.68659	392750000	13	A0A1L1SU89;D6RIN3;P56677	13;13;13	A0A1L1SU89	A0A1L1SU89	Suppressor of tumorigenicity 14 protein homolog	St14	___MGSNRGRKAGGGSQDFGAGLKYNSRLEI	UID1660
25.2179	25.8268	25.2464	25.1482	25.0425	25.1802	25.5328	25.4324	25.264	25.0801	25.2105	25.5697	S	3			___1	0.944343	4.09053e-22	202.68	194.85	166.74	-0.41682	798890000	338	A0A1L1SUC4;Q5I043	338;715	A0A1L1SUC4	A0A1L1SUC4	Ubiquitin carboxyl-terminal hydrolase 28	Usp28	EWEEEQSCKIPQMESSPNSSSQDFSTSQESP	UID1661
23.5648	23.7644	23.4674	23.8105	23.403	22.7052	23.7399	23.8663	23.9943	23.666	23.4026	22.8202	S	3			___1	1	1.49512e-10	143.47	135.85	82.413	0.51237	590740000	493	A0A1L1SUR6;Q3TEI4	493;493	A0A1L1SUR6	A0A1L1SUR6	Uncharacterized protein C15orf39 homolog		AKERQSVPQKDARPPSSPPMPVIDNVFSLAP	UID1663
23.5648	23.7644	23.4674	23.8105	23.403	22.7052	23.7399	22.187	23.9943	23.666	23.4026	22.8202	S	3			___1	1	1.49512e-10	134.45	123.7	82.413	0.51237	399840000	494	A0A1L1SUR6;Q3TEI4	494;494	A0A1L1SUR6	A0A1L1SUR6	Uncharacterized protein C15orf39 homolog		KERQSVPQKDARPPSSPPMPVIDNVFSLAPY	UID1664
23.5091	22.2629	23.2994	23.8076	23.7016	23.8387	24.0045	23.8681	23.8025	23.7122	23.5065	23.6947	S	2			___1	1	0.011755	61.932	48.113	59.739	-1.4348	213600000	579	A0A1L1SUR6;Q3TEI4	579;579	A0A1L1SUR6	A0A1L1SUR6	Uncharacterized protein C15orf39 homolog		SVKKTMAEGVPVKVPSPEVHEKPAEAVDGPG	UID1665
22.4762	22.0727	24.0484	23.662	23.0146	22.1745	21.9033	23.6101	24.4072	23.7836	22.9482	23.372	S	2			___1	0.990887	0.000467376	89.502	52.564	82.651	-6.9024e-06	287930000	147	A0A1L1SUS7;Q8K0D0	147;180	A0A1L1SUS7	A0A1L1SUS7	Cyclin-dependent kinase 17	Cdk17	SPPFDQPMSRRSRRASLSEIGFGKMETYIKL	UID1666
24.7494	24.8012	24.9699	25.3729	24.8572	24.7359	24.4839	25.0655	25.1242	24.9379	24.6913	25.1853	S	2			___1	1	9.69487e-05	129.54	82.383	119.25	0.12738	636020000	104	A0A1L1SUS7;Q8K0D0	104;137	A0A1L1SUS7	A0A1L1SUS7	Cyclin-dependent kinase 17	Cdk17	SPTGVCLRNRIHRRISMEDLNKRLSLPADIR	UID1667
25.0034	24.9368	25.5253	25.0183	21.7122	25.3978	24.9833	25.1517	25.3678	25.1689	25.1383	25.2794	S	3			___1	0.99618	3.41964e-33	249.12	232.53	147.03	0.2475	2650800000	934	A0A1L1SV73;Q8BY87	934;934	A0A1L1SV73	A0A1L1SV73	Ubiquitin carboxyl-terminal hydrolase 47	Usp47	STSVDNRELEQHIQTSDPENFQSEERSDSDV	UID1668
23.4676	22.327	23.03	22.5125	23.8474	23.8403	24.2679	24.181	24.1362	23.5499	23.2281	23.8194	S	2			___1	0.6829	8.17626e-05	103.88	91.676	103.88	-0.30309	212990000	832	A0A1L1SV73;Q8BY87	832;832	A0A1L1SV73	A0A1L1SV73	Ubiquitin carboxyl-terminal hydrolase 47	Usp47	RHANTIRLFVLLPEQSPGSYSKRTAYQKAGG	UID1669
25.417	26.2072	25.3706	27.0663	24.7539	24.7649	25.0593	25.8486	26.0978	25.683	25.3551	24.9878	S	2			___1	0.999976	0.00343493	96.665	68.456	96.665	0.10007	1246300000	1354	A0A1L1SV73;Q8BY87	1354;1354	A0A1L1SV73	A0A1L1SV73	Ubiquitin carboxyl-terminal hydrolase 47	Usp47	KESSRLQKTGHRVTYSPRKEKALKIYLDGAP	UID1670
24.1793	24.9068	22.4874	22.6044	22.9751	24.1118	23.104	23.5792	23.8895	24.0326	24.3252	23.6753	S	2			___1	0.632469	0.000341399	92.714	73.417	92.714	1.1343	298040000	59	Q80TR0;A0A1U6URG8;Q9WV30	59;484;560	Q80TR0	Q80TR0	Nuclear factor of activated T-cells 5	Nfat5	DPAGALNVNVKKEISSPARPCSFEEAMKAMK	UID1671
25.2848	25.7123	25.3874	22.1807	25.1252	24.211	25.0138	24.0144	25.3429	25.4731	24.9261	25.1913	S	2			___1	0.976023	4.19383e-06	156.2	122.45	148.41	0.022532	746480000	117	Q80TR0;A0A1U6URG8;Q9WV30	117;542;618	Q80TR0	Q80TR0	Nuclear factor of activated T-cells 5	Nfat5	TEDVTPMEVTSEKRSSPIFQTTKSIGSTQQT	UID1672
27.16	26.7933	27.1711	27.1404	27.1711	27.0895	26.4666	26.9583	26.4517	27.3624	26.9549	26.5682	S	3			___1	1	5.62676e-17	189.72	186.17	160.95	-0.12303	3150600000	192	A0A1W2P6F1;Q64281	192;287	A0A1W2P6F1	A0A1W2P6F1	Leukocyte immunoglobulin-like receptor subfamily B member 4	Lilrb4	ASVKNTQSENNAELNSWNPQNEDPQGIVYAQ	UID1675
23.1802	22.6227	24.0018	23.0691	22.0073	24.5965	21.9772	22.8098	24.0065	24.5816	24.7558	24.4534	S	3			___1	1	1.43851e-49	289.23	282.62	289.23	0.050514	346960000	123	A0A1W2P6G5	123	A0A1W2P6G5	A0A1W2P6G5			MTEEEVEMLVAGHEDSNGCINYEELVRMVLN	UID1676
24.7321	24.9036	24.7238	24.4927	21.5169	24.1742	22.0329	24.5291	24.4986	24.1147	24.4718	24.9983	S	2			___1	0.99638	1.04438e-11	163.62	146.97	113.01	-2.6356	376420000	37	F6VZH1;A0A1W2P6G9;Q8VCZ6	37;416;406	F6VZH1	F6VZH1	Small G protein signaling modulator 3	Sgsm3	MLRLKVVRRRTQRRKSGITSLLFGEDDLEAL	UID1677
27.2639	27.705	27.1659	27.0898	26.9434	26.7888	27.1472	26.8531	27.7709	26.9347	27.0753	27.2714	S	2			___1	1	1.02297e-11	204.18	166.57	58.045	-0.87278	2881200000	65	A0A1W2P6K9;Q9JI99	65;65	A0A1W2P6K9	A0A1W2P6K9	Sphingosine-1-phosphate phosphatase 1	Sgpp1	PGEPRRRGRQPGAEDSPAKADCCGAPNGVRN	UID1678
25.1657	25.1269	24.863	25.0797	25.0593	25.3758	25.2407	25.1815	25.1853	25.0551	24.8836	24.439	S	2			___1	0.999999	1.11522e-30	288.58	229.35	288.53	-0.1226	14700000000	101	A0A1W2P6K9;Q9JI99	101;101	A0A1W2P6K9	A0A1W2P6K9	Sphingosine-1-phosphate phosphatase 1	Sgpp1	PGPTGPRRAGSQRRNSLTGEEGELVKVSNLP	UID1679
25.6768	26.3181	26.1576	26.7411	26.2266	26.5385	25.7704	26.3083	26.4301	25.5951	25.7943	25.4769	S	3			___1	1	5.77983e-13	171.29	164.16	166.6	0.10539	3858700000	303	A0A1W2P855;A0A1W2P7Z8;A0A1W2P7H4;A0A1W2P6Q8;Q6A068;A0A1W2P7S8	303;303;303;303;303;303	A0A1W2P855	A0A1W2P855	Cell division cycle 5-like protein	Cdc5l	LTKKRSKLVLPAPQISDAELQEVVKVGQASE	UID1684
24.3788	24.4838	22.1691	24.5347	24.0002	21.6937	23.1503	24.1407	24.6923	24.9264	24.6719	23.9768	S	2			___1	0.557435	3.65236e-06	116.2	104.16	116.2	-1.2944	356390000	101	A0A1W2P6W0;Q924W5	101;1095	A0A1W2P6W0	A0A1W2P6W0	Structural maintenance of chromosomes protein 6	Smc6	QTTLPFRPVTQEEDDSAS_____________	UID1685
22.1106	22.3576	22.1205	22.0026	21.9928	22.4453	22.3001	22.5913	21.9703	22.3797	21.9966	22.3973	S	2			___1	0.936416	0.0428193	51.971	41.11	51.971	-0.72438	81708000	912	A0A1W2P6X3;Q9JL26;A2AB60	912;906;906	A0A1W2P6X3	A0A1W2P6X3	Formin-like protein 1	Fmnl1	GFHSDLHFLDKAGSVSLDSVLGDVRSLQRGL	UID1686
31.3891	31.2734	31.4242	31.428	31.2507	31.4776	31.2168	31.0133	31.2139	31.5363	31.5704	31.2197	S	3			___1	0.999999	2.73851e-44	299.12	260.38	299.12	0.058639	68354000000	1027	A0A1W2P6X3;Q9JL26;A2AB60;G3UWI1	1027;1021;1021;78	A0A1W2P6X3	A0A1W2P6X3	Formin-like protein 1	Fmnl1	AAADTSGREEPPTPKSPPKARRQQMDLISEL	UID1689
21.342	22.1836	22.2093	23.8738	22.1184	22.2413	21.9703	22.3087	22.2527	22.8405	21.9604	21.368	S	3			___1	0.999116	0.000200285	82.639	74.027	82.639	-0.61547	136490000	1055	A0A1W2P6X3;Q9JL26	1055;1049	A0A1W2P6X3	A0A1W2P6X3	Formin-like protein 1	Fmnl1	SELKRKQQKEPLIYESDRDGAIEDIITDLRN	UID1690
29.1078	29.5959	29.383	29.9007	29.6549	30.1089	29.5744	29.4302	29.5395	22.4079	29.3589	29.6522	S	2			___1	1	2.28402e-40	323.6	273.64	287.31	-1.2002	63359000000	184	A0A1W2P6X3;Q9JL26;A2AB60	184;184;184	A0A1W2P6X3	A0A1W2P6X3	Formin-like protein 1	Fmnl1	DSVASGAEKSKPLDQSVEDLSKAPPSSVPKS	UID1691
26.5292	26.401	26.4674	26.6561	26.4362	26.6122	26.1598	26.4047	26.4248	26.4456	26.4231	26.421	S	3			___1	1	3.75921e-73	329.61	308.55	316.67	0.33005	2171100000	772	A0A1W2P712;Q6GYP7;A0A1W2P832	772;772;819	A0A1W2P712	A0A1W2P712	Ral GTPase-activating protein subunit alpha-1	Ralgapa1	DDAQILPRSTRVRHFSQSEDTGNEVFGALHE	UID1692
21.4793	24.0844	24.1255	24.8313	24.6574	22.2559	24.3174	21.3066	24.6622	24.4143	24.3899	24.2841	S	2			___1	0.998312	2.71752e-30	274.02	243.85	218.9	2.9332	433490000	115	A0A1W2P729;Q9QXT0	115;115	A0A1W2P729	A0A1W2P729	Protein canopy homolog 2	Cnpy2	THRKNYVRVVSRNGESSELDLQGIRIDSDIS	UID1696
23.9732	23.976	23.7031	24.6428	24.5524	24.6169	22.6532	25.1678	24.223	21.4445	22.4873	24.0567	S	2			___1	0.999242	0.0301692	68.76	20.199	68.76	0.41924	323430000	112	A0A1W2P730;O54784	112;301	A0A1W2P730	A0A1W2P730	Death-associated protein kinase 3	Dapk3	KPERRRLRAARLREYSLKSHSSMPRNTSYAS	UID1697
25.2832	25.3806	25.8234	25.3959	24.7999	25.1836	25.5211	25.5275	25.1954	25.0577	25.2181	24.7759	S	2			___1	1	4.27841e-05	136.72	84.644	92.939	-0.026024	787690000	1437	A0A1W2P737;F8VPV0;P48725	1437;1437;1437	A0A1W2P737	A0A1W2P737	Pericentrin	Pcnt	RALLQHENEVVHRRNSEIDELKSLIENLQEN	UID1701
25.5681	25.7169	25.4398	25.6855	25.6671	25.5989	25.4238	25.1128	25.3388	25.3447	25.23	25.5232	S	3			___1	1	2.47355e-57	302.74	295.47	244.65	0.093936	8717800000	252	A0A1W2P772;G5E829	252;1155	A0A1W2P772	A0A1W2P772	Plasma membrane calcium-transporting ATPase 1	Atp2b1	SIHNFMTHPEFRIEDSEPHIPLIDDTDAEDD	UID1702
26.1981	22.9668	26.1397	26.2918	26.0186	25.7772	25.7121	25.7242	26.1925	26.0463	25.8575	25.8691	S	2			___1	1	3.08302e-06	143.64	121.98	55.912	-1.2994	12557000000	274	A0A1W2P772;G5E829	274;1177	A0A1W2P772	A0A1W2P772	Plasma membrane calcium-transporting ATPase 1	Atp2b1	IDDTDAEDDAPTKRNSSPPPSPNKNNNAVDS	UID1703
26.1981	26.3881	26.1397	26.2918	26.0186	25.7772	25.7121	25.7242	26.1925	26.0463	25.8575	25.8691	S	2			___1	1	3.08302e-06	143.64	121.98	55.912	-1.2994	9222100000	275	A0A1W2P772;G5E829	275;1178	A0A1W2P772	A0A1W2P772	Plasma membrane calcium-transporting ATPase 1	Atp2b1	DDTDAEDDAPTKRNSSPPPSPNKNNNAVDSG	UID1704
22.452	22.6197	22.5955	22.5712	22.0579	22.0862	22.3685	22.6094	23.04	22.9944	22.2625	22.5019	S	2			___1	1	1.98775e-06	124.16	95.384	124.16	1.1389	102330000	50	A0A1W2P775;E9QNG1;B2RR82;Q9Z0R6	50;491;491;491	A0A1W2P775	A0A1W2P775	Intersectin-2	Itsn2	TREQEDIVRLSSRKKSLHLELEAVNGKHQQI	UID1709
24.8151	25.1615	25.0981	25.512	25.2198	25.3508	25	24.7341	24.722	24.4604	24.6443	25.1754	S	3			___1	0.999928	2.71967e-15	187.32	181.51	130.15	0.72099	1419100000	397	A0A1W2P775;E9QNG1;B2RR82;Q9Z0R6	397;838;865;838	A0A1W2P775	A0A1W2P775	Intersectin-2	Itsn2	VNTTWQQKSAFTRTVSPGSVSPIHGQGQAVE	UID1710
26.0002	26.7796	25.8602	26.2947	25.8109	25.9365	25.8431	26.1252	25.3555	25.7166	25.7445	25.8392	S	2			___1	0.999929	4.55691e-45	279.94	264.28	233.3	0.55362	6724800000	402	A0A1W2P775;E9QNG1;B2RR82;Q9Z0R6	402;843;870;843	A0A1W2P775	A0A1W2P775	Intersectin-2	Itsn2	QQKSAFTRTVSPGSVSPIHGQGQAVENLKAQ	UID1712
25.4812	25.1768	25.0582	25.4289	25.0637	25.5606	25.403	25.3789	25.3669	25.3203	25.2605	25.6851	S	3			___1	1	5.9233e-22	195.66	191.15	181.32	0.39376	901680000	36	A0A1W2P7A5;A0A1W2P7V0;K3W4Q9;Q8BH60	36;317;377;377	A0A1W2P7A5	A0A1W2P7A5	Golgi-associated PDZ and coiled-coil motif-containing protein	Gopc	GEIEFEVVYVAPEVDSDDENVEYEDESGHRY	UID1713
27.9019	28.2067	21.9457	27.735	26.99	26.7456	26.9765	27.0597	28.321	27.3557	27.0592	26.855	S	2			___1	0.998944	3.21403e-06	162.38	110.93	51.658	-0.90092	12179000000	33	A0A1W2P7D8;Q3UZJ4;Q61151	33;33;33	A0A1W2P7D8	A0A1W2P7D8	Serine/threonine-protein phosphatase 2A 56 kDa regulatory subunit epsilon isoform	Ppp2r5e	SRKSVRKARQKRSQSSSQFRSQGKPIELTPL	UID1715
23.9432	24.2539	24.5821	24.4096	24.1115	24.2148	23.8541	23.8727	24.512	23.9943	24.0517	24.2942	S	2			___1	0.968608	2.52552e-15	189.11	176.3	173.03	-0.13443	2371500000	96	A0A1W2P7K2;Q9CQE6	96;166	A0A1W2P7K2	A0A1W2P7K2	Histone chaperone ASF1A	Asf1a	INWEDNTEKLEDAESSNPNLQSLLSTDALPS	UID1718
21.7395	25.9542	27.2164	26.4071	26.2836	25.4539	22.0166	26.4109	25.9969	25.843	25.8295	25.4779	S	3			___1	0.999999	5.67644e-37	279.97	243.76	279.97	0.37037	1453400000	87	A0A1W2P7R1;E9Q4V9;Q8BH74	87;85;87	A0A1W2P7R1	A0A1W2P7R1	Nuclear pore complex protein Nup107	Nup107	LRHPDISYILGTEGRSPRHTQSSGYLGNLSM	UID1723
26.2339	26.7579	26.5855	26.8318	26.8647	26.4556	26.7544	26.736	25.7093	26.1603	26.0657	26.7178	S	3			___1	0.999998	3.24024e-13	173.18	162.41	157.73	0.072539	2255300000	111	A0A1W2P7W7;Q921G9;Q9QXY1	111;111;111	A0A1W2P7W7	A0A1W2P7W7	Tight junction protein ZO-3	Tjp3	QLPATKASPASGHQLSDQEEADHGRGYEGDS	UID1725
23.127	23.703	23.5577	23.9711	23.6084	23.8084	23.1423	23.5753	23.5049	23.7526	22.072	23.4891	S	3			___1	0.566319	1.79938e-15	168.34	165.9	89.973	-1.1066	351480000	150	A0A1W2P8A8;Q99KK1	150;150	A0A1W2P8A8	A0A1W2P8A8	Receptor expression-enhancing protein 3	Reep3	TAAVKSQGAITERLRSFSMHDLTAIQGDEPV	UID1726
26.1396	26.8593	26.1097	26.8747	22.6636	26.6503	26.1971	26.5519	26.1343	26.4105	26.3323	26.2074	S	4			___1	0.989941	2.67004e-39	263.66	261.22	263.66	0.015105	2341900000	152	A0A1W2P8A8;Q99KK1	152;152	A0A1W2P8A8	A0A1W2P8A8	Receptor expression-enhancing protein 3	Reep3	AVKSQGAITERLRSFSMHDLTAIQGDEPVGH	UID1727
21.5157	26.6299	27.0611	27.0468	22.9964	27.148	21.6893	26.8315	26.8905	26.7374	26.8548	27.0294	S	3			___1	0.871359	2.98463e-14	168.1	156.63	154.25	-0.31447	1365000000	76	A0A1W2P8E9;F8VQF9;Q3TLI0	76;707;708	A0A1W2P8E9	A0A1W2P8E9	Trafficking protein particle complex subunit 10	Trappc10	GIICRNVHMLLRRQESGSSLEPPSGLALEDG	UID1728
23.2287	23.2286	23.6763	23.6331	23.2242	23.4859	23.8308	23.8951	23.7574	24.1253	23.1537	23.4935	S	2			___1	0.999906	1.02202e-05	114.9	94.308	114.9	2.1909	248190000	53	A0A1W2P8E9;F8VQF9;Q3TLI0	53;684;685	A0A1W2P8E9	A0A1W2P8E9	Trafficking protein particle complex subunit 10	Trappc10	SLPALELSEMLERSPSDNSLNTTGIICRNVH	UID1729
22.9076	23.911	23.2591	24.4713	23.8801	23.7301	23.7071	23.3414	23.2346	23.001	23.053	23.4645	S	2			___1	1	0.00349189	98.233	38.636	65.465	0.42593	287900000	974	A0A1W2P8F6;Q9JHG7	974;974	A0A1W2P8F6	A0A1W2P8F6	Phosphatidylinositol 4,5-bisphosphate 3-kinase catalytic subunit gamma isoform	Pik3cg	NLFHIDFGHILGNYKSFLGINKERVPFVLTP	UID1730
26.9465	27.2958	27.2298	27.3894	25.8329	26.4389	25.7592	25.9782	26.9939	26.9733	26.9668	25.9677	S	2			___1	1	5.35988e-23	241.07	198.29	171.36	0.11912	2728600000	378	S4R2S6;E9PWX7;A1A5B6	378;541;560	S4R2S6	S4R2S6	TBC1 domain family member 25	Tbc1d25	SSQGPSGGGRLLRQASLDGLQQLRDNMGLRK	UID1734
24.472	21.7439	22.6331	24.4512	24.5085	24.7743	24.1531	24.3545	24.4967	24.4791	25.2088	24.7261	S	3			___1	1	2.44662e-24	196.7	189.11	167.53	0.23544	435150000	590	B0QZV3;A1L3P4;A0A140LJ55	590;622;148	B0QZV3	B0QZV3	Sodium/hydrogen exchanger	Slc9a6	SPQAYENQEQLKDDDSDLILNDGDISLTYGD	UID1735
23.8711	23.5008	23.8844	23.5404	22.8448	22.8374	23.3753	23.2078	23.1175	23.1291	22.3704	23.0553	S	2			___1	0.999999	7.14124e-13	166.49	147.55	155.17	-0.29854	158270000	655	B0QZV3;A1L3P4	655;687	B0QZV3	B0QZV3	Sodium/hydrogen exchanger	Slc9a6	ELVIRGTRLVLPMDDSEPALNSLDDTRHSPA	UID1736
23.1704	23.8223	23.1931	23.5626	22.2982	23.1294	23.3044	23.4446	23.6412	23.6756	23.8993	23.2189	S	2			___1	0.99937	1.92094e-13	184.3	160.64	125.35	0.61939	184670000	661	B0QZV3;A1L3P4	661;693	B0QZV3	B0QZV3	Sodium/hydrogen exchanger	Slc9a6	TRLVLPMDDSEPALNSLDDTRHSPA______	UID1737
27.8218	28.5935	28.2272	28.579	28.0849	28.2352	28.022	27.9515	28.322	28.1968	28.4155	27.9786	S	2			___1	0.999916	2.76636e-35	246.83	215.47	246.83	-0.51023	7531300000	668	B0QZV3;A1L3P4	668;700	B0QZV3	B0QZV3	Sodium/hydrogen exchanger	Slc9a6	DDSEPALNSLDDTRHSPA_____________	UID1738
24.4216	24.4889	24.8216	24.5587	24.1367	24.3894	24.1137	24.6173	24.7115	24.707	24.5832	24.7688	S	2			___1	1	3.55152e-45	274.8	263.81	237.62	-0.50781	11715000000	130	A1L3S7;Q8VHR5	130;130	A1L3S7	A1L3S7	Transcriptional repressor p66-beta	Gatad2b	PDRGRLTPSPDIIVLSDNEASSPRSSSRMEE	UID1740
25.597	25.6495	25.8021	25.1726	25.3038	25.0016	25.2673	25.2009	25.58	25.2833	25.1882	25.3493	S	2			___1	0.979795	3.55152e-45	274.8	263.81	274.8	0.13592	10886000000	136	A1L3S7;Q8VHR5	136;136	A1L3S7	A1L3S7	Transcriptional repressor p66-beta	Gatad2b	TPSPDIIVLSDNEASSPRSSSRMEERLKAAN	UID1742
24.882	24.8582	25.3863	25.7695	24.4044	25.0174	24.8137	25.2485	25.0133	24.1699	24.4838	24.6487	S	3			___1	0.996885	6.88492e-10	150.72	142.8	98.299	-0.11293	1758700000	471	A1L3S7;Q8VHR5;A0A0U1RNM2	471;487;238	A1L3S7	A1L3S7	Transcriptional repressor p66-beta	Gatad2b	QEQEIEQRLQQQAALSPTTAPAVSSVSKQET	UID1743
24.2472	22.0253	23.9738	22.8369	23.1704	22.8162	23.0099	23.9274	23.2096	23.7353	23.7012	21.9653	S	2			___1	0.937215	0.0224179	58.383	47.768	58.383	-1.1842	206000000	319	A1L3S7;Q8VHR5;A0A0U1RNM2	319;335;86	A1L3S7	A1L3S7	Transcriptional repressor p66-beta	Gatad2b	NLASHIQPGTVNRVSSPLPSPSAMSDAANSQ	UID1744
25.2671	25.3782	25.85	26.016	25.8353	25.5628	25.9451	25.3342	25.275	25.3557	25.3285	25.2056	S	2			___1	0.999995	0.00123573	104.95	65.989	97.284	0.99686	1432300000	704	A2A3V1	704	A2A3V1	A2A3V1	A-kinase anchor protein 17B	Akap17b	KIHSHGVKDSQHIRKSPVSSSLRSVDVGLPL	UID1746
27.252	27.4013	26.9789	27.1356	27.2179	27.3406	26.9095	27.1504	22.6744	26.5328	27.2391	26.6491	S	3			___1	0.997123	6.34493e-21	198.15	196.11	184.06	-0.61529	2267300000	75	J3QJX0;E9PXY1;A2A432	75;75;149	J3QJX0	J3QJX0	Cullin-4B	Cul4b	STSSSSTPPQPRDSASPSTSSFCLGVPVATS	UID1748
27.2473	27.1298	27.0527	27.2534	27.5147	27.1364	27.3107	27.1191	27.0695	27.5274	27.3057	27.4267	S	2			___1	1	1.6867e-37	291.97	260.63	266.78	-0.26085	3643600000	846	A2A468;Q05BA5;O09000	846;846;847	A2A468	A2A468	Nuclear receptor coactivator 3	Ncoa3	PQPVQSVRPPYNRAVSLDSPVSVGSGPPVKN	UID1754
25.5831	24.7368	25.1886	23.0059	22.5644	22.7413	25.0118	22.4262	24.5982	22.7461	24.8291	23.7982	S	3			___1	0.595799	0.0460857	45.084	35.908	45.084	-0.028488	280060000	647	A2A468;Q05BA5;O09000	647;647;648	A2A468	A2A468	Nuclear receptor coactivator 3	Ncoa3	SPLDPNCKDSSVSVTSPSGVSSSTSGTVSST	UID1755
25.9478	26.5507	26.3109	26.0592	26.5689	26.4144	26.203	26.5281	26.2057	26.1925	26.2193	26.4764	S	2			___1	0.91092	0.051583	45.084	35.012	45.084	0.22061	1786300000	1308	A2A468;Q05BA5;O09000	1308;1309;1304	A2A468	A2A468	Nuclear receptor coactivator 3	Ncoa3	YGMGQPPEPAFGRGSSPPSAMMSSRMGPSQN	UID1756
27.3659	28.0313	27.4755	27.7106	26.9509	27.072	27.074	27.1568	27.3596	27.1012	27.1521	27.0959	S	2			___1	1	4.07629e-53	335.64	313.21	258.93	0.071031	3390400000	543	A2A468;Q05BA5;O09000	543;543;544	A2A468	A2A468	Nuclear receptor coactivator 3	Ncoa3	SLLSTLSSPGPKLDNSPNMNISQPSKVSGQD	UID1757
28.2615	28.4315	28.0486	28.2721	27.9589	27.9997	27.9543	28.1719	28.393	27.7797	27.5988	27.8	S	2			___1	1	0.00077434	121.5	77.126	121.5	0.19698	6371900000	719	A2A468;Q05BA5;O09000	719;719;720	A2A468	A2A468	Nuclear receptor coactivator 3	Ncoa3	STASCGEGTTRQEQLSPKKKENNALLRYLLD	UID1760
25.8025	26.2025	25.4891	26.1607	25.7393	25.4001	25.5402	25.7817	25.5686	25.4475	25.156	25.8774	S	2			___1	0.999909	1.71167e-42	311.5	273.89	281.55	0.067165	2303500000	214	A2A468;Q05BA5;O09000	214;214;215	A2A468	A2A468	Nuclear receptor coactivator 3	Ncoa3	RMLMKTHDILEDVNASPETRQRYETMQCFAL	UID1761
26.3402	26.7287	25.5489	26.1777	25.3624	25.0446	25.2605	25.9229	25.4582	25.2414	22.987	24.9444	S	3			___1	0.998151	0.00588296	66.023	21.481	57.792	0.35694	978590000	684	A2A483;E9Q8D1;A2A484;A2A485;Q3UH28;Q3U1M7;A2A482	684;704;688;679;659;679;659	A2A483	A2A483		Zmynd8	ASPEPEKDFVEKAKPSPHPTKDKLKGKDETD	UID1763
28.8795	29.1878	29.1355	28.1308	28.6397	28.7637	28.5073	28.1348	28.7888	29.2035	28.5032	28.3634	S	2			___1	1	9.86419e-14	221.52	165.69	191.93	0.25098	9551100000	670	A2A483;E9Q8D1;A2A484;A2A485;Q3UH28;Q3U1M7;A2A482	670;690;674;665;645;665;645	A2A483	A2A483		Zmynd8	PVSEKPDPTPAKDKASPEPEKDFVEKAKPSP	UID1764
25.7922	26.0221	26.1668	25.8112	25.78	25.6811	25.6036	25.8725	25.9004	25.848	25.9746	25.8863	S	2			___1	1	1.20773e-42	277.2	271.5	210.26	0.17488	2118400000	549	A2A483;E9Q8D1;A2A484;A2A485;Q3UH28;Q3U1M7;A2A482	549;569;553;544;524;544;524	A2A483	A2A483		Zmynd8	LSESVQQQSAPVPLISPKRQIRSRFQLNLDK	UID1765
24.5393	25.3868	22.9191	25.0616	24.3413	24.4488	24.2334	24.704	23.0693	24.5814	24.862	24.7244	S	3			___1	0.996466	9.74525e-40	268.3	247.52	268.3	-0.085036	3566700000	444	A2A483;E9Q8D1;A2A484;A2A485;Q3UH28;Q3U1M7;A2A482;A2A481;A2A480	444;464;448;439;419;439;419;419;439	A2A483	A2A483		Zmynd8	MPRSPTSTNSSVHTGSDVEQDPEKKAPSSHF	UID1774
25.0618	26.7624	25.4948	26.4733	25.6431	25.1814	26.1859	26.072	25.8933	25.8646	26.008	26.1643	S	2			___1	0.999277	1.19864e-09	192.14	157.18	178.67	0.32512	1502900000	406	A2A483;E9Q8D1;A2A484;A2A485;Q3UH28;Q3U1M7;A2A482;A2A481;A2A480	406;426;410;401;381;401;381;381;401	A2A483	A2A483		Zmynd8	TDKQEKVKLNFDMTASPKILLSKPLLSGGAG	UID1778
27.8971	27.4517	27.4843	27.3897	27.6877	27.5175	27.2585	27.4147	27.4721	27.2083	27.3993	27.3625	S	3			___1	0.999997	1.99854e-49	285.92	275.26	216.89	-0.21677	3876300000	759	A2A483;E9Q8D1;A2A484;A2A485;Q3UH28;Q3U1M7;A2A482	759;779;763;754;734;754;734	A2A483	A2A483		Zmynd8	AIGKPPPSSTSAGNQSPPETPVLTRSATQAP	UID1781
28.0173	27.6508	27.854	29.4209	28.5298	28.3097	28.0048	28.0535	27.5728	27.7502	27.8994	28.3833	S	3			___1	0.999993	1.03837e-19	233.87	214.3	140.35	0.067166	11380000000	654	A2A483;E9Q8D1;A2A484;A2A485;Q3UH28;Q3U1M7;A2A482	654;674;658;649;629;649;629	A2A483	A2A483		Zmynd8	KPTNQVEVKEEAKSNSPVSEKPDPTPAKDKA	UID1782
27.6856	27.7624	27.8582	27.6345	27.8755	28.0433	27.8553	27.6468	27.6357	27.9772	27.9403	27.5709	S	3			___1	0.999995	1.79083e-63	308.33	303.19	270.72	0.32912	9961700000	490	A2A483;E9Q8D1;A2A484;A2A485;Q3UH28;Q3U1M7;A2A482	490;510;494;485;465;485;465	A2A483	A2A483		Zmynd8	SPASTKTGQAGSLSGSPKPFSPQAPTPIMTK	UID1785
25.054	24.9943	24.5522	24.8116	24.3878	24.1399	24.2535	24.5517	24.2304	24.1797	24.6383	24.3354	S	1			___1	1	0.023193	53.947	26.083	29.743	-2.5231	597440000	1248	A2A4A6;Q62077	1248;1248	A2A4A6	A2A4A6	Phosphoinositide phospholipase C;1-phosphatidylinositol 4,5-bisphosphate phosphodiesterase gamma-1	Plcg1	SDASSQLFHVRAREGSFEARYQQPFEDFRIS	UID1787
27.3916	27.2749	26.9165	27.4309	26.8503	26.8307	26.8382	26.8494	27.1578	27.0307	27.0254	27.0959	S	2			___1	0.999979	5.61986e-20	235.53	223.89	235.53	-0.53319	2870000000	49	A2A4J3;A2A4J1;P61290	49;35;24	A2A4J3	A2A4J3	Proteasome activator complex subunit 3	Psme3	SNYNFKVDSFRERITSEAEDLVANFFPKKLL	UID1788
26.9506	26.9151	27.3496	26.6449	27.0926	27.1415	27.0006	26.7436	26.84	27.1506	27.1167	26.6132	S	2			___1	1	1.66649e-09	198.97	174.7	169.57	-0.70423	3368000000	431	A2A4N9;A2A4P0	431;484	A2A4N9	A2A4N9	ATP-dependent RNA helicase DHX8	Dhx8	EPPFLRGHTKQSMDMSPIKIVKNPDGSLSQA	UID1789
27.4197	27.3023	27.4181	27.3392	27.12	27.2805	26.8179	26.9792	27.1666	27.3493	27.4658	27.3403	S	2			___1	0.999998	8.32283e-25	227.49	219.92	215.07	1.1979	5992500000	522	A2A4P3;A2A4P4;Q3THG9	522;540;409	A2A4P3	A2A4P3	Alanyl-tRNA editing protein Aarsd1	Gm27029;Aarsd1	RAEAQALLQDYVSTQSAEE____________	UID1790
26.1144	27.0512	25.4478	25.7772	25.9082	25.7484	26.1866	26.0388	26.1415	25.7467	26.2058	26.0071	S	3			___1	0.999999	9.91567e-37	272.89	254.34	243.9	-0.20979	6845700000	201	A2A4P3;A2A4P4;Q3THG9	201;219;88	A2A4P3	A2A4P3	Alanyl-tRNA editing protein Aarsd1	Gm27029;Aarsd1	TRRGAQADHFTESPLSPGSQVQVRVDWERRF	UID1791
27.9735	27.8507	28.1024	27.9043	27.6788	27.9336	27.5475	28.1894	27.9658	27.9063	27.5473	27.5743	S	2			___1	0.999471	1.36553e-20	243.05	239.9	214.28	-0.27934	5982300000	147	A2A4P5	147	A2A4P5	A2A4P5		Ptges3l	STKRPPPAMDDLDDDSDS_____________	UID1792
28.6723	29.2127	29.0529	29.0462	28.2984	27.5856	28.6443	27.4356	28.2761	28.2916	28.7226	27.9544	S	3			___1	1	4.95445e-05	145.81	85.507	37.584	-0.12425	478780000000	137	A2A4X6;P84104	137;138	A2A4X6	A2A4X6	Serine/arginine-rich splicing factor 3	Gm12355;Srsf3	RSRSRSLSRDRRRERSLSRERNHKPSRSFSR	UID1794
31.8674	34.1761	31.7607	31.1271	31.2574	31.8647	31.5639	33.9163	31.132	30.8879	33.8527	31.819	S	2			___1	1	0.00370455	98.73	72.315	37.812	0.031532	144860000000	107	A2A4X6;P84104	107;108	A2A4X6	A2A4X6	Serine/arginine-rich splicing factor 3	Gm12355;Srsf3	PPSWGRRPRDDDRRRSPPPRCRSPRRKSFSR	UID1796
30.0741	30.266	30.1414	29.8833	29.9114	30.0798	29.7641	29.4743	30.1682	30.0441	29.8402	29.6738	S	2			___1	1	4.84727e-07	186.5	55.011	186.5	0.0014995	28880000000	276	A2A5R2;F6YCJ0	276;187	A2A5R2	A2A5R2	Brefeldin A-inhibited guanine nucleotide-exchange protein 2	Arfgef2	GKVSLENGEAPRERGSPVSGRAEPSRGTDSG	UID1802
27.4543	27.798	27.5751	27.9809	27.5633	27.3773	27.3315	27.6281	27.6279	27.654	27.5131	27.489	S	2			___1	1	4.41553e-42	313.08	259.83	293.35	-0.40428	5013100000	1535	A2A5R2	1535	A2A5R2	A2A5R2	Brefeldin A-inhibited guanine nucleotide-exchange protein 2	Arfgef2	SSIDRNASERGQSQLSNPTDDSWKGAPYAHQ	UID1803
24.0791	24.7419	24.6874	24.8183	24.6225	24.95	24.3965	24.6872	21.5713	24.9423	24.1216	25.0129	S	3			___1	1	2.57605e-42	286.66	270.5	73.675	-0.13153	12697000000	1518	A2A5R2	1518	A2A5R2	A2A5R2	Brefeldin A-inhibited guanine nucleotide-exchange protein 2	Arfgef2	EEVSDRHLDVDLDRQSLSSIDRNASERGQSQ	UID1804
30.4064	30.945	30.6631	30.7594	30.2834	30.382	30.3047	30.2816	30.7181	30.6245	30.4735	30.1607	S	2			___1	1	3.26071e-62	338.62	324.43	314.77	-0.35207	65361000000	227	A2A5R2;F6YCJ0	227;138	A2A5R2	A2A5R2	Brefeldin A-inhibited guanine nucleotide-exchange protein 2	Arfgef2	MQSKPQSPVIQATAGSPKFSRLKQSQAQSKP	UID1809
26.2364	26.6604	26.8062	22.7044	26.4011	27.1922	26.3327	26.2714	26.6024	27.0764	27.3614	26.0351	S	3			___1	1	5.95946e-27	221.04	209.85	151.75	0.32723	2985100000	356	A2A5R2;F6YCJ0	356;244	A2A5R2	A2A5R2	Brefeldin A-inhibited guanine nucleotide-exchange protein 2	Arfgef2	NSQTNGIADDRQSLSSADNLEPDVQGHQVAA	UID1811
24.9058	25.2372	25.0729	25.7432	25.1216	25.1876	24.9228	25.1642	25.1139	25.675	25.3394	24.7886	S	2			___1	0.996169	0.00499845	91.085	71.981	85.744	0.016209	943960000	1022	A2A5R2	1022	A2A5R2	A2A5R2	Brefeldin A-inhibited guanine nucleotide-exchange protein 2	Arfgef2	ELAQLIGTGVKTRYLSGSGREREGSLKGHSL	UID1815
30.0141	30.7142	30.2655	30.6635	29.9498	30.0844	30.0938	29.8787	30.6596	30.0621	29.8717	30.1235	S	2			___1	0.997352	3.34574e-19	226.14	226.14	191.97	0.12629	48885000000	535	A2A5V4;P55194;A2A5V3;A2A5V2;S4R2D3	535;456;535;535;535	A2A5V4	A2A5V4	SH3 domain-binding protein 1	Sh3bp1	MAVRERTEADLPKPTSPKVSRNPTETAASAE	UID1816
25.0158	25.0289	25.0068	25.1542	25.8058	25.9819	25.308	25.4524	25.007	22.4626	25.3757	25.6218	S	3			___1	0.999982	8.11512e-29	222.86	216.74	195.67	0.085902	726870000	632	A2A5V4;P55194	632;553	A2A5V4	A2A5V4	SH3 domain-binding protein 1	Sh3bp1	VPPQPARRQSRRLPASPVISNMPAQVDQGVA	UID1817
24.643	24.6159	24.4195	25.0835	24.8067	24.6532	24.3086	25.4055	24.7485	24.8005	25.0378	25.096	S	2			___1	0.96523	3.38531e-08	153.75	137.57	139.88	-0.14751	634230000	1076	A2A5Y4;Q80TG1	1076;1013	A2A5Y4	A2A5Y4	KAT8 regulatory NSL complex subunit 1	Kansl1	TSGSKTGREAEVAPTSPPVVPLKSRHLAATV	UID1823
22.2642	22.3931	22.3603	22.482	22.0074	21.8697	22.2333	22.0471	22.43	21.8162	22.1471	22.1246	S	2			___1	0.998902	1.73732e-08	145.04	116.32	135.38	-0.1484	179760000	268	A2A5Y4;Q80TG1	268;268	A2A5Y4	A2A5Y4	KAT8 regulatory NSL complex subunit 1	Kansl1	DSSSNLTNVKLEVKKSPLSSILFSALDSDTR	UID1826
26.2688	26.225	26.1892	26.6023	26.873	26.6171	26.0746	26.5064	26.3314	26.1535	26.4098	26.8242	S	2			___1	0.996056	1.28493e-11	174.71	151.18	139.08	-0.18954	1853600000	249	A2A5Y4;Q80TG1	249;249	A2A5Y4	A2A5Y4	KAT8 regulatory NSL complex subunit 1	Kansl1	VNSMDQPALQGSSRLSPSTDSSSNLTNVKLE	UID1829
25.5022	25.833	25.4837	24.4774	24.8812	21.837	25.0077	25.2627	25.8277	22.5836	21.8118	23.1752	S	2			___1	0.99313	0.0532386	50.385	37.796	47.712	-2.3074	449530000	24	F2Z431;A2A602;A2A600;A2A601;A6PW68;P52293	24;24;24;24;43;24	F2Z431	F2Z431	Importin subunit alpha-1	Kpna2	LPAARLNRFKNKGKDSTEMRRRRIEVNVELR	UID1830
27.9041	28.0508	27.8643	27.8701	27.4413	27.5477	27.8409	28.0819	27.9793	27.8021	27.5521	27.6996	S	2			___1	0.995868	4.74639e-17	194.75	188.74	186.63	-0.57585	4993100000	62	F2Z431;A2A602;A2A600;A2A601;A6PW68;P52293	62;62;62;62;81;62	F2Z431	F2Z431	Importin subunit alpha-1	Kpna2	MLKRRNVSSFPDDATSPLQENRNNQEIAF__	UID1831
25.1189	25.3525	25.037	25.1495	24.8444	24.3492	23.7796	24.4751	24.4967	24.2052	24.6134	24.223	S	2			___1	0.999548	3.33826e-13	163.72	148.42	163.72	-0.17768	860820000	2347	E9Q6A7;A2A655;A2A654	2347;2399;2462	E9Q6A7	E9Q6A7		Bptf	LVATQCQPQSSVQGQSPVRVQSPPLTRIRPS	UID1832
26.0777	26.5346	26.666	26.1898	25.942	25.4992	25.0878	25.837	26.1367	25.7707	25.6282	26.3906	S	2			___1	1	5.62318e-06	134.91	104.05	39.483	-0.12702	2437500000	1197	E9Q6A7;A2A655;A2A654	1197;1249;1312	E9Q6A7	E9Q6A7		Bptf	DVSIQSPGPNCQRQNSVESDLDARISEPAGK	UID1833
24.7796	24.0807	24.9903	22.2156	24.4142	24.0598	23.6237	24.9535	23.5246	24.0673	24.3834	25.0356	S	2			___1	1	1.12259e-07	142.43	113.26	142.43	0.25452	360310000	1023	E9Q6A7;A2A655;A2A654	1023;1075;1138	E9Q6A7	E9Q6A7		Bptf	KDQDVKELLDSDNDKSFKEEPMEIDDTIKTE	UID1835
22.2923	21.9277	25.9395	25.2428	26.2391	24.5911	24.322	26.3017	24.1028	25.0042	25.4358	26.241	S	3			___1	1	7.27507e-06	116.96	87.413	102.36	0.16939	776280000	228	E9Q6A7;A2A655;A2A654	228;228;228	E9Q6A7	E9Q6A7		Bptf	SSTPGRRKPRVHRPRSPILEEKDIPPLEFPK	UID1836
25.026	25.0248	25.4177	25.7132	24.6606	25.0283	24.1089	24.4977	25.0481	24.9167	24.9802	25.1218	S	2			___1	0.999991	0.00191202	99.343	42.939	93.442	-0.026987	815020000	2353	E9Q6A7;A2A655;A2A654	2353;2405;2468	E9Q6A7	E9Q6A7		Bptf	QPQSSVQGQSPVRVQSPPLTRIRPSTPSQVT	UID1837
25.6392	25.9124	25.7264	26.1777	25.8544	26.0105	26.0366	25.9731	25.8268	25.8052	25.8626	25.575	S	3			___1	0.996855	3.73027e-18	197.46	190.97	184.2	-0.29908	1181800000	1462	A2A690;F6VP19	1462;605	A2A690	A2A690	Protein TANC2	Tanc2	PPSSPAHRDSAYISSSPLGSHQVFDFRSNSS	UID1838
23.1696	23.6007	23.5774	23.6326	23.4855	23.798	23.3439	23.5093	23.1847	23.5206	23.2821	23.3826	S	2			___1	0.999838	0.00298945	70.784	64.405	68.481	0.49176	985840000	1534	A2A690;F6VP19	1534;677	A2A690	A2A690	Protein TANC2	Tanc2	RFSPPPVGGQSKEYPSPPPSPLRRGPQYRAS	UID1839
27.272	27.3861	27.0491	26.1404	26.606	26.6947	26.2278	26.1395	27.448	26.497	26.2603	26.1625	S	3			___1	0.837836	0.000150482	96.595	91.54	96.595	0.47853	1963300000	22	A2A690;E9Q2K2	22;22	A2A690;E9Q2K2	A2A690	Protein TANC2	Tanc2	KMLLTGGKSSRKNRSSDGGSEEPPDRRQSSV	UID1841
25.4543	22.9652	25.8795	25.5899	24.9611	25.4839	25.1623	24.9604	22.6833	25.4199	25.3852	25.0428	S	2			___1	0.957437	0.00866226	72.29	57.39	61.989	0.23478	822340000	1981	A2A690;F6VP19	1981;1124	A2A690	A2A690	Protein TANC2	Tanc2	NLYRQLSRDSRQGQTSPIKPKRPFVESNV__	UID1845
25.5502	25.6033	25.4077	25.4049	25.1225	25.2888	25.1543	24.6678	25.3388	25.2347	24.9489	25.138	S	2			___1	0.998768	6.06064e-08	144.72	110.13	117.65	0.30575	2513300000	400	A2A690	400	A2A690	A2A690	Protein TANC2	Tanc2	ALSCHGTRMRQIASDSPHASPKHVDANRELP	UID1847
26.3215	26.4098	26.6847	22.4827	21.8778	22.8292	22.111	22.465	22.8226	26.3909	26.5694	22.7688	S	2			___1	0.76888	1.34507e-06	116.19	77.621	116.19	1.1081	523260000	1480	A2A690;F6VP19	1480;623	A2A690	A2A690	Protein TANC2	Tanc2	GSHQVFDFRSNSSVGSPTRQGYQSTSPALSP	UID1850
26.3761	26.7763	26.3788	26.8357	26.1199	26.2848	26.1986	26.1015	26.5544	26.063	25.6567	26.2951	S	3			___1	1	4.17069e-12	180.15	169.09	173.36	-0.17663	7512700000	1039	A2A6A1	1039	A2A6A1	A2A6A1	G patch domain-containing protein 8	Gpatch8	SGRRDFIRSKIYRSQSPHYFQSGRGEGPGKK	UID1852
25.8814	26.5969	26.1271	26.5678	26.088	26.2094	26.5186	26.711	26.4154	26.733	26.7338	26.5951	S	2			___1	0.998311	7.74502e-24	233.31	219.22	224.37	0.0077618	2293200000	648	A2A6A1	648	A2A6A1	A2A6A1	G patch domain-containing protein 8	Gpatch8	ACSSLNKQEPGGSHMSETEDTGRSHPSKKEP	UID1855
25.5343	25.6942	25.7195	26.19	24.9638	25.0415	25.1789	25.2034	25.6882	26.0223	25.6836	25.0722	S	2			___1	1	3.66209e-08	151.38	122.48	131.03	0.2635	1046800000	753	A2A6A1	753	A2A6A1	A2A6A1	G patch domain-containing protein 8	Gpatch8	PPRRRRRAQDDSQRRSLPAEEGNSGKKDDGG	UID1858
23.993	24.2139	24.8644	25.329	24.9923	25.0972	24.9058	24.7005	24.5184	24.8801	24.9603	24.5473	S	3			___1	1	2.25719e-10	141.13	134.38	141.13	0.574	573730000	1206	A2A6A1	1206	A2A6A1	A2A6A1	G patch domain-containing protein 8	Gpatch8	APFGHQFSEEAAGPLSDPPPEEPKSEEATAD	UID1861
26.8558	27.0392	27.1891	27.0504	27.0672	27.1005	27.3673	26.8085	27.1545	27.3772	27.5707	27.1328	S	2			___1	0.999999	0.000266335	112.5	57.959	112.5	-0.41153	2939500000	451	A2A6A1	451	A2A6A1	A2A6A1	G patch domain-containing protein 8	Gpatch8	KSSSPKPQGCSKTAASPGAERTVSEASELQK	UID1862
27.9681	27.8847	28.1357	27.6801	27.78	27.9441	27.8777	27.8486	27.9123	27.9349	27.9083	27.922	S	3			___1	1	4.22859e-69	333.5	310.51	90.592	-0.091463	7881900000	63	A2A6J7;A2A6J4;P19973	63;61;63	A2A6J7;P19973	P19973	Lymphocyte-specific protein 1	Lsp1	QLQDQDKDKEDDGGHSLEQPGQQTLISLKSS	UID1863
26.7895	26.5806	26.5738	27.4217	26.6455	21.6285	22.8585	26.6158	26.7528	26.3492	26.3012	25.9877	S	2			___1	0.999911	3.37676e-111	427.84	421.33	408.42	-0.34772	119440000000	174	A2A6J7;A2A6J4	174;172	A2A6J7	A2A6J7		Lsp1	RTPSPLALEDTVELSSPPLSPTTKLADRTES	UID1866
26.0872	26.3894	26.3683	26.486	25.4037	25.8675	25.7478	25.9323	26.2948	26.067	26.2757	26.0152	S	2			___1	0.999803	6.69883e-111	417.56	406.78	396.66	-0.17518	116340000000	178	A2A6J7;A2A6J4	178;176	A2A6J7	A2A6J7		Lsp1	PLALEDTVELSSPPLSPTTKLADRTESLNRS	UID1867
28.5611	28.2456	27.9445	28.1521	28.4084	28.2965	28.0171	27.293	28.0562	28.0281	26.7909	27.495	S	3			___1	0.999771	5.53019e-07	164.48	119.2	164.48	-0.38138	31655000000	195	A2A6J7;A2A6J4;P19973	189;187;195	A2A6J7;P19973	P19973	Lymphocyte-specific protein 1	Lsp1	SPPLSPTTKLADRTESLNRSIKKSNSVKKSQ	UID1868
27.0507	27.3526	27.3513	22.4582	26.402	26.8576	26.7898	26.5938	21.7396	26.8382	22.2785	27.1619	S	3			___1	0.734741	4.43401e-17	200.73	171.13	150.69	0.1471	2255700000	232	A2A6J7;A2A6J4;P19973	226;224;232	A2A6J7;P19973	P19973	Lymphocyte-specific protein 1	Lsp1	TIDERLQQYTQATESSGRTPKLSRQPSIELP	UID1869
28.8587	28.9619	28.9032	29.0338	27.6643	27.6308	28.8348	28.4574	29.1112	28.5391	28.7782	27.3495	S	2			___1	1	1.7456e-26	271.17	209.8	271.17	-0.61315	85159000000	243	A2A6J7;A2A6J4;P19973	237;235;243	A2A6J7;P19973	P19973	Lymphocyte-specific protein 1	Lsp1	ATESSGRTPKLSRQPSIELPSMAVASTKTLW	UID1871
23.168	22.7133	23.074	22.8158	23.4841	23.5236	23.5906	23.5031	23.2101	23.4194	22.7779	23.7904	S	2			___1	0.999643	0.000202719	99.044	90.495	94.203	0.094374	218130000	209	A2A6J7;A2A6J4;P19973	203;201;209	A2A6J7;P19973	P19973	Lymphocyte-specific protein 1	Lsp1	ESLNRSIKKSNSVKKSQPTLPISTIDERLQQ	UID1872
24.8214	24.6325	24.4987	25.4568	25.7144	25.5136	24.8115	25.2645	25.397	25.7059	25.1076	25.4152	S	2			___1	0.9911	1.16838e-104	420.44	401.33	397.99	0.19301	3641900000	77	A2A6J7;A2A6J4;P19973	77;75;77	A2A6J7;P19973	P19973	Lymphocyte-specific protein 1	Lsp1	HSLEQPGQQTLISLKSSELDEDEGFGDWSQK	UID1873
27.6454	27.6423	27.3702	27.1585	27.0811	26.9478	26.9653	26.7347	27.5942	27.1054	26.9958	27.255	S	3			___1	1	3.38511e-25	258.67	242.3	109.44	-0.56623	7518000000	82	A2A6P4	82	A2A6P4	A2A6P4		Fam104a	AMSERLRPRKRRRNGSDDDNHPPPQTKRSSR	UID1875
24.1355	25.9494	24.4403	26.4563	24.7163	24.8292	24.699	24.074	25.5752	24.2523	24.5761	24.7849	S	2			___1	0.999585	0.000805908	85.287	69.657	79.885	0.16898	867950000	222	F8VQM4;A2A716	222;393	F8VQM4	F8VQM4	Oxysterol-binding protein	Osbpl7	FAKDDTIGRVGRLHGSVPNLSRYLESRDTSG	UID1878
27.9447	27.9492	28.0091	28.6837	27.6606	28.0232	27.9056	27.6128	27.6663	28.2043	27.9609	27.7806	S	2			___1	1	8.23094e-75	375.4	347.1	320.57	-0.48574	9156400000	121	A2A791	121	A2A791	A2A791	Zinc finger MYM-type protein 4	Zmym4	TDGSLEVERRAAHQESDNENEIQIQNQLKKD	UID1879
25.1837	25.4149	25.5019	25.1852	22.2525	21.7339	25.4663	22.5176	25.5857	25.9775	25.8422	22.1619	S	4			___1	0.802328	2.36994e-24	192.57	184.65	172.2	0.15333	710750000	1256	A2A7B5	1256	A2A7B5	A2A7B5		Prdm2	PEEPAEASREEELNDSSEELYTTIKIMASGI	UID1884
24.0292	24.0099	24.1995	24.2224	21.8503	23.7281	23.7144	23.9649	24.2863	24.1111	23.6021	24.2069	S	3			___1	0.835019	0.00114473	75.539	51.67	50.865	1.1755	692430000	330	A2A7B5	330	A2A7B5	A2A7B5		Prdm2	LLEEPRSVPTETSEGSPGATPPPHAPRAREE	UID1886
24.5772	25.3966	25.1613	25.444	24.7038	24.5862	24.6262	24.3791	25.1615	24.8648	24.8352	25.068	S	2			___1	0.999997	0.000299769	108.9	94.458	98.898	0.27985	811580000	638	A2A7B5	638	A2A7B5	A2A7B5		Prdm2	SPSSTNCESKKRRTASPPVLPKIKAETDSDS	UID1887
24.7306	25.4154	24.6733	25.5645	24.2093	24.3897	24.4452	24.2909	24.8897	24.8018	24.7396	24.6257	S	2			___1	1	1.92693e-05	121.45	90.72	93.478	0.092366	2011700000	543	A2A7S8	543	A2A7S8	A2A7S8	Uncharacterized protein KIAA1522	Kiaa1522	GTPTLPPKGLAVAPASPGKAQPPKPDRVTSL	UID1899
24.1561	25.6656	24.5218	23.069	24.8472	25.1428	24.1907	24.4205	22.5771	24.343	22.2251	24.1757	S	2			___1	0.993912	1.65585e-51	313.81	298.64	313.81	-0.23221	2205400000	404	A2A7S8	404	A2A7S8	A2A7S8	Uncharacterized protein KIAA1522	Kiaa1522	NVAPPPPGGSGRGSPSGGSTAETSDTASIRS	UID1901
22.166	21.9641	22.9763	23.6828	22.5002	22.8497	22.0735	22.4174	22.8909	20.7234	21.362	22.1803	S	2			___1	1	5.6719e-24	220.91	212.81	99.838	0.20738	1569000000	909	A2A7S8	909	A2A7S8	A2A7S8	Uncharacterized protein KIAA1522	Kiaa1522	IFSKGTKKLQLERPVSPEAQADLQRNLVAEL	UID1902
23.3367	24.1479	23.2112	24.2911	21.6819	22.3384	22.1915	21.6322	24.7033	22.6164	22.0668	22.4067	S	3			___1	1	0.0485969	42.083	29.92	40.475	-0.14593	556620000	512	A2A7S8	512	A2A7S8	A2A7S8	Uncharacterized protein KIAA1522	Kiaa1522	WGSGLSPGGSRRPPRSPERTLSPSSGYSSQS	UID1904
23.1366	23.1803	22.6354	22.7619	23.1193	23.5679	23.1697	22.8807	22.3936	23.1437	23.746	22.882	S	2			___1	1	1.96317e-14	173.05	151.1	173.05	1.4205	416500000	213	A2A7S8	213	A2A7S8	A2A7S8	Uncharacterized protein KIAA1522	Kiaa1522	VDGRPGLALGTGVRVSLQALEAETEAGTDAE	UID1906
26.0128	26.4825	26.3736	26.6741	25.8464	25.8508	26.3763	26.0331	26.1028	26.1961	26.1843	26.1205	S	2			___1	0.999973	2.06181e-15	211.26	192.44	182.47	0.37304	1960400000	388	A2A7T3;Q80TZ9	388;656	A2A7T3	A2A7T3	Arginine-glutamic acid dipeptide repeats protein	Rere	ASPLKSTKRQREKVASDTEDTDRITSKKTKT	UID1912
25.6125	25.5209	25.6027	25.1538	25.9927	26.1277	25.8666	25.4717	25.5853	25.205	25.5801	25.4725	S	2			___1	1	3.69045e-11	178.85	155.14	152.94	0.12819	2064000000	508	A2A842;A2AD32;P48193;A2A841;A2A839;A2A838	508;543;543;568;391;385	A2A842	A2A842	Protein 4.1	Epb4.1;Epb41	PAPHFERTASKRASRSLDGAAAAESTDRSPR	UID1916
26.4406	26.7062	26.7632	27.1074	26.8976	26.6227	26.2869	26.2604	26.3424	26.6375	26.8253	26.5334	S	3			___1	0.987622	2.62485e-28	196.69	192.99	104.97	-0.45853	2333700000	521	A2A842;A2AD32;P48193;A2A841;A2A839;A2A838	521;556;556;581;404;398	A2A842	A2A842	Protein 4.1	Epb4.1;Epb41	SRSLDGAAAAESTDRSPRPTSAPAIAQSQVT	UID1918
26.3934	26.0211	26.1145	26.3828	25.4809	25.9287	25.6268	25.0538	25.9357	25.6471	25.7453	25.357	S	2			___1	0.999997	3.2259e-25	248.33	212.46	248.33	-0.64247	1443200000	94	A2A842;A2AD32;P48193;A2A841	94;94;94;94	A2A842	A2A842	Protein 4.1	Epb4.1;Epb41	RGLSRLLSSFLKRPKSQVSEEEGREVESEKE	UID1919
23.2274	23.4846	22.3435	22.6835	24.1538	24.5302	23.2964	24.0829	24.1147	23.2232	23.5374	23.0695	S	2			___1	0.63595	7.80536e-13	213.02	187.09	213.02	1.3335	223740000	787	A2A884	787	A2A884	A2A884	Transcription factor HIVEP3	Hivep3	ERRTMSKEISVIQHTSSFEKSDPPEQPSGLE	UID1921
24.4814	24.855	25.2797	25.231	24.9933	24.8716	23.9034	24.6835	25.1858	24.6704	24.8781	25.0671	S	2			___1	0.983958	6.14367e-23	263.49	213.38	263.07	0.89943	705800000	788	A2A884	788	A2A884	A2A884	Transcription factor HIVEP3	Hivep3	RRTMSKEISVIQHTSSFEKSDPPEQPSGLEE	UID1922
24.7004	25.556	25.2292	25.7204	24.9199	25.2301	24.4216	25.1104	25.2872	24.7118	24.113	24.6882	S	3			___1	0.999719	6.15437e-12	174.81	156.79	139.69	0.11963	1200200000	555	A2A884	555	A2A884	A2A884	Transcription factor HIVEP3	Hivep3	ACTISTHHHTFRGSYSFDDHVADPEVPSRNT	UID1923
25.5403	25.7259	25.3603	25.5957	25.401	25.6543	25.8002	25.3938	25.8148	25.3484	25.425	25.2134	S	2			___1	1	0.00613002	85.716	30.994	54.066	0.3251	1008000000	2315	A2A884	2315	A2A884	A2A884	Transcription factor HIVEP3	Hivep3	LAETSTYSPPRSRNLSGEPRTRQGSPELLGR	UID1926
23.8217	23.8804	24.5435	24.379	23.3985	24.7358	21.7363	24.316	24.534	23.5571	23.542	23.4354	S	3			___1	1	0.000196474	82.362	74.148	49.924	0.14665	367230000	1032	A2A884	1032	A2A884	A2A884	Transcription factor HIVEP3	Hivep3	AAPPERRKCFLVRQASLNRPPEAELEAVPKG	UID1927
24.4608	24.9865	24.6943	24.8944	24.7964	25.2344	24.7929	24.5824	24.6071	22.0289	24.2843	24.4422	S	2			___1	1	0.000280903	110.93	79.646	100.09	0.38118	686400000	2324	A2A884	2324	A2A884	A2A884	Transcription factor HIVEP3	Hivep3	PRSRNLSGEPRTRQGSPELLGRGELRTPLFL	UID1928
22.8728	23.2237	23.156	23.245	22.8386	22.0942	22.9582	23.0508	23.5524	22.9877	22.8956	23.0423	S	3			___1	0.999843	1.67718e-08	151.89	133.8	81.346	-0.11521	321090000	2036	A2A884	2036	A2A884	A2A884	Transcription factor HIVEP3	Hivep3	PRYSPTRRWSLGQAESPPQTVLPGKWALAGP	UID1932
25.0542	25.0302	25.1096	25.2358	25.1282	25.0629	24.0568	25.0236	25.0851	25.2958	25.1602	24.8821	S	3			___1	0.999881	2.37345e-13	177.91	170.48	177.91	-0.075915	644310000	975	A2A884	975	A2A884	A2A884	Transcription factor HIVEP3	Hivep3	VPSHHPHAREMRRSASEQSPNVPHSSHMTET	UID1934
25.1966	25.8835	25.1002	26.2958	25.0861	25.3936	24.919	26.3915	25.8807	25.0972	25.4048	25.6688	S	3			___1	0.999855	0.00364135	71.98	58.832	71.98	0.25634	1455400000	930	A2A884	930	A2A884	A2A884	Transcription factor HIVEP3	Hivep3	SQESSISLSGSSRSASFDREDHGKAEAPGPF	UID1935
22.7433	23.7631	22.6223	21.6514	22.718	22.1432	23.9117	24.5198	24.6455	21.9464	21.2462	23.5608	S	2			___1	0.826509	0.0322074	54.834	41.416	54.834	1.6064	150630000	392	A2A884	392	A2A884	A2A884	Transcription factor HIVEP3	Hivep3	GSKGSTESGYFSRSESAEQQVSPPNTNAKSY	UID1936
24.1928	24.4677	24.4738	24.618	24.1834	24.1812	23.9795	24.1915	24.4041	24.3174	24.0254	23.5442	S	3			___1	0.999685	5.30826e-46	287.82	272.77	194.66	-0.93812	484050000	570	A2A8L9;Q8BW72	570;570	A2A8L9	A2A8L9	Lysine-specific demethylase 4A	Kdm4a	ATGEPSVKKKRSAPRSISEQELAEVADEYML	UID1939
24.2054	24.7102	23.4997	24.5769	24.1076	24.057	24.6747	24.6815	23.6119	23.7953	23.8277	22.7045	S	2			___1	0.966967	0.0505053	42.797	28.617	39.73	0.26617	420580000	441	A2A8U2	441	A2A8U2	A2A8U2	Transmembrane protein 201	Tmem201	LPLTKQQLFRSPRRVSPSSLPGRLSRALSLG	UID1940
23.2375	23.5775	23.1703	22.7302	23.2294	23.003	23.289	22.8451	22.6845	23.6735	22.6183	22.6894	S	3			___1	1	5.3524e-13	165.3	140.14	131.09	-1.5368	672940000	173	A2A8W8;O08605	173;185	A2A8W8	A2A8W8	MAP kinase-interacting serine/threonine-protein kinase 1	Mknk1	DLKPENILCESPEKVSPVKICDFDLGSGVKL	UID1942
25.6469	25.987	25.2601	25.7785	25.0532	25.2862	25.1779	25.2333	25.4124	25.1988	25.8186	25.1765	S	3			___1	0.997599	9.70801e-40	254.23	249.08	153.04	0.0095	1578400000	384	A2A8W8;O08605	384;396	A2A8W8	A2A8W8	MAP kinase-interacting serine/threonine-protein kinase 1	Mknk1	EEQEALAEGLCSMKLSPPSKSRLARRRALAQ	UID1943
24.4717	24.9063	24.3582	24.4246	24.6068	24.6372	24.4601	24.3998	24.7204	24.2647	24.3305	24.2615	S	2			___1	0.999237	3.04822e-07	132.48	127.6	132.48	-0.18057	470410000	256	A2A953;Q6P4T3;P97480	256;210;194	A2A953	A2A953	Eyes absent homolog;Eyes absent homolog 3	Eya3	KPSAMVPAPATQRLPSDSSASPPLSQTTPNK	UID1944
25.4532	22.4321	25.439	25.47	24.9168	24.9931	24.8336	25.03	21.5046	25.4642	25.4229	24.8741	S	2			___1	0.999142	1.68294e-24	225.34	216.55	225.34	-0.020197	724650000	261	A2A953;Q6P4T3;P97480	261;215;199	A2A953	A2A953	Eyes absent homolog;Eyes absent homolog 3	Eya3	VPAPATQRLPSDSSASPPLSQTTPNKDADDQ	UID1945
25.1676	25.1347	25.007	28.0302	24.9696	25.2194	25.0121	27.3581	26.7406	24.7489	23.8576	24.1069	S	2			___1	0.999976	1.14356e-30	289.54	261.6	272.44	0.12841	1936400000	16	Q8C1L6;A2A9K3;Q8BMK0	16;16;16	Q8C1L6	Q8C1L6	Centrosomal protein of 85 kDa	Cep85	MAMQEKYPNDRSHATSPGSNVIQKGSSLGTE	UID1948
24.7959	25.087	24.7744	24.8841	24.3896	24.5027	24.0212	22.5236	24.8755	24.9158	24.9265	24.2111	S	2			___1	0.999746	2.03901e-18	200.63	188.4	200.63	1.0526	596620000	945	A2A9M5;A2A9M4;Q8R1A4	945;945;945	A2A9M5	A2A9M5	Dedicator of cytokinesis protein 7	Dock7	WVNTGPKAAPWGSNPSPSAESTQAMDRSCNR	UID1949
23.0727	23.3688	23.4504	23.0038	23.81	23.8921	23.1073	23.5908	23.5152	23.5475	23.5894	23.8266	S	2			___1	0.99931	0.000618753	113.38	87.333	113.38	0.34087	524590000	1382	A2A9M5;A2A9M4;Q8R1A4;A0A0U1RNK7;E9PX48;A0A0U1RNY4	1382;1382;1382;1352;1352;769	A2A9M5	A2A9M5	Dedicator of cytokinesis protein 7	Dock7	SCFEYKGKKVFERMNSLTFKKSKDMRAKLEE	UID1950
24.1094	24.5078	24.581	24.2413	23.5128	23.7813	24.182	24.4198	24.4299	23.96	23.624	23.9902	S	2			___1	0.973991	0.0641914	44.863	22.627	38.754	1.136	411840000	440	A2A9M5;A2A9M4;Q8R1A4;A0A0U1RNK7;E9PX48	440;440;440;440;440	A2A9M5	A2A9M5	Dedicator of cytokinesis protein 7	Dock7	STGERKGSWSERRNSSLVGRRSLERTTSGDD	UID1953
25.4757	25.6904	25.4073	26.0737	25.3699	25.5807	25.593	25.3293	25.0648	25.3757	25.5154	25.4927	S	2			___1	0.995018	9.11991e-16	213.35	190.86	205.23	1.1226	1090300000	30	A2A9M5;A2A9M4;Q8R1A4;A0A0U1RNK7;E9PX48	30;30;30;30;30	A2A9M5	A2A9M5	Dedicator of cytokinesis protein 7	Dock7	VAAEVRKQISGQYSGSPQLLKNLNIVGNISH	UID1954
22.3923	25.2748	25.5408	24.4644	24.4185	22.6616	25.4872	24.4015	24.3524	24.9808	25.0316	25.0313	S	3			___1	1	2.78659e-06	155.98	122.92	140.68	0.30309	4965400000	180	A2A9M5;A2A9M4;Q8R1A4;A0A0U1RNK7;E9PX48	180;180;180;180;180	A2A9M5	A2A9M5	Dedicator of cytokinesis protein 7	Dock7	DGSSYQDEQDDLKRRSMSIDDTPRGSWACSI	UID1955
25.7874	25.7938	25.6062	25.7988	25.1976	25.3372	26.1751	25.5736	25.6272	25.9239	25.8882	25.3952	S	3			___1	1	2.78659e-06	140.68	118.79	124.29	-0.4175	4558300000	182	A2A9M5;A2A9M4;Q8R1A4;A0A0U1RNK7;E9PX48	182;182;182;182;182	A2A9M5	A2A9M5	Dedicator of cytokinesis protein 7	Dock7	SSYQDEQDDLKRRSMSIDDTPRGSWACSIFD	UID1956
26.2797	26.5495	26.1704	26.5048	26.321	26.2814	26.0379	26.2889	26.3646	26.2523	26.0638	25.9649	S	2			___1	0.999998	6.22658e-69	341.69	322.75	341.69	0.79332	5714000000	900	A2A9M5;A2A9M4;Q8R1A4;A0A0U1RNK7;E9PX48;A0A0U1RNY4;A2AW79;F6ZJ55	900;900;900;900;900;317;173;185	A2A9M5	A2A9M5	Dedicator of cytokinesis protein 7	Dock7	RPASLNLNRSRSLSNSNPDISGTPTSPDDEV	UID1959
25.7514	25.9576	25.8981	26.0866	25.8455	25.6759	25.4099	25.5512	25.8642	26.0889	25.8281	25.9963	S	2			___1	1	8.26347e-07	164.21	154.57	137.58	0.02268	1265400000	929	A2A9M5;A2A9M4;Q8R1A4;A2AW79	929;929;929;202	A2A9M5	A2A9M5	Dedicator of cytokinesis protein 7	Dock7	EVRSIIGSKGLDRSNSWVNTGPKAAPWGSNP	UID1961
26.0941	26.5106	26.3855	26.5717	25.9941	26.1325	25.9873	25.7862	26.4535	25.9426	26.2832	25.8975	S	2			___1	0.999996	3.34255e-19	224.32	162.57	201.27	-0.022547	1962400000	1422	A2A9M5;A2A9M4;Q8R1A4;A0A0U1RNK7;E9PX48	1422;1422;1422;1392;1392	A2A9M5	A2A9M5	Dedicator of cytokinesis protein 7	Dock7	QEMVRRSRGQLERSPSGSAFGSQENLRWRKD	UID1962
26.8176	26.9273	26.7107	27.2695	26.8643	26.8229	26.6125	26.7111	26.9203	27.0297	27.0444	26.807	S	2			___1	1	8.99613e-26	269.43	187.72	269.43	-0.20053	2491100000	1428	A2A9M5;A2A9M4;Q8R1A4;A0A0U1RNK7;E9PX48	1428;1428;1428;1398;1398	A2A9M5	A2A9M5	Dedicator of cytokinesis protein 7	Dock7	SRGQLERSPSGSAFGSQENLRWRKDMTHWRQ	UID1963
27.1376	27.7109	27.1228	27.946	26.295	26.0813	26.5496	26.5485	27.2078	27.5995	27.3407	27.0264	S	2			___1	0.999461	4.63922e-19	227.08	190.15	215.77	-0.10605	4694700000	46	A2A9P0;P58058;A2A9N9	46;46;46	A2A9P0	A2A9P0	NAD kinase	Nadk	TWSYNHPIRGRAKSRSLSASPALGSTKEFRR	UID1965
27.5792	27.9587	27.4936	28.174	27.9772	27.7048	27.6895	27.9606	27.8956	27.7744	27.7632	27.7895	S	2			___1	0.999999	5.21615e-10	186.96	150.39	170.48	0.2671	7086800000	48	A2A9P0;P58058;A2A9N9	48;48;48	A2A9P0	A2A9P0	NAD kinase	Nadk	SYNHPIRGRAKSRSLSASPALGSTKEFRRTR	UID1966
24.9421	24.9032	25.1937	25.1997	25.358	25.0121	25.295	25.0163	24.6056	25.3377	24.9317	25.2267	S	2			___1	0.995015	1.29655e-32	279.54	262.96	210.43	-0.11191	988650000	236	A2A9P6;P24788	236;270	A2A9P6	A2A9P6	Cyclin-dependent kinase 11B	Cdk11b	EKVEERDLLSDLQDISDSERKTSSAESSSAE	UID1971
27.6944	28.219	28.0621	28.3798	27.9148	28.3802	27.8835	27.6301	27.9814	28.2705	27.823	28.0586	S	2			___1	1	0.000698892	123.21	77.08	123.21	-0.5304	6404100000	544	A2A9P6;P24788	544;578	A2A9P6	A2A9P6	Cyclin-dependent kinase 11B	Cdk11b	GILKVGDFGLAREYGSPLKAYTPVVVTLWYR	UID1972
24.1111	23.994	23.9791	24.7012	24.7545	25.1225	24.3071	24.1363	23.8559	24.1539	24.5467	24.7451	S	3			___1	0.997257	8.61489e-05	104.7	86.68	104.7	-0.21518	1496900000	31	A2A9P6;P24788	31;65	A2A9P6	A2A9P6	Cyclin-dependent kinase 11B	Cdk11b	EGELRDHRMEITIRNSPYRREDSMEDRGEED	UID1973
25.4444	26.6909	26.54	27.5243	27.1885	26.6211	26.3444	26.7197	26.6175	25.996	26.0937	25.8441	S	3			___1	1	5.19305e-08	143.02	111.42	119.56	0.090817	5226500000	13	A2A9P6;P24788	13;47	A2A9P6	A2A9P6	Cyclin-dependent kinase 11B	Cdk11b	___MSQSDDRDSKRDSLEEGELRDHRMEITI	UID1974
26.6351	26.7206	26.2382	26.501	27.9438	26.4836	26.7932	27.4668	26.6146	27.0461	25.9915	26.8707	S	3			___1	1	3.78963e-69	331.43	311.15	329.95	0.17897	16057000000	707	A2A9P6;P24788	707;741	A2A9P6	A2A9P6	Cyclin-dependent kinase 11B	Cdk11b	TWPAKSEQQRVKRGTSPRPPEGGLGYSQLGD	UID1975
26.3637	26.6796	26.2607	27.143	26.7529	26.8365	26.2398	26.6741	26.4288	26.562	26.4842	26.8358	S	2			___1	1	0.0019453	111.39	48.423	93.649	0.078191	2269700000	200	A2A9P6;P24788	200;234	A2A9P6	A2A9P6	Cyclin-dependent kinase 11B	Cdk11b	REEYSDKGKVGHWSRSPLRPPRERFEMGDNR	UID1977
27.7087	28.4323	27.7209	27.9877	28.0348	28.172	27.9577	27.9846	27.8179	27.9815	28.2527	28.2371	S	2			___1	1	1.73049e-20	239.31	206.38	74.733	0.19323	7131400000	85	A6PWC3;A2A9Q2;Q8BHG1	85;85;85	A6PWC3	A6PWC3	Nardilysin	Nrd1	DLGESGRLARLGADESEEEGRSFSNVGDPEI	UID1979
24.5821	24.9759	23.9553	24.1444	24.5654	22.1843	24.7976	21.7894	24.4974	24.4769	22.0068	24.3472	S	2			___1	1	1.62196e-11	169.43	150.6	169.43	-0.94431	437860000	46	A2A9S1;A2A9R5;A2A9R4;A2A9S3;A2A9S2;A2A9R8;A2A9R6;Q8BVA9;A2A9S0;Q61701	46;31;31;36;33;33;38;33;50;38	A2A9S1	A2A9S1	ELAV-like protein;ELAV-like protein 4	Elavl4	SNTSNGPSSNNRNCPSPMQTGAATDDSKTNL	UID1980
28.2549	29.6121	28.7752	28.8757	28.6214	28.8417	28.4723	28.4326	28.9999	28.8445	28.6156	28.9714	S	3			___1	1	4.33336e-45	275.39	231.08	185.21	0.23588	20380000000	101	A2AA85;Q6NXN1	101;107	A2AA85	A2AA85	SUZ domain-containing protein 1	Szrd1	EAEYAEARRRILGSASPEEEQEKPILDRPTR	UID1982
27.3994	27.6453	27.9025	27.6483	27.544	27.3917	27.3283	27.1712	27.3876	27.2525	27.33	26.8804	S	3			___1	1	7.45638e-29	221.64	213.13	136.44	0.16154	15292000000	33	A2AA85;Q6NXN1	33;39	A2AA85	A2AA85	SUZ domain-containing protein 1	Szrd1	LEKKLKITQKERKSKSPPKVPIVIQDDSLPT	UID1984
25.3021	24.976	25.2065	24.2429	25.1032	25.1952	25.4413	25.7281	25.4297	24.8252	24.61	25.2258	S	3			___1	1	1.64304e-05	107.98	98.465	107.98	0.037392	990010000	4613	A2AAE1;A2AB97;F6YAT5;F6RPM4	4613;1115;1194;1319	A2AAE1	A2AAE1	Uncharacterized protein KIAA1109	Kiaa1109;4932438A13Rik	PYLPPKTMTNNLEKNSQEQLLDAAHHRHWPG	UID1987
25.6555	25.8851	25.5362	26.3203	25.9985	26.1696	25.8074	25.8672	26.0606	25.8925	25.6881	25.9556	S	2			___1	0.984897	1.51059e-32	276.03	251.55	261.15	-0.39189	1451000000	2755	A2AAE1;A0A1D5RMC4	2755;2756	A2AAE1	A2AAE1	Uncharacterized protein KIAA1109	Kiaa1109	EPTCRVVFENEQDNNSLTKTQRKRSLVTSEP	UID1989
24.3725	24.7544	24.7536	25.2868	24.8671	25.1206	24.3934	24.5186	24.529	21.9489	24.7634	24.237	S	2			___1	0.90125	5.389e-10	181.81	147.55	116.83	0.17246	613200000	2603	A2AAE1;A0A1D5RMC4	2603;2604	A2AAE1	A2AAE1	Uncharacterized protein KIAA1109	Kiaa1109	TQTDIKLSRYTAGSASPTPTFKTRKHRDFRS	UID1990
26.717	27.1136	27.4059	27.4321	26.9977	26.8483	27.2685	23.5547	27.3086	26.7165	26.9871	26.8377	S	2			___1	0.998232	2.42699e-06	128.72	102.73	128.72	0.37294	2772500000	243	A2AAN3;A2AAN0;O35250	243;250;250	A2AAN3	A2AAN3	Exocyst complex component 7	Exoc7	KEHFRKSSSSSGVPYSPAIPNKRKDTPTKKP	UID1993
25.293	25.7902	26.3565	25.5572	26.5895	26.7159	26.2071	26.0572	25.7625	25.5391	25.9687	25.5058	S	3			___1	0.839514	9.36859e-05	96.234	88.723	48.899	-1.2441	1505500000	550	A2AAY5	550	A2AAY5	A2AAY5	SH3 and PX domain-containing protein 2B	Sh3pxd2b	ELLERERQKMEPLRGSSPKPPGMILPMIPAK	UID1994
26.1679	25.9987	26.3188	25.6167	26.3493	26.13	26.0155	26.4973	26.1976	26.2387	26.6199	26.7801	S	2			___1	0.97417	2.55551e-08	152.38	140	141.78	-0.20824	2718400000	551	A2AAY5	551	A2AAY5	A2AAY5	SH3 and PX domain-containing protein 2B	Sh3pxd2b	LLERERQKMEPLRGSSPKPPGMILPMIPAKH	UID1995
22.3151	25.8278	26.5693	26.1652	25.6568	26.7752	25.8744	25.9808	26.2397	26.9093	26.5126	26.6687	S	2			___1	0.99985	3.2878e-128	445.79	424.87	385.83	1.4999	1803600000	499	A2AAY5	499	A2AAY5	A2AAY5	SH3 and PX domain-containing protein 2B	Sh3pxd2b	WSKDWKGGKEAPRKASSDLSASTGYEEISDP	UID1996
24.4227	25.1462	24.5757	25.0123	24.6619	24.4946	25.2417	24.2847	22.1695	22.5891	25.3729	22.571	S	3			___1	0.99999	2.30557e-05	107.72	94.299	107.72	0.96664	416620000	528	A2AAY5	528	A2AAY5	A2AAY5	SH3 and PX domain-containing protein 2B	Sh3pxd2b	DPTQEEKPSLPPRKESIIKSEEELLERERQK	UID1998
25.0225	25.4142	24.8996	25.4149	25.2854	25.4335	25.3616	25.3958	25.3481	25.1281	24.8164	24.7399	S	3			___1	0.999056	3.23554e-18	200.23	166.56	174.7	0.83965	779920000	291	A2AAY5	291	A2AAY5	A2AAY5	SH3 and PX domain-containing protein 2B	Sh3pxd2b	KKNSGEPLPPKLGPSSPAHSGALDLDGVSRH	UID2000
23.7648	24.0443	23.893	24.7247	22.8515	22.4909	24.0405	23.7946	24.1338	24.3038	23.923	23.82	S	2			___1	1	0.0302041	57.203	18.202	38.559	0.060055	881160000	717	A2AAY5	717	A2AAY5	A2AAY5	SH3 and PX domain-containing protein 2B	Sh3pxd2b	GPGHGQDRSGRQDGLSPKETPCRAPPRPAKT	UID2001
25.4177	25.7067	25.1373	25.6137	24.6465	25.1978	23.0099	22.5623	23.1952	24.9154	24.8739	24.7746	S	3			___1	0.994467	2.85398e-06	128.2	109.96	127.32	-0.35368	1335400000	769	A2AAY5	769	A2AAY5	A2AAY5	SH3 and PX domain-containing protein 2B	Sh3pxd2b	VVPPRRPPPPKKTSSSPLSCRPLPEVRGAQR	UID2004
28.2868	28.6245	28.3337	28.9535	28.2681	28.1989	28.1498	28.2301	28.5446	28.5437	28.2117	27.9886	S	3			___1	0.822742	2.05062e-64	321.24	305.32	239.74	-0.41259	7971800000	614	A2AB59	614	A2AB59	A2AB59	Rho GTPase-activating protein 27	Arhgap27	LLQGEEGEPSSADFGSSERLGSWREEDVRQN	UID2005
23.7574	24.6622	24.044	24.6012	23.8158	22.4498	23.6675	23.7416	23.9773	24.0349	23.6747	24.2246	S	2			___1	0.940476	0.055505	51.567	12.692	51.567	1.0441	262500000	118	A2AB59;A2AKN5	118;118	A2AB59	A2AB59	Rho GTPase-activating protein 27	Arhgap27	VGADGSSAEPRGRASSLCGPARQRTGGQRNS	UID2006
24.7091	24.9152	24.444	24.5417	24.7567	24.0301	23.431	24.1765	24.684	24.9423	24.4795	22.9258	S	2			___1	1	0.065574	56.328	14.167	56.328	-0.20063	469630000	215	A2AB59;A2AKN5	215;215	A2AB59	A2AB59	Rho GTPase-activating protein 27	Arhgap27	VYEAIPDLRCPPRAESPKQVDDPPEPVYANV	UID2010
22.1111	25.268	24.7021	27.4356	25.5783	25.7305	25.2287	23.0602	26.2873	25.1042	22.1358	25.356	S	2			___1	0.999888	1.14531e-42	285.92	271.14	285.92	2.4975	3779500000	459	A2AB59	459	A2AB59	A2AB59	Rho GTPase-activating protein 27	Arhgap27	LPQVPIPAPRSVRKSSQDSDTPAQASPPEEK	UID2012
26.4276	26.9684	26.5534	26.869	26.7694	27.0786	26.3604	26.4276	26.114	26.6123	26.5447	26.5633	S	3			___1	1	1.13522e-07	139.11	122.22	105.92	0.28328	2569200000	155	A2AB59;A2AKN5	155;155	A2AB59	A2AB59	Rho GTPase-activating protein 27	Arhgap27	ACLYVRPAAPVRPAQSLDDLARGGTAPPAGL	UID2014
22.2728	23.0088	22.6273	21.6801	22.8411	22.155	22.3128	22.8128	22.3784	22.9245	22.6642	22.6162	S	3			___1	0.566097	0.00251059	71.853	62.473	56.882	0.98129	82677000	197	A2AB59;A2AKN5	197;197	A2AB59	A2AB59	Rho GTPase-activating protein 27	Arhgap27	VAGSWVCPRPLAPSDSENVYEAIPDLRCPPR	UID2015
25.8816	25.9772	26.2246	26.5367	26.2363	26.3105	26.0504	26.0683	26.6392	26.5074	26.1953	26.1224	S	2			___1	1	4.37176e-43	292.27	281.72	286.56	0.13521	1977300000	632	A2AB59	632	A2AB59	A2AB59	Rho GTPase-activating protein 27	Arhgap27	RLGSWREEDVRQNAASPSLSPGGLESDLSRV	UID2016
23.8544	24.3244	23.8304	24.2855	23.385	23.7697	23.5899	24.5069	24.1305	24.3485	23.4866	23.1319	S	2			___1	1	7.33968e-25	229.1	211.08	225.7	-3.3254	770630000	636	A2AB59	636	A2AB59	A2AB59	Rho GTPase-activating protein 27	Arhgap27	WREEDVRQNAASPSLSPGGLESDLSRVRHKL	UID2017
25.3644	25.6244	25.4287	25.5345	25.7983	25.9697	25.2083	25.2778	26.0914	25.0238	25.5602	25.2813	S	4			___1	0.980934	1.72891e-67	302.89	296.32	196.22	-0.27824	1562000000	350	A2AB59	350	A2AB59	A2AB59	Rho GTPase-activating protein 27	Arhgap27	LEEDHQEQLEMQPSLSPRSPGQQRPPTPETD	UID2018
24.0531	24.2078	23.7816	24.0109	24.0185	24.2673	24.0503	24.2923	23.9868	24.4392	24.1785	23.9226	S	2			___1	0.968983	0.000485982	81.449	69.771	81.449	-0.013081	838150000	381	Q6PFC0;A2ABG4	381;382	Q6PFC0	Q6PFC0		Tbc1d16	ERTCMQFSIRRPKLPSSEIHPEESLYRRLDV	UID2019
23.9941	24.2495	23.6978	23.2029	23.511	24.1236	24.2093	21.5648	23.7661	23.6302	23.5692	23.6073	S	3			___1	0.875076	0.000298442	80.082	77.658	58.812	0.99057	247170000	117	Q6PFC0;A2ABG4	117;117	Q6PFC0	Q6PFC0		Tbc1d16	SPVRKAPRPRRRRTTSLGALYQPSPTEPRPP	UID2020
23.9456	24.2386	24.6599	23.5507	23.8751	21.7156	24.3063	23.8787	24.17	24.0797	24.3837	23.9221	S	3			___1	0.762716	2.63495e-21	214.01	196.92	119.55	-0.6681	644150000	508	A2BDP0;A2ABV5	508;1147	A2BDP0	A2BDP0	Mediator of RNA polymerase II transcription subunit 14	Med14	MSPANPSLHSPVPDVSHSPRAGTSSQTMPTN	UID2024
25.1329	25.4797	25.0779	24.9128	22.2731	25.0787	24.6822	24.9426	25.0115	22.2741	25.1312	24.9383	S	4			___1	0.999985	4.03499e-11	125.64	124.16	125.64	-1.2026	1225600000	353	A2BDP0;A2ABV5	353;992	A2BDP0	A2BDP0	Mediator of RNA polymerase II transcription subunit 14	Med14	QDARRRSVNEDDNPPSPIGGDMMDSLISQLQ	UID2027
24.2145	24.4154	25.1746	24.5176	24.4315	24.9687	22.596	23.4947	25.1343	22.9261	24.7296	24.7787	S	3			___1	0.808257	0.0053604	67.415	57.293	67.415	-0.52469	500140000	163	A2ABY3;Q922E4	163;163	A2ABY3	A2ABY3	Ethanolamine-phosphate cytidylyltransferase	Pcyt2	DLVGRMLLVTKAHHSSQEMSSEYREYADSFG	UID2029
25.0204	25.2304	25.2197	24.7937	25.7055	24.8728	24.5468	24.5769	24.4104	24.7828	24.9275	21.505	S	3			___1	0.997947	1.30402e-22	215.68	207.22	171.88	0.85386	1185500000	398	A2ACC7;F8WHN4;A2ACC6;E9Q0J2;Q8BQZ4	398;720;720;732;710	A2ACC7	A2ACC7	Ral GTPase-activating protein subunit beta	Ralgapb	MGGGENNLKSHSRTNSGISSASGGSTEPTTP	UID2035
24.6197	22.6007	24.7241	22.4959	24.9485	25.5412	24.8099	25.3425	24.9292	24.9986	25.385	24.9518	S	3			___1	0.999302	2.26136e-07	113.84	108.89	113.84	-0.63567	552600000	877	A2ACM0;Q8K4Q0;F7CN67	877;877;172	A2ACM0	A2ACM0	Regulatory-associated protein of mTOR	Rptor	ASPTNKGMHMHQVGGSPPASSTSSCSLTNDV	UID2036
21.7603	27.9507	28.0385	28.3502	28.0605	28.1212	28.0207	27.8075	28.2511	27.9683	27.9998	28.2361	S	2			___1	0.999574	2.17525e-88	389.53	347.19	328.36	1.4009	7400600000	863	A2ACM0;Q8K4Q0;F7CN67	863;863;158	A2ACM0	A2ACM0	Regulatory-associated protein of mTOR	Rptor	QRILDTSSLTQSAPASPTNKGMHMHQVGGSP	UID2038
27.3783	27.307	26.568	27.9804	26.2829	26.1348	26.5054	26.3797	27.1384	27.4278	27.026	26.2401	S	2			___1	0.995163	0.000457568	104.82	72.495	87.184	-0.73067	2789800000	722	A2ACM0;Q8K4Q0	722;722	A2ACM0	A2ACM0	Regulatory-associated protein of mTOR	Rptor	PVRDSPCTPRLRSVSSYGNIRAVTTARNLNK	UID2039
24.9483	25.2643	24.7267	25.4919	24.6132	24.7117	24.665	24.6594	25.1182	24.8956	24.6504	24.533	S	2			___1	0.989593	7.06081e-08	142.4	123.82	142.4	-1.0525	692650000	1536	A2ACV6;E1U8D0	1536;1300	A2ACV6	A2ACV6	Protein SOGA1;N-terminal form;C-terminal 80 kDa form	Soga1	GIVQEFFRNVCGRAPSPTTAAGEESCKKPEP	UID2040
23.9715	22.9946	22.6785	24.409	23.8385	22.295	24.0148	24.2064	24.1514	23.8147	22.68	22.7599	S	3			___1	0.776759	4.22794e-21	209.65	191.78	207.6	-0.79507	159670000	1499	A2ACV6;E1U8D0	1499;1263	A2ACV6	A2ACV6	Protein SOGA1;N-terminal form;C-terminal 80 kDa form	Soga1	NDGLSSLFSVVEHSGSTESVWKLGMSEARTK	UID2043
25.4177	25.6986	25.6522	25.0125	25.4589	25.4722	25.7421	25.6424	24.8983	25.3903	25.7023	25.6934	S	3			___1	0.994825	1.17286e-10	114.91	109.67	111.46	0.16826	1652100000	173	A2ACV6	173	A2ACV6	A2ACV6		Soga1	PQPAQSGQQPPRPPASPDEPSVAASSVGSSR	UID2047
24.6476	24.9209	24.8285	24.916	25.0726	24.8364	25.2057	24.8262	25.012	24.795	24.9115	24.8631	S	2			___1	0.999977	0.000891145	94.767	85.445	84.479	0.15439	706480000	1251	A2ACV6;E1U8D0	1251;1015	A2ACV6	A2ACV6	Protein SOGA1;N-terminal form;C-terminal 80 kDa form	Soga1	RSYTAPDKTGIRVYYSPPVARRLGVPVVHDK	UID2048
26.8701	26.8642	26.7136	26.849	26.3947	26.1298	26.0848	26.3131	23.5318	26.5314	26.6216	26.9087	S	2			___1	0.963564	9.8295e-31	270.95	256.67	219.35	0.043652	2164900000	2110	A2ADB1;A2ADB0;Q62504	2110;2133;2132	A2ADB1	A2ADB1	Msx2-interacting protein	Spen	AADKEAGPAAASPQESESPQKGSGSSPQLAN	UID2053
25.7357	26.3696	24.7488	24.7045	25.6656	22.562	25.1511	24.8159	26.6168	25.8948	25.8373	26.359	S	3			___1	1	1.26476e-11	167.35	151.33	110.75	-0.15638	3203300000	1271	A2ADB1;A2ADB0;Q62504	1271;1294;1293	A2ADB1	A2ADB1	Msx2-interacting protein	Spen	SVRHGSFHDDDDPRGSPRLVSVKGSPKGDEK	UID2056
26.1677	26.4786	26.0856	26.1214	25.5843	25.4167	25.3751	25.4699	25.3922	25.7567	25.4886	26.0573	S	2			___1	1	9.05462e-05	115.65	69.007	112.02	0.0039645	7635100000	727	A2ADB1;A2ADB0;Q62504	727;750;749	A2ADB1	A2ADB1	Msx2-interacting protein	Spen	ESDRDHERRPIERSQSPVHLRRPQSPGVSPA	UID2062
26.113	25.7022	26.2277	25.9899	25.5515	25.4685	25.3751	25.7491	25.9058	25.7362	25.9625	26.0258	S	3			___1	0.999049	1.01393e-20	207.22	198.55	199.31	0.013435	1266900000	1215	A2ADB1;A2ADB0;Q62504	1215;1238;1237	A2ADB1	A2ADB1	Msx2-interacting protein	Spen	LVHEVGKPPQDVTDDSPPSKKRRTDHVDFDI	UID2067
25.0452	24.6019	26.5164	22.389	26.1938	26.5048	26.1436	26.0816	21.8982	23.0971	25.6223	26.6026	S	3			___1	1	4.96993e-05	105.79	52.924	104.84	1.0571	3750700000	188	A2ADB1;A2ADB0;Q62504	188;188;188	A2ADB1	A2ADB1	Msx2-interacting protein	Spen	PRERTLQHGLYYTSRSRSPNRFDAHDPRYEP	UID2068
24.0871	24.393	24.2142	24.5033	24.174	24.6161	23.7286	24.1843	24.1108	23.8936	23.8969	23.7269	S	3			___1	1	1.08679e-08	124.55	118.29	124.55	-1.1461	461100000	423	A2ADE0;Z4YJW6;Q80TQ5	423;443;423	A2ADE0	A2ADE0	Pleckstrin homology domain-containing family M member 2	Plekhm2	WCSHADPPEQSFRAGSPGEAPEKPPFCDFSE	UID2072
22.0625	22.3486	22.4904	22.3162	21.8347	21.8564	21.5381	22.2767	20.6437	21.2848	21.7006	21.8934	S	2			___1	1	0.000214171	97.095	84.464	74.812	-0.29434	66629000	194	A2ADY9	194	A2ADY9	A2ADY9	Protein DDI1 homolog 2	Ddi2	QQDRARREQERIRLFSADPFDLEAQAKIEED	UID2073
23.6211	23.6158	23.7849	23.3492	22.7027	22.7015	22.421	23.1243	24.0405	23.0006	22.4054	22.4471	S	3			___1	0.5	0.000202298	97.767	60.822	53.565	-0.36105	236590000	63	A2AE27;Q9DBT5	63;37	A2AE27	A2AE27	AMP deaminase 2	Ampd2	GNAPCLKHFPLDLRTSMDGKCKEIAEELFSR	UID2077
29.3374	29.5228	29.6709	30.2766	29.8978	30.0341	29.3625	29.6931	30.1532	29.6087	29.3937	29.4884	S	3			___1	1	1.07557e-42	321.68	307.68	164.01	0.17321	31177000000	113	A2AE27;Q9DBT5	113;87	A2AE27	A2AE27	AMP deaminase 2	Ampd2	IEQLEERRQRLERQISQDVKLEPDILLRAKQ	UID2078
26.4462	26.7465	26.6521	27.2321	26.3966	26.5783	26.4353	26.7246	26.8703	26.8918	26.6235	26.5839	S	2			___1	1	7.88748e-12	200.96	167.9	163.4	0.43505	2218900000	38	A2AE27;Q9DBT5	38;12	A2AE27	A2AE27	AMP deaminase 2	Ampd2	QASAAAPEARSGLGASPLQSARSLPGNAPCL	UID2079
26.5884	26.4331	26.1662	26.6784	26.9663	26.4396	26.2152	26.4128	26.7098	26.7388	26.4792	26.7235	S	2			___1	1	3.48659e-21	261.45	193.42	258.79	-0.42057	1654900000	135	A2AE27;Q9DBT5	135;109	A2AE27	A2AE27	AMP deaminase 2	Ampd2	PDILLRAKQDFLKTDSDSDLQLYKEQGEGQG	UID2080
24.6014	25.7346	25.6925	25.8358	25.407	25.1381	25.3467	25.3581	25.8017	25.4091	25.5267	25.0352	S	2			___1	0.999987	4.12548e-16	224.86	200.45	187.75	-0.026422	1221500000	511	A2AE98;Q80ZK9	511;511	A2AE98	A2AE98	WD and tetratricopeptide repeats protein 1	Wdtc1	GGGGPVRLRSTSRKDSISEDEMVLRERSYDY	UID2081
24.1159	24.5598	24.2616	24.3601	24.4196	24.3384	24.9264	24.3649	24.6612	23.9607	24.138	23.7007	S	3			___1	0.998181	0.000163973	86.748	78.087	86.748	-0.18668	441520000	408	A2AED8;Q3U6K5	408;424	A2AED8	A2AED8	Spermatogenesis-associated protein 6	Spata6	LELKRSLLYRDSAYDSDPEYSSFQRPRGSFH	UID2082
21.827	21.5044	20.8005	21.8037	21.6141	21.2281	20.9414	21.9854	21.6639	20.9739	21.2392	21.5351	S	3			___1	0.999977	9.74339e-05	96.052	84.389	96.052	0.085719	65534000	70	A2AEF3;Q9D0P7	70;70	A2AEF3	A2AEF3	Proline/serine-rich coiled-coil protein 1	Psrc1	VAPALQGVRFSLGPLSPEKLEEILDEANRLA	UID2083
24.3838	24.1777	23.7032	23.5223	23.5845	23.2838	23.8808	23.9594	24.0912	23.5781	23.9324	23.9012	S	2			___1	0.626873	1.42984e-06	133.86	116.2	101.04	-0.16367	288210000	666	A2AEG2;Q80Z25	666;664	A2AEG2	A2AEG2	Oral-facial-digital syndrome 1 protein homolog	Ofd1	AFRTYYQRATQNPSTSPQPAKSPPSVNSVAA	UID2084
25.5507	25.2167	24.9106	26.0508	25.8405	24.5574	26.1923	26.2205	25.1945	25.9868	26.5023	26.4543	S	2			___1	0.999971	7.65297e-05	113.56	69.663	111.66	-0.65732	1121000000	793	A2AEG2;Q80Z25	793;791	A2AEG2	A2AEG2	Oral-facial-digital syndrome 1 protein homolog	Ofd1	PAASPSPCPERTAQASPVPSRHSFSGLPEQN	UID2085
26.3977	26.8051	26.4198	26.5706	26.4367	26.7322	26.0412	26.0978	26.4752	26.2806	25.8341	25.4882	S	3			___1	0.998994	5.96248e-98	363.51	354.2	277.67	0.74562	11203000000	501	A2AEK1;Q8BIQ5	501;527	A2AEK1	A2AEK1	Cleavage stimulation factor subunit 2	Cstf2	MQGASMQGGSQPGGFSPGQSQVTPQDHEKAA	UID2086
25.9338	26.1582	25.7767	26.2577	25.7197	25.959	25.438	25.681	26.0317	25.8721	26.0984	25.9043	S	2			___1	0.999755	2.20331e-51	309.01	287.17	304.05	-1.3447	3806000000	63	A2AEM2;Q99LI2;Z4YMG1	63;58;58	A2AEM2	A2AEM2	Chloride channel CLIC-like protein 1	Clcc1	QVRSGTSEKKEVSPDSSEAEELSDCLHRLDS	UID2088
26.7598	26.6644	26.6127	26.6471	21.7843	21.8628	26.0986	25.9425	26.456	26.4564	26.5038	25.2532	S	3			___1	1	1.57286e-09	178.57	165.39	27.838	-0.83605	15284000000	438	A2AEM2;Q99LI2	438;433	A2AEM2	A2AEM2	Chloride channel CLIC-like protein 1	Clcc1	SKRDALRQRFHSGNKSPEVLRAFDLPDTEAQ	UID2090
22.6858	22.9092	22.4452	22.1133	22.2856	22.3018	22.1963	23.1505	22.6594	22.8877	22.4995	22.4379	S	2			___1	0.92678	0.000393931	83.393	72.663	81.639	0.17235	121160000	503	A2AES5;A2AES4;Q3U2S4;A2AES3	503;508;503;454	A2AES5	A2AES5	OTU domain-containing protein 5	Otud5	PGTSSQFSAGGDRATSPLVSLYPALECRALI	UID2091
22.8095	23.196	23.2788	23.4087	23.2407	23.3844	23.1334	23.4743	23.1353	22.9421	23.5059	23.0464	S	2			___1	1	1.12165e-23	220.71	202.82	147.45	0.50255	1030700000	510	A2AEW0;A2AEW1;Q64092	510;545;545	A2AEW0	A2AEW0	Transcription factor E3	Tfe3	VGGLSGGALSPLRAASDPLLSSVSPAVSKAS	UID2094
27.0708	27.3728	27.2812	21.7548	26.9772	27.0073	26.9609	27.1497	27.25	27.2768	27.2148	27.235	S	2			___1	0.998955	7.75788e-24	233.29	233.29	161.46	1.972	4726500000	518	A2AEW0;A2AEW1;Q64092	518;553;553	A2AEW0	A2AEW0	Transcription factor E3	Tfe3	LSPLRAASDPLLSSVSPAVSKASSRRSSFSM	UID2096
26.6026	26.8237	26.8778	27.0331	26.5116	27.1264	26.7744	26.9198	22.9392	26.6992	26.3921	27.1281	S	2			___1	0.861061	1.39085e-05	135.91	125.72	135.91	-0.13365	1823000000	530	A2AEW0;A2AEW1;Q64092	530;565;565	A2AEW0	A2AEW0	Transcription factor E3	Tfe3	SSVSPAVSKASSRRSSFSMEEES________	UID2099
27.2888	26.832	26.8289	27.4147	26.8393	27.0421	26.8541	27.0896	27.0968	26.9908	27.0847	26.8329	S	3			___1	0.995436	5.52285e-32	220.36	194.73	176.22	-0.14542	3620900000	643	A2AEW9;A2AEW8;Q8VD04	643;688;657	A2AEW9	A2AEW9	GRIP1-associated protein 1	Gripap1	KEKESSAIPARSLSSSPQAQPPRPAELSDEE	UID2104
24.2776	23.7271	23.777	24.1867	23.8471	24.2399	24.1152	23.7333	24.0303	24.0554	24.4744	24.3907	S	3			___1	0.94342	4.08428e-30	268.65	252.81	115.63	-0.090605	612340000	606	A2AEW9;A2AEW8;Q8VD04	606;651;620	A2AEW9	A2AEW9	GRIP1-associated protein 1	Gripap1	KSRTGLEELVLSEMNSPSRTQTGDSSSVSSF	UID2105
22.6526	25.2905	24.1699	24.1428	22.5517	22.2518	24.5169	24.3506	24.4703	22.393	23.9943	23.8883	S	3			___1	0.499999	2.65932e-05	88.518	82.153	88.518	0.040686	271400000	1066	A2AF67;A2AF47	1066;1237	A2AF67	A2AF67	Dedicator of cytokinesis protein 11	Dock11	AYGSFQNGHGIKREDSRGSLIPEGATGFPDP	UID2107
22.2095	25.2905	24.1699	22.8037	23.1215	22.8785	24.5169	24.3506	24.4703	22.3503	23.9943	23.8883	S	3			___1	0.499999	2.65932e-05	88.518	82.153	88.518	0.040686	271400000	1069	A2AF67;A2AF47	1069;1240	A2AF67	A2AF67	Dedicator of cytokinesis protein 11	Dock11	SFQNGHGIKREDSRGSLIPEGATGFPDPGST	UID2108
23.5652	24.1052	23.5232	24.2214	23.8944	23.5822	23.9124	23.7909	24.2789	24.0808	23.8335	23.9444	S	2			___1	1	3.10407e-05	109.83	82.154	71.531	0.029007	338270000	164	A2AF81;F6S1R2;Q8N9S3	164;175;189	A2AF81	A2AF81	Activator of 90 kDa heat shock protein ATPase homolog 2	Ahsa2	ELTLQRKLNENKLQASPVALGVRIPTVALHL	UID2109
22.8923	23.0358	22.4824	22.1822	22.9728	22.6886	23.2476	22.9102	23.0654	23.3123	23.181	22.711	S	3			___1	0.5	4.7373e-09	144.44	135.52	109.71	-1.2116	293960000	1198	A2AFF6;O35638	1198;1161	A2AFF6	A2AFF6	Cohesin subunit SA-2	Stag2	VKLRTNLQHAIRRGTSLMEDDEEPIVEDVMM	UID2110
24.0333	23.8101	23.5599	25.5565	23.447	23.3253	23.2413	20.7678	24.4916	23.1613	23.5198	21.3291	S	3			___1	0.94052	8.6042e-32	225.69	216.93	131.24	0.4553	3341900000	23	A2AFF6;O35638;A2AFF3;B7ZCD2;A0A1B0GXA7	23;23;23;23;23	A2AFF6	A2AFF6	Cohesin subunit SA-2	Stag2	PTDFNLLQESETHFSSDTDFEDIEGKNQKQG	UID2113
22.6501	24.1675	23.1573	24.1599	23.1071	23.3981	22.2378	23.6756	23.538	23.6734	23.5861	23.8387	S	2			___1	0.991088	1.72495e-14	168.5	152.03	168.5	-0.05571	512600000	1061	A2AFF6;O35638	1061;1061	A2AFF6	A2AFF6	Cohesin subunit SA-2	Stag2	NSLLAGGDDDTMSVISGMSSRGSTVRSKKSK	UID2114
23.8356	23.7497	23.8364	24.6175	23.9066	22.769	23.6017	23.8025	22.0445	24.4558	22.4651	24.2221	S	3			___1	0.725012	9.83151e-10	153.06	143.31	84.478	-0.99589	990070000	1098	A2AFF6;O35638	1098;1098	A2AFF6	A2AFF6	Cohesin subunit SA-2	Stag2	KVVEGMQLALPEESSSSDSMWLSREQTLHTP	UID2118
25.2066	25.2913	22.9851	24.7621	25.6067	25.8988	25.7728	25.8016	25.0704	25.6173	25.7867	25.8952	S	3			___1	0.999944	5.91325e-29	222.34	202.45	222.34	-0.63187	755800000	69	F6UIL7;A2AFG7;A2AFG8	69;1174;1179	F6UIL7	F6UIL7		L1cam	DSEARPMKDETFGEYSDNEEKAFGSSQPSLN	UID2119
25.7728	25.7986	25.5452	25.7209	26.2331	26.1965	20.7386	25.6499	26.0016	25.8768	26.0437	25.9746	S	2			___1	0.98617	3.33667e-22	211.89	187.52	202.16	0.23233	7161300000	12	A2AFK7;Q91VC3	12;12	A2AFK7	A2AFK7	Eukaryotic initiation factor 4A-III;Eukaryotic initiation factor 4A-III, N-terminally processed	Eif4a3	____MAANATMATSGSARKRLLKEEDMTKVE	UID2121
24.8753	24.7622	24.9238	25.9246	25.7009	25.5563	24.6283	24.762	25.1918	24.8382	24.9752	24.9022	S	2			___1	1	2.5229e-06	160.22	142.15	144.28	0.16608	875030000	1395	A2AFQ0;Q7TMY8;F6XP90	1395;1395;899	A2AFQ0	A2AFQ0	E3 ubiquitin-protein ligase HUWE1	Huwe1	AMSLGQDIPMDQRAESPEEVACRKEEEERKA	UID2122
24.6734	24.8732	24.715	24.8325	24.9773	25.0302	24.6865	24.608	25.0572	24.3781	24.6815	24.6906	S	3			___1	0.999999	4.21817e-07	127.15	122.29	95.963	2.0082	1239500000	3923	A2AFQ0;Q7TMY8	3923;3922	A2AFQ0	A2AFQ0	E3 ubiquitin-protein ligase HUWE1	Huwe1	RESQLAHIKDEPPPLSPAPLTPATPSSLDPF	UID2123
26.1374	26.5905	26.4488	26.4032	26.0718	26.0642	26.2733	26.2552	26.4291	26.3487	26.2422	26.6075	S	2			___1	1	2.7606e-17	209.9	191.92	154.48	-1.0181	2510000000	2363	A2AFQ0;Q7TMY8	2363;2362	A2AFQ0	A2AFQ0	E3 ubiquitin-protein ligase HUWE1	Huwe1	ELEDLIDELLERDGGSGNSTIIVSRSGEDES	UID2124
23.9308	23.8879	23.7675	22.6238	23.5297	24.0144	24.2034	23.8549	23.8656	24.0489	24.0136	24.1252	S	2			___1	0.999477	1.22143e-05	108.58	95.739	108.58	-0.82663	278940000	1368	A2AFQ0;Q7TMY8;F6XP90	1368;1368;872	A2AFQ0	A2AFQ0	E3 ubiquitin-protein ligase HUWE1	Huwe1	LTHPPPIIGGVVRDLSMSEEDQMMRAIAMSL	UID2126
27.2246	27.3952	27.2979	27.3936	27.5093	27.2856	27.4273	27.5747	27.2654	27.3812	27.382	27.5949	S	3			___1	0.999142	4.50042e-52	285.85	280.6	278.7	-0.33709	5003700000	3819	A2AFQ0;Q7TMY8	3819;3818	A2AFQ0	A2AFQ0	E3 ubiquitin-protein ligase HUWE1	Huwe1	TSVRREESPMDVDQPSPSAQDTQSIVISDGT	UID2128
24.6514	21.9058	24.4857	23.522	22.5851	24.7157	23.2677	24.3887	21.4959	24.682	24.2828	24.5673	S	3			___1	0.654178	4.1446e-09	111.82	109	111.82	-0.27812	433630000	3821	A2AFQ0;Q7TMY8	3821;3820	A2AFQ0	A2AFQ0	E3 ubiquitin-protein ligase HUWE1	Huwe1	VRREESPMDVDQPSPSAQDTQSIVISDGTPQ	UID2129
22.3944	22.624	25.6858	25.708	25.2625	25.3739	25.0345	25.1327	25.6035	25.5818	25.6195	25.4841	S	2			___1	0.672726	3.77066e-07	133.45	127.22	98.112	0.0020448	690470000	2919	A2AFQ0;Q7TMY8	2919;2918	A2AFQ0	A2AFQ0	E3 ubiquitin-protein ligase HUWE1	Huwe1	RPDVSRESNQPPEDSSPPASSESSSTRDSAV	UID2130
28.8586	29.0277	28.8437	28.963	29.1176	29.0998	28.8717	29.0392	28.9672	28.9479	28.8457	28.9314	S	2			___1	1	6.77034e-66	303.41	286.8	260.25	0.065634	12340000000	1907	A2AFQ0;Q7TMY8	1907;1907	A2AFQ0	A2AFQ0	E3 ubiquitin-protein ligase HUWE1	Huwe1	CIRIALPAPRGSGTASDDEFENLRIKGPNAV	UID2135
22.7702	22.671	23.2106	22.2061	22.0056	22.0919	22.7787	22.5849	22.6469	22.6916	22.9977	20.5976	S	3			___1	0.899939	6.74433e-07	128.19	122.07	63.657	0.6119	126630000	2596	A2AFQ0;Q7TMY8	2596;2595	A2AFQ0	A2AFQ0	E3 ubiquitin-protein ligase HUWE1	Huwe1	LLGPSAAADILQLSSSLPLQSRGRARLLVGN	UID2137
24.9497	25.1175	25.0555	25.134	25.5525	25.4346	24.8319	25.123	24.9451	25.0385	25.8141	25.1505	S	3			___1	0.825924	6.1114e-12	158.2	151.69	147.51	0.49874	924850000	2378	A2AFQ0;Q7TMY8	2378;2377	A2AFQ0	A2AFQ0	E3 ubiquitin-protein ligase HUWE1	Huwe1	SGNSTIIVSRSGEDESQEDVLMDEAPSNLSQ	UID2141
26.4954	26.6092	26.5888	25.6513	22.4284	26.1673	25.886	26.5591	26.862	26.7837	25.6277	25.6609	S	2			___1	1	2.61068e-08	154.48	142.56	154.48	0.32362	2189400000	1084	A2AFQ0;Q7TMY8;F6XP90	1084;1084;588	A2AFQ0	A2AFQ0	E3 ubiquitin-protein ligase HUWE1	Huwe1	LLVKLCVGSPVRQRRSHHAASTTTAPTPAAR	UID2142
23.5109	22.8427	22.1118	23.0595	22.6616	22.8882	23.2884	22.9782	23.3231	23.5433	23.1123	21.5298	S	3			___1	0.5	1.01569e-06	128.01	103.6	128.01	-0.21818	133140000	592	A2AG58	592	A2AG58	A2AG58	Uncharacterized protein CXorf23 homolog		KERLQNEDENIFHMASPTERNHQSPSFSKVK	UID2145
24.9532	24.9802	24.7278	24.8928	24.4291	24.3401	24.7745	24.3888	24.9815	24.7831	24.3177	22.8796	S	2			___1	0.965753	0.00110098	89.9	62.929	89.9	1.2234	419800000	600	A2AG58	600	A2AG58	A2AG58	Uncharacterized protein CXorf23 homolog		ENIFHMASPTERNHQSPSFSKVKTIRADGFQ	UID2146
25.6643	25.6657	25.5564	25.8049	25.0674	25.3778	25.5541	25.058	25.4947	25.7487	25.4615	25.4716	S	2			___1	0.999022	4.27815e-06	138.28	119.89	126.16	0.035952	923940000	205	A2AG58	205	A2AG58	A2AG58	Uncharacterized protein CXorf23 homolog		DELRHQRVQEESYPQSPRRGSEDFGTRNPFQ	UID2152
24.5387	24.8176	24.6441	24.8364	24.6513	24.706	22.6556	22.255	24.557	24.844	24.8083	22.0942	S	2			___1	0.999142	0.0159085	53.237	29.769	51.009	0.26014	894160000	1455	A2AG68;Q64430	1455;1454	A2AG68	A2AG68	Copper-transporting ATPase 1	Atp7a	PRLGLLDRIVNYSRASINSLLSDKRSLNSVV	UID2153
22.0301	23.1978	23.0316	23.2332	23.5586	23.1465	23.7192	23.6545	22.8559	23.2565	22.6897	23.782	S	3			___1	0.99934	6.1833e-34	258.07	246.41	202.87	-0.48972	3043800000	1424	A2AG68;Q64430	1424;1423	A2AG68	A2AG68	Copper-transporting ATPase 1	Atp7a	NYELHPRSHTGQRSPSEISVHVGIDDTSRNS	UID2156
26.9078	27.1816	27.0854	27.2478	27.4301	27.4265	26.9353	27.4838	27.2999	26.8654	26.9286	26.8708	S	3			___1	0.999686	3.09843e-43	276.79	268.26	270.95	-0.54394	4416700000	270	A2AG68;Q64430	270;270	A2AG68	A2AG68	Copper-transporting ATPase 1	Atp7a	LKNTPVKSSEGSQQKSPSYPSDSTTMFTIEG	UID2159
26.4867	21.9773	27.0799	27.1343	27.0402	27.0019	21.5413	22.0081	23.2364	25.5872	26.6099	27.8226	S	2			___1	0.981464	1.99818e-35	261.16	238.59	261.16	-0.33904	3503300000	356	A2AG68;Q64430	356;356	A2AG68	A2AG68	Copper-transporting ATPase 1	Atp7a	GQYRVSIASEVESTASSPSSSSLQKMPLNIV	UID2160
28.7647	29.0119	28.6535	28.8611	28.8391	28.703	28.7342	28.6741	28.7691	28.873	28.7573	29.1099	S	2			___1	0.909942	3.77122e-57	317.05	302.95	258.48	0.30954	12514000000	357	A2AG68;Q64430	357;357	A2AG68	A2AG68	Copper-transporting ATPase 1	Atp7a	QYRVSIASEVESTASSPSSSSLQKMPLNIVS	UID2161
24.4292	24.2857	24.1739	24.3992	24.1096	24.2173	24.0685	24.0716	23.9344	24.2218	24.139	24.2505	S	3			___1	0.996919	8.76141e-06	103.18	91.924	103.18	-0.0086587	395450000	636	A2AGH8;A2AGH9;A2AGH6	636;636;636	A2AGH8	A2AGH8	Mediator of RNA polymerase II transcription subunit 12	Med12	SRGDLAFGAPGPRPPSPFDDPTDDPERKEAE	UID2165
27.5883	27.7558	26.6568	25.2079	26.7563	27.1182	25.6115	25.445	24.2302	25.8057	25.361	25.348	S	2			___1	1	6.18495e-09	169.64	133.84	142.55	-0.002838	5201700000	699	A2AGH8;A2AGH9;A2AGH6	699;699;699	A2AGH8	A2AGH8	Mediator of RNA polymerase II transcription subunit 12	Med12	DFSLFSPTMPCEGKGSPSPEKPDVEKEVKPP	UID2166
25.6407	25.2229	25.2663	24.8103	25.53	25.3257	24.8256	25.5851	25.6509	26.0338	25.988	25.5331	S	3			___1	1	3.88241e-98	366.18	356.59	334.37	0.4604	7458100000	158	A2AGL5;Q9D9K3	158;283	A2AGL5	A2AGL5	Cell death regulator Aven	Aven	MLLHLDAPVQEEGNISPDQTSRDQEPEKDGQ	UID2171
27.0998	26.8651	27.1827	26.9031	27.3712	27.3729	27.2811	27.3275	27.2527	27.8921	27.3759	27.4934	S	2			___1	0.999986	1.52708e-05	136.3	115.78	126.65	0.24014	3007100000	1206	A2AH22	1206	A2AH22	A2AH22	Activating molecule in BECN1-regulated autophagy protein 1	Ambra1	RSSQTGTESGAARTSSPQPSTSRGLPSEPGQ	UID2172
29.2085	30.1271	30.0943	30.4503	29.6598	29.3743	29.3488	29.2565	30.2325	30.5525	30.2243	29.5036	S	2			___1	1	1.46154e-14	218.56	135.35	218.56	-0.10649	30208000000	91	A2AH25;Q5FWK3	91;51	A2AH25	A2AH25	Rho GTPase-activating protein 1	Arhgap1	DEMPDFPKSDDSKSSSPEPVTHLKWDDPYYD	UID2173
24.7423	24.3855	24.9368	24.7151	25.6281	25.4955	25.4344	25.4326	24.8904	25.3875	25.574	25.4622	S	2			___1	0.999869	0.0183861	69.338	34.016	59.931	-0.25129	694590000	263	A2AH25;Q5FWK3	263;223	A2AH25	A2AH25	Rho GTPase-activating protein 1	Arhgap1	RQVLKYDDFLKSTQKSPATAPKPMPPRPPLP	UID2174
24.6812	24.4441	24.5244	24.1951	24.3903	23.9228	24.1722	24.2125	24.0474	24.1286	24.2897	24.1523	S	2			___1	1	0.0287135	48.585	16.255	48.585	0.64484	410890000	1138	A2AH75	1138	A2AH75	A2AH75	Kinesin-like protein	Kif1b	HCNQFVTPPRMRRQFSAPNLKAGRETTV___	UID2175
21.9676	23.2683	23.0478	24.2032	23.0756	22.8844	23.1312	22.4816	23.4676	22.8743	23.2643	23.016	S	2			___1	0.999999	0.00101047	80.746	56.865	80.746	-0.89358	137320000	723	A2AHJ7;A2AHK0;Q80UP3	723;900;706	A2AHJ7	A2AHJ7	Diacylglycerol kinase;Diacylglycerol kinase zeta	Dgkz	HIERLQREPDGAGAKSPMCHQLSSKWCFLDA	UID2176
22.6577	23.8657	24.2164	24.3352	21.6716	23.6949	23.586	21.8679	24.1352	24.1569	21.4246	24.0457	S	3			___1	0.970253	1.78308e-55	278.77	271.47	278.77	-0.69545	287710000	637	A2AHQ7;Q8BWJ3	637;637	A2AHQ7	A2AHQ7	Phosphorylase b kinase regulatory subunit alpha, liver isoform	Phka2	DCDEKLFGDITDRSFSPDSEPDLGGYLEDSS	UID2178
24.105	23.9103	24.0792	23.6412	23.7959	21.3054	23.4046	23.4512	24.1987	24.2218	24.3884	23.7409	S	2			___1	1	8.6206e-06	123.14	105.55	116.06	1.1473	236070000	729	A2AHQ7;Q8BWJ3	729;729	A2AHQ7	A2AHQ7	Phosphorylase b kinase regulatory subunit alpha, liver isoform	Phka2	FPMILPTKVLSGHRKSLNLVDSPQPLLKTTP	UID2179
22.7763	20.6929	21.8667	22.6718	22.4071	22.5123	22.8596	22.4142	22.8109	22.7979	22.7688	22.9047	S	2			___1	1	6.157e-07	135.08	104.17	135.08	-0.22631	118300000	735	A2AHQ7;Q8BWJ3	735;735	A2AHQ7	A2AHQ7	Phosphorylase b kinase regulatory subunit alpha, liver isoform	Phka2	TKVLSGHRKSLNLVDSPQPLLKTTPEYDYQW	UID2180
25.6413	26.1726	25.56	25.7631	25.6424	25.7816	25.501	25.6776	25.8991	26.0187	25.3981	25.1816	S	3			___1	0.990715	2.9007e-16	168.52	159	121.88	-0.52811	1708000000	1044	A2AHQ7;Q8BWJ3	1044;1044	A2AHQ7	A2AHQ7	Phosphorylase b kinase regulatory subunit alpha, liver isoform	Phka2	NSLHSIKSVRSSTPSSPTGTSSTDSGGQHLG	UID2182
26.1797	26.1251	26.3622	25.875	25.333	25.9148	25.8613	25.8587	25.7171	25.9506	26.1616	26.0581	S	3			___1	1	4.72371e-40	270.81	256.22	199.93	0.17332	1350600000	501	A2AI08	501	A2AI08	A2AI08	Taperin	Tprn	PVRPGLPVTFIDEVDSEEEAFQEAKLPSSAV	UID2185
23.1842	22.8091	22.5164	23.4026	22.6915	23.4775	22.9854	23.1042	23.2828	22.621	22.5391	21.9463	S	2			___1	0.999971	0.0483297	49.708	41.576	49.708	0.88506	139140000	403	A2AI52;Q80U87	403;392	A2AI52	A2AI52	Ubiquitin carboxyl-terminal hydrolase;Ubiquitin carboxyl-terminal hydrolase 8	Usp8	QPALAGPGAAPRAEASPIIQPAPATKSVPQV	UID2186
27.8954	28.2092	28.2623	28.166	28.3942	27.9491	28.2704	28.5673	27.8062	27.7238	27.5035	28.8435	S	2			___1	0.998014	1.75803e-57	346.99	298.09	314.39	-0.4364	10068000000	691	A2AI52;Q80U87	691;680	A2AI52	A2AI52	Ubiquitin carboxyl-terminal hydrolase;Ubiquitin carboxyl-terminal hydrolase 8	Usp8	PAERDREPSKLKRSYSSPDITQALQEEEKRR	UID2187
25.3138	26.4079	25.313	25.5773	25.4339	25.5871	22.391	26.1418	26.0628	25.2948	21.3876	22.767	S	2			___1	0.994063	5.67387e-24	272.31	225.9	205.84	-0.21	2000600000	1501	A2AI57;Q923J1	1501;1502	A2AI57	A2AI57	Transient receptor potential cation channel subfamily M member 7	Trpm7	STSLHSVQESCSRRASTEDSPEVDSKAALLP	UID2189
23.7597	24.4995	23.1264	24.1464	23.0415	23.1034	23.4096	24.1615	24.3473	23.5806	23.0369	22.6883	S	2			___1	0.99986	4.81698e-09	174.35	143.44	172.42	0.27123	404710000	1255	A2AI57;Q923J1	1255;1255	A2AI57	A2AI57	Transient receptor potential cation channel subfamily M member 7	Trpm7	ALTVDTLKTLTAQKASEASKVHNEITRELSI	UID2191
23.8384	23.6717	22.2014	26.1983	26.5459	25.0628	25.9382	25.9115	24.0617	24.0223	23.8464	22.7579	S	2			___1	1	1.09756e-17	203.26	199.81	82.475	-0.57596	14329000000	138	A2AIR2;Q5DTM8;A2AIR0	138;138;138	A2AIR2	A2AIR2	E3 ubiquitin-protein ligase BRE1A	Rnf20	ERKALVVPEPEPDSDSNQERKDDRERGDGQE	UID2196
22.1379	23.2087	21.3648	26.3306	26.1363	25.9421	25.363	25.5864	22.9503	22.0725	26.2031	23.4223	S	2			___1	0.986142	5.70576e-36	267.86	258.08	256.03	1.3086	3862700000	525	A2AIR2;Q5DTM8	525;525	A2AIR2	A2AIR2	E3 ubiquitin-protein ligase BRE1A	Rnf20	KTRLRSGSALLQSQSSTEDPKDEPTELKQDS	UID2199
27.1964	28.4075	27.583	28.7357	28.035	28.2536	28.3427	27.0179	27.5693	27.1158	26.844	26.7612	S	2			___1	1	7.16528e-15	193.72	184.73	72.434	0.221	8664300000	173	E9PZY8;A2AIV2	173;173	E9PZY8	E9PZY8	Protein virilizer homolog	1110037F02Rik;Kiaa1429	NLKHADGEKEDQFNGSPPRPQPRGPRTPPGP	UID2200
25.8554	25.5787	25.8162	25.7714	25.5073	22.9132	21.7401	25.8564	22.7972	25.2987	25.3307	25.7429	S	3			___1	0.771823	0.000817622	73.239	71.618	49.825	0.11817	917800000	133	E9PZY8;A2AIV2	133;133	E9PZY8	E9PZY8	Protein virilizer homolog	1110037F02Rik;Kiaa1429	NCLTLAIYGSVDRVISHDRDSPPPPPPPPPP	UID2203
25.2579	25.2196	25.3189	24.6401	25.1052	24.7583	21.1305	25.175	24.9958	24.9981	25.0266	25.1956	S	3			___1	0.808079	2.28093e-05	91.437	87.315	89.805	-0.062342	577760000	138	E9PZY8;A2AIV2	138;138	E9PZY8	E9PZY8	Protein virilizer homolog	1110037F02Rik;Kiaa1429	AIYGSVDRVISHDRDSPPPPPPPPPPPQPQP	UID2204
23.3062	23.2085	23.517	23.1922	23.5317	23.3988	22.7042	23.3836	23.3487	21.5866	23.3581	23.0101	S	2			___1	0.999974	8.11841e-10	144.43	136.35	144.43	0.092294	461020000	1301	A2AIV6;Q8BP86	1301;1301	A2AIV6	A2AIV6	snRNA-activating protein complex subunit 4	Snapc4	VQASPAAPDPVQRAPSPGEVSAPSPLDASDG	UID2205
27.0614	27.3278	27.2212	27.1558	27.2008	27.4597	27.4202	27.6037	27.4258	27.2567	27.0058	27.7019	S	3			___1	1	1.27154e-42	291.23	245.39	49.076	-0.07212	5539600000	461	A2AIV8	461	A2AIV8	A2AIV8	Caspase recruitment domain-containing protein 9	Card9	EDAQLSDKGVLADRESPEQPFMALNKEHLSL	UID2206
27.9965	28.0918	28.044	28.1662	28.1707	27.959	27.7811	27.872	28.2181	28.1653	27.9467	28.0789	S	3			___1	1	6.8313e-44	297.5	286.11	181.24	0.3243	9091700000	451	A2AIV8	451	A2AIV8	A2AIV8	Caspase recruitment domain-containing protein 9	Card9	QELSLPQDLEEDAQLSDKGVLADRESPEQPF	UID2207
24.3471	24.7435	24.1664	25.0789	24.6338	24.7379	24.6672	24.6593	24.643	24.7992	24.7026	24.8379	S	2			___1	0.997282	1.11176e-74	372.63	352.43	236.94	0.39316	2355900000	425	A2AIV8	425	A2AIV8	A2AIV8	Caspase recruitment domain-containing protein 9	Card9	EGRLKQQQLDMLILSSDLEDSSPRNSQELSL	UID2209
23.7827	23.5631	23.5833	23.493	23.2223	23.4702	23.591	23.5816	23.9441	23.0756	22.8053	22.9175	S	3			___1	0.953584	2.68577e-74	357.53	341.55	209.24	0.39331	1801000000	431	A2AIV8	431	A2AIV8	A2AIV8	Caspase recruitment domain-containing protein 9	Card9	QQLDMLILSSDLEDSSPRNSQELSLPQDLEE	UID2211
21.6496	25.1361	24.545	25.2896	24.6125	25.0792	24.7209	25.0478	24.7502	21.7656	24.5588	24.5414	S	2			___1	0.999728	2.74586e-05	113.37	99.783	110.25	-0.56543	563250000	2101	A2AIX1;E9QAT4;F7BPW6	2101;2101;651	A2AIX1	A2AIX1		Sec16a	SPVWDLGSSSLTRAPSLTSDSEGKKPAQAVK	UID2215
22.8308	25.5643	25.3695	25.6387	25.1204	24.5601	24.8845	25.4722	25.3771	24.9662	25.4794	25.0152	S	3			___1	0.999996	0.000168336	99.991	76.535	99.991	0.59219	929780000	1323	A2AIX1;E9QAT4	1323;1323	A2AIX1	A2AIX1		Sec16a	YDSEHDPYRKDHYAYSDRPEKCDDHWRYDPR	UID2219
24.3253	22.4854	24.4559	24.0358	22.2026	22.4807	23.885	24.8284	23.2226	24.8689	24.6422	25.1251	S	4			___1	0.999958	8.24204e-10	151.91	144.01	73.072	0.24758	903930000	1342	A2AIX1;E9QAT4	1342;1342	A2AIX1	A2AIX1		Sec16a	EKCDDHWRYDPRFTGSFDDDAEIHRDPYGEE	UID2220
22.8899	22.8768	25.9679	21.9307	22.092	21.3199	26.0158	26.1098	25.6196	21.4515	25.5352	25.6942	S	3			___1	1	2.33511e-21	201.47	192.94	201.47	0.37423	2327100000	2053	A2AIX1;E9QAT4;F7BPW6	2053;2053;603	A2AIX1	A2AIX1		Sec16a	PQEAKSPDPEMVPRGSPVRHSPPELSQEEFG	UID2221
27.9278	27.8477	27.8959	27.152	27.6741	27.7461	27.6669	27.4957	27.611	27.514	27.6766	27.4544	S	3			___1	0.999992	1.92583e-45	286.72	262.51	159.81	-0.09489	6752900000	1028	A2AIX1;E9QAT4	1028;1028	A2AIX1	A2AIX1		Sec16a	DFTLNRTLENPVRMYSPSPSDGPASQQPLPN	UID2224
23.2728	22.2632	22.9835	22.7397	23.1425	23.0946	21.7	21.6274	22.2527	22.6907	22.863	22.7256	S	3			___1	0.999953	1.02946e-14	151.93	149.27	98.112	0.89432	576550000	554	A2AIX1;E9QAT4	554;554	A2AIX1	A2AIX1		Sec16a	RPDSVSSSYSSHSHRSPPGSARPQELVGTFI	UID2227
26.9111	21.9123	27.1072	23.2084	26.4442	26.994	26.6903	26.9175	27.1416	27.2152	27.1881	26.8373	S	2			___1	0.911713	7.37596e-27	220.97	208.73	131.32	0.30218	8862700000	1238	A2AIX1;E9QAT4	1238;1238	A2AIX1	A2AIX1		Sec16a	SAYAENHRYSEPERPSSRASHYSDQLAPRQG	UID2228
25.5863	25.232	25.825	26.2455	22.0828	26.2019	22.3404	22.4094	21.7352	22.1518	21.7783	20.7217	S	3			___1	0.962999	7.43934e-27	220.75	205.38	218.84	0.59959	9850000000	1239	A2AIX1;E9QAT4	1239;1239	A2AIX1	A2AIX1		Sec16a	AYAENHRYSEPERPSSRASHYSDQLAPRQGY	UID2229
26.7501	26.6878	26.7	26.7411	26.5359	26.7031	26.7852	26.6296	26.3557	26.2734	26.3475	26.1586	S	4			___1	1	9.76793e-61	303.94	293.17	180.6	0.0090737	2835700000	119	A2AJ14;A2AJ15	119;102	A2AJ14	A2AJ14	Endoplasmic reticulum mannosyl-oligosaccharide 1,2-alpha-mannosidase	Man1b1	MKQEVLPVLPAPQKESAEQEGFADILSQKRQ	UID2230
23.9316	24.2492	24.4844	24.0113	22.3991	22.6744	23.6849	22.2653	24.0172	23.9133	23.1658	21.2871	S	3			___1	0.938396	5.39323e-07	117.23	108.75	104.97	0.12389	281200000	536	A2AJ72;Q3TIX6;A0A0A6YW42;F6W2V3	536;536;19;71	A2AJ72	A2AJ72		Fubp3	YKKQSHPTSAAPQASSPPDYTMAWAEYYRQQ	UID2232
22.1921	23.8801	23.6866	23.7697	24.8635	24.9367	24.2328	24.8402	22.5112	25.0555	21.8264	22.2789	S	2			___1	0.998535	0.00242086	75.548	68.23	41.397	-0.4231	729270000	341	A2AJ88;B0R011	341;49	A2AJ88	A2AJ88	Patatin-like phospholipase domain-containing protein 7	Pnpla7	LLSVASVAGRAKRQMSYGPEEQLERSLRPSE	UID2233
24.2471	25.0153	21.7523	25.4244	24.254	24.2582	24.2285	24.2534	24.7375	24.8451	22.9636	24.6127	S	2			___1	1	2.52518e-57	302.2	293.59	278.67	0.29018	1267900000	1280	A2AJ88	1280	A2AJ88	A2AJ88	Patatin-like phospholipase domain-containing protein 7	Pnpla7	VSRIEPAKVAAVDDESDYQTEYEEELPAIPK	UID2236
22.128	22.1865	22.8179	24.2617	23.9712	23.9422	21.7151	22.781	22.6068	23.9656	24.301	23.7209	S	3			___1	0.992212	1.45768e-09	132.28	129.9	114.6	-0.9662	305370000	221	A2AJG0;Q80UU2	221;221	A2AJG0	A2AJG0	Ribonuclease P protein subunit p38	Rpp38	RTQGPTDSLETEPSESQDNEILDTSFDDLTK	UID2237
26.243	26.4554	26.079	26.423	25.5816	25.453	25.7964	25.9523	26.2924	25.9066	26.0053	26.2689	S	3			___1	0.985096	7.898e-30	226.55	217.59	224.53	0.17799	1546300000	230	A2AJG0;Q80UU2	230;230	A2AJG0	A2AJG0	Ribonuclease P protein subunit p38	Rpp38	ETEPSESQDNEILDTSFDDLTKLSKRKLAEG	UID2238
22.6655	24.8819	24.3938	25.4102	24.9815	24.9746	24.7067	24.7762	25.1465	24.8279	24.7228	24.4395	S	3			___1	0.999224	3.37115e-25	222.37	207.95	120.72	-0.10192	3923800000	66	A2AJH3;O70311	66;66	A2AJH3	A2AJH3	Glycylpeptide N-tetradecanoyltransferase;Glycylpeptide N-tetradecanoyltransferase 2	Nmt2	KQKRKKEKPNSGGTKSDSASDSQEIKIQQSS	UID2240
28.7806	29.1325	28.6646	29.3774	28.7508	29.1087	28.9174	28.629	28.9063	28.6449	28.7179	28.5708	S	2			___1	1	5.74611e-05	120.53	90.995	98.902	0.11447	14064000000	38	A2AJH3;O70311	38;38	A2AJH3	A2AJH3	Glycylpeptide N-tetradecanoyltransferase;Glycylpeptide N-tetradecanoyltransferase 2	Nmt2	GIDGDNEEETEHAKGSPGGDLGAKKKKKKQK	UID2243
24.5792	25.0625	24.3957	25.2198	24.3779	24.5779	24.7672	24.633	24.8535	24.8749	24.8399	24.7728	S	2			___1	0.999959	4.53359e-33	278.79	256.6	273.5	0.91453	2289400000	487	A8Y5P4;A2AJI0;A2AJI1;F6WF36	487;519;447;264	A8Y5P4	A8Y5P4	MAP7 domain-containing protein 1	Map7d1	PKGRVRRKEEAKESPSPSGPEDKNHRKSRAA	UID2245
25.3796	25.73	25.6951	25.7952	25.9673	25.8453	26.2506	25.8873	25.6489	26.1857	25.832	25.8583	S	2			___1	1	8.53069e-36	260.32	245.27	187.13	0.19619	23670000000	512	A8Y5P4;A2AJI0;A2AJI1;F6WF36	512;544;472;289	A8Y5P4	A8Y5P4	MAP7 domain-containing protein 1	Map7d1	RKSRAAEEKEPAAPASPAPSPVPSPTPAQPQ	UID2246
29.7321	30.2092	29.735	29.7737	29.2992	28.9617	29.2917	28.8341	29.6783	29.0117	28.7868	29.2502	S	2			___1	1	2.17717e-06	131.84	100.84	37.997	-0.068278	21193000000	369	A8Y5P4;A2AJI0;A2AJI1;F6WF36	369;401;329;146	A8Y5P4	A8Y5P4	MAP7 domain-containing protein 1	Map7d1	PSGERPERRKPGAGGSPALARRRLEATPVQK	UID2250
23.6401	22.1972	24.6809	24.9799	21.9613	22.4145	23.8721	24.3964	24.4005	23.7796	24.3803	23.6038	S	2			___1	0.948312	0.000584394	85.178	62.685	58.116	0.90748	1014400000	422	A8Y5P4;A2AJI0;A2AJI1;F6WF36	422;454;382;199	A8Y5P4	A8Y5P4	MAP7 domain-containing protein 1	Map7d1	LKKRQSLPASIRPRLSTGSELSPKSKARPSS	UID2251
25.6486	25.416	25.6721	25.9759	25.6047	25.4507	25.9973	25.0644	25.3041	25.725	25.0964	25.3815	S	2			___1	0.999969	1.28595e-05	140.82	90.47	140.82	0.34785	1631200000	428	A8Y5P4;A2AJI0;A2AJI1;F6WF36	428;460;388;205	A8Y5P4	A8Y5P4	MAP7 domain-containing protein 1	Map7d1	LPASIRPRLSTGSELSPKSKARPSSPSTTWH	UID2252
25.5281	25.5042	23.1889	25.6568	25.469	25.7772	25.2713	25.3063	21.9755	23.6065	25.6032	25.2564	S	3			___1	0.972972	0.00128525	60.627	58.141	49.101	1.9725	840580000	78	A8Y5P4;A2AJI0;A2AJI1	78;78;78	A8Y5P4	A8Y5P4	MAP7 domain-containing protein 1	Map7d1	PKQLPLEPGNPTGQISPQPAPPQEECPSSEA	UID2253
24.023	23.9731	23.6524	23.8361	22.8314	22.9863	21.758	22.1322	23.1336	22.8211	22.0675	22.341	S	2			___1	0.998304	0.00171775	90.412	65.636	90.412	-0.057851	130110000	315	A8Y5P4;A2AJI0;A2AJI1;F6WF36	315;315;275;60	A8Y5P4	A8Y5P4	MAP7 domain-containing protein 1	Map7d1	DRLMTPTLSFLARSRSAVTLPRNGRDQAVPV	UID2255
23.9235	24.1638	23.9545	24.5918	23.5869	24.2614	24.0274	23.8349	24.1931	24.3522	24.3943	23.7619	S	2			___1	0.837536	1.78202e-10	208.35	195.56	180.84	0.20788	455050000	275	A8Y5P4;A2AJI0	275;275	A8Y5P4	A8Y5P4	MAP7 domain-containing protein 1	Map7d1	LPKHVDSIINKRLSKSSATLWNSPSRNRSLQ	UID2256
25.3795	24.9772	25.3487	26.0893	24.8514	25.2892	25.3325	25.1644	25.4831	25.0214	25.091	25.63	S	4			___1	0.999999	2.09279e-11	148.72	126.28	148.72	-0.51365	958470000	1864	A2AJK6	1864	A2AJK6	A2AJK6	Chromodomain-helicase-DNA-binding protein 7	Chd7	PTRAPFKDEIDEFANSPAEDKEESMEVHSSG	UID2258
26.7694	26.901	27.0754	27.2516	27.0051	26.9604	26.7512	26.9087	26.8671	26.6642	26.7534	26.8536	S	2			___1	1	8.90004e-30	263.14	250.77	263.14	-0.066826	2752100000	2945	A2AJK6;E9PV74	2945;900	A2AJK6	A2AJK6	Chromodomain-helicase-DNA-binding protein 7	Chd7	KAEGGPCKDGETLEGSDAEENLDKTVESSIL	UID2259
24.1305	24.5123	24.3556	24.253	23.3016	22.9455	24.1642	24.2193	24.1065	23.7962	24.3226	23.5146	S	2			___1	0.999984	0.00260873	72.359	49.821	70.058	1.269	1301800000	2548	A2AJK6	2548	A2AJK6	A2AJK6	Chromodomain-helicase-DNA-binding protein 7	Chd7	AFEEDIETPPIRNIPSPGQLDPDTRIPVINL	UID2260
24.2773	24.2657	24.1469	23.5999	23.8024	24.1951	24.1694	24.4483	24.1854	24.3641	24.2925	24.1391	S	3			___1	0.992566	1.82884e-06	130.01	114.62	130.01	0.20891	416620000	550	A2AJK6;E9PV74;A0A0R4J1U9	550;550;550	A2AJK6	A2AJK6	Chromodomain-helicase-DNA-binding protein 7	Chd7	PSPQNTPQKVPVHQHSPSEPFLEKPVPDMTQ	UID2263
26.6756	27.0934	26.5699	27.2023	26.2523	26.5132	26.3607	26.4768	26.7784	26.4407	26.3394	26.5564	S	3			___1	1	2.40603e-14	234.71	177.78	152.32	-0.23058	3326100000	211	A2AJT5;A2AJT4;A2AJT3	211;211;211	A2AJT5	A2AJT5	Arginine/serine-rich protein PNISR	Pnisr	QNRRERPPSFRDRQRSPIALPVKQEPPQIDA	UID2267
27.3988	22.3647	27.8282	28.2345	28.0228	27.752	22.1907	22.3569	27.7218	27.9661	27.6775	28.0399	S	2			___1	1	6.43776e-95	400.44	381.49	380.27	-0.22767	5076800000	290	A2AJT5;A2AJT4;A2AJT3	290;290;290	A2AJT5	A2AJT5	Arginine/serine-rich protein PNISR	Pnisr	EGGDGPRLPQRSKFDSDEEDEDAENLEAVSS	UID2268
21.6449	29.0394	29.1218	22.7576	28.937	28.8822	28.6778	28.9294	29.0705	29.2723	29.0697	29.3621	S	2			___1	0.975643	6.61157e-05	149.83	91.13	138.2	0.3881	11278000000	601	A2AJT5;A2AJT4	601;601	A2AJT5	A2AJT5	Arginine/serine-rich protein PNISR	Pnisr	RTRGKLRDRRRSNRSSIERERRRNRSPSRDR	UID2269
25.951	26.4196	26.4546	26.1111	26.3388	26.0512	26.0855	26.2496	25.8448	26.0384	26.269	25.921	S	2			___1	0.999997	5.85341e-69	334.93	326.84	330.14	-0.49526	2265500000	581	A2AKA9;Q8K2F0	581;564	A2AKA9	A2AKA9	Bromodomain-containing protein 3	Brd3	RQLKKGGKQASASYDSEEEEEGLPMSYDEKR	UID2280
27.8319	28.5275	28.2	28.6963	27.8323	27.6653	27.4465	27.7358	28.4447	27.8703	27.436	28.0687	S	2			___1	1	1.68778e-07	175.88	153.33	173.06	0.15986	6900700000	262	A2AKA9;Q8K2F0	262;262	A2AKA9	A2AKA9	Bromodomain-containing protein 3	Brd3	TTTPTTSAITASRSESPPPLSEPKQAKVVAR	UID2281
24.4736	23.2607	23.5254	22.6645	23.0666	24.2204	24.2852	23.6625	22.8424	23.8417	21.595	21.1682	S	2			___1	0.999976	0.00294342	76.573	58.834	76.573	-2.9774	205680000	50	A2AKB9	50	A2AKB9	A2AKB9	DDB1- and CUL4-associated factor 10	Dcaf10	PAPRPASPQRGADAASPPPVAGSPRLPGGPA	UID2282
25.1668	25.0683	25.0257	25.2967	24.6251	24.8959	22.3841	22.8712	25.1417	25.0684	24.9526	22.3423	S	2			___1	1	1.31554e-05	109.1	70.522	70.167	-0.38816	572990000	67	A2AKB9	67	A2AKB9	A2AKB9	DDB1- and CUL4-associated factor 10	Dcaf10	PPVAGSPRLPGGPAVSPAERAGEFAAPGALE	UID2283
22.0774	23.567	23.5784	23.4321	23.2818	22.0599	23.7059	23.6361	23.6641	21.1191	23.1581	23.0457	S	2			___1	0.768536	0.00980191	63.966	42.927	63.966	0.13571	154320000	194	A2AKD7;Q61234	194;194	A2AKD7	A2AKD7	Alpha-1-syntrophin	Snta1	VGWDSPPASPLQRQPSSPGPQPRNLSEAKHV	UID2287
21.1975	23.1475	22.6804	23.224	22.4776	23.1363	21.0833	21.0753	22.3184	22.0898	22.175	21.7854	S	2			___1	0.937595	0.00157243	70.784	64.01	70.784	0.30506	32232000	746	A2AKH9;Q80TF6	746;1164	A2AKH9	A2AKH9	StAR-related lipid transfer protein 9	Stard9	MPSDSSLCTQKYRSFSLDSLIDPENRQGEPF	UID2289
25.2723	25.5163	25.5209	25.4212	24.9977	25.0081	24.9298	25.0511	25.0492	25.3827	24.9392	25.2076	S	2			___1	0.999996	0.000116241	105.65	88.181	94.122	0.48434	743560000	6	A2AKJ5;A2AKJ9;A2AKJ6;H3BLG5;Q3TMX0;O08992	6;6;6;6;6;6	A2AKJ5	A2AKJ5	Syntenin-1	Sdcbp	__________MSLYPSLEDLKVDKVIQAQTA	UID2292
22.8641	22.4865	22.7134	22.9462	22.471	21.5066	22.4828	22.6182	22.5676	22.8135	22.8055	22.9226	S	2			___1	0.999021	3.30894e-06	144.41	131.87	83.54	-0.12811	93864000	122	A2AKV1;A2AKV2;A2AKV3;Q8C2Q8;A2AKU9;Q91VR2	122;122;122;122;146;146	A2AKV1	A2AKV1	ATP synthase subunit gamma;ATP synthase subunit gamma, mitochondrial	Atp5c1	VGVGEKIKGILYRTHSDQFLVSFKDVGRKPP	UID2293
24.0217	24.2199	24.1137	24.2831	24.0751	24.2412	24.2107	24.3487	24.2726	24.0455	24.3134	24.2945	S	3			___1	0.881487	1.63033e-07	119.99	109.55	119.99	0.070787	445950000	105	A2AKW1;Q6PD21	105;304	A2AKW1	A2AKW1	SH2 domain-containing adapter protein B	Shb	QLYDTPYEPEGQSVDSDSESTVSLRLRESKL	UID2294
25.279	25.616	25.4365	25.4978	24.4167	25.1135	25.2227	25.0312	25.7803	25.5813	25.0968	25.1148	S	4			___1	0.99999	6.84705e-16	171.69	165.2	171.69	1.0192	1137900000	1376	A2AKX3	1376	A2AKX3	A2AKX3	Probable helicase senataxin	Setx	RVSRIVQGSDVLEADSDEPDDHRVSEPLAIS	UID2295
24.3277	24.4272	24.5356	24.5886	24.2385	24.461	23.9212	23.8903	24.3549	23.9668	24.2395	24.1015	S	3			___1	1	0.00368059	72.09	65.376	28.831	0.15149	435020000	14	A2AL12;Q8BG05	14;14	A2AL12	A2AL12	Heterogeneous nuclear ribonucleoprotein A3	Hnrnpa3	__MEVKPPPGRPQPDSGRRRRRRGEEGHDPK	UID2296
28.5507	28.1664	28.8992	28.3274	28.7073	28.7571	28.8814	28.7096	28.6136	28.5127	28.2365	28.688	S	2			___1	1	2.1839e-110	416.2	403.07	403.9	-0.17152	7891000000	298	A2AL12;Q8BG05;B2RXM2;J3QNY1;A2AL13	298;359;331;337;174	A2AL12;B2RXM2	A2AL12	Heterogeneous nuclear ribonucleoprotein A3	Hnrnpa3;Gm6793;Gm9242	YGPMKGGSFGGRSSGSPYGGGYGSGGGSGGY	UID2297
25.4449	25.6811	21.9776	25.2478	24.8984	25.5551	24.8064	24.8859	25.5298	25.7482	22.429	25.3206	S	2			___1	0.979651	0.000221518	95.197	74.359	93.226	-0.67058	952740000	2	A2AL20;P24270	2;2	A2AL20	A2AL20	Catalase	Cat	______________MSDSRDPASDQMKQWKE	UID2298
25.6204	25.8472	25.4291	25.9739	25.8341	25.6249	25.5527	25.768	25.9662	25.9914	25.6102	25.8848	S	2			___1	1	2.84731e-27	220.98	210.99	168.35	0.061762	1300900000	78	A2AL49;A2AL50;Q8C0I1	78;78;52	A2AL49	A2AL49	Alkyldihydroxyacetonephosphate synthase, peroxisomal	Agps	QEAPSTNECKARRAASAAGASPAATPAAPES	UID2299
27.0022	27.2404	26.9632	27.3841	26.9018	27.0468	27.006	26.9187	27.2838	27.2738	27.0645	26.9475	S	2			___1	1	8.59556e-70	349.03	325.37	292.67	0.60707	3233100000	83	A2AL49;A2AL50;Q8C0I1	83;83;57	A2AL49	A2AL49	Alkyldihydroxyacetonephosphate synthase, peroxisomal	Agps	TNECKARRAASAAGASPAATPAAPESGTIPK	UID2300
26.4044	26.5568	25.954	25.9386	26.1978	26.7478	26.5029	26.5514	26.0288	25.8549	25.6177	25.4188	S	3			___1	0.578515	1.14177e-18	164.39	157.88	164.39	0.16383	1862900000	27	A2AL85;Q8BSY0;A2AL83;A2AL79;Q6P8S1;A2AL78;Q3TU40;A2AL81	27;27;27;27;27;27;27;27	A2AL85	A2AL85	Aspartyl/asparaginyl beta-hydroxylase	Asph	GNSSSSGSGSGSGSGSPSTGSSGSSSSPGAR	UID2301
24.1699	24.3486	24.6209	24.6217	23.9329	24.1874	24.4138	24.0934	24.6935	24.0896	23.6591	24.4024	S	2			___1	0.994543	0.000649324	100.38	61.809	100.38	-0.034888	514470000	97	A2ALA0;P70279	97;97	A2ALA0	A2ALA0	Surfeit locus protein 6	Surf6	NPMVSKQEKGLSSLGSPKDSQGTARESVFAL	UID2304
23.9438	24.3785	23.759	24.6169	23.5466	23.3335	23.5919	24.1063	22.7628	21.8347	23.663	23.8951	S	2			___1	1	4.95012e-06	131.31	122.62	131.31	0.093205	469790000	77	Q9D2P1;Q3UIA3;A2AM29	77;77;484	Q9D2P1	Q9D2P1	Protein AF-9	Mllt3	PPLLKTNNNQILEVKSPIKQSKSDKQIKNGE	UID2308
24.9636	25.8223	25.8824	25.5775	25.2253	25.3117	24.9794	25.5911	26.0067	25.5017	25.6266	25.3426	S	2			___1	1	1.69897e-14	231.92	178.87	231.92	0.52419	1098400000	398	A2AMG5;Q9R207	398;398	A2AMG5	A2AMG5	Nibrin	Nbn	EEVKIPGLEQSSRKLSQETFNIKEAPKPSSK	UID2309
24.1656	22.8386	24.2038	24.3088	24.5401	24.2421	24.3489	22.4345	22.8385	22.9741	24.4285	24.545	S	3			___1	0.864423	4.0825e-10	148.14	144.09	76.35	-1.6665	298040000	58	A2AMG5;Q9R207	58;58	A2AMG5	A2AMG5	Nibrin	Nbn	RNHAVLTVNFPVTSLSQTDEIPTLTIKDNSK	UID2310
26.676	26.3958	26.4354	26.2851	26.4496	26.2809	26.5157	26.7867	26.2779	26.5165	26.353	26.327	S	2			___1	1	1.27952e-14	236.42	179.19	159.12	0.52103	1633900000	433	A2AMG5;Q9R207	433;433	A2AMG5	A2AMG5	Nibrin	Nbn	ASDTLVRGKTPSYQLSPMKFPVANKNKDWTS	UID2311
26.5694	27.0817	27.1888	26.7112	21.8683	26.542	26.4618	26.5326	22.3519	25.8737	26.6244	26.0044	S	3			___1	0.99981	9.05615e-30	242.48	225.33	222.29	0.012893	2340500000	633	A2AMY5;Q91VX2	633;634	A2AMY5	A2AMY5	Ubiquitin-associated protein 2	Ubap2	DQSSVHTRIAYQSSASPPDSAPGSVANGHGG	UID2313
24.1931	24.1245	24.1836	24.0482	24.113	24.0197	21.9692	23.981	23.3373	22.5487	24.0341	23.905	S	4			___1	0.962959	1.18052e-12	120.17	115.55	120.17	0.18989	1155700000	400	A2AMY5;Q91VX2;A2AMY7	400;401;134	A2AMY5	A2AMY5	Ubiquitin-associated protein 2	Ubap2	SPFPAASSAQQNDTASPPATTAAWDLKPSAP	UID2314
24.5447	25.2152	24.9763	24.7934	22.2916	21.7613	24.1796	24.3359	25.2596	21.4727	23.0052	22.9373	S	2			___1	0.998278	0.0074036	62.694	51.459	56.205	-0.00772	391350000	5	A2AMY5;Q91VX2	5;6	A2AMY5	A2AMY5	Ubiquitin-associated protein 2	Ubap2	___________MTSVSNDRCRGAREKPQMPT	UID2315
25.9405	26.4058	26.1311	26.3206	25.9705	26.2105	26.0387	26.1039	25.8371	26.2508	26.0682	26.2065	S	2			___1	0.598385	3.453e-06	108.69	103.15	80.109	0.37365	3331600000	619	A2AN08	619	A2AN08	A2AN08	E3 ubiquitin-protein ligase UBR4	Ubr4	EKAAPPPPPPPPPLESSPRVKSPNKQASGEK	UID2316
25.9405	26.4058	26.1311	26.3206	25.9705	26.2105	26.0387	26.1039	25.8371	26.2508	26.0682	26.2065	S	2			___1	0.5	3.453e-06	108.69	103.15	86.357	0.17253	2996900000	620	A2AN08	620	A2AN08	A2AN08	E3 ubiquitin-protein ligase UBR4	Ubr4	KAAPPPPPPPPPLESSPRVKSPNKQASGEKG	UID2317
24.7681	22.0456	25.0767	25.7301	25.1957	24.8796	24.9449	24.9955	24.9359	24.9208	24.6667	25.0579	S	2			___1	1	7.38638e-08	184.32	129.13	152.02	-0.017504	983290000	178	A2AN08	178	A2AN08	A2AN08	E3 ubiquitin-protein ligase UBR4	Ubr4	TVKTLSDVEDQKELASPVSPELRQKEVQMNF	UID2318
24.5198	24.4736	24.1693	24.3843	24.4866	24.6958	24.4634	24.4674	24.6922	24.5583	24.3374	24.4765	S	2			___1	0.999867	1.77408e-06	154.1	55.695	154.1	0.29878	556300000	181	A2AN08	181	A2AN08	A2AN08	E3 ubiquitin-protein ligase UBR4	Ubr4	TLSDVEDQKELASPVSPELRQKEVQMNFLNQ	UID2319
29.7737	29.727	29.5641	29.5437	29.2342	28.8607	29.3222	29.9188	29.2311	29.5963	29.2224	29.2368	S	2			___1	0.982369	1.60087e-06	167.84	150.45	147.63	-0.10493	21912000000	2716	A2AN08;F6SSP6	2716;1439	A2AN08	A2AN08	E3 ubiquitin-protein ligase UBR4	Ubr4	VLRPRNKRRHVTLPSSPRSNTPMGDKDDDDD	UID2325
28.0791	27.4655	27.7165	27.9699	27.6952	27.804	27.7781	27.6312	27.7625	27.8985	27.387	27.1333	S	3			___1	0.978594	2.73206e-110	427.25	420.15	297.62	0.01915	8264200000	362	A2AN08	362	A2AN08	A2AN08	E3 ubiquitin-protein ligase UBR4	Ubr4	MAILHVGSAQQVRTGSTSSKEDDYESDAATI	UID2327
26.7287	26.8033	26.8044	25.8998	26.1141	26.234	26.1162	26.1294	25.5682	26.4336	26.7574	25.9194	S	3			___1	1	1.39738e-25	235.73	224.07	203.06	2.2691	1623300000	65	A2AN42;A2AN45;E9PUQ5	65;43;55	A2AN42	A2AN42		Golga2	VPAGAKKKKKIKNGHSPERPTASDCQSPENI	UID2333
25.9219	25.9602	25.5253	25.9061	24.9783	25.3514	25.2684	21.8823	25.6949	25.597	25.4689	25.2368	S	3			___1	0.999999	0.000975752	81.632	57.207	78.505	-0.86571	2112600000	192	F7AT58;Q3UUV0;A2AN61;Q8VEH2	192;731;761;785	F7AT58	F7AT58		Ciz1	LAHFENLQKYKAKNPSPPPTRPVSRKCAINA	UID2334
23.8978	24.0657	22.8652	25.0296	23.9125	24.0245	21.787	23.7503	23.7265	23.5465	22.3943	21.5642	S	2			___1	0.999998	1.83493e-05	112.44	74.5	112.44	0.25811	2197900000	1154	A2ANX3	1154	A2ANX3	A2ANX3	Phospholipid-transporting ATPase	Atp8b4	GYGELITSGKNMRAKSPAPASGLEKKLYNNT	UID2336
23.3072	23.5443	23.2377	23.6737	24.1238	22.3417	22.749	23.0706	23.5159	21.4723	22.3328	24.1572	S	2			___1	1	0.000270475	99.161	84.715	99.161	-1.3301	206700000	4808	A2ANY6;J3QMC5	4808;4803	A2ANY6	A2ANY6		Mdn1	PGVDEEDSELVAKDDSLDAGNLNKNKKHQDE	UID2337
27.3858	27.691	27.101	27.3959	27.5694	27.6289	27.4554	27.3055	27.5364	27.307	27.4243	27.7	S	2			___1	1	7.16766e-75	374.66	353.4	260.82	-0.14498	18168000000	4827	A2ANY6;J3QMC5	4827;4822	A2ANY6	A2ANY6		Mdn1	GNLNKNKKHQDEKEDSEPEDVEQGQEKINEQ	UID2338
22.174	22.9227	23.5927	22.1397	23.0431	22.2511	25.0341	21.2506	22.5375	24.0875	24.4066	24.8341	S	3			___1	1	6.4162e-07	129.27	109.69	129.27	0.18873	148070000	5012	A2ANY6	5012	A2ANY6	A2ANY6		Mdn1	QGLQPQKEEEEEGEQSDAEEQVPEATERKEH	UID2339
22.4852	23.4819	24.6137	22.7528	24.2613	24.7836	25.1032	25.0564	24.4762	24.8003	24.5308	25.066	S	2			___1	0.999716	0.000328375	92.671	71.424	79.565	-0.14218	587490000	389	A2AP92;Q923A8;A2AP93;Q62073	389;389;389;389	A2AP92	A2AP92	Mitogen-activated protein kinase kinase kinase 7	Map3k7	SSVESLPPTSEGKRMSADMSEIEARIVATAA	UID2341
27.3092	26.0472	27.3233	26.2248	26.1514	27.3627	27.04	26.0324	25.7816	27.254	27.2014	27.0252	S	3			___1	1	6.38558e-26	241.84	226.03	209.02	0.7834	3844400000	439	A2AP92;Q923A8;A2AP93;Q62073	439;439;412;412	A2AP92	A2AP92	Mitogen-activated protein kinase kinase kinase 7	Map3k7	VPEIVISGNGQPRRRSIQDLTVTGTEPGQVS	UID2342
24.5385	24.2987	24.6819	24.0676	24.9282	25.137	25.1116	24.9106	24.3176	25.1697	25.3752	24.9252	S	2			___1	0.984391	0.0322873	55.064	55.064	54.066	0.26781	565730000	459	A2AP92;Q923A8;A2AP93;Q62073	459;459;432;432	A2AP92	A2AP92	Mitogen-activated protein kinase kinase kinase 7	Map3k7	TVTGTEPGQVSSRSSSPSVRMITTSGPTSEK	UID2344
24.0466	24.0081	22.1746	23.921	22.965	23.2009	23.4125	23.6233	23.8091	21.0392	22.6834	23.7216	S	2			___1	0.808481	1.86043e-20	192.51	192.51	161.88	-0.073762	274610000	417	A2AP92;Q923A8	417;417	A2AP92	A2AP92		Map3k7	TAAYSKPKRGHRKTASFGNILDVPEIVISGN	UID2345
27.8915	28.0819	27.9334	28.0452	27.9581	27.9513	22.0815	28.2025	28.2183	27.9813	28.3772	21.5226	S	3			___1	0.988381	1.44418e-92	373.71	363.27	299.23	0.0058237	6719800000	123	A2APB1;Q8BMS9	123;123	A2APB1	A2APB1	Ras association domain-containing protein 2	Rassf2	QISEVDMPVEGLETHSPTDSRGLKPVQEDTP	UID2346
24.7833	24.9065	25.1395	25.4602	25.3961	21.9262	25.0865	25.1349	22.1763	21.5903	23.1722	22.9978	S	2			___1	1	0.000912082	107.2	12.91	106.55	0.15496	2809300000	125	A2APB8	125	A2APB8	A2APB8	Targeting protein for Xklp2	Tpx2	SGNTPVQPQRRSIRLSAQKDLEQKEKNHVAS	UID2348
25.0506	25.1879	24.7211	24.8735	24.6861	24.9661	24.9064	24.7615	24.6789	24.0037	24.6403	24.2182	S	2			___1	1	3.86857e-15	185.06	173.87	139.19	-0.069546	1010300000	645	A2APB8	645	A2APB8	A2APB8	Targeting protein for Xklp2	Tpx2	TVIFQEPFVPKKEKKSLAENPSGSLVQEPFQ	UID2349
28.0587	28.1425	27.8765	28.1335	27.948	27.6927	27.9875	28.112	28.3288	27.6264	27.599	27.9458	S	1			___1	1	0.00636213	110.12	51.399	91.318	0.30589	8289900000	486	A2APB8	486	A2APB8	A2APB8	Targeting protein for Xklp2	Tpx2	VGVPEKKVIPATVPKSPVFALKNRIRVPIKD	UID2350
27.2404	27.5165	27.2172	27.8056	27.4483	27.1125	27.3713	27.5568	27.2485	27.1138	27.14	27.0875	S	2			___1	0.999984	7.54494e-08	140.22	124.28	139.49	-0.074078	3997700000	737	A2APB8	737	A2APB8	A2APB8	Targeting protein for Xklp2	Tpx2	AVEVKSSELPLTVPVSPKFSTRFQ_______	UID2351
29.5892	29.5773	29.7396	29.8065	29.5836	29.3886	29.3715	29.3697	29.4913	29.6781	29.4952	29.872	S	3			___1	1	1.08012e-46	323.79	301.94	160.91	0.16177	21903000000	229	A2APD7;Q9D6Z1	229;513	A2APD7	A2APD7	Nucleolar protein 56	Nop56	LPKSKKKKAPKEELASDLEEMATSSAKRKKS	UID2352
29.6588	29.7744	29.7449	30.1399	29.9457	29.8359	29.8512	29.7877	29.7711	29.5173	29.8521	30.1234	S	2			___1	1	1.23405e-54	294.21	275.6	210.08	0.046802	65102000000	252	A2APD7;Q9D6Z1	252;536	A2APD7	A2APD7	Nucleolar protein 56	Nop56	SSAKRKKSSPKEEVASEPEEAASPTTPKKKR	UID2355
26.9463	27.699	27.5678	22.0441	26.8125	26.4182	26.4709	26.3338	27.3663	27.1289	26.8909	27.0515	S	2			___1	0.999333	1.23405e-54	294.21	275.6	246.46	-0.0075732	40226000000	259	A2APD7;Q9D6Z1	259;543	A2APD7	A2APD7	Nucleolar protein 56	Nop56	SSPKEEVASEPEEAASPTTPKKKRKFSEEPE	UID2356
25.6682	25.6168	26.0314	26.1913	25.7456	25.7153	27.0311	25.7482	25.9486	25.7539	24.8533	26.0969	S	3			___1	1	6.12621e-16	206.64	190.63	117.29	0.32829	1279700000	270	A2APD7;Q9D6Z1	270;554	A2APD7	A2APD7	Nucleolar protein 56	Nop56	EEAASPTTPKKKRKFSEEPEVAANFTKSSTK	UID2357
[truncated: 13,933 more rows]

## Sheet: Annotated_Genes_Only
Intensity 6ANA_01	Intensity 6ANA_02	Intensity 6ANA_03	Intensity CTRL_01	Intensity CTRL_02	Intensity CTRL_03	Intensity OXY_01	Intensity OXY_02	Intensity OXY_03	Intensity PHYS_01	Intensity PHYS_02	Intensity PHYS_03	C: Amino acid	C: Charge	C: Reverse	C: Potential contaminant	C: Multiplicity	N: Localization prob	N: PEP	N: Score	N: Delta score	N: Score for localization	N: Mass error [ppm]	N: Intensity	N: Position	T: Proteins	T: Positions within proteins	T: Leading proteins	T: Protein	T: Protein names	T: Gene names	T: Sequence window	T: Unique identifier	T: Gene names	Gene_Name_UID	PSP_Kinase	PSP_Substrate
[truncated: 15,076 more rows]

[truncated: 10 more sheets: Calc_Substrate_Sum, Sum_of_Kinases, Sum_of_Substrates, Kinases_x_Substrates, SQRT_K_x_S, Log2_SQRT, Log2_substrates, Log2_kinases, Log2_K_x_S, Log2_SQRT_K_x_S]
