# Supplementary material for: Macrophages are activated toward phagocytic lymphoma cell clearance by pentose phosphate pathway inhibition
Source: Cell Rep Med. 2024 Nov 26;5(12):101830. doi: 10.1016/j.xcrm.2024.101830 (PMC11722127; doi:10.1016/j.xcrm.2024.101830)
Supplement: Data S1. Tables S1–S5, S7, and S8 — Table S1. Surface marker staining J774A.1 under PPP inhibition and knockdown, related to Figure 3. Table S2. Proteomic data set J774A.1 under PPP inhibition and knockdown, related to Figure 4. Table S3. Phosphoproteomic data set J774A.1 under PPP inhibition and knockdown, related to Figure 4. Table S4. INKA analysis of phosphoproteomic data J774A.1 under PPP inhibition, related to Figure 4. Table S5. INKA analysis of phosphoproteomic data J774A.1 under PPP knockdown, related to Figure 4. Table S7. Metabolomic data set of J774A.1 under PPP inhibition and knockdown, related to Figure 5. Table S8. Surface marker staining macrophages of C57BL/6 mice after treatment with S3, related to Figure 7. [file mmc2.zip › Table S5. INKA analysis phosphoproteomics J774A1 PPP kd.xlsx]

## Sheet: Phospho (STY)Sites_knockdown_im
Intensity 6PGD_01	Intensity 6PGD_02	Intensity 6PGD_03	Intensity MLP_01	Intensity MLP_02	Intensity MLP_03	Intensity TKT_01	Intensity TKT_02	Intensity TKT_03	C: Amino acid	C: Charge	C: Reverse	C: Potential contaminant	C: Multiplicity	N: Localization prob	N: PEP	N: Score	N: Delta score	N: Score for localization	N: Mass error [ppm]	N: Intensity	N: Position	T: Proteins	T: Positions within proteins	T: Leading proteins	T: Protein	T: Protein names	T: Gene names	T: Sequence window	T: Unique identifier	T: Gene names
22.2799	22.6783	23.4601	22.7951	23.0786	23.5538	22.93	22.5929	23.1929	S	2			___1	1	2.90476e-06	146.96	112.19	141.65	0.69081	212950000	62	G3UZW7;A0A023T778;Q9CQL1;P61327	62;108;106;106	G3UZW7	G3UZW7	Protein mago nashi homolog 2;Protein mago nashi homolog	Magohb;Magoh	VIGDEHISFTTSKIGSLIDVNQSKDPEGLRV	UID1	Magohb	Magohb_UID1
25.7235	25.3197	25.8143	22.6191	25.8098	25.8443	25.4354	25.7625	25.5316	S	2			___1	0.999989	7.5514e-07	121.41	113.83	120.27	0.069389	2229800000	560	A0A087WP63;A0A087WNX7;A0A087WNL7;A0A087WQ44;E9Q9V7;A0A087WQY5	560;579;579;579;559;579	A0A087WP63	A0A087WP63		Srcap	YLLARDDERSEVDGGSGPPTPGPTTTLGPKK	UID2	Srcap	Srcap_UID2
25.6034	22.0964	26.2368	26.118	25.2031	25.9146	25.8811	25.6016	24.8949	S	2			___1	0.998219	3.57626e-23	217.07	199.34	85.28	-1.4176	1191000000	51	A0A087WNP6;Q4VAA2	51;51	A0A087WNP6	A0A087WNP6	Protein CDV3	Cdv3	GGSSAAAGSRPGDGGSLGSGARSGDGGSLGS	UID9	Cdv3	Cdv3_UID9
23.7541	24.1236	22.7756	24.1348	23.7536	23.8597	24.2768	23.7427	21.4644	S	2			___1	0.995879	3.489e-06	128.67	107.72	128.67	0.45312	260650000	8	A0A087WNP6;Q4VAA2	8;8	A0A087WNP6	A0A087WNP6	Protein CDV3	Cdv3	________MAETEERSLDNFFAKRDKKKKKE	UID10	Cdv3	Cdv3_UID10
25.7665	25.3176	22.5997	23.8747	25.584	25.1136	25.1965	25.853	25.7029	S	2			___1	1	1.8471e-18	211.14	183.18	176.09	1.3732	2061300000	155	A0A087WNP6;Q4VAA2;F8WGL9;A0A087WS49;A0A087WRM0	155;155;28;28;75	A0A087WNP6	A0A087WNP6	Protein CDV3	Cdv3	KREDPGDNWEEGGGGSGAEKSSGPWNKTAPV	UID11	Cdv3	Cdv3_UID11
24.0074	24.7272	24.6089	24.3768	21.8031	23.9642	24.9503	24.2378	24.7532	S	2			___1	0.998137	0.00208215	77.644	60.806	77.644	0.38554	294230000	6	A0A087WNR0;P41251	6;6	A0A087WNR0	A0A087WNR0	Natural resistance-associated macrophage protein 1	Slc11a1	__________MISDKSPPRLSRPSYGSISSL	UID14	Slc11a1	Slc11a1_UID14
23.3537	23.8452	24.2593	24.1199	23.8489	23.8362	23.7977	23.2552	22.1587	S	2			___1	0.999971	2.89915e-13	181.61	167.46	181.61	-0.030272	271000000	6	A0A087WSR1;A0A087WNR1;E9Q917;G3UWF0;Q80XQ8	6;6;6;6;6	A0A087WSR1	A0A087WSR1	Myelin-associated neurite-outgrowth inhibitor	Fam168b	__________MNPVYSPGSSGVPYANAKGIG	UID15	Fam168b	Fam168b_UID15
24.9088	25.2033	25.8011	22.6964	25.5105	24.4361	25.458	22.2395	25.3598	S	3			___1	0.99971	0.00405129	71.235	55.038	64.313	3.15	610030000	49	A0A087WNU9;A0A087WPP8;Q6AXH6;P62484;Q6AXD2;A0A087WR90	49;190;196;190;196;140	A0A087WNU9	A0A087WNU9	Abl interactor 2	Abi2	PPSPPMSGKGTLGRHSPYRTLEPVRPPVVPN	UID16	Abi2	Abi2_UID16
25.5089	26.3278	26.334	25.8724	24.8033	25.6203	25.9147	25.948	25.606	S	3			___1	0.99988	0.000267766	95.751	91.235	78.902	-0.14686	1329900000	221	A0A087WNU9;A0A087WPP8;Q6AXH6;P62484;Q6AXD2;A0A087WP64;A0A087WPE6;A0A087WNT3;A0A087WRS3	221;301;335;301;368;107;165;215;313	A0A087WNU9	A0A087WNU9	Abl interactor 2	Abi2	MNRPASRHTPPTIGGSLPYRRPPSITSQTSL	UID17	Abi2	Abi2_UID17
23.7807	24.2999	24.3921	24.1732	23.4874	23.626	23.8471	24.1123	23.8198	S	3			___1	0.999796	6.74497e-12	141.94	137.67	130.85	-0.033523	314400000	394	A0A087WNU9;A0A087WPP8;Q6AXH6;P62484;A0A087WP64;A0A087WPE6;A0A087WNT3;A0A087WRS3	394;474;479;445;251;336;359;457	A0A087WNU9	A0A087WNU9	Abl interactor 2	Abi2	TGLFPGNYVESIMHYSE______________	UID18	Abi2	Abi2_UID18
25.356	26.7519	26.3359	26.601	25.4215	26.5733	26.4255	25.9588	26.331	S	2			___1	1	1.01117e-07	181.9	169.32	173.59	-0.11556	8239100000	80	A0A087WNU9;A0A087WPP8;Q6AXH6;P62484;Q6AXD2	80;221;227;221;227	A0A087WNU9	A0A087WNU9	Abl interactor 2	Abi2	DYVPSPTRNMAPSQQSPVRTASVNQRNRTYS	UID19	Abi2	Abi2_UID19
24.4171	24.403	24.4857	24.5532	24.8689	24.4456	24.174	24.975	24.4063	S	2			___1	0.999505	7.06335e-05	105.68	98.409	101.48	-0.014611	1795400000	36	A0A087WNU9;A0A087WPP8;Q6AXH6;P62484;Q6AXD2;A0A087WP64;A0A087WPE6;A0A087WNT3;A0A087WRS3;A0A087WR90	36;177;183;177;183;32;29;79;177;127	A0A087WNU9	A0A087WNU9	Abl interactor 2	Abi2	MGGLPRTTPPTQKPPSPPMSGKGTLGRHSPY	UID20	Abi2	Abi2_UID20
30.3179	30.5181	30.6245	30.881	30.4453	30.5328	30.5841	30.3246	30.3812	S	2			___1	1	5.82423e-07	163.84	138.39	152.94	-0.2293	35722000000	112	A0A087WRL1;A0A087WNV1;A0A087WSR7;A0A087WR52;Q8K2K6	112;181;181;178;181	A0A087WRL1	A0A087WRL1	Arf-GAP domain and FG repeat-containing protein 1	Agfg1	ESAPALHLNKGTPSQSPVVGRSQGQQQEKKQ	UID23	Agfg1	Agfg1_UID23
21.3179	22.8117	22.3501	23.0436	22.143	21.6225	21.6847	23.2464	22.7049	S	2			___1	1	4.88266e-06	128.64	108.52	128.64	-1.2187	69885000	93	A0A087WRL1;A0A087WNV1;A0A087WSR7;A0A087WR52;Q8K2K6	93;162;162;159;162	A0A087WRL1	A0A087WRL1	Arf-GAP domain and FG repeat-containing protein 1	Agfg1	SASSTSSTPEVKPLKSLLGESAPALHLNKGT	UID24	Agfg1	Agfg1_UID24
26.4269	26.556	26.415	26.1966	26.8656	25.953	26.1334	26.6206	26.3316	S	2			___1	1	5.1324e-19	225.08	207.72	72.615	-0.063053	6564500000	1110	J3QP81;A0A087WS18;A0A087WNW8;A0A0A6YXZ1;A0A087WQ95;A0A087WRK0;A0A087WP42;A0A087WRE8;A0A087WQ31;E9Q6L0;A0A087WQF1;E9QKH0;E9QNY9;Q80TV8;A0A0A6YWK1	1117;1118;1133;902;1127;1135;1150;1184;1210;1110;1126;1194;1184;1193;242	J3QP81;E9Q6L0	E9Q6L0	CLIP-associating protein 1	Clasp1	SLRGVTEAIEKFSFRSQEDLNEPIKRDGKKD	UID27	Clasp1	Clasp1_UID27
27.3191	27.4186	27.3019	27.3795	27.4383	27.0299	26.5295	26.746	26.341	S	2			___1	0.991404	2.38064e-29	256.22	237.64	184.56	-0.42226	6225900000	559	J3QP81;A0A087WS18;A0A087WNW8;A0A0A6YXZ1;A0A087WQ95;A0A087WRK0;A0A087WP42;A0A087WRE8;A0A087WQ31;E9Q6L0;A0A087WQF1;E9QKH0;E9QNY9;Q80TV8	559;559;559;327;559;559;559;559;559;559;559;559;559;559	J3QP81;E9Q6L0	E9Q6L0	CLIP-associating protein 1	Clasp1	DSIVSLPQSDRSSSSSQESLNRPLSAKRSPT	UID32	Clasp1	Clasp1_UID32
27.062	29.105	28.6823	27.7557	27.212	27.8969	28.3009	28.3536	28.4959	S	2			___1	0.999974	8.61829e-57	337.44	298.28	335.12	0.48386	5285000000	1044	J3QP81;A0A087WS18;A0A087WNW8;A0A0A6YXZ1;A0A087WQ95;A0A087WRK0;A0A087WP42;A0A087WRE8;A0A087WQ31;E9Q6L0;A0A087WQF1;E9QKH0;E9QNY9;Q80TV8;A0A0A6YWK1	1051;1052;1067;836;1061;1069;1084;1118;1105;1044;1060;1089;1118;1088;176	J3QP81;E9Q6L0	E9Q6L0	CLIP-associating protein 1	Clasp1	LLHNHLKNSSNTGVGSPSNTIGRTPSRHPSS	UID34	Clasp1	Clasp1_UID34
27.6481	27.1984	27.6314	26.9468	26.9406	26.9641	27.7275	27.2519	27.9657	S	2			___1	0.99999	3.02304e-74	363.53	336.69	363.53	-0.24865	14274000000	646	J3QP81;A0A087WS18;A0A087WNW8;A0A0A6YXZ1;A0A087WQ95;A0A087WRK0;A0A087WP42;A0A087WRE8;A0A087WQ31;A0A0N4SUT7;E9Q6L0;A0A087WQF1;E9QKH0;E9QNY9	646;646;662;422;646;654;646;646;654;13;646;662;646;646	J3QP81;E9Q6L0	E9Q6L0		Clasp1	PGSYASLGRIRTRRQSSGSTTNVASTPSDSR	UID35	Clasp1	Clasp1_UID35
25.279	26.2367	25.4898	24.9208	24.901	25.0702	25.3729	25.5478	22.3228	S	2			___1	0.998909	6.83246e-30	256.81	238.58	256.81	0.27211	4617400000	649	J3QP81;A0A087WS18;A0A087WNW8;A0A0A6YXZ1;A0A087WQ95;A0A087WRK0;A0A087WP42;A0A087WRE8;A0A087WQ31;A0A0N4SUT7;E9Q6L0;A0A087WQF1;E9QKH0;E9QNY9	649;649;665;425;649;657;649;649;657;16;649;665;649;649	J3QP81;E9Q6L0	E9Q6L0		Clasp1	YASLGRIRTRRQSSGSTTNVASTPSDSRGRS	UID37	Clasp1	Clasp1_UID37
26.5521	28.937	29.2877	28.4937	25.4633	26.223	27.8899	27.2251	26.8391	S	2			___1	0.679542	4.45148e-06	126.07	88.635	96.848	-0.268	4460900000	598	J3QP81;A0A087WS18;A0A087WNW8;A0A0A6YXZ1;A0A087WQ95;A0A087WRK0;A0A087WP42;A0A087WRE8;A0A087WQ31;E9Q6L0;A0A087WQF1;E9QKH0;E9QNY9;Q80TV8	598;598;598;366;598;598;598;598;598;598;598;598;598;598	J3QP81;E9Q6L0	E9Q6L0	CLIP-associating protein 1	Clasp1	TVSTKSVSTTGSLQRSRSDIDVNAAASAKSK	UID41	Clasp1	Clasp1_UID41
28.444	30.7088	30.8708	30.716	28.7843	28.6878	30.5664	29.7659	29.5557	S	2			___1	0.999358	6.83841e-20	243.07	216.25	205.06	-0.90456	20503000000	600	J3QP81;A0A087WS18;A0A087WNW8;A0A0A6YXZ1;A0A087WQ95;A0A087WRK0;A0A087WP42;A0A087WRE8;A0A087WQ31;E9Q6L0;A0A087WQF1;E9QKH0;E9QNY9;Q80TV8	600;600;600;368;600;600;600;600;600;600;600;600;600;600	J3QP81;E9Q6L0	E9Q6L0	CLIP-associating protein 1	Clasp1	STKSVSTTGSLQRSRSDIDVNAAASAKSKVS	UID42	Clasp1	Clasp1_UID42
27.783	28.2711	28.0848	28.1197	27.5879	27.883	27.9973	28.4661	28.0643	S	2			___1	1	3.53816e-10	210.61	201.65	210.61	0.43946	10192000000	672	J3QP81;A0A087WS18;A0A087WNW8;E9Q6L0;A0A087WQF1	672;672;688;672;688	J3QP81;E9Q6L0	E9Q6L0		Clasp1	PSDSRGRSRAKVVSQSQPGSRSSSPGKLLGS	UID45	Clasp1	Clasp1_UID45
27.9465	28.5946	28.2334	28.2859	28.152	28.8975	28.1753	28.3305	28.21	S	2			___1	1	5.0263e-12	214.58	195.85	141.34	-0.39928	13578000000	676	J3QP81;A0A087WS18;A0A087WNW8;E9Q6L0;A0A087WQF1	676;676;692;676;692	J3QP81;E9Q6L0	E9Q6L0		Clasp1	RGRSRAKVVSQSQPGSRSSSPGKLLGSGLAG	UID46	Clasp1	Clasp1_UID46
26.0609	26.6418	26.6424	26.4962	26.3531	26.2321	26.5764	26.3219	26.5519	S	2			___1	1	0.00023157	106.6	76.031	94.63	0.60727	2154500000	7	A0A087WNX0;G5E887;A0A087WRS6;G5E886;Q80ST9;A0A087WQT5	7;7;7;7;7;7	A0A087WNX0	A0A087WNX0	Lebercilin	Lca5	_________MGERARSPDIEQGKKGGKHPYS	UID49	Lca5	Lca5_UID49
25.3735	26.006	25.3179	25.1264	25.7582	25.4224	23.2325	26.11	25.6787	S	3			___1	0.999738	0.000182947	100.56	93.129	76.759	0.23957	1075400000	90	A0A087WNX0;G5E887;A0A087WRS6;G5E886;Q80ST9	90;90;90;90;90	A0A087WNX0	A0A087WNX0	Lebercilin	Lca5	AVPSKKGIRVGFRSQSLNREPLRKDPDIVTK	UID50	Lca5	Lca5_UID50
24.9425	23.7406	23.7267	24.0906	24.6011	24.9596	24.3723	24.6924	21.4939	S	2			___1	0.999954	0.00636213	80.755	61.777	79.148	0.079692	591390000	20	A0A087WNX9;Q91YN9	20;20	A0A087WNX9	A0A087WNX9	BAG family molecular chaperone regulator 2	Bag2	KISAKAHEGRFCRSSSMADRSSRLLESLDQL	UID51	Bag2	Bag2_UID51
25.7766	26.0253	26.0074	26.1932	26.3704	26.1425	26.1539	26.0561	26.247	S	3			___1	1	1.42108e-24	241.45	208.2	130.3	-0.34505	2100600000	991	A0A087WNZ7;G5E870;A0A087WS33	991;1024;42	A0A087WNZ7	A0A087WNZ7	E3 ubiquitin-protein ligase TRIP12	Trip12	GSPSLQHSRDDSLDLSPQGRLSDVLKRKRLP	UID53	Trip12	Trip12_UID53
23.8476	24.1676	24.1029	24.6939	24.3582	24.5755	24.375	24.5732	24.284	S	3			___1	1	1.56313e-29	249.59	233.41	130.3	-0.34505	1526600000	997	A0A087WNZ7;G5E870;A0A087WS33	997;1030;48	A0A087WNZ7	A0A087WNZ7	E3 ubiquitin-protein ligase TRIP12	Trip12	HSRDDSLDLSPQGRLSDVLKRKRLPKRGPRR	UID54	Trip12	Trip12_UID54
24.1896	24.6199	24.1405	25.2545	24.8956	25.2582	24.7703	21.93	24.4153	S	2			___1	0.989018	4.35222e-12	183.06	137.33	164.97	0.3884	539560000	942	A0A087WNZ7;G5E870;A0A0B4J1N9	942;975;975	A0A087WNZ7	A0A087WNZ7	E3 ubiquitin-protein ligase TRIP12	Trip12	MHQVKHLAESESLLTSPPKACTNGSGSLGST	UID55	Trip12	Trip12_UID55
26.7941	26.9857	27.2201	27.1665	27.3289	26.9515	27.0951	26.9024	26.7068	S	3			___1	1	1.97378e-09	180.11	127.53	139.69	1.6633	9165200000	312	A0A087WNZ7;G5E870;A0A0B4J1N9;A0A087WP92;A0A087WSG4	312;312;312;354;21	A0A087WNZ7	A0A087WNZ7	E3 ubiquitin-protein ligase TRIP12	Trip12	AKLASLRKSTKKRSESPPAELPSLRRSTRQK	UID57	Trip12	Trip12_UID57
25.8238	26.018	26.1002	26.6583	25.9174	26.088	25.5541	26.2556	26.0334	S	3			___1	0.999981	2.1798e-45	277.59	259.95	222.01	0.21332	2854900000	1376	A0A087WNZ7;G5E870;A0A087WRV6	1376;1409;214	A0A087WNZ7	A0A087WNZ7	E3 ubiquitin-protein ligase TRIP12	Trip12	QAVRQFSVQAEDERESTDDESNPLGRAGIWT	UID59	Trip12	Trip12_UID59
29.2365	29.4795	29.8199	29.426	29.618	29.4697	29.55	29.4464	30.1709	S	2			___1	1	1.19672e-07	188.96	155.2	182.03	-0.66001	17823000000	77	A0A087WNZ7;G5E870;A0A0B4J1N9;A0A087WP92;A0A087WQ02;Q3TP48	77;77;77;119;119;77	A0A087WNZ7	A0A087WNZ7	E3 ubiquitin-protein ligase TRIP12	Trip12	QVPKKDNSRGVKRSASPDYNRTNSPSSAKKP	UID61	Trip12	Trip12_UID61
26.8413	27.2744	27.6479	27.3918	27.9639	27.3646	27.6579	27.3604	27.9632	S	3			___1	0.999988	6.5672e-05	103.73	84.787	103.73	2.1819	6379400000	1016	A0A087WNZ7;G5E870	1016;1049	A0A087WNZ7	A0A087WNZ7	E3 ubiquitin-protein ligase TRIP12	Trip12	KRKRLPKRGPRRPKYSPPRDDDKVDNQAKSP	UID67	Trip12	Trip12_UID67
21.9754	22.679	22.7954	21.6725	20.9083	22.1985	21.7972	21.9465	22.4555	S	2			___1	1	0.00993963	72.434	54.375	72.434	0.53691	57145000	537	A0A087WQH5;A0A087WP54;A0A087WRT5;Q6NS59	537;494;511;707	A0A087WQH5	A0A087WQH5	Protein FAM135A	Fam135a	LLPDFEALDSNDKPKSIDIPLERDALQETKC	UID68	Fam135a	Fam135a_UID68
23.2125	23.5266	23.3641	22.7253	22.1862	22.9776	24.1507	22.6314	21.8191	S	3			___1	0.714766	2.19874e-06	125.79	112.91	125.79	-0.13345	245250000	1478	A0A087WP74;Q5DTW7	1478;1480	A0A087WP74	A0A087WP74	Uncharacterized protein KIAA1551	2810474O19Rik;Kiaa1551	ESSQRDSADSRLSKRSLSADEFEILQNPVKE	UID73	2810474O19Rik	2810474O19Rik_UID73
23.2399	23.784	23.6996	23.2101	23.1525	23.0448	23.3303	23.6315	23.7856	S	2			___1	0.999961	8.18566e-20	230.82	196.95	230.82	0.22103	228880000	1480	A0A087WP74;Q5DTW7	1480;1482	A0A087WP74	A0A087WP74	Uncharacterized protein KIAA1551	2810474O19Rik;Kiaa1551	SQRDSADSRLSKRSLSADEFEILQNPVKESN	UID74	2810474O19Rik	2810474O19Rik_UID74
25.1629	25.0451	25.2272	24.9347	25.0213	24.8395	24.7452	25.0783	25.1937	S	2			___1	0.998566	1.07628e-09	172.74	162.43	172.74	0.049832	788530000	1142	A0A087WP74;Q5DTW7;A0A087WP47	1142;1142;1142	A0A087WP74	A0A087WP74	Uncharacterized protein KIAA1551	2810474O19Rik;Kiaa1551	NTDPCRSNTSSVQSVSPEKKKLKFKAGGSRL	UID77	2810474O19Rik	2810474O19Rik_UID77
28.8235	28.4791	28.1694	28.5709	28.5471	28.3148	28.4385	28.3709	27.7493	S	2			___1	1	0.000732925	101.79	94.983	101.79	0.13958	12740000000	875	A0A087WP83;Q8VDJ3	875;944	A0A087WP83	A0A087WP83	Vigilin	Hdlbp	DEAGEGREAKETDPGSPRRCDIIIISGRKEK	UID78	Hdlbp	Hdlbp_UID78
28.2317	28.8575	28.6706	28.6554	28.1646	28.2545	28.7459	28.4302	28.2543	S	2			___1	1	5.6235e-57	343.82	331.22	310.75	0.019344	7455700000	31	A0A087WP83;Q8VDJ3;A0A087WQY9;A0A087WPC5;A0A087WS92	31;31;31;31;31	A0A087WP83	A0A087WP83	Vigilin	Hdlbp	RSGLVPQQIKVATLNSEEENDPPTYKDAFPP	UID79	Hdlbp	Hdlbp_UID79
25.8678	25.5194	23.8007	24.3647	21.662	24.6369	25.1104	25.1858	25.2678	S	2			___1	0.999999	0.0123935	72.817	30.656	72.817	1.763	426510000	129	A0A087WPB2;A0A087WRH9;Q8BX65	129;211;129	A0A087WPB2	A0A087WPB2	MyoD family inhibitor domain-containing protein	Mdfic	AKHVSVENHKISAPVSQKMHRKIQSSLSVNN	UID81	Mdfic	Mdfic_UID81
24.4822	24.1674	24.79	24.2514	24.8389	24.6932	24.721	24.6751	24.6743	S	2			___1	1	0.00271169	79.036	67.573	69.878	-1.4265	607020000	197	E9Q9T1;A0A087WPK3;A0A087WSF5;A0A087WNU6	197;232;159;242	E9Q9T1	E9Q9T1		Lrrfip1	NSSSRASSRASSARASPVVEERPDKDFAEKG	UID86	Lrrfip1	Lrrfip1_UID86
23.7371	25.3127	24.8547	25.0011	24.3965	24.0184	24.5922	24.146	24.3985	S	2			___1	1	0.00295545	73.415	55.32	55.531	-0.33787	558200000	16	E9Q9T1;A0A087WPK3;A0A087WPT0;Q3UZ39	16;16;16;16	E9Q9T1;Q3UZ39	Q3UZ39	Leucine-rich repeat flightless-interacting protein 1	Lrrfip1	MTSPEGAQNKEIDCLSPEAQRLAEARLAAKR	UID87	Lrrfip1	Lrrfip1_UID87
25.1711	25.6566	25.4083	25.3134	24.8978	25.8884	25.6378	25.7344	26.0902	S	2			___1	1	8.32716e-70	367.62	344.8	291.68	0.59202	21405000000	88	E9Q9T1;A0A087WPK3;A0A087WSF5;A0A087WNU6;G5E8E1;Q3UZ39	236;271;198;281;98;88	E9Q9T1;Q3UZ39	Q3UZ39	Leucine-rich repeat flightless-interacting protein 1	Lrrfip1	AATLASLGGTSSRRGSGDTSISMDTEASIRE	UID88	Lrrfip1	Lrrfip1_UID88
26.8313	26.1176	26.3417	26.3516	26.1829	26.5085	26.1544	26.5332	25.6558	S	2			___1	0.979685	0.00123949	80.102	63.433	71.03	-0.064892	2234500000	3	E9Q9T1;A0A087WPK3;A0A087WPT0;Q3UZ39	3;3;3;3	E9Q9T1;Q3UZ39	Q3UZ39	Leucine-rich repeat flightless-interacting protein 1	Lrrfip1	_____________MTSPEGAQNKEIDCLSPE	UID90	Lrrfip1	Lrrfip1_UID90
23.9308	24.7714	24.5567	24.0118	23.7455	24.46	24.3363	24.2146	20.2975	S	3			___1	1	4.16014e-08	155.94	148.39	98.062	1.2731	785020000	132	A0A087WPT7;Q6P549	132;132	A0A087WPT7	A0A087WPT7	Phosphatidylinositol 3,4,5-trisphosphate 5-phosphatase 2	Inppl1	VEGEREPDPPDDRDASDVEDEKPPLPPRSGS	UID100	Inppl1	Inppl1_UID100
28.4218	28.5043	28.4625	28.0637	28.031	27.9568	28.3012	28.1102	28.3253	S	2			___1	0.999624	1.92349e-16	237.05	226.6	233.48	-0.19497	5994900000	241	A0A087WPT7;Q6P549	241;241	A0A087WPT7	A0A087WPT7	Phosphatidylinositol 3,4,5-trisphosphate 5-phosphatase 2	Inppl1	LSGLEILSKVFDQQSSPMVTRLLQQQSLPQT	UID101	Inppl1	Inppl1_UID101
25.0876	25.4178	25.5744	26.6249	25.9017	26.0872	25.5935	25.452	25.3982	S	2			___1	1	1.01102e-06	178.7	135.21	138.51	0.61758	1514800000	63	A0A087WPV1;Q9CQ37	63;193	A0A087WPV1	A0A087WPV1	Ubiquitin-conjugating enzyme E2 T	Ube2t	QKRKARPLGGMEKKFSPDVQRVYPGPS____	UID105	Ube2t	Ube2t_UID105
22.5525	22.3324	22.0475	25.3891	24.41	24.8863	20.219	22.4413	21.0499	S	2			___1	1	0.00043393	132.84	87.506	76.211	-0.24431	1534500000	34	F6UND7;A0A087WQ04;P08103	34;34;34	F6UND7	F6UND7	Non-specific protein-tyrosine kinase;Tyrosine-protein kinase HCK	Hck	APRMGCVKSRFLRDGSKASKTEPSANQKGPV	UID106	Hck	Hck_UID106
25.3711	25.9852	26.1555	26.7856	26.1228	26.9467	25.7525	26.3182	24.8887	S	4			___1	0.999554	1.70046e-14	172.11	165.6	172.11	0.29966	2538700000	29	A0A087WQ11;Q9Z0Z3	29;64	A0A087WQ11	A0A087WQ11	S-phase kinase-associated protein 2	Skp2	ENIPHGLLSNLGHPQSPPRKRVKGKGSDKDF	UID109	Skp2	Skp2_UID109
22.8884	21.7628	22.1842	24.1907	23.9486	23.4651	23.8812	23.3774	23.0284	S	2			___1	0.998348	7.8158e-06	150.29	83.962	150.29	-0.30748	286920000	1261	A0A087WQ48;H7BWZ9;Q8BL99	1261;1263;1261	A0A087WQ48	A0A087WQ48	Protein dopey-1	Dopey1	DSSVPSETKSRQRSHSSIQFSFKEKLSEKVS	UID112	Dopey1	Dopey1_UID112
25.1352	25.0009	25.2182	25.3074	24.7554	25.1633	25.1623	25.2379	25.143	S	3			___1	0.994922	1.08761e-10	115.18	112.01	95.552	-1.5238	793490000	17	A0A087WQ96;D3Z7D0;Q9D853	17;17;17	A0A087WQ96	A0A087WQ96	Protein-lysine N-methyltransferase Mettl10	Mettl10	NADAEGHSGAVVPAQSPEGSSAADDFVPSAL	UID113	Mettl10	Mettl10_UID113
25.4077	26.3274	26.2027	26.1179	25.7308	25.8873	26.1197	26.0065	25.6486	S	2			___1	1	5.28399e-31	297.55	267.44	277.96	0.76891	2495500000	9	A0A087WS74;A0A087WRP4;H3BJV1;A0A087WSH7;A0A087WQA5;A0A087WRZ5;Q8R0B4;Q8BLD4;Q6VYI5;Q6VYI4;Q921F2	9;34;35;63;99;183;183;183;183;183;183	A0A087WS74	A0A087WS74	TAR DNA-binding protein 43	Tardbp	_______CKLPNSKQSPDEPLRSRKVFVGRC	UID114	Tardbp	Tardbp_UID114
24.81	24.7921	24.6506	25.7693	25.4786	25.0923	24.7967	25.2466	24.9497	S	3			___1	0.987168	2.62615e-06	111.89	100.08	111.89	0.73856	720640000	85	A0A087WQD1;A0A087WSB1;Q8BH99;Q99M51	85;85;21;85	A0A087WQD1	A0A087WQD1	Cytoplasmic protein NCK1	Nck1	NLKDTLGIGKVKRKPSVPDTASPADDSFVDP	UID115	Nck1	Nck1_UID115
27.0138	27.6667	27.5663	27.1901	27.1071	21.9575	27.4906	22.1228	27.0263	S	2			___1	0.978768	4.89874e-15	190.83	172.6	162.65	0.20499	2930400000	750	E9Q6L0;A0A087WQF1;E9QKH0;Q80TV8	750;766;795;794	E9Q6L0	E9Q6L0	CLIP-associating protein 1	Clasp1	GRIPGSVNAMRVLSTSTDLEAAVADALKKPV	UID117	Clasp1	Clasp1_UID117
21.8128	26.3085	26.0134	26.0493	26.2193	26.1657	26.0497	26.2586	25.5809	S	4			___1	0.999949	5.59255e-21	195.05	186.89	127.4	-0.41817	2852200000	1382	A0A087WQN7;F8VQ87;P97789	1382;1382;1382	A0A087WQN7	A0A087WQN7	5'-3' exoribonuclease 1	Xrn1	AQLPHHGEPPDEADLSPQSFAMKGTRMLKEI	UID118	Xrn1	Xrn1_UID118
26.6271	26.8557	26.7159	26.8029	26.2156	26.5498	26.5725	26.7961	25.9851	S	4			___1	0.999908	2.43791e-23	187.06	183.69	175.04	-0.2925	2486200000	1664	A0A087WQN7;F8VQ87;P97789	1664;1668;1664	A0A087WQN7	A0A087WQN7	5'-3' exoribonuclease 1	Xrn1	NKPGSSEATKMTPQESPPASSSSSQAAQPVS	UID119	Xrn1	Xrn1_UID119
27.5677	28.0553	28.0082	28.9017	28.3128	28.5692	28.1435	28.1883	28.7206	S	2			___1	0.999993	6.17679e-30	278.83	222.18	232.01	-0.031408	6260900000	1328	A0A087WQN7;F8VQ87;P97789	1328;1328;1328	A0A087WQN7	A0A087WQN7	5'-3' exoribonuclease 1	Xrn1	GGSARCSIKLLKRNESPGTSEAQKVVTSYPN	UID120	Xrn1	Xrn1_UID120
28.1194	28.2426	28.5257	28.8408	28.5573	28.368	28.421	28.2726	29.0097	S	3			___1	1	7.75319e-15	181.56	173.47	129.5	1.4297	11261000000	208	A0A087WQT6;O89110	208;188	A0A087WQT6	A0A087WQT6	Caspase-8;Caspase-8 subunit p18;Caspase-8 subunit p10	Casp8	GKIEDYERSSTERRMSLEGREELPPSVLDEM	UID127	Casp8	Casp8_UID127
26.6245	26.3257	26.0514	26.3062	26.7908	26.5125	26.2138	26.5483	26.0403	S	2			___1	0.999381	2.59823e-14	165.26	159.12	141.88	0.45726	4273700000	522	A0A087WR75;Q7TT18;A0A0N4SVP5;A0A087WR39	522;514;157;514	A0A087WR75	A0A087WR75	Activating transcription factor 7-interacting protein 1	Atf7ip	ETSQDLEDKMEGSFGSPSKQESSENLPKEAF	UID129	Atf7ip	Atf7ip_UID129
26.9277	27.0204	26.8423	27.413	27.0152	26.9838	27.1121	26.877	26.7138	S	2			___1	1	1.72489e-30	285.26	250.84	169.98	-0.0077509	13626000000	601	A0A087WR75;Q7TT18;A0A0N4SVP5	601;593;239	A0A087WR75	A0A087WR75	Activating transcription factor 7-interacting protein 1	Atf7ip	QPPVRNEFSRRKRSKSEDMDSVESKRRRYMD	UID132	Atf7ip	Atf7ip_UID132
25.2003	21.797	25.5853	25.4762	25.5032	25.4631	25.8336	25.7358	25.4287	S	2			___1	0.824857	0.0155699	72.23	32.163	59.597	0.22756	798440000	2	A0A087WR88	2	A0A087WR88	A0A087WR88		Hoxa7	______________MSTAPSIRAPSRPAMAW	UID133	Hoxa7	Hoxa7_UID133
23.2626	24.1613	23.7611	24.5518	23.7686	24.2645	24.0201	24.074	24.1049	S	2			___1	1	1.34396e-24	241.84	229.8	212.99	0.82703	530250000	41	A0A087WRE9;Q9CQJ4;A0A087WQQ3	41;41;41	A0A087WRE9	A0A087WRE9	E3 ubiquitin-protein ligase RING2	Rnf2	RTPQEAITDGLEIVVSPRSLHSELMCPICLD	UID134	Rnf2	Rnf2_UID134
24.9667	25.5208	25.6815	24.2496	23.6114	24.1462	25.3069	24.6388	24.611	S	2			___1	1	0.00690105	61.167	41.177	45.722	-0.58493	736790000	27	A0A1D5RLD2;E9Q3K3;A0A087WRF2;Q8BXK8	27;334;468;521	A0A1D5RLD2	A0A1D5RLD2	Arf-GAP with GTPase, ANK repeat and PH domain-containing protein 1	Agap1	PSISSSTSPKLDPPPSPHANRKKHRRKKSTS	UID137	Agap1	Agap1_UID137
23.3975	24.8134	21.4864	23.9634	23.601	23.9499	24.1658	23.7917	24.3621	S	3			___1	0.999066	0.00241868	75.3	70.683	61.904	-0.028518	578990000	464	B2Z892;Q6GTL7;A0A087WRG0;A0A087WRM7;P70265	464;485;485;485;486	B2Z892	B2Z892	6-phosphofructo-2-kinase/fructose-2,6-bisphosphatase 2;6-phosphofructo-2-kinase;Fructose-2,6-bisphosphatase	Pfkfb2	TPLSSSNTIRRPRNYSVGSRPLKPLSPLRAL	UID138	Pfkfb2	Pfkfb2_UID138
21.5771	26.7292	26.8227	27.0217	26.9523	27.0595	26.5876	26.6798	26.7235	S	3			___1	0.999968	1.13932e-24	210.59	207.03	203.58	0.12115	2911200000	263	A0A0R4J2B5;A0A087WRI8;G5E8E3;Q8R3Y5	263;269;269;269	A0A0R4J2B5	A0A0R4J2B5	Uncharacterized protein C19orf47 homolog	2310022A10Rik	RLGATPEMDEDLAWDSDNDSSSSSVLQYAGV	UID140	2310022A10Rik	2310022A10Rik_UID140
23.7899	24.3197	23.8586	23.7827	24.3749	24.7644	24.0461	24.6287	24.4952	S	3			___1	0.999082	6.21809e-12	164.94	152.73	164.18	-0.21099	473220000	135	A0A0R4J2B5;A0A087WRI8;G5E8E3;Q8R3Y5;A0A087WSU8;A0A087WPA4	135;141;141;141;38;115	A0A0R4J2B5	A0A0R4J2B5	Uncharacterized protein C19orf47 homolog	2310022A10Rik	SSAASRMIANSLNHDSPPHTPTRRSDNSTSK	UID142	2310022A10Rik	2310022A10Rik_UID142
23.9826	24.8937	25.0009	24.6724	23.9153	24.1249	24.3768	24.6447	23.3839	S	2			___1	0.999764	3.27482e-12	184.99	169.05	172.91	-0.068296	483690000	180	A0A087WRM8;A0A087WSS1;G3X9J4;E9QM90;Q148V7	180;180;180;180;180	A0A087WRM8	A0A087WRM8	LisH domain and HEAT repeat-containing protein KIAA1468	2310035C23Rik;Kiaa1468	EPSTTSGGGQLNRAGSISTLDSLDFARYSDD	UID143	2310035C23Rik	2310035C23Rik_UID143
30.9655	30.8205	31.1709	30.7925	31.1474	31.0326	30.7205	30.7097	30.7116	S	3			___1	1	2.18267e-33	286.6	272.61	249.07	-0.51115	214600000000	2	A0A087WRQ4;P63166	2;2	A0A087WRQ4	A0A087WRQ4	Small ubiquitin-related modifier 1	Sumo1	______________MSDQEAKPSTEDLGDKK	UID146	Sumo1	Sumo1_UID146
22.378	21.963	22.6586	25.3554	24.9655	25.3882	24.9713	21.6979	21.9129	S	4			___1	0.831081	2.15295e-40	272.25	263.78	224.49	-0.070991	386000000	796	A0A087WS73;Q91Z67;A0A087WNM1;A0A087WS59	90;796;796;411	A0A087WS73;Q91Z67	Q91Z67	SLIT-ROBO Rho GTPase-activating protein 2	Srgap2	YIVVQDTEDGVVERSSPKSEIEVMSEPPEEK	UID148	Srgap2	Srgap2_UID148
26.4675	27.0679	26.8873	26.2171	26.191	26.3748	26.461	26.285	26.3674	S	2			___1	1	0.000827329	120.31	56.772	120.31	0.0067965	1650600000	43	A0A087WSC0;Q8CIW6	43;751	A0A087WSC0	A0A087WSC0	Solute carrier family 26 member 6	Slc26a6	DAVTFALSHRKSVPKSPVLATKL________	UID150	Slc26a6	Slc26a6_UID150
26.4537	26.8318	27.0562	24.1502	20.6299	25.971	26.7857	26.8249	26.8757	S	3			___1	0.998203	3.4137e-17	191.22	185.89	143.72	0.035526	1073000000	1862	A0A087WSE3;E9QQ25;Q62407	1862;2114;2114	A0A087WSE3	A0A087WSE3	Striated muscle-specific serine/threonine-protein kinase	Speg	SLGGRARDPRMARAASSEAAPHHQPPPESRG	UID151	Speg	Speg_UID151
26.7452	26.9784	27.6495	25.0126	25.2933	26.2139	26.9157	27.5728	27.4891	S	3			___1	1	0.00028269	110.74	80.011	35.268	1.6385	1709000000	1790	A0A087WSE3;E9QQ25;Q62407	1790;2042;2042	A0A087WSE3	A0A087WSE3	Striated muscle-specific serine/threonine-protein kinase	Speg	RVGSREPGRSLHKAASVELPQRRSPSPGATR	UID152	Speg	Speg_UID152
21.2934	26.277	26.1665	26.5518	25.7981	25.9342	26.2915	26.0274	26.4945	S	3			___1	0.998067	1.49174e-06	112.47	64.722	90.545	0.7808	2095700000	1800	A0A087WSE3;E9QQ25;Q62407	1800;2052;2052	A0A087WSE3	A0A087WSE3	Striated muscle-specific serine/threonine-protein kinase	Speg	LHKAASVELPQRRSPSPGATRLTRGGLGEGE	UID154	Speg	Speg_UID154
26.9172	26.8429	27.1698	27.0971	26.9127	26.9235	27.2303	26.8699	26.9764	S	2			___1	1	3.20539e-07	132.6	124.98	70.389	-0.10422	3436700000	2199	A0A087WSE3;E9QQ25;Q62407	2199;2451;2451	A0A087WSE3	A0A087WSE3	Striated muscle-specific serine/threonine-protein kinase	Speg	SGDGESSEGGSSARASPVLAVRRRLSSTLER	UID155	Speg	Speg_UID155
25.9706	23.1448	21.9975	26.46	26.5134	26.1903	26.1976	26.0289	25.9532	S	3			___1	0.989833	1.32329e-20	191.13	183.56	156.69	1.623	1667800000	1752	A0A087WSE3;E9QQ25;Q62407	1752;2004;2004	A0A087WSE3	A0A087WSE3	Striated muscle-specific serine/threonine-protein kinase	Speg	QEAPSPEALPSPGQESPDGPSPRRPELRRGS	UID156	Speg	Speg_UID156
24.7513	24.9797	24.8595	24.6132	24.6477	24.8065	24.8577	24.5773	24.3508	S	2			___1	0.993961	6.04489e-07	135.09	108.56	135.09	-0.41343	543500000	2692	A0A087WSE3;E9QQ25;Q62407	2692;2944;2944	A0A087WSE3	A0A087WSE3	Striated muscle-specific serine/threonine-protein kinase	Speg	KVTVRSLSPAKEVVSSPTPESTTLRQGPPQK	UID157	Speg	Speg_UID157
21.3077	26.9545	22.7127	22.6361	25.4259	26.8373	27.1758	27.9423	27.4807	S	2			___1	0.98772	1.43671e-05	124.69	107.57	70.563	0.0083056	1227000000	1768	A0A087WSE3;E9QQ25;Q62407	1768;2020;2020	A0A087WSE3	A0A087WSE3	Striated muscle-specific serine/threonine-protein kinase	Speg	PDGPSPRRPELRRGSSAESALPRVGSREPGR	UID159	Speg	Speg_UID159
21.5126	27.9274	27.7442	27.9115	27.6214	27.7372	27.6381	27.3563	27.4664	S	3			___1	1	8.20681e-13	167.1	157.35	101.71	0.14044	4345300000	2525	A0A087WSE3;E9QQ25;Q62407	2525;2777;2777	A0A087WSE3	A0A087WSE3	Striated muscle-specific serine/threonine-protein kinase	Speg	FSNPSEKVFIRGTPDSPAQPAAAPRDAPVTS	UID160	Speg	Speg_UID160
24.3254	24.6886	24.658	23.6817	23.556	23.9585	24.4117	24.7765	24.7158	S	3			___1	1	0.0335125	45.347	38.865	45.347	-0.21731	349180000	925	A0A087WSE3;E9QQ25;Q62407	925;1177;1177	A0A087WSE3	A0A087WSE3	Striated muscle-specific serine/threonine-protein kinase	Speg	RTAASGPSSKLEKMPSIPEEPEHGDLERLSI	UID161	Speg	Speg_UID161
26.1229	26.612	26.6192	26.3901	26.0012	26.497	26.4005	26.3504	26.8114	S	2			___1	0.999999	0.000797626	85.554	76.232	85.554	-0.36869	1653900000	1944	A0A087WSE3;E9QQ25;Q62407	1944;2196;2196	A0A087WSE3	A0A087WSE3	Striated muscle-specific serine/threonine-protein kinase	Speg	PSPARPSVPKLSITKSPEPSAVTSRDSPQPP	UID163	Speg	Speg_UID163
25.0167	25.183	25.059	24.8786	24.6159	23.2713	22.7101	21.4091	24.9241	S	3			___1	0.549338	1.66121e-06	113.43	86.307	113.43	2.0382	283520000	1952	A0A087WSE3;E9QQ25;Q62407	1952;2204;2204	A0A087WSE3	A0A087WSE3	Striated muscle-specific serine/threonine-protein kinase	Speg	PKLSITKSPEPSAVTSRDSPQPPEPQPVPEK	UID164	Speg	Speg_UID164
26.2734	26.1912	25.7612	25.9168	26.6983	26.2036	21.7686	26.5559	25.854	S	3			___1	0.980922	0.000195107	103.23	74.168	101.97	0.10063	1280100000	2109	A0A087WSE3;E9QQ25;Q62407	2109;2361;2361	A0A087WSE3	A0A087WSE3	Striated muscle-specific serine/threonine-protein kinase	Speg	ESPLSRGLRLLSRSRSEERGPFRGAEDDGIY	UID166	Speg	Speg_UID166
28.1473	29.1021	29.1012	29.1255	28.1343	28.5168	28.8019	28.3786	28.705	S	2			___1	0.999842	9.15741e-05	144.28	39.03	144.28	-0.26873	9289000000	2144	A0A087WSE3;E9QQ25;Q62407	2144;2396;2396	A0A087WSE3	A0A087WSE3	Striated muscle-specific serine/threonine-protein kinase	Speg	AGTPLELVRRPERSRSVQDLRVAGEPGLVRR	UID167	Speg	Speg_UID167
26.098	26.3773	26.7812	25.5217	25.2142	25.7206	26.2096	22.9236	26.4814	S	2			___1	0.999566	6.43719e-08	143.46	127.24	110.55	0.31982	1052400000	1883	A0A087WSE3;E9QQ25;Q62407	1883;2135;2135	A0A087WSE3	A0A087WSE3	Striated muscle-specific serine/threonine-protein kinase	Speg	HHQPPPESRGLQKSSSFSQGEAEPRGRHRRA	UID168	Speg	Speg_UID168
25.4329	25.688	25.6043	25.7541	25.5112	25.7352	25.9695	25.7922	25.909	S	2			___1	0.999991	0.000494911	90.476	65.134	84.859	-0.61491	1036600000	2036	A0A087WSE3;E9QQ25;Q62407	2036;2288;2288	A0A087WSE3	A0A087WSE3	Striated muscle-specific serine/threonine-protein kinase	Speg	PSEPKPHAAVFARVASPPPGVSEKRVPSART	UID169	Speg	Speg_UID169
23.8705	24.342	24.5079	21.9834	23.5945	24.0112	23.9471	24.3072	23.5947	S	3			___1	0.814951	1.73169e-06	96.158	88.922	87.111	-0.18273	324300000	2075	A0A087WSE3;E9QQ25;Q62407	2075;2327;2327	A0A087WSE3	A0A087WSE3	Striated muscle-specific serine/threonine-protein kinase	Speg	RVPTVPPRPGSSLSGSIENLESEAVFEAKFK	UID170	Speg	Speg_UID170
23.6836	24.4489	23.7436	24.5266	24.3736	24.5396	24.0525	24.1805	23.4173	S	2			___1	0.960032	0.00012364	101.5	76.139	90.453	0.18944	624810000	31	A0A087WSS5;A0A087WSE8;Q9D902	31;31;31	A0A087WSS5	A0A087WSS5	General transcription factor IIE subunit 2	Gtf2e2	ALSTPVVEKRAVPSESPSSSSSKKKKAKVEH	UID171	Gtf2e2	Gtf2e2_UID171
25.2205	25.2315	25.3289	25.4698	25.5612	25.6529	25.8433	25.5257	25.2079	S	2			___1	0.978182	0.00683799	74.611	40.405	39.878	0.54124	867430000	178	F6PX41;A0A087WSQ0;F8WID3;B2RSN1;P01108	178;178;179;179;164	F6PX41	F6PX41	Myc proto-oncogene protein	Myc	KLASYQAARKDSTSLSPARGHSVCSTSSLYL	UID175	Myc	Myc_UID175
23.9163	24.7152	24.6281	24.9519	24.9904	24.7676	24.9563	24.8507	24.4181	S	2			___1	1	0.0151318	64.534	33.463	51.939	0.76101	448930000	327	E9PZ64;A0A087WSU4;Q61122	327;327;327	E9PZ64	E9PZ64	NGFI-A-binding protein 1	Nab1	TYRTTRLKCGERDELSPKRIKIEQAEKGMAK	UID176	Nab1	Nab1_UID176
24.8489	24.523	25.8248	24.7689	25.6816	25.5062	25.2609	25.4272	22.0123	S	4			___1	0.999999	3.31739e-21	204.58	184.6	79.59	0.098554	1235400000	182	E9PZ64;A0A087WSU4;Q61122	182;182;182	E9PZ64	E9PZ64	NGFI-A-binding protein 1	Nab1	ESEHSLSPADLGSPASPKESSEALDAAAALS	UID178	Nab1	Nab1_UID178
26.8342	22.3649	26.7939	26.4329	25.9998	26.3213	26.6498	26.6429	26.561	S	3			___1	0.998764	1.19198e-29	233.71	223.94	223.05	0.053492	3180500000	371	E9PZ64;A0A087WSU4;Q61122	371;400;401	E9PZ64	E9PZ64	NGFI-A-binding protein 1	Nab1	LQQERRLTAGLYRQSSGEQSPDGGLPSDSSD	UID179	Nab1	Nab1_UID179
25.879	26.2674	25.9117	27.1467	27.0668	27.0711	26.3998	25.845	23.1938	S	3			___1	1	1.47988e-29	230.79	222.57	230.79	0.44211	3873800000	375	E9PZ64;A0A087WSU4;Q61122	375;404;405	E9PZ64	E9PZ64	NGFI-A-binding protein 1	Nab1	RRLTAGLYRQSSGEQSPDGGLPSDSSDGQGE	UID180	Nab1	Nab1_UID180
23.9145	24.2076	24.5516	25.1445	23.9231	24.7934	24.4166	24.8219	23.3724	S	2			___1	1	8.53883e-05	106.32	106.32	82.202	0.076061	646740000	4789	A0A0A0MQ73;Q6PDK2	4789;4789	A0A0A0MQ73	A0A0A0MQ73	Histone-lysine N-methyltransferase;Histone-lysine N-methyltransferase 2D	Kmt2d	PQLGSGRWEQDNRALSPVIPIIPRTGIPVFP	UID181	Kmt2d	Kmt2d_UID181
24.2187	24.9432	25.286	25.6667	24.4742	25.3022	25.0277	25.2255	24.038	S	3			___1	0.98598	8.75973e-10	147.03	131.98	112.62	0.22171	772910000	2318	A0A0A0MQ73;Q6PDK2	2318;2318	A0A0A0MQ73	A0A0A0MQ73	Histone-lysine N-methyltransferase;Histone-lysine N-methyltransferase 2D	Kmt2d	GLRAQEPPPAQALAPSPPSHPDVFRSGPYPD	UID182	Kmt2d	Kmt2d_UID182
24.317	24.6589	24.9447	25.6173	25.2924	25.4672	25.2574	24.873	25.013	S	2			___1	1	1.10782e-05	119.3	102.41	118.72	0.55665	976700000	2299	A0A0A0MQ73;Q6PDK2	2299;2299	A0A0A0MQ73	A0A0A0MQ73	Histone-lysine N-methyltransferase;Histone-lysine N-methyltransferase 2D	Kmt2d	FKAPLTPRASQVEPQSPGLGLRAQEPPPAQA	UID183	Kmt2d	Kmt2d_UID183
22.9224	23.024	23.5716	23.7718	23.3322	23.6031	22.7222	23.115	23.1869	S	3			___1	0.999994	1.39077e-05	101.87	82.181	86.543	1.6079	234730000	1107	A0A0A0MQ73;Q6PDK2	1107;1107	A0A0A0MQ73	A0A0A0MQ73	Histone-lysine N-methyltransferase;Histone-lysine N-methyltransferase 2D	Kmt2d	GTGQMSGSLAGELKGSPVLLDPEELTPVTPM	UID187	Kmt2d	Kmt2d_UID187
24.7303	24.5446	24.6651	25.2283	25.6311	25.2653	25.2323	24.7917	24.6978	S	3			___1	1	5.69976e-14	183.99	157.63	183.99	-0.57381	2146500000	1627	A0A0A0MQ73;Q6PDK2	1627;1627	A0A0A0MQ73	A0A0A0MQ73	Histone-lysine N-methyltransferase;Histone-lysine N-methyltransferase 2D	Kmt2d	GVEQMECEIKLEGPASPDVELGKEETEESKK	UID188	Kmt2d	Kmt2d_UID188
22.2073	22.6818	23.2718	21.833	21.645	22.5442	21.9337	20.8729	20.8442	S	2			___1	1	1.01452e-05	89.805	86.36	77.871	-0.45764	138140000	4410	A0A0A0MQ73;Q6PDK2	4410;4410	A0A0A0MQ73	A0A0A0MQ73	Histone-lysine N-methyltransferase;Histone-lysine N-methyltransferase 2D	Kmt2d	PKPQGPALELPPGRVSPAAAQLADTFFGKGL	UID189	Kmt2d	Kmt2d_UID189
23.7991	23.8232	24.1954	24.7382	24.7521	24.4789	24.0557	24.4537	24.154	S	2			___1	0.99998	4.04637e-06	158.02	110.04	158.02	-0.38014	478970000	2597	A0A0A0MQ73;Q6PDK2	2597;2597	A0A0A0MQ73	A0A0A0MQ73	Histone-lysine N-methyltransferase;Histone-lysine N-methyltransferase 2D	Kmt2d	LPYLTHGASQRVGITSPVEKREDPGATMSSS	UID191	Kmt2d	Kmt2d_UID191
24.9751	25.1992	25.3525	25.4349	25.0782	25.3108	25.1956	25.2053	25.2679	S	3			___1	1	7.08285e-06	151.66	90.431	50.891	-0.034357	1385100000	102	S4R294;S4R2J9;A0A0A0MQ79;Q3TLH4;S4R2E2;S4R298	102;100;100;102;100;102	S4R294	S4R294	Protein PRRC2C	Prrc2c	ASKQEQHEEEKAPEVSPAQPKPGVAAPPEVA	UID192	Prrc2c	Prrc2c_UID192
25.649	25.9121	25.8391	25.7091	24.9492	25.5996	25.6775	25.8713	25.586	S	4			___1	0.997854	3.2722e-12	115.44	111.8	101.97	0.40588	1242000000	1051	S4R294;S4R2J9;A0A0A0MQ79;Q3TLH4	1051;1049;1049;1051	S4R294	S4R294	Protein PRRC2C	Prrc2c	LPPPAPAQPQPQPLVSPPVQPEPEKPPSTET	UID193	Prrc2c	Prrc2c_UID193
23.2095	25.7778	25.7733	26.0935	24.1354	25.7584	25.7574	24.8369	25.2874	S	2			___1	0.999778	4.08375e-18	204.31	190.46	117.83	-0.052294	2289600000	755	S4R294;S4R2J9;A0A0A0MQ79;Q3TLH4	755;753;753;755	S4R294	S4R294	Protein PRRC2C	Prrc2c	MIPPKPLIRRDQMEGSPNSSESFEHIARSAR	UID194	Prrc2c	Prrc2c_UID194
23.7231	23.719	23.6671	24.007	23.3827	23.6268	23.2093	24.0859	21.8101	S	3			___1	1	0.000115931	88.976	74.182	88.976	0.10457	314950000	1965	S4R294;S4R2J9;A0A0A0MQ79;Q3TLH4;S4R2L9;S4R209	1965;1963;1963;1965;539;681	S4R294	S4R294	Protein PRRC2C	Prrc2c	APAVLNDISKKLGPISPPQPPSVSAWNKPLT	UID197	Prrc2c	Prrc2c_UID197
23.3855	23.9397	23.8545	23.8462	22.6742	23.2724	23.7711	23.8851	23.8389	S	3			___1	0.99998	4.40142e-13	169.84	147.58	87.055	-0.67607	8100900000	1222	S4R294;S4R2J9;A0A0A0MQ79;Q3TLH4	1222;1220;1220;1222	S4R294	S4R294	Protein PRRC2C	Prrc2c	GPLRQREESETRSESSDFEVVPKRRRQRGSE	UID201	Prrc2c	Prrc2c_UID201
25.3612	26.2061	26.375	27.2388	26.9621	26.7824	26.3218	26.3694	27.1623	S	3			___1	1	8.65631e-43	275.78	265.01	263.8	-0.052546	6198900000	1236	S4R294;S4R2J9;A0A0A0MQ79;Q3TLH4	1236;1234;1234;1236	S4R294	S4R294	Protein PRRC2C	Prrc2c	SSDFEVVPKRRRQRGSETDTDSEVHESASDK	UID202	Prrc2c	Prrc2c_UID202
29.5464	29.4818	28.9811	29.4687	29.0781	29.8426	29.5416	29.3088	28.3837	S	2			___1	0.99858	1.86184e-07	180.49	142.39	152.11	1.0038	23548000000	1516	S4R294;S4R2J9;A0A0A0MQ79;Q3TLH4;S4R2L9;S4R209	1516;1514;1514;1516;90;232	S4R294	S4R294	Protein PRRC2C	Prrc2c	ESVLPPKREIAKRSFSSQRPGVDRQNRRGNN	UID204	Prrc2c	Prrc2c_UID204
23.9251	23.0875	26.7813	22.6654	23.4631	23.7187	22.2618	22.6278	24.1899	S	2			___1	0.802251	0.00380938	75.535	47.769	75.535	-0.02093	372100000	1517	S4R294;S4R2J9;A0A0A0MQ79;Q3TLH4;S4R2L9;S4R209	1517;1515;1515;1517;91;233	S4R294	S4R294	Protein PRRC2C	Prrc2c	SVLPPKREIAKRSFSSQRPGVDRQNRRGNNG	UID205	Prrc2c	Prrc2c_UID205
25.7571	24.6655	25.2864	22.1481	22.4589	21.4782	25.5238	22.9113	24.8238	S	3			___1	0.993548	1.85363e-14	178.19	163.4	178.19	-0.64105	2728900000	899	S4R294;S4R2J9;A0A0A0MQ79;Q3TLH4	899;897;897;899	S4R294	S4R294	Protein PRRC2C	Prrc2c	EERISALESQPARKRSVSHGSNHAQNAEEQR	UID206	Prrc2c	Prrc2c_UID206
25.8374	21.9823	25.9397	26.2071	25.9185	22.6456	26.481	26.6942	26.166	S	3			___1	0.999788	5.19843e-30	254.68	243.89	158.53	-0.12955	42593000000	901	S4R294;S4R2J9;A0A0A0MQ79;Q3TLH4	901;899;899;901	S4R294	S4R294	Protein PRRC2C	Prrc2c	RISALESQPARKRSVSHGSNHAQNAEEQRNE	UID207	Prrc2c	Prrc2c_UID207
29.1206	30.0157	30.0117	29.5501	29.1284	29.229	29.4149	29.1872	29.7898	S	2			___1	1	9.07008e-05	144.47	119.23	143.5	-0.071385	14115000000	853	S4R294;S4R2J9;A0A0A0MQ79;Q3TLH4	853;851;851;853	S4R294	S4R294	Protein PRRC2C	Prrc2c	ARDSTETEEQKFLSRSLEDVKPRHVDTNTQS	UID209	Prrc2c	Prrc2c_UID209
25.1331	24.6377	25.3314	25.285	22.4189	25.724	25.3586	25.0262	25.3409	S	2			___1	0.999943	1.81033e-11	166.94	139.67	154.72	0.79412	663660000	18	A0A0G2JFY0;A0A0A0MQ80;Q3UMC0	18;18;18	A0A0G2JFY0	A0A0G2JFY0	Spermatogenesis-associated protein 5	Spata5	SKKNRKRQKEGAEGASPSLSAAPSRSGTSTP	UID212	Spata5	Spata5_UID212
26.7292	27.7206	27.2652	27.6006	26.6655	26.3734	26.7609	26.7859	27.2277	S	2			___1	0.998721	1.85515e-12	166.19	155.73	140.93	-0.3367	3331200000	244	A0A0G2JFY0;A0A0A0MQ80;Q3UMC0	244;243;244	A0A0G2JFY0	A0A0G2JFY0	Spermatogenesis-associated protein 5	Spata5	DLSFQLSQLDLKEPQSPSSQSTPCKPTNDRT	UID213	Spata5	Spata5_UID213
23.0397	22.6802	23.7136	22.3664	20.972	22.6252	23.4846	23.5865	22.8895	S	2			___1	0.597899	0.046532	44.264	38.736	44.264	1.6919	78159000	250	A0A0A0MQ88;Q8K4R4	250;273	A0A0A0MQ88	A0A0A0MQ88	Cytoplasmic phosphatidylinositol transfer protein 1	Pitpnc1	ISSIALLPSSVRSAPSSAPSTPLSTDAPEFL	UID214	Pitpnc1	Pitpnc1_UID214
25.7049	26.38	26.1486	25.619	25.1789	25.6358	25.6715	26.3005	25.7467	S	3			___1	1	4.11077e-20	194.24	183.09	105.9	-0.26537	11260000000	238	S4R248;A0A0A0MQ95;S4R221;Q8C0D4;S4R203;B2RUJ8;S4R1B0	238;238;238;238;238;238;238	S4R248	S4R248	Rho GTPase-activating protein 12	Arhgap12	EQMRATTPPNQGRPDSPVYANLQELKISQSA	UID215	Arhgap12	Arhgap12_UID215
28.2664	29.0066	28.9362	28.6816	28.5347	28.6242	29.1355	29.0154	28.915	S	2			___1	0.999979	2.04967e-07	179.43	179.43	153.64	0.30211	9238400000	163	S4R248;A0A0A0MQ95;S4R221;Q8C0D4;S4R203;B2RUJ8;S4R1B0;S4R2V0	163;163;163;163;163;163;163;36	S4R248	S4R248	Rho GTPase-activating protein 12	Arhgap12	LDLTHNNGKFNSDSHSPKVSSQNRTRLFGHF	UID216	Arhgap12	Arhgap12_UID216
26.9242	27.4483	27.1947	26.3885	26.3631	26.3053	26.9399	27.2064	27.1711	S	2			___1	1	9.48229e-75	360.57	335.89	249.49	-0.41645	3034800000	213	S4R248;A0A0A0MQ95;S4R221;Q8C0D4;S4R203;B2RUJ8;S4R1B0;S4R2V0	213;213;213;213;213;213;213;86	S4R248	S4R248	Rho GTPase-activating protein 12	Arhgap12	DSAGEGSERIQQDSESGDELSSSSTEQMRAT	UID218	Arhgap12	Arhgap12_UID218
26.718	26.3213	26.4386	26.7998	26.1885	26.1004	27.5249	26.7629	26.019	S	2			___1	0.99943	0.0181266	64.654	22.463	64.654	0.2833	3667500000	356	S4R248;A0A0A0MQ95;S4R221;Q8C0D4;S4R203;B2RUJ8;CON__Q28107	356;356;403;403;356;403;529	S4R248	S4R248	Rho GTPase-activating protein 12	Arhgap12	YNASSQQQREIIKSRSLDRRLQEPIVLTKWR	UID220	Arhgap12	Arhgap12_UID220
29.3327	29.5333	29.6995	29.082	28.9438	28.849	29.3781	29.3613	29.1725	S	3			___1	0.999988	5.24329e-127	430.51	420.47	303.08	0.097951	12671000000	537	S4R248;A0A0A0MQ95;S4R221;Q8C0D4;S4R203;B2RUJ8	537;542;589;584;512;559	S4R248	S4R248	Rho GTPase-activating protein 12	Arhgap12	QVAEADEAAEEETPDSPGVEKHDKEKDQKEL	UID221	Arhgap12	Arhgap12_UID221
22.1221	22.9542	22.3574	27.1883	27.0833	27.4924	21.7428	22.3248	22.552	S	4			___1	0.998089	7.8558e-15	156.61	147.28	149.87	0.62066	2059100000	36	A0A0A0MQ99;V9GXX7	36;32	A0A0A0MQ99	A0A0A0MQ99		Swi5	RGESEFSRLYHGGYRSPQRPFPMIDENNDVS	UID222	Swi5	Swi5_UID222
22.4298	21.6453	23.6289	23.5678	22.7624	23.3184	23.2564	22.8631	22.7471	S	2			___1	1	4.62039e-07	132.25	111.25	106.19	-1.3343	194850000	340	A0A0A0MQA5;P68368;P05213	369;340;340	A0A0A0MQA5;P05213	P05213	Tubulin alpha-4A chain;Tubulin alpha-1B chain	Tuba4a;Tuba1b	PKDVNAAIAAIKTKRSIQFVDWCPTGFKVGI;PKDVNAAIATIKTKRSIQFVDWCPTGFKVGI	UID223	Tuba4a	Tuba4a_UID223
25.0769	24.6153	25.0159	25.2645	25.3333	25.6559	25.0348	25.0128	25.1687	S	2			___1	0.999503	3.61576e-09	148.83	131.94	148.83	-0.49879	851080000	169	V9GXB5;A0A0A0MQB8;H3BLB6;Q60954	169;196;196;196	V9GXB5	V9GXB5	Homeobox protein Meis1	Meis1	MPIDLVIDDREGGSKSDSEDVTRSANLTDQP	UID224	Meis1	Meis1_UID224
23.0823	26.7777	26.7094	21.0788	21.82	21.4261	26.81	26.6443	26.8371	S	2			___1	0.957139	3.08184e-12	186.98	175.72	148.52	0.10563	749130000	148	B1AQW2;A0A0A0MQC7;A2A5Y6;P10637	148;491;507;491	B1AQW2	B1AQW2	Microtubule-associated protein;Microtubule-associated protein tau	Mapt	ERGEPPKSGERSGYSSPGSPGTPGSRSRTPS	UID227	Mapt	Mapt_UID227
24.4492	25.2142	25.7799	25.2309	25.1447	24.4944	25.2875	25.141	25.8555	S	2			___1	0.998984	4.81085e-12	181.54	166.88	140.55	0.25156	3367900000	373	A0A0A0MQD7;F7CGP0;A3KGS3	373;44;373	A0A0A0MQD7	A0A0A0MQD7	Ral GTPase-activating protein subunit alpha-2	Ralgapa2	DKSHSNSSTLSDRRLSNSSLCSIEEEHRTVY	UID234	Ralgapa2	Ralgapa2_UID234
26.2367	26.6299	26.7893	26.1483	26.4323	26.4835	26.8743	27.2957	27.5351	S	2			___1	0.997851	1.44939e-15	242.9	183.75	227	0.19719	7430700000	857	A0A0A0MQD7;F7CGP0;A3KGS3	857;490;819	A0A0A0MQD7	A0A0A0MQD7	Ral GTPase-activating protein subunit alpha-2	Ralgapa2	VTHEHEGITMLVRRSSSPAELELKDDLQQAH	UID237	Ralgapa2	Ralgapa2_UID237
26.8342	26.9788	27.0235	26.4098	26.3212	26.2336	27.3912	27.4527	27.4698	S	2			___1	0.999999	1.44939e-15	242.9	183.75	242.9	0.38647	8301900000	858	A0A0A0MQD7;F7CGP0;A3KGS3	858;491;820	A0A0A0MQD7	A0A0A0MQD7	Ral GTPase-activating protein subunit alpha-2	Ralgapa2	THEHEGITMLVRRSSSPAELELKDDLQQAHG	UID238	Ralgapa2	Ralgapa2_UID238
28.1868	27.9596	28.0707	27.7066	21.9427	21.6422	28.5219	28.3963	28.7554	S	2			___1	0.986454	0.00108945	111.61	67.799	91.867	-0.080594	3827500000	480	A0A0A0MQD7;F7CGP0;A3KGS3	480;151;480	A0A0A0MQD7	A0A0A0MQD7	Ral GTPase-activating protein subunit alpha-2	Ralgapa2	SKEASSESSGHKRSSSWGRTYSFTSAMSRGC	UID240	Ralgapa2	Ralgapa2_UID240
24.8495	25.1365	25.1909	24.8889	25.1178	25.1206	25.5175	25.4024	25.527	S	2			___1	1	3.60696e-06	165.15	81.839	165.15	-0.51046	686090000	696	A0A0A0MQD7;F7CGP0;A3KGS3	696;367;696	A0A0A0MQD7	A0A0A0MQD7	Ral GTPase-activating protein subunit alpha-2	Ralgapa2	CILEPQKGTAVGRSFSLSWRSHPDVTEPMRF	UID241	Ralgapa2	Ralgapa2_UID241
24.9465	24.679	24.4773	24.6126	24.9704	24.3288	24.4078	24.6352	23.5057	S	3			___1	0.999863	8.414e-25	229.46	214.79	229.46	-0.13094	529180000	1069	A0A0A0MQE5;A2AHC3	1069;1069	A0A0A0MQE5	A0A0A0MQE5	Calmodulin-regulated spectrin-associated protein 1	Camsap1	QDQKIKAPVHFVEPLSPTGVPGHRKPPRLGQ	UID246	Camsap1	Camsap1_UID246
25.2143	25.9232	25.212	25.4573	25.0776	24.6649	25.0447	24.839	25.7855	S	3			___1	1	1.01152e-29	234.72	228.75	234.72	-0.13671	2559400000	734	A0A0A0MQE5;A2AHC3;A2AHC4	734;734;754	A0A0A0MQE5	A0A0A0MQE5	Calmodulin-regulated spectrin-associated protein 1	Camsap1	PSSHDSEPWTILRQDSDSDVVDVEDTEQDFI	UID247	Camsap1	Camsap1_UID247
26.0527	26.2103	26.1791	26.4356	26.2163	26.4068	26.66	26.6407	25.9865	S	3			___1	0.998417	0.00266944	75.215	57.65	75.215	0.17199	1427600000	1353	A0A0A0MQE5;A2AHC3	1353;1353	A0A0A0MQE5	A0A0A0MQE5	Calmodulin-regulated spectrin-associated protein 1	Camsap1	GLGKPKSKPKKPRPKSVHREESYSDSGTKCS	UID251	Camsap1	Camsap1_UID251
25.7289	26.3099	26.2485	25.7377	25.7673	25.5726	25.979	25.7939	25.9427	S	2			___1	1	6.86466e-08	142.03	131.92	130.87	0.069977	1571200000	553	A0A0A0MQE5;A2AHC3;A2AHC4	553;553;573	A0A0A0MQE5	A0A0A0MQE5	Calmodulin-regulated spectrin-associated protein 1	Camsap1	DEELVAIIRTDVSPPSPQMPRTSPQAPGLVA	UID253	Camsap1	Camsap1_UID253
26.4292	26.8422	26.9838	23.2313	25.9695	26.2478	26.4795	26.8138	26.3716	S	3			___1	0.852595	1.70566e-05	110.56	99.519	82.267	-0.2471	2668000000	560	A0A0A0MQE5;A2AHC3;A2AHC4	560;560;580	A0A0A0MQE5	A0A0A0MQE5	Calmodulin-regulated spectrin-associated protein 1	Camsap1	IRTDVSPPSPQMPRTSPQAPGLVASIRSPQR	UID254	Camsap1	Camsap1_UID254
24.5625	24.9792	24.4667	24.6952	24.5765	24.6896	25.1309	24.7223	24.6989	S	3			___1	0.949253	1.76462e-07	106.99	98.126	99.838	-0.28904	439500000	718	A0A0A0MQE5;A2AHC3;A2AHC4	718;718;738	A0A0A0MQE5	A0A0A0MQE5	Calmodulin-regulated spectrin-associated protein 1	Camsap1	GRAEEDEGRWYVGSQSPSSHDSEPWTILRQD	UID258	Camsap1	Camsap1_UID258
24.3335	24.7495	24.8837	24.2745	24.0504	24.256	24.487	24.2008	24.3891	S	2			___1	0.998549	5.54304e-05	104.84	98.004	99.93	-0.14669	847700000	1427	B7ZCJ0;A0A0A0MQE8;B7ZCJ1;Q6DFV3	1427;1431;1437;1426	B7ZCJ0	B7ZCJ0	Rho GTPase-activating protein 21	Arhgap21	SRKRKKPKEKAQPSSSEDELDSVFFKKENTE	UID260	Arhgap21	Arhgap21_UID260
25.881	26.4351	26.2008	26.0922	26.2028	25.7596	26.2849	26.0887	26.0932	S	2			___1	0.999477	2.75046e-25	232.39	225.87	214.05	-0.17435	1564900000	42	B7ZCJ0;A0A0A0MQE8;B7ZCJ1;Q6DFV3;A2BHQ2	42;36;42;41;43	B7ZCJ0	B7ZCJ0	Rho GTPase-activating protein 21	Arhgap21	EVSKNKDGKDQGEPVSPSEDEPFSWPGPKTV	UID261	Arhgap21	Arhgap21_UID261
25.2034	24.9343	24.5289	25.3173	25.25	25.602	24.9618	26.0275	26.0352	S	2			___1	0.999939	7.6564e-17	233.79	219	224.89	0.046216	954330000	918	B7ZCJ0;A0A0A0MQE8;B7ZCJ1;Q6DFV3;G3UWM5;G3UX38	918;922;928;917;757;32	B7ZCJ0	B7ZCJ0	Rho GTPase-activating protein 21	Arhgap21	TDSQKSSEDSGSRKGSSSEVFSDAAREGWLQ	UID263	Arhgap21	Arhgap21_UID263
24.5568	25.0597	25.1813	24.4642	24.2662	24.2959	24.1416	24.1528	21.1675	S	2			___1	0.998895	0.00195018	87.026	62.011	87.026	-0.23655	1352000000	1502	B7ZCJ0;A0A0A0MQE8;B7ZCJ1;Q6DFV3	1502;1506;1512;1501	B7ZCJ0	B7ZCJ0	Rho GTPase-activating protein 21	Arhgap21	PWEEPSPPHSSKRNRSPTLSCRLAMLKEGPR	UID264	Arhgap21	Arhgap21_UID264
26.2827	26.9404	26.5636	26.2156	26.235	26.8681	26.2848	24.5825	25.6812	S	4			___1	0.999971	4.76233e-10	154.45	149.96	154.45	0.26459	1454500000	851	B7ZCJ0;A0A0A0MQE8;B7ZCJ1;Q6DFV3;G3UWM5	851;855;861;850;690	B7ZCJ0	B7ZCJ0	Rho GTPase-activating protein 21	Arhgap21	PPSLTTSAPLIRRQLSHDQESVGPPSLDGQH	UID265	Arhgap21	Arhgap21_UID265
24.8898	25.2511	25.5914	21.451	22.7148	24.968	24.9899	23.0146	22.6536	S	2			___1	0.898385	1.52295e-05	136.38	100.85	98.902	-1.1324	428400000	1729	B7ZCJ0;A0A0A0MQE8;B7ZCJ1;Q6DFV3	1729;1733;1739;1728	B7ZCJ0	B7ZCJ0	Rho GTPase-activating protein 21	Arhgap21	TPALAKMFDVMKKGKSTGSLLTPSRSESEKQ	UID267	Arhgap21	Arhgap21_UID267
27.2278	25.5043	25.5002	26.1255	26.8453	24.9553	25.4959	25.587	21.6748	S	3			___1	0.811486	0.057957	40.968	36.87	40.968	-0.6007	1376100000	438	B7ZCJ0;A0A0A0MQE8;B7ZCJ1;Q6DFV3;G3UWM5	438;442;448;437;277	B7ZCJ0	B7ZCJ0	Rho GTPase-activating protein 21	Arhgap21	VVPTRTTLQVRRRSTSHDRVPQSVQIRQRSV	UID268	Arhgap21	Arhgap21_UID268
25.9458	25.8947	25.5916	25.9686	25.6041	25.655	26.1922	26.2327	25.7627	S	3			___1	0.999953	4.36375e-19	228.19	188.28	99.044	-0.24418	1485500000	454	B7ZCJ0;A0A0A0MQE8;B7ZCJ1;Q6DFV3;G3UWM5	454;458;464;453;293	B7ZCJ0	B7ZCJ0	Rho GTPase-activating protein 21	Arhgap21	HDRVPQSVQIRQRSVSQERLEDSVLMKYCPR	UID269	Arhgap21	Arhgap21_UID269
26.7339	26.7233	26.8761	25.9123	26.4314	26.4617	26.6399	27.1329	26.9261	S	2			___1	1	1.35738e-19	240.34	221.52	216.6	3.2315	2829400000	875	B7ZCJ0;A0A0A0MQE8;B7ZCJ1;Q6DFV3;G3UWM5	875;879;885;874;714	B7ZCJ0	B7ZCJ0	Rho GTPase-activating protein 21	Arhgap21	PSLDGQHSSKTERSKSYDEGLDDYREDAKLS	UID270	Arhgap21	Arhgap21_UID270
26.4876	26.8616	26.5643	26.8669	26.5378	26.5797	26.4902	25.9008	25.9535	S	2			___1	0.859285	0.000623709	98.654	56.658	98.654	0.12232	2055800000	1848	B7ZCJ0;A0A0A0MQE8;B7ZCJ1;Q6DFV3	1848;1852;1858;1847	B7ZCJ0	B7ZCJ0	Rho GTPase-activating protein 21	Arhgap21	DLSISDWLARERVRTSASDLSRGEGLEPQAE	UID271	Arhgap21	Arhgap21_UID271
27.6024	26.9146	26.8085	26.4871	27.427	27.5984	27.0367	27.1823	27.5973	S	2			___1	0.888591	1.2871e-11	174.68	159.49	174.68	0.011849	3683700000	234	A0A0A0MQF6;P16858;A0A1D5RLD8;S4R1W1;S4R257	234;208;208;208;165	A0A0A0MQF6	A0A0A0MQF6	Glyceraldehyde-3-phosphate dehydrogenase	Gapdh;Gm3839	LWRDGRGAAQNIIPASTGAAKAVGKVIPELN	UID272	Gapdh	Gapdh_UID272
25.7804	26.0846	25.8812	25.6161	25.3971	25.7912	26.0139	26.0419	26.2798	S	2			___1	1	0.00496042	91.265	53.921	53.124	0.4847	1091800000	92	A0A0A0MQJ6;A2A8R7;B2RX14	92;131;131	A0A0A0MQJ6	A0A0A0MQJ6	Terminal uridylyltransferase 4	Zcchc11	EKTPSLQTKAEKVPKSPNLPVKAEKAPCTTA	UID275	Zcchc11	Zcchc11_UID275
22.8762	23.4743	24.1	23.3452	23.1709	23.3415	23.7029	23.6949	23.2713	S	3			___1	0.965952	7.55079e-07	130.52	125.9	130.52	0.38136	188370000	137	A0A0A0MQJ6;A2A8R7;B2RX14	137;176;176	A0A0A0MQJ6	A0A0A0MQJ6	Terminal uridylyltransferase 4	Zcchc11	ENTPTSQMKLQKTPRSPLEPENVPSLLLKEN	UID276	Zcchc11	Zcchc11_UID276
24.473	24.6298	24.7179	24.9609	24.3266	24.2987	24.4206	24.3166	23.8532	S	3			___1	0.999996	6.66686e-10	152.64	146.55	152.64	-0.8747	617480000	142	A0A0A0MQL2;E9PUH0;Q80WR5	142;142;180	A0A0A0MQL2	A0A0A0MQL2	UPF0688 protein C1orf174 homolog	A430005L14Rik	ASVLQMDSSIFLDDDSNQPMPVSRFFGNVEL	UID277	A430005L14Rik	A430005L14Rik_UID277
21.0413	21.7057	28.3495	23.7345	20.6239	21.5043	22.8862	22.7478	21.2261	S	3			___1	0.999997	6.63886e-53	281.37	277.95	281.37	-0.62301	2587200000	666	S4R2T5;A0A0A0MQN4;Q9D906	666;736;693	S4R2T5	S4R2T5	Ubiquitin-like modifier-activating enzyme ATG7	Atg7	TLLHQETQAAEIWDMSDEETV__________	UID278	Atg7	Atg7_UID278
24.0708	24.5192	24.533	24.9873	24.0975	24.8099	22.2492	24.1319	21.5586	S	3			___1	0.983293	5.90474e-19	210.14	210.14	184.2	0.22221	831140000	8	A0A0A6YVP7;Q8JZS2;Q9QWV4	8;8;8	A0A0A6YVP7	A0A0A6YVP7	Myeloid leukemia factor 1	Mlf1	________MFRMLSSSFEDDPFFADSFLAHR	UID280	Mlf1	Mlf1_UID280
25.1822	25.9002	25.7922	26.4902	26.1071	26.0166	25.5281	25.4691	25.3041	S	2			___1	1	5.61153e-05	144.77	84.837	136.52	-0.096543	1451100000	34	A0A0A6YVP7;Q8JZS2;Q9QWV4	34;34;34	A0A0A6YVP7	A0A0A6YVP7	Myeloid leukemia factor 1	Mlf1	FLAHRESMRNMMRSFSEPLGRDLLSISDGRG	UID281	Mlf1	Mlf1_UID281
23.3059	23.6367	23.0268	23.5642	23.5156	23.5283	23.1753	23.4502	23.6766	S	2			___1	1	4.33591e-12	209.6	202.62	178.47	-0.1648	4045800000	405	A0A0A6YVU8;Q9JKV1;D3YUD8	405;405;307	A0A0A6YVU8	A0A0A6YVU8	Proteasomal ubiquitin receptor ADRM1	Gm9774;Adrm1	KEGDTKDKKDEEEDMSLD_____________	UID284	Gm9774	Gm9774_UID284
24.5541	25.5745	25.2876	25.1261	24.9196	24.8298	25.1659	25.1616	25.3781	S	2			___1	0.93242	0.00020013	93.804	80.197	93.804	0.83521	684110000	211	A0A0A6YVU8;Q9JKV1	211;211	A0A0A6YVU8	A0A0A6YVU8	Proteasomal ubiquitin receptor ADRM1	Gm9774;Adrm1	GSSGPPASSSSSSSRSQSAAVTPSSSTSSAR	UID285	Gm9774	Gm9774_UID285
30.261	29.6657	30.2112	30.1589	30.1973	30.4391	29.274	30.1253	30.0581	S	2			___1	0.996508	0.0345429	47.916	19.776	47.916	0.50943	118400000000	126	Q5R1U4;A0A0A6YVW7;A0A0A6YVX7;A0A0A6YWZ4;A0A0A6YWC4;Q61115	126;278;126;211;126;263	Q5R1U4	Q5R1U4	Protein patched homolog 1	Ptch1	LEFLEELKKINYQVDSWEEMLNKAEVGHGYM	UID286	Ptch1	Ptch1_UID286
26.3438	26.9546	26.8148	27.0174	26.5928	26.5792	26.4008	26.4192	26.3325	S	2			___1	1	0.00058286	125.83	81.111	60.102	-0.22853	1906100000	82	A0A0A6YVY5;A0A0A6YW74;Q99P69	82;247;247	A0A0A6YVY5	A0A0A6YVY5	Kinetochore protein Nuf2	Nuf2	SLKEVEDNLKSKIVDSPEKLKNYKDKMKGTV	UID287	Nuf2	Nuf2_UID287
27.3725	27.1206	26.9197	26.7684	26.7889	26.8316	26.9205	27.1178	27.2414	S	3			___1	1	2.14777e-21	213.92	198.69	210.26	-0.72691	3446600000	203	A0A0A6YWM7;A0A0A6YVY7;A0A0A6YW28;P35123	203;675;628;675	A0A0A6YWM7	A0A0A6YWM7	Ubiquitin carboxyl-terminal hydrolase;Ubiquitin carboxyl-terminal hydrolase 4	Usp4	EEEEMDHQEEGKEQLSEVEGSGEDDQGDDHS	UID288	Usp4	Usp4_UID288
27.0467	27.2192	26.3947	26.3832	26.71	26.7464	27.2832	26.8121	26.8777	S	2			___1	1	5.91952e-88	359.14	341.03	292.57	-0.19889	14517000000	208	A0A0A6YWM7;A0A0A6YVY7;A0A0A6YW28;P35123	208;680;633;680	A0A0A6YWM7	A0A0A6YWM7	Ubiquitin carboxyl-terminal hydrolase;Ubiquitin carboxyl-terminal hydrolase 4	Usp4	DHQEEGKEQLSEVEGSGEDDQGDDHSESAQK	UID289	Usp4	Usp4_UID289
23.45	22.7802	22.2076	24.0586	24.1603	24.2117	23.5241	23.6487	23.5054	S	2			___1	1	1.37893e-05	123.08	90.927	123.08	0.93463	331260000	81	A0A0A6YVZ7;Q8C735;A0A0A6YWF7	81;65;65	A0A0A6YVZ7	A0A0A6YVZ7	Protein lin-9 homolog	Lin9	AVEMPFRNSKRSRLFSDEDDRQINTKSPKRN	UID291	Lin9	Lin9_UID291
22.6984	22.7228	22.6725	22.5151	22.7181	23.002	22.6451	22.8815	22.1572	S	3			___1	0.92978	0.0431439	46.557	40.345	46.557	-1.0413	145390000	325	A0A0A6YVZ7;Q8C735;A0A0A6YWD3	325;309;285	A0A0A6YVZ7	A0A0A6YVZ7	Protein lin-9 homolog	Lin9	FFMTPPRLHYTPPLQSPITDGDPLLGQSPWR	UID292	Lin9	Lin9_UID292
25.5144	25.7283	25.6302	22.3231	20.1638	22.2139	25.559	22.0813	21.752	S	2			___1	0.810789	1.56428e-06	130.12	85.155	109.36	-2.17	339850000	52	D3Z703;A0A0A6YW07;Q80ZJ2;Q924B0;O55023	52;38;38;38;38	D3Z703	D3Z703	Inositol monophosphatase 1	Impa1	IREALKNEMDVMIKSSPADLVTVTDQKVEKM	UID294	Impa1	Impa1_UID294
27.0409	27.1211	27.3462	26.8327	27.0228	26.717	26.984	26.8968	27.2319	S	2			___1	0.999494	1.04054e-23	222.53	186.5	215.59	-0.10933	3793300000	796	A0A0A6YWR8;E9PVG7;A0A0A6YW53;P97820;B7ZNR9;F8VPL5;A0A0A6YWJ2;B2RUE8;A0A0A6YWM8	796;850;850;795;770;800;205;719;770	A0A0A6YWR8;B2RUE8	A0A0A6YWR8	Mitogen-activated protein kinase kinase kinase kinase 4	Map4k4	ADDSTSGPEDTRAASSPNLSNGETESVKTMI	UID296	Map4k4	Map4k4_UID296
26.4176	26.4373	27.1386	21.3251	25.9782	26.4102	26.9585	26.6798	25.7781	S	3			___1	0.99182	1.10555e-18	174.04	170.66	169.95	0.14405	2647400000	692	A0A0A6YWR8;E9PVG7;A0A0A6YW53;P97820;B7ZNR9;F8VPL5;A0A0A6YWJ2;B2RUE8;A0A0A6YWM8	692;746;746;691;669;699;104;615;669	A0A0A6YWR8;B2RUE8	A0A0A6YWR8	Mitogen-activated protein kinase kinase kinase kinase 4	Map4k4	NSGSQPGSHPGSQSGSGERFRVRSSSKSEGS	UID299	Map4k4	Map4k4_UID299
25.3421	21.3515	22.0711	26.175	26.5193	22.1834	26.1238	26.0294	26.6213	S	2			___1	0.895879	0.000166302	123.26	100.37	69.971	-0.8	1476000000	647	A0A0A6YWR8;E9PVG7;A0A0A6YW53;P97820;B7ZNR9;A0A0A6YWJ2;A0A0A6YXE5;B2RUE8;A0A0A6YWM8	647;701;701;646;624;59;212;570;624	A0A0A6YWR8;B2RUE8	A0A0A6YWR8	Mitogen-activated protein kinase kinase kinase kinase 4	Map4k4	LQGGGQQNSQAGQRNSTSSIEPRLLWERVEK	UID300	Map4k4	Map4k4_UID300
26.3228	26.9093	26.6009	25.6883	25.8397	25.9445	26.5381	26.3135	26.1377	S	2			___1	0.999998	5.51284e-08	185.99	136.57	185.99	-0.056966	1378700000	837	A0A0A6YWR8;E9PVG7;A0A0A6YW53;P97820;B7ZNR9;F8VPL5	837;891;891;836;811;841	A0A0A6YWR8	A0A0A6YWR8	Mitogen-activated protein kinase kinase kinase kinase 4	Map4k4	MTPSKEGTLIVRQTQSASSTLQKHKSSSSFT	UID301	Map4k4	Map4k4_UID301
26.5439	26.2763	26.5232	26.2949	26.2882	26.5785	26.4554	26.8768	26.231	S	3			___1	1	4.66547e-25	239.51	228.53	137.04	0.26894	6654100000	630	A0A0A6YWR8;E9PVG7;A0A0A6YW53;P97820;B7ZNR9;F8VPL5;A0A0A6YWJ2;A0A0A6YXE5;A0A0A6YVR7;B2RUE8;A0A0A6YWM8	630;684;684;629;607;638;42;195;192;553;607	A0A0A6YWR8;B2RUE8	A0A0A6YWR8	Mitogen-activated protein kinase kinase kinase kinase 4	Map4k4	PVRTTSRSPVLSRRDSPLQGGGQQNSQAGQR	UID302	Map4k4	Map4k4_UID302
23.2877	22.9532	23.5976	23.3807	22.8974	23.1136	22.8045	22.9374	21.9188	S	2			___1	0.978945	0.0155576	64.244	39.122	64.244	1.5129	648370000	557	A0A0A6YWR8;E9PVG7;A0A0A6YW53;P97820;A0A0A6YXE5;A0A0A6YVR7	557;611;611;556;122;119	A0A0A6YWR8	A0A0A6YWR8	Mitogen-activated protein kinase kinase kinase kinase 4	Map4k4	LASLKNNVSPVSRSHSFSDPSPKFAHHHLRS	UID305	Map4k4	Map4k4_UID305
25.7198	25.5716	21.443	23.8008	25.2879	23.7931	24.518	24.9829	24.2477	S	2			___1	0.998964	8.83226e-18	199.36	193.39	199.36	-0.5953	777090000	825	A0A0A6YWR8;E9PVG7;A0A0A6YW53;P97820;B7ZNR9;F8VPL5;A0A0A6YWJ2;B2RUE8;A0A0A6YWM8	825;879;879;824;799;829;234;748;799	A0A0A6YWR8;B2RUE8	A0A0A6YWR8	Mitogen-activated protein kinase kinase kinase kinase 4	Map4k4	MIVHDDVESEPAMTPSKEGTLIVRQSTVDQK;MIVHDDVESEPAMTPSKEGTLIVRQTQSASS	UID310	Map4k4	Map4k4_UID310
29.452	30.1623	30.0945	30.1486	29.4981	29.7189	30.0883	29.7308	30.0038	S	2			___1	0.999993	1.34546e-09	199.87	137.78	198.1	-0.22397	41791000000	622	A0A0A6YWR8;E9PVG7;A0A0A6YW53;P97820;B7ZNR9;F8VPL5;A0A0A6YWJ2;A0A0A6YXE5;A0A0A6YVR7;B2RUE8;A0A0A6YWM8	622;676;676;621;599;630;34;187;184;545;599	A0A0A6YWR8;B2RUE8	A0A0A6YWR8	Mitogen-activated protein kinase kinase kinase kinase 4	Map4k4	PADRAREVPVRTTSRSPVLSRRDSPLQGGGQ;SDEVPPRVPVRTTSRSPVLSRRDSPLQGGGQ	UID312	Map4k4	Map4k4_UID312
22.328	22.8105	22.9904	21.9804	22.3608	22.7098	23.9011	23.7192	23.7163	S	2			___1	0.72983	0.00125429	86.344	65.961	86.344	-0.61694	126480000	65	A0A0A6YW67;E9Q9J0;E9Q4P0;E9Q5F6;E9QNP0;Q5SX22;P62984;P62983;P0CG49;P0CG50	65;65;169;65;169;65;65;65;65;65	A0A0A6YW67	A0A0A6YW67	Ubiquitin-60S ribosomal protein L40;Ubiquitin;60S ribosomal protein L40;Ubiquitin-40S ribosomal protein S27a;Ubiquitin;40S ribosomal protein S27a;Polyubiquitin-B;Ubiquitin;Polyubiquitin-C;Ubiquitin;Ubiquitin-related 1;Ubiquitin-related 2	Gm8797;Uba52;Kxd1;Ubc;Ubb;Rps27a	LEDGRTLSDYNIQKESTLHLVLRLRGGY___	UID313	Gm8797	Gm8797_UID313
23.5803	24.2277	21.8648	23.6755	23.5684	23.5361	23.9775	23.5322	23.6703	S	2			___1	0.980646	1.67194e-23	218.79	200.7	176.1	-0.014285	252470000	20	A0A0A6YW67;E9Q9J0;E9Q4P0;E9Q5F6;E9QNP0;Q5SX22;P62984;P62983;P0CG49;P0CG50	20;20;124;20;124;20;20;20;20;20	A0A0A6YW67	A0A0A6YW67	Ubiquitin-60S ribosomal protein L40;Ubiquitin;60S ribosomal protein L40;Ubiquitin-40S ribosomal protein S27a;Ubiquitin;40S ribosomal protein S27a;Polyubiquitin-B;Ubiquitin;Polyubiquitin-C;Ubiquitin;Ubiquitin-related 1;Ubiquitin-related 2	Gm8797;Uba52;Kxd1;Ubc;Ubb;Rps27a	VKTLTGKTITLEVEPSDTIENVKAKIQDKEG	UID314	Gm8797	Gm8797_UID314
24.6998	24.7939	24.6797	24.5706	24.7611	24.5715	24.6395	24.4807	24.9328	S	2			___1	0.99981	0.000931156	93.839	74.383	93.839	-0.010783	495380000	57	A0A0A6YW67;E9Q9J0;E9Q4P0;E9Q5F6;E9QNP0;Q5SX22;P62984;P62983;P0CG49;P0CG50;D3YYZ2	57;57;161;57;161;57;57;57;57;57;57	A0A0A6YW67	A0A0A6YW67	Ubiquitin-60S ribosomal protein L40;Ubiquitin;60S ribosomal protein L40;Ubiquitin-40S ribosomal protein S27a;Ubiquitin;40S ribosomal protein S27a;Polyubiquitin-B;Ubiquitin;Polyubiquitin-C;Ubiquitin;Ubiquitin-related 1;Ubiquitin-related 2	Gm8797;Uba52;Kxd1;Ubc;Ubb;Rps27a;Gm5239	RLIFAGKQLEDGRTLSDYNIQKESTLHLVLR	UID315	Gm8797	Gm8797_UID315
28.1736	28.4669	28.3851	27.7996	27.8298	23.4228	22.9422	28.3307	28.0027	S	2			___1	0.963493	2.932e-43	297.3	274.08	183.56	0.72471	3205600000	805	A0A0A6YW80;G3X8Y3;Q80UM3	805;855;855	A0A0A6YW80	A0A0A6YW80	N-alpha-acetyltransferase 15, NatA auxiliary subunit	Naa15	PGYEEDMKITVNGDSSAETEELANEI_____	UID317	Naa15	Naa15_UID317
24.5589	24.2145	24.3094	24.5268	24.3018	24.5479	24.3067	24.5329	24.1561	S	3			___1	1	7.65957e-06	124.45	109.29	50.178	0.51396	614200000	1077	E9QNQ4;A0A0A6YWG7;Q8CHG7	1077;1227;1079	E9QNQ4	E9QNQ4	Rap guanine nucleotide exchange factor 2	Rapgef2	RKKVPVKDLPPFGINSPQALKKILSLSEEGS	UID320	Rapgef2	Rapgef2_UID320
25.2245	25.234	25.799	24.7919	25.0753	25.8741	24.5296	25.3247	24.4035	S	4			___1	0.994275	8.07125e-21	196.06	189.82	182.89	0.099876	948290000	583	E9QNQ4;A0A0A6YWG7;Q8CHG7	583;733;585	E9QNQ4	E9QNQ4	Rap guanine nucleotide exchange factor 2	Rapgef2	KHIPAALPVSGTLSSSNPDLLQSHHRILDFS	UID324	Rapgef2	Rapgef2_UID324
25.4672	25.1352	25.2496	25.0575	25.27	25.33	24.9059	24.7077	25.4689	S	2			___1	1	1.67825e-16	238.17	192.1	206.43	0.66254	1028900000	1092	E9QNQ4;A0A0A6YWG7;Q8CHG7	1092;1242;1094	E9QNQ4	E9QNQ4	Rap guanine nucleotide exchange factor 2	Rapgef2	SPQALKKILSLSEEGSLERHRKQAEDTISNA	UID325	Rapgef2	Rapgef2_UID325
26.7517	27.0591	26.8704	26.5831	26.271	26.3036	26.4506	26.426	26.5532	S	2			___1	0.959614	0.000155757	132.47	89.635	99.732	-0.579	2123100000	958	E9QNQ4;A0A0A6YWG7;Q8CHG7	958;1108;960	E9QNQ4	E9QNQ4	Rap guanine nucleotide exchange factor 2	Rapgef2	DVAQTGGHKKRVRRSSFLNAKKLYEDAQMAR	UID332	Rapgef2	Rapgef2_UID332
28.4921	28.7855	29.0776	28.4966	28.352	28.3813	28.4292	28.1228	28.5443	S	2			___1	0.997216	3.13903e-05	146.17	120.7	128.51	0.23133	8325400000	1020	E9QNQ4;A0A0A6YWG7;Q8CHG7	1020;1170;1022	E9QNQ4	E9QNQ4	Rap guanine nucleotide exchange factor 2	Rapgef2	LPKNPGDKKPVKSETSPVAPRAGPQQKVQPQ	UID333	Rapgef2	Rapgef2_UID333
25.7624	25.8135	26.0247	25.4456	24.8439	25.0023	25.4473	25.8398	24.6578	S	3			___1	0.999952	1.10784e-38	259.45	233.88	219.43	-0.18878	987570000	928	E9QNQ4;A0A0A6YWG7;Q8CHG7	928;1078;930	E9QNQ4	E9QNQ4	Rap guanine nucleotide exchange factor 2	Rapgef2	MDPALMFRTRKKKWRSLGSLSQGSANATVLD	UID334	Rapgef2	Rapgef2_UID334
25.9945	26.6389	26.5153	26.6962	27.0741	27.2885	26.9225	27.1581	26.5894	S	2			___1	1	4.16077e-16	233.9	204.36	81.915	0.23408	4374800000	237	A0A0A6YWG8;Q9Z2N8;D3YVN1	237;233;181	A0A0A6YWG8	A0A0A6YWG8	Actin-like protein 6A	Actl6a	IPPYMIASKEAVREGSPANWKRKE_______	UID336	Actl6a	Actl6a_UID336
25.2017	25.3308	22.3611	25.4999	25.1624	25.0375	25.2094	25.3095	25.2514	S	3			___1	0.999998	1.33993e-42	284.36	259.57	154.33	0.043967	2464100000	16	A0A0A6YWH9;A0A0A6YY23;A0A0A6YXK4;Q99KZ6	16;60;24;60	A0A0A6YWH9	A0A0A6YWH9	Zinc finger protein 639	Zfp639;Znf639	MRQPDLKYFDNKDDDSDPETANDLPKFADGT	UID337	Zfp639	Zfp639_UID337
24.2307	24.942	25.1699	25.2625	24.3479	24.8371	24.8144	23.1516	24.7938	S	2			___1	1	1.16367e-11	170	159.58	167.19	1.555	526670000	449	A0A0A6YWM5;E9QKE4;Q8BMG7	449;449;448	A0A0A6YWM5	A0A0A6YWM5	Rab3 GTPase-activating protein non-catalytic subunit	Rab3gap2	IVEDLHERVPEKGGFSPFGNTQGPSRVAQFL	UID338	Rab3gap2	Rab3gap2_UID338
25.245	25.1319	24.6575	24.5472	24.7729	24.4576	24.4786	24.4959	23.437	S	2			___1	0.618315	1.05362e-05	114.25	94.988	114.25	0.57083	491250000	824	B2RUE8;A0A0A6YWM8	824;875	B2RUE8	B2RUE8		Map4k4	SPQTPQDKLTANETQSASSTLQKHKSSSSFT	UID340	Map4k4	Map4k4_UID340
24.9729	24.4672	24.7618	24.7228	24.8534	21.4827	24.7895	24.873	24.7335	S	3			___1	1	4.57487e-21	209.27	203.05	186.59	0.096381	592170000	50	A0A0A6YWP5;Q9WVF8	50;50	A0A0A6YWP5	A0A0A6YWP5	Tumor suppressor candidate 2	Tusc2	SRARAVPPFVFTRRGSMFYDEDGDLAHEFYE	UID345	Tusc2	Tusc2_UID345
26.154	26.7205	26.3956	26.1463	25.9066	26.033	26.7618	26.153	26.0254	S	2			___1	1	4.35852e-45	278.6	255.39	219.52	-1.3608	5601400000	97	A0A0A6YX73;Q8K1M3;P12367	97;97;96	A0A0A6YX73	A0A0A6YX73	cAMP-dependent protein kinase type II-alpha regulatory subunit	Prkar2a	ADLEVPVPSKFTRRVSVCAETFNPDEEEEDN	UID352	Prkar2a	Prkar2a_UID352
24.4145	24.8163	25.3582	23.1209	23.6065	23.8107	24.5437	25.3369	25.2907	S	2			___1	1	3.16325e-05	124.12	115.42	110.08	0.023196	400690000	2	A0A0A6YXG0;Q9JKK1	2;2	A0A0A6YXG0	A0A0A6YXG0	Syntaxin-6	Stx6	______________MSMEDPFFVVKGEVQKA	UID353	Stx6	Stx6_UID353
27.8433	28.1096	28.0989	27.8522	27.4227	27.6228	28.0464	28.0051	27.9634	S	2			___1	1	1.33634e-74	370.48	343.74	344.1	0.51098	4839800000	60	Q3TQS1;F6U5V1;A0A0A6YXJ7	60;60;42	Q3TQS1	Q3TQS1		Larp1b	KENREAKLDGPTENISEDEAQSSSQRKRGWR	UID357	Larp1b	Larp1b_UID357
26.3077	26.1612	26.4303	26.1393	26.2954	25.4947	26.123	26.1915	25.9338	S	3			___1	0.999692	4.66423e-13	178.2	144.84	178.2	-0.028554	2401300000	92	Q3TQS1;F6U5V1;A0A0A6YXJ7	92;139;121	Q3TQS1	Q3TQS1		Larp1b	EREKRDDQDEVSSVRSEGGTIRGSTRGRGRG	UID360	Larp1b	Larp1b_UID360
25.2371	26.097	26.349	21.3946	25.1377	25.2328	25.8304	26.2324	25.3095	S	3			___1	0.931745	7.67489e-45	260.58	252.74	233.41	1.0692	1357800000	1769	A0A1D5RM41;A0A0A6YXX3;A0A0A6YXL6;E9Q3Y4;Q9ESE1	1769;1769;1769;1769;1770	A0A1D5RM41;Q9ESE1	A0A1D5RM41	Lipopolysaccharide-responsive and beige-like anchor protein	Lrba	VSSVDPTHASDTGGESPGSRSPKCKTALSCK;VSSVDPTHASDTGGESPGSRSPNAKLPSVAA	UID366	Lrba	Lrba_UID366
21.5816	22.2351	22.2243	22.1436	22.4207	22.3222	22.51	22.2745	22.2603	S	2			___1	1	9.35575e-06	126.56	112.75	122.97	-0.73941	107290000	3	A0A0A6YXZ8;J3KMG9;P97357	3;3;3	A0A0A6YXZ8	A0A0A6YXZ8	TATA box-binding protein-associated factor RNA polymerase I subunit A	Taf1a	_____________MMSDFGEELTKLAVAEDN	UID367	Taf1a	Taf1a_UID367
24.6377	25.6221	26.4424	25.0371	24.4601	25.6771	26.3029	26.3094	26.4436	S	2			___1	0.999672	4.44052e-08	148.69	134.68	148.38	0.11964	909450000	441	A0A0A6YY64;A2AUP3;A2AUP5;A2AUP1;Q7TS91;A2AUP4;A7UAK8;Q3U3S6;A7UAK5	441;461;461;461;461;490;490;490;490	A0A0A6YY64	A0A0A6YY64		Pfkfb3	SEDAKKGPNPLMRRNSVTPLASPEPTKKPRI	UID368	Pfkfb3	Pfkfb3_UID368
25.5629	26.3005	25.7309	25.3142	25.1656	25.2519	25.8858	25.6272	25.2556	S	3			___1	1	1.17802e-54	354.76	317.32	65.808	0.34062	2884700000	1131	A0A0A6YY67;H7BX08;Q8C1B1;A0A0A6YXV8	1131;1137;1120;464	A0A0A6YY67	A0A0A6YY67	Calmodulin-regulated spectrin-associated protein 2	Camsap2	PPEKADVSVEKLDGESDKEQFDDDQKVCCGF	UID369	Camsap2	Camsap2_UID369
26.7274	27.1373	27.4578	27.2619	22.0357	27.1046	26.8648	26.6976	26.8602	S	2			___1	0.999999	1.21858e-22	211.12	187.13	197.15	0.25498	2815700000	584	A0A0A6YY67;H7BX08;Q8C1B1	584;590;573	A0A0A6YY67	A0A0A6YY67	Calmodulin-regulated spectrin-associated protein 2	Camsap2	QDLSILNSNIKLNQSSPDNLTDTKGALSPIT	UID370	Camsap2	Camsap2_UID370
23.8325	23.9228	23.8771	23.929	24.0217	23.9121	22.2048	23.298	23.9199	S	2			___1	0.943723	0.0315324	56.768	34.712	44.598	2.1237	302580000	1304	A0A0A6YY67;H7BX08;Q8C1B1;A0A0A6YXV8	1304;1310;1293;646	A0A0A6YY67	A0A0A6YY67	Calmodulin-regulated spectrin-associated protein 2	Camsap2	KRTPRSESVEGFLSPSRCGSRNGEKDWENAS	UID372	Camsap2	Camsap2_UID372
22.4507	22.8213	23.7483	23.2575	21.4531	22.9691	23.4676	23.593	22.9284	S	2			___1	0.984019	8.03723e-06	111.65	105.21	111.65	0.56494	120110000	402	A0A0A6YY67;H7BX08;Q8C1B1	402;408;391	A0A0A6YY67	A0A0A6YY67	Calmodulin-regulated spectrin-associated protein 2	Camsap2	PQTHSSASGGIRRSSSMSYVDGFIGTWPKEK	UID374	Camsap2	Camsap2_UID374
25.9973	26.0837	26.3389	25.9143	26.3318	26.5026	25.9809	26.3864	22.8004	S	2			___1	1	7.25935e-23	222.33	193.26	222.33	0.032175	1957900000	450	A0A0A6YY67;H7BX08;Q8C1B1	450;456;439	A0A0A6YY67	A0A0A6YY67	Calmodulin-regulated spectrin-associated protein 2	Camsap2	SAQSSTPNRGIIRSVSNEGLTLNNSRASKHI	UID375	Camsap2	Camsap2_UID375
22.5778	23.5899	23.1717	22.9173	22.27	22.3429	23.4179	23.2818	22.4518	S	3			___1	0.999904	3.09126e-10	157.68	146.4	142.4	0.35103	148720000	14	A0A0B4J1E2;Q9CSN1	14;14	A0A0B4J1E2	A0A0B4J1E2	SNW domain-containing protein 1	Snw1	__MALTSFLPAPTQLSQDQLEAEERARSQRS	UID376	Snw1	Snw1_UID376
25.8601	26.0049	26.2623	26.304	25.8116	25.5203	25.8063	26.4029	25.4646	S	3			___1	1	2.61467e-24	241.25	232.71	151.06	-0.48028	42576000000	224	A0A0B4J1E2;Q9CSN1	224;224	A0A0B4J1E2	A0A0B4J1E2	SNW domain-containing protein 1	Snw1	PPRFKINKKIPRGPPSPPAPVMHSPSRKMTV	UID377	Snw1	Snw1_UID377
25.9237	21.8212	26.0633	25.9386	25.6044	25.6365	26.2441	26.3557	25.7806	S	3			___1	0.997327	7.57459e-06	94.059	87.696	73.602	-0.098193	1826800000	800	D3Z5P5;A0A0B4J1E3;P40694	800;800;800	D3Z5P5	D3Z5P5	DNA-binding protein SMUBP-2	Ighmbp2	PASSGSVAPQPSSPPSPAQAEPEPRAEEPVT	UID381	Ighmbp2	Ighmbp2_UID381
24.2092	24.1901	24.1756	23.5567	22.4767	22.4143	24.3223	21.9263	23.1913	S	3			___1	0.628556	3.53456e-07	96.503	89.871	96.503	-0.36486	284810000	278	A0A0B4J1E6;P08101	278;268	A0A0B4J1E6	A0A0B4J1E6	Low affinity immunoglobulin gamma Fc region receptor II	Fcgr2b;Fcgr2	MGETLPEEVGEYRQPSGGSVPVSPGPPSGLE	UID382	Fcgr2b	Fcgr2b_UID382
22.1978	22.9726	23.1428	24.1529	23.8996	23.2891	23.7055	23.684	22.5172	S	2			___1	0.998601	1.1549e-17	191.44	176.39	191.44	0.35468	12382000000	179	Z4YNA9;A0A0B4J1G2;Q75VT8	179;209;205	Z4YNA9	Z4YNA9	Protein HIDE1	AB124611;Hide1	DSVATLDSGPRKRPTSASSSPEPPEFSTFRA	UID386	AB124611	AB124611_UID386
22.4872	24.4852	24.5826	23.6654	25.6771	25.4776	23.7888	24.606	24.4462	S	2			___1	0.956347	0.031571	55.844	49.145	55.844	-0.96857	1001400000	171	Z4YNA9;A0A0B4J1G2;Q75VT8	171;201;197	Z4YNA9	Z4YNA9	Protein HIDE1	AB124611;Hide1	ISTKMTQEDSVATLDSGPRKRPTSASSSPEP	UID390	AB124611	AB124611_UID390
25.3148	26.4815	26.3061	26.0632	25.2005	25.6423	26.5261	26.3593	26.1151	S	2			___1	1	6.87025e-12	203.2	176.41	145.69	0.0028232	1166900000	210	Q0P6A0;A0A0G2JGC2;A0A0G2JFV3;A0A0G2JDE3;A0A0G2JG66;A0A0G2JDF4;A0A0G2JFF5;A0A0G2JDK6;A0A0G2JGM8;Q8JZZ7	210;442;1312;1374;1406;1423;1438;1449;1458;1458	Q0P6A0	Q0P6A0	Latrophilin-2	Adgrl2;Lphn2	AGRHLHMCYQISRGNSDGYIIPINKEGCIPE	UID391	Adgrl2	Adgrl2_UID391
25.9806	26.1066	25.9936	25.4065	25.4381	25.0107	26.1521	26.2822	26.0527	S	2			___1	1	0.000860539	95.477	82.043	68.515	-0.52317	1077500000	189	Q0P6A0;A0A0G2JGC2;A0A0G2JFV3;A0A0G2JDE3;A0A0G2JG66;A0A0G2JDF4;A0A0G2JFF5;A0A0G2JDK6;A0A0G2JGM8;Q8JZZ7	189;421;1291;1353;1385;1402;1417;1428;1437;1437	Q0P6A0	Q0P6A0	Latrophilin-2	Adgrl2;Lphn2	LSPSRRSENEDIYYKSMPNLGAGRHLHMCYQ	UID395	Adgrl2	Adgrl2_UID395
25.2205	25.6591	25.597	25.6157	25.532	25.6039	23.3468	25.9951	25.8961	S	2			___1	1	9.33288e-55	339.46	292.97	323.69	0.41028	972890000	59	A0A0G2JDI4;H3BJA3;O09172	59;28;59	A0A0G2JDI4	A0A0G2JDI4	Glutamate--cysteine ligase regulatory subunit	Gclm	RDCIQKTLNEWSSQISPDLVREFPDVLECTM	UID399	Gclm	Gclm_UID399
28.8393	29.0371	29.655	23.0099	28.462	28.3024	29.0501	28.8956	28.8948	S	2			___1	0.937248	1.43015e-25	255.69	235.51	150.63	-0.693	6575700000	88	A0A0G2JDR6;A0A0G2JEP4;A0A1L1SSC0;A0A0G2JEF6;A0A0G2JGZ1;A0A1L1SVG1;A0A0R4J169;A0A1L1SQW1;E9QN52;A0A0G2JFV5	88;88;269;101;41;61;88;64;103;125	A0A0G2JDR6	A0A0G2JDR6		Lrrfip2	TRPSSRNSASATTPLSGNSSRRGSGDTSSLI	UID401	Lrrfip2	Lrrfip2_UID401
25.5546	24.2927	25.3011	24.9974	27.1937	25.2235	21.7037	22.4366	25.5067	S	2			___1	0.983579	1.24972e-11	201.04	190.24	142.39	0.57616	1258400000	77	A0A0G2JDR6;A0A0G2JEP4;A0A1L1SSC0;A0A0G2JEF6;A0A0G2JGZ1;A0A1L1SVG1;A0A0R4J169;A0A1L1SQW1;E9QN52;A0A0G2JFV5;Q91WK0	77;77;258;90;30;50;77;53;92;114;92	A0A0G2JDR6	A0A0G2JDR6	Leucine-rich repeat flightless-interacting protein 2	Lrrfip2	EKSDKQYAENYTRPSSRNSASATTPLSGNSS	UID405	Lrrfip2	Lrrfip2_UID405
27.0748	27.7113	27.7468	27.7569	27.4099	26.7728	27.5241	27.559	27.1551	S	2			___1	0.999943	2.73124e-52	317.45	303.85	290.4	-0.11892	17022000000	96	A0A0G2JDR6;A0A0G2JEP4;A0A1L1SSC0;A0A0G2JEF6;A0A0G2JGZ1;A0A1L1SVG1;A0A0R4J169;A0A1L1SQW1;E9QN52;A0A0G2JFV5;Q91WK0	96;96;277;109;49;69;96;72;111;133;111	A0A0G2JDR6	A0A0G2JDR6	Leucine-rich repeat flightless-interacting protein 2	Lrrfip2	ASATTPLSGNSSRRGSGDTSSLIDPDTSLSE	UID406	Lrrfip2	Lrrfip2_UID406
26.7269	26.8421	26.6129	27.9163	27.4357	27.5057	27.2296	26.877	26.5015	S	2			___1	0.999701	0.000175348	134.59	46.324	134.59	0.037576	3710500000	493	A0A0H2UH17;A0A0G2JDV6;Q80X50;A0A0G2JFN7	493;493;513;15	A0A0H2UH17	A0A0H2UH17	Ubiquitin-associated protein 2-like	Ubap2l	PQPAQQKLKQQKKKTSLTSKIPALAVEMPGS	UID410	Ubap2l	Ubap2l_UID410
23.9734	24.7756	24.7517	25.0589	24.2085	24.4626	24.3653	25.2594	23.6603	S	3			___1	0.60619	1.03601e-16	155.3	151.65	96.918	1.6191	672460000	453	A0A0H2UH17;A0A0G2JDV6;Q80X50	453;453;473	A0A0H2UH17	A0A0H2UH17	Ubiquitin-associated protein 2-like	Ubap2l	KPPAVATSTAAPPPPSSPLPSKSTSAPQMSP	UID411	Ubap2l	Ubap2l_UID411
30.8682	30.8373	30.4824	30.8281	30.9896	30.9158	30.8137	30.9604	30.5522	S	2			___1	0.999998	3.08461e-22	255.53	228.76	255.53	-0.072262	81536000000	609	A0A0H2UH17;A0A0G2JDV6;Q80X50;A0A0G2JFN7	609;609;629;131	A0A0H2UH17	A0A0H2UH17	Ubiquitin-associated protein 2-like	Ubap2l	QRSTQTRRYPSSISSSPQKDLTQAKNGFSSV	UID417	Ubap2l	Ubap2l_UID417
25.7657	25.9299	25.6105	27.0916	26.5374	26.4383	26.2102	25.4986	25.7789	S	2			___1	0.999999	5.26056e-40	311.03	286.07	311.03	0.52924	2924000000	416	A0A0H2UH17;A0A0G2JDV6;Q80X50	416;416;436	A0A0H2UH17	A0A0H2UH17	Ubiquitin-associated protein 2-like	Ubap2l	LVQYDLKSANDSTVHSPFTKRQAFTPSSTMM	UID418	Ubap2l	Ubap2l_UID418
25.219	26.7182	26.9397	26.4833	25.258	26.407	26.6088	26.1651	26.6899	S	2			___1	0.999976	2.8415e-88	366.75	352.75	246.24	0.71548	36273000000	467	A0A0H2UH17;A0A0G2JDV6;Q80X50	467;467;487	A0A0H2UH17	A0A0H2UH17	Ubiquitin-associated protein 2-like	Ubap2l	PSSPLPSKSTSAPQMSPGSSDNQSSSPQPAQ	UID419	Ubap2l	Ubap2l_UID419
31.0614	31.5354	31.34	31.1982	22.8901	21.7066	21.3655	21.8873	31.3418	S	2			___1	0.999463	2.99323e-73	337.19	328.43	244.55	-0.12559	66830000000	477	A0A0H2UH17;A0A0G2JDV6;Q80X50	477;477;497	A0A0H2UH17	A0A0H2UH17	Ubiquitin-associated protein 2-like	Ubap2l	SAPQMSPGSSDNQSSSPQPAQQKLKQQKKKT	UID423	Ubap2l	Ubap2l_UID423
22.9385	24.1458	24.9256	25.1177	23.5502	22.4551	22.666	24.7863	22.2063	S	4			___1	0.916361	4.00731e-08	103.05	101.18	103.05	-0.81599	515090000	398	A0A0H2UH17;A0A0G2JDV6;Q80X50	398;398;418	A0A0H2UH17	A0A0H2UH17	Ubiquitin-associated protein 2-like	Ubap2l	GSTTTSSWDMGSTTQSPSLVQYDLKSANDST	UID424	Ubap2l	Ubap2l_UID424
28.141	28.1503	27.853	28.6891	28.6332	28.2864	28.5222	28.2096	28.2163	S	2			___1	1	1.52448e-10	209.79	171.4	172.82	0.20747	8054800000	9	A0A0G2JDW7;Q6ZWU9;A0A0G2JG29	9;11;11	A0A0G2JDW7	A0A0G2JDW7	40S ribosomal protein S27	Rps27	_______LAKDLLHPSPEEEKRKHKKKRLVQ	UID425	Rps27	Rps27_UID425
24.9912	25.2223	25.2605	25.7047	25.3804	25.5409	25.1998	25.1655	25.4143	S	2			___1	1	0.00082102	101.39	86.012	101.39	-0.1991	820720000	76	A0A0G2JDW7;Q6ZWU9;A0A0G2JEX7;Q6ZWY3	76;78;46;78	A0A0G2JDW7;Q6ZWY3	A0A0G2JDW7	40S ribosomal protein S27;40S ribosomal protein S27-like	Rps27;Rps27l	LCQPTGGKARLTEGCSFRRKQH_________	UID426	Rps27	Rps27_UID426
24.0807	24.6391	24.6678	24.2742	23.891	24.3023	24.54	24.5551	24.3606	S	2			___1	0.999995	1.44047e-09	166.59	142.24	166.59	-0.4731	410010000	25	A0A0G2JDW7;Q6ZWU9;A0A0G2JG29;Q6ZWY3;D6RH49;D3YYB0	25;27;27;27;27;27	A0A0G2JDW7;Q6ZWY3	A0A0G2JDW7	40S ribosomal protein S27;40S ribosomal protein S27-like	Rps27;Rps27l	LEEEKKKHKKKRLVQSPNSYFMDVKCPGCYK;PEEEKRKHKKKRLVQSPNSYFMDVKCPGCYK	UID427	Rps27	Rps27_UID427
24.931	25.9431	25.4951	25.3462	25.2506	25.2038	25.7353	25.5993	25.3183	S	2			___1	1	0.0551567	42.336	17.21	35.652	-0.22213	1019800000	158	A0A0G2JDZ8;A0A0G2JDY6;A0A0G2JG59;A0A0G2JGI1;A0A0G2JEX1;Q7TPW1	158;222;39;222;236;172	A0A0G2JDZ8	A0A0G2JDZ8	Nexilin	Nexn	CLSLVMDDETEAKKESHFPGKLKSTFEELER	UID428	Nexn	Nexn_UID428
27.9902	28.578	28.2464	28.5559	28.2868	28.4885	28.4746	28.2834	28.6534	S	2			___1	0.999999	1.61672e-34	243.16	219.11	219.24	0.071928	7186500000	2150	E9QKG6;A0A0G2JDZ9;E9Q804;Q99NH0	2150;2292;2400;2401	E9QKG6	E9QKG6	Ankyrin repeat domain-containing protein 17	Ankrd17	NESPAQSVSSGVRAPSPAPSSVPLGSEKPSS	UID429	Ankrd17	Ankrd17_UID429
23.9768	23.7862	24.5436	25.6901	25.2474	24.8215	24.3287	24.1155	21.4619	S	3			___1	0.999998	6.4966e-06	116.36	81.916	113.25	0.15019	532240000	1685	E9QKG6;A0A0G2JDZ9;E9Q804;Q99NH0	1685;1827;1935;1936	E9QKG6	E9QKG6	Ankyrin repeat domain-containing protein 17	Ankrd17	GPFPVRPLSPARATNSPKPHMVPRHSNQNSS	UID430	Ankrd17	Ankrd17_UID430
24.9676	25.2387	23.2497	25.5441	25.8681	26.0275	25.3196	25.0657	25.5518	S	3			___1	0.978991	7.06609e-10	150.34	140.82	150.34	-0.1228	7592600000	1790	E9QKG6;A0A0G2JDZ9;E9Q804;Q99NH0	1790;1932;2040;2041	E9QKG6	E9QKG6	Ankyrin repeat domain-containing protein 17	Ankrd17	PMPTAKEHYPVSSPSSPSPPAQPGGVSRNSP	UID434	Ankrd17	Ankrd17_UID434
26.7423	26.9669	26.8251	27.0441	27.0737	27.0912	26.3608	26.9316	26.7201	S	2			___1	1	0.0021743	104.48	27.129	98.055	0.22041	2889600000	1454	E9QKG6;A0A0G2JDZ9;E9Q804;Q99NH0;E9PUF1;Q8BUE7	1454;1596;1704;1705;618;618	E9QKG6	E9QKG6	Ankyrin repeat domain-containing protein 17;Mucin-20	Ankrd17;Muc20	GPSPLSSPNGKLTVASPKRGPKREEGWKEVV	UID436	Ankrd17	Ankrd17_UID436
26.5808	27.0091	26.6228	27.2135	26.7833	27.0413	26.8294	26.7441	26.581	S	2			___1	0.999586	1.4173e-16	225.81	211.87	220.87	-0.021414	2474500000	1812	E9QKG6;A0A0G2JDZ9;E9Q804;Q99NH0	1812;1954;2062;2063	E9QKG6	E9QKG6	Ankyrin repeat domain-containing protein 17	Ankrd17	PGGVSRNSPLDCGSASPNKGASASEQEASSP	UID437	Ankrd17	Ankrd17_UID437
25.4462	26.0613	25.7831	22.5075	25.1915	25.2982	25.3784	26.2371	22.3	S	2			___1	1	1.04715e-53	303.2	294.58	279.4	-0.17577	1253400000	1380	E9QKG6;A0A0G2JDZ9;E9Q804;Q99NH0	1380;1522;1630;1631	E9QKG6	E9QKG6	Ankyrin repeat domain-containing protein 17	Ankrd17	SSCSDESSNSNSSRKSNNHASAVVTTTMASK	UID441	Ankrd17	Ankrd17_UID441
23.2771	23.7827	23.2614	22.8587	22.6616	23.2552	23.2987	22.878	23.1617	S	2			___1	1	0.00817569	61.127	56.072	61.127	-1.4001	173130000	2	A0A0G2JE02;Q6NZQ4	2;2	A0A0G2JE02	A0A0G2JE02	PAX-interacting protein 1	Paxip1	______________MSEPAPEVPEELFREVK	UID443	Paxip1	Paxip1_UID443
25.01	25.8931	25.9808	25.2757	24.5853	25.0599	25.929	25.7381	21.1868	S	2			___1	1	5.08956e-49	275.17	257.29	228.29	1.9444	1108700000	19	A0A0G2JEB8;A0A0G2JE10;Q9Z1K8	19;19;19	A0A0G2JEB8	A0A0G2JEB8	Y+L amino acid transporter 1	Slc7a7	STKYEVAAQHEADDGSALGDGASPVAEQVKL	UID444	Slc7a7	Slc7a7_UID444
25.4142	25.9206	25.9338	25.0978	25.0799	25.5072	25.2726	25.3207	25.4086	S	2			___1	1	1.71361e-15	204.23	187.11	159.4	-1.695	841630000	12	A0A0G2JE56;A0A0G2JEF7;A0A0G2JEM1;F7AFH2;Q6P8W7;Q9CZP3	12;12;12;12;12;12	A0A0G2JE56	A0A0G2JE56		Zfp655	____MEEVTSQEAAESPRGHFQPLENQSECL	UID445	Zfp655	Zfp655_UID445
24.2405	25.1569	24.5292	24.3214	23.8323	24.6369	22.3588	25.054	24.2387	S	2			___1	0.996	0.0145706	65.695	35.131	65.695	0.057964	441180000	42	A0A0G2JE71;A0A0G2JGG7;Q6S5J6	42;22;22	A0A0G2JE71	A0A0G2JE71	Krev interaction trapped protein 1	Krit1	IEDAYVAVIRPKNTASLNSREYRAKSYEILL	UID446	Krit1	Krit1_UID446
25.1423	25.3612	25.3984	25.5333	25.5243	25.7464	25.4504	25.5305	25.6742	S	2			___1	1	8.7667e-06	145.83	131.15	142.17	-0.090072	2326000000	82	A0A0G2JF33;A0A0G2JEE9;Q9CVI2	82;82;82	A0A0G2JF33	A0A0G2JF33	Protein FAM133B	Fam133b	ENWKKELEKHREKLLSGNESSSKKRQKKKKE	UID447	Fam133b	Fam133b_UID447
26.6671	26.3679	26.8485	26.2676	26.403	26.7416	26.6769	26.7402	26.7266	S	2			___1	0.972409	8.7667e-06	142.17	122.04	125.5	0.18718	3077100000	86	A0A0G2JF33;A0A0G2JEE9;Q9CVI2	86;86;86	A0A0G2JF33	A0A0G2JF33	Protein FAM133B	Fam133b	KELEKHREKLLSGNESSSKKRQKKKKEKKKS	UID448	Fam133b	Fam133b_UID448
25.0188	24.8188	24.684	23.8611	23.8746	23.9131	24.935	25.0421	24.5864	S	2			___1	0.957015	0.000952842	93.336	76.684	93.336	-0.13279	320640000	124	A0A0G2JEK2;P63254	124;73	A0A0G2JEK2	A0A0G2JEK2	Cysteine-rich protein 1	Crip1	SAMFGPKGFGRGGAESHTFK___________	UID451	Crip1	Crip1_UID451
27.4939	27.2684	27.4485	27.2414	27.0848	27.3664	27.7085	27.5116	27.8418	S	3			___1	0.998701	4.02893e-21	207.97	204.88	164.46	-0.034437	8838400000	438	A0A0G2JEP0;A0A0H2UH27;Q61584	438;324;438	A0A0G2JEP0;Q61584	Q61584	Fragile X mental retardation syndrome-related protein 1	Fxr1	NYTSGYGTNSELSNPSETESERKDELSDWSL	UID454	Fxr1	Fxr1_UID454
25.1094	25.4299	25.0317	22.4314	22.3732	21.3191	22.2865	22.7771	23.9054	S	2			___1	0.643935	0.0356605	51.762	15.854	51.762	0.62263	374560000	597	A0A0G2JES1;Q8BLD9;Q8CJ27	597;254;597	A0A0G2JES1	A0A0G2JES1	D(1B) dopamine receptor;Abnormal spindle-like microcephaly-associated protein homolog	Drd5;Aspm	VARTTKKEGHTSKRISSLERSGLKKKMDSSI	UID455	Drd5	Drd5_UID455
25.4773	25.466	25.425	24.7762	24.7156	24.8488	24.5624	25.5622	24.5732	S	2			___1	0.999989	3.04759e-19	226.22	213.38	221.13	-0.12067	1741400000	14	A0A0G2JF47;Q7TSV4	14;173	A0A0G2JF47	A0A0G2JF47	Phosphoglucomutase-2	Pgm2	__XHLKLCAGIMITASHNPKQDNGYKVYWDN	UID459	Pgm2	Pgm2_UID459
27.9252	28.3623	28.3526	28.1118	28.0227	27.8866	28.1531	28.1309	28.2944	S	2			___1	0.999889	8.46025e-30	260.48	247.96	220.66	0.22914	8825800000	72	A0A0G2JF68;Q99MP8	72;116	A0A0G2JF68	A0A0G2JF68	BRCA1-associated protein	Brap	QRSREQSESVNTAPESPSKQLPDQISFFSGN	UID464	Brap	Brap_UID464
26.1553	26.2705	22.4401	26.8897	26.7035	26.534	26.1309	26.218	26.4093	S	2			___1	0.998685	0.000102989	134.18	86.434	132.56	0.34287	1752400000	384	A0A0G2JF72;Q8JZN2;Q91W50	384;483;514	A0A0G2JF72	A0A0G2JF72	Cold shock domain-containing protein E1	Csde1	PGQQIATCVRLLGRNSNSKRLLGYVATLKDN	UID465	Csde1	Csde1_UID465
23.6194	24.3729	24.0651	24.3301	24.5558	24.6643	24.3932	24.1448	24.5785	S	2			___1	0.950203	0.000174785	84.947	65.035	84.947	0.27919	476540000	15	A0A0G2JFI8;E9Q0A0;E9Q3T7;E9Q242;P54822	15;15;15;15;15	A0A0G2JFI8	A0A0G2JFI8	Adenylosuccinate lyase	Adsl	_MAASGDPGSAESYRSPLAARYASREMCFLF	UID468	Adsl	Adsl_UID468
26.8071	27.4468	27.1876	27.6657	27.313	27.3061	23.8796	22.8019	23.237	S	2			___1	0.973674	0.00256691	102.62	45.811	81.95	0.48955	2795300000	993	A0A0G2JFJ6;Q7TPD0	993;993	A0A0G2JFJ6	A0A0G2JFJ6	Integrator complex subunit 3	Ints3	SSTKPPKSRRKAALSSPRSRKNATQPPNAEE	UID469	Ints3	Ints3_UID469
26.2109	26.261	26.6444	23.1472	26.5672	25.8777	26.4227	21.4882	26.3503	S	4			___1	0.999246	3.5926e-39	255.32	248.83	199.77	-0.70995	3853700000	347	A0A0G2JFM9;E9PUK3;E9PUI5;Q8K012	347;443;501;501	A0A0G2JFM9	A0A0G2JFM9	Formin-binding protein 1-like	Fnbp1l	RHSSDINHLVTQGRESPEGSYTDDANQEVRG	UID471	Fnbp1l	Fnbp1l_UID471
25.8617	26.4267	26.3798	27.0156	26.1269	25.9956	26.0572	26.3121	26.4973	S	2			___1	0.999996	1.84233e-07	174.51	145.38	169.46	0.57056	2002600000	141	A0A0G2JFM9;E9PUK3;E9PUI5;Q8K012	141;295;295;295	A0A0G2JFM9	A0A0G2JFM9	Formin-binding protein 1-like	Fnbp1l	DFPFEDYSQHIYRTISDGTISAAKQESGKMD	UID472	Fnbp1l	Fnbp1l_UID472
24.6936	24.6579	24.9034	24.6403	24.0271	24.5246	24.7618	24.3067	25.0256	S	2			___1	1	0.000177396	132.32	38.652	99.283	0.089132	380500000	2170	A0A0G2JFQ4;E9Q9L6;Q6ZQA0;F6VTL9;F6ZZB1	2170;2204;2196;1486;557	A0A0G2JFQ4	A0A0G2JFQ4	Neurobeachin-like protein 2	Nbeal2	RQFHSVAAAWQARLESPADVKELIPEFFYFP	UID473	Nbeal2	Nbeal2_UID473
24.1772	23.9774	24.5565	22.7094	23.3048	23.5159	23.0959	23.316	24.1158	S	2			___1	0.944154	2.5805e-15	172.93	163.13	172.93	-0.056016	369740000	1270	A0A0G2JFQ4;E9Q9L6;Q6ZQA0;F7CGQ9	1270;1304;1297;67	A0A0G2JFQ4	A0A0G2JFQ4	Neurobeachin-like protein 2	Nbeal2	DVLTRLYVLEAATDSSPPRFLPELPISSELA	UID475	Nbeal2	Nbeal2_UID475
27.6939	27.9493	28.2495	27.4217	26.9116	27.4562	27.9188	27.936	28.0275	S	2			___1	1	1.41414e-42	281.93	270.13	281.93	0.080511	6235700000	2701	A0A0G2JFQ4;E9Q9L6;Q6ZQA0;F6VTL9;F6ZZB1	2701;2735;2727;2017;1058	A0A0G2JFQ4	A0A0G2JFQ4	Neurobeachin-like protein 2	Nbeal2	SSQFARRLWRSSRRISQVSSGETEYNPGEAR	UID476	Nbeal2	Nbeal2_UID476
26.2216	26.4464	26.5142	26.3387	26.1439	26.453	26.3864	26.4286	21.5542	S	4			___1	1	3.9295e-17	155.31	153.83	106.66	-0.5925	2835200000	53	A0A0G2JFT8	53	A0A0G2JFT8	A0A0G2JFT8			RGADREDEAGPSEPDSPVAAPFFLLYPGDGG	UID480		_UID480
26.5235	27.0568	26.9892	27.0289	26.5524	26.9718	26.6862	26.712	26.7412	S	2			___1	1	0.000193931	117.93	94.815	90.412	0.060552	2370200000	27	A0A0G2JFT8	27	A0A0G2JFT8	A0A0G2JFT8			ESCGEEQERGGERRPSEPLEPRGASARGADR	UID481		_UID481
25.8523	26.0352	25.9165	25.6206	25.6727	25.5419	25.8567	25.8726	25.2497	S	2			___1	1	3.12429e-16	213.69	179.49	213.69	0.77212	1220000000	550	A0A0G2JFW6;Q6NXI6	550;633	A0A0G2JFW6	A0A0G2JFW6	Regulation of nuclear pre-mRNA domain-containing protein 2	Rprd2	SEVSSTSASKASVGQSPVLPSTTFKLPSSSL	UID482	Rprd2	Rprd2_UID482
24.4896	25.6645	25.7416	25.5187	24.2684	25.3178	25.5195	24.5287	25.7379	S	2			___1	1	6.00534e-25	244.86	212.5	214.94	-0.0122	3480700000	309	A0A0G2JFW6;Q6NXI6;A0A0G2JFN1	309;392;374	A0A0G2JFW6	A0A0G2JFW6	Regulation of nuclear pre-mRNA domain-containing protein 2	Rprd2	PEPVTDNRDVEDMELSDVEDDGSKIIVEDRK	UID483	Rprd2	Rprd2_UID483
22.5225	23.0032	23.5035	23.327	22.3048	22.6272	22.6321	23.4153	21.5327	S	2			___1	0.996719	0.000246465	95.236	85.324	95.236	-0.19119	193550000	844	A0A0G2JFW6;Q6NXI6	844;927	A0A0G2JFW6	A0A0G2JFW6	Regulation of nuclear pre-mRNA domain-containing protein 2	Rprd2	VRALLDSSENCDRLSSPPGLFGAFNIRGNEP	UID487	Rprd2	Rprd2_UID487
22.0286	23.1252	21.7874	22.9643	22.0125	22.394	22.1047	22.833	21.1124	S	3			___1	0.815129	5.0552e-07	125.42	123.65	125.42	-0.32901	95782000	376	A0A0G2JFW6;Q6NXI6;A0A0G2JFN1	376;459;441	A0A0G2JFW6	A0A0G2JFW6	Regulation of nuclear pre-mRNA domain-containing protein 2	Rprd2	APPLPKPLSTALLSPSPTLVLPNLANVDLAK	UID492	Rprd2	Rprd2_UID492
26.3626	25.9037	26.4054	23.1727	25.8616	26.2288	25.7827	26.3989	22.5775	S	3			___1	0.801145	8.9181e-05	95.829	88.312	95.829	-1.1665	1241800000	752	A0A0G2JFW6;Q6NXI6	752;835	A0A0G2JFW6	A0A0G2JFW6	Regulation of nuclear pre-mRNA domain-containing protein 2	Rprd2	KQPSGGVERPSSLMDSSQEKLFPDTSFQEDE	UID493	Rprd2	Rprd2_UID493
21.7381	25.0325	26.5995	27.2333	26.6683	25.1572	26.2892	25.7626	26.4969	S	2			___1	1	0.000617783	113.42	66.191	38.238	0.78935	1471000000	1034	A0A0G2JFW6;Q6NXI6	1034;1117	A0A0G2JFW6	A0A0G2JFW6	Regulation of nuclear pre-mRNA domain-containing protein 2	Rprd2	PIETLGYHNAANRRMSGEPIKTVESIRVPGK	UID495	Rprd2	Rprd2_UID495
26.3209	26.2663	25.99	25.748	26.0846	26.2789	26.0436	26.0143	26.0437	S	2			___1	0.999992	7.10115e-34	261.1	246.43	224.83	0.38795	1614200000	529	A0A0G2JFW6;Q6NXI6	529;612	A0A0G2JFW6	A0A0G2JFW6	Regulation of nuclear pre-mRNA domain-containing protein 2	Rprd2	LLSSTQSFIPKSFNYSPSSSTSEVSSTSASK	UID496	Rprd2	Rprd2_UID496
23.6526	23.8091	22.9443	23.7928	22.7742	23.1971	22.1824	24.1681	22.2467	S	3			___1	1	0.000186233	82.381	80.136	82.381	-0.19783	118690000	587	A0A0G2JFZ4;E9Q7M2	587;587	A0A0G2JFZ4	A0A0G2JFZ4		Tsc22d2	QTQPLVGQVDDTRRKSEPLPQAPLSLIAESK	UID497	Tsc22d2	Tsc22d2_UID497
25.0693	25.6515	25.6011	25.4373	25.0453	25.5475	25.7191	25.6287	25.9706	S	3			___1	0.999957	9.77728e-15	176.23	173.47	176.23	0.26042	3232900000	507	E9PVP1;A0A0G2JG52	507;881	E9PVP1	E9PVP1		Aim1	HTEKTPISKPGVGEASPPSTPEHSPETMGKD	UID498	Aim1	Aim1_UID498
27.451	27.599	27.2782	26.2093	21.9049	21.7523	27.0632	27.125	26.6983	S	4			___1	1	3.96409e-98	371.83	363.68	371.83	0.48272	4307700000	49	A0A0G2JG85;E9PYF7	49;49	A0A0G2JG85	A0A0G2JG85		Ap1ar	PRGEHLTIEFENLVESDEGESPGSSHRPLTE	UID501	Ap1ar	Ap1ar_UID501
23.1569	23.9255	24.3399	23.9833	21.7018	22.6058	22.0164	23.55	23.2939	S	3			___1	0.881832	1.07484e-08	152.13	148	152.13	0.079477	145780000	14	A0A0G2JGD2;P07091	14;14	A0A0G2JGD2	A0A0G2JGD2	Protein S100-A4	S100a4	__MARPLEEALDVIVSTFHKYSGKEGDKFKL	UID503	S100a4	S100a4_UID503
22.6579	22.8717	22.8876	21.8766	21.8996	22.2898	22.2585	22.1854	22.7655	S	2			___1	1	0.051581	45.158	30.376	44.425	0.43522	90283000	44	A0A0G2JGD2;P07091	44;44	A0A0G2JGD2	A0A0G2JGD2	Protein S100-A4	S100a4	LNKTELKELLTRELPSFLGKRTDEAAFQKVM	UID504	S100a4	S100a4_UID504
24.9869	25.771	25.4858	24.8045	24.6228	24.7607	25.37	25.1404	25.5762	S	2			___1	0.999987	1.24163e-19	223.07	195.55	223.07	0.24002	1098400000	24	A0A0G2JGT5;A0A0G2JH04;P63073;A0A0G2JG98	24;24;24;24	A0A0G2JGT5	A0A0G2JGT5	Eukaryotic translation initiation factor 4E	Eif4e	TPTTNPPPAEEEKTESNQEVANPEHYIKHPL	UID508	Eif4e	Eif4e_UID508
25.8428	26.3883	26.1221	26.0645	26.2063	26.2769	26.1645	25.8794	22.4268	S	2			___1	0.999977	2.08939e-48	285.09	273.96	273.92	0.71543	4068300000	628	Q3TUE1;A0A0G2JGW9;A0A0G2JE55	628;629;128	Q3TUE1	Q3TUE1		Fubp1	WAEYYRQQAAYYAQTSPQGMPQHPPAPQGQ_	UID509	Fubp1	Fubp1_UID509
25.6414	24.6531	21.3729	24.9197	25.4273	25.3295	25.3993	25.1867	25.0412	S	3			___1	0.974761	2.46678e-50	277.07	265.64	221.6	-0.11636	1970900000	381	A0A0G2JGY6;Q7TT00;A0A0G2JEY3	381;381;381	A0A0G2JGY6	A0A0G2JGY6	Transcription factor SPT20 homolog	Supt20h	KIQPWKADEENDSQMSPSHSSADDHSNWFVI	UID510	Supt20h	Supt20h_UID510
24.8106	24.9069	25.0416	24.3782	24.4169	24.833	24.5265	24.9588	24.1429	S	3			___1	0.984646	2.46422e-10	113.98	108.97	113.98	0.56476	484510000	434	A0A0G2JGY6;Q7TT00	434;434	A0A0G2JGY6	A0A0G2JGY6	Transcription factor SPT20 homolog	Supt20h	CPVKMSHSSSGSAALSPGEEAEQAETSSIQS	UID512	Supt20h	Supt20h_UID512
22.3978	22.6667	22.2002	23.5318	22.087	22.8694	21.8836	23.1384	21.3868	S	3			___1	1	2.53254e-11	142.01	138.96	93.34	-0.23836	134390000	1390	K3W4P2;A0A0G2JH17;Q6P4S8	1390;1392;1365	K3W4P2	K3W4P2	Integrator complex subunit 1	Ints1	PEDDLAGIFLQIFPLSPDPRWQSSSPRPLAL	UID513	Ints1	Ints1_UID513
25.8063	25.2375	25.4755	24.6733	24.7509	25.0189	25.3634	25.962	25.51	S	3			___1	0.992604	6.8527e-15	181.88	170.95	124.48	-0.66643	3719800000	1345	K3W4P2;A0A0G2JH17;Q6P4S8	1345;1347;1320	K3W4P2	K3W4P2	Integrator complex subunit 1	Ints1	TFHSLLTASLPPRRDSTEAPKPESSPEPPPG	UID514	Ints1	Ints1_UID514
24.0848	25.0735	25.0734	25.994	24.7471	24.7688	25.0423	24.6264	24.5241	S	2			___1	0.915251	1.49093e-10	160.83	150.61	160.36	0.96739	1976900000	1353	K3W4P2;A0A0G2JH17;Q6P4S8	1353;1355;1328	K3W4P2	K3W4P2	Integrator complex subunit 1	Ints1	SLPPRRDSTEAPKPESSPEPPPGQGRTRAGT	UID515	Ints1	Ints1_UID515
25.8158	26.3196	26.3179	26.9156	21.7844	26.413	25.9812	25.7051	26.1492	S	3			___1	0.966101	6.8527e-15	181.88	170.95	118.59	0.3428	3919800000	1354	K3W4P2;A0A0G2JH17;Q6P4S8	1354;1356;1329	K3W4P2	K3W4P2	Integrator complex subunit 1	Ints1	LPPRRDSTEAPKPESSPEPPPGQGRTRAGTQ	UID516	Ints1	Ints1_UID516
27.3051	27.6229	27.6559	27.5826	27.055	27.7448	27.4315	27.4682	27.6351	S	2			___1	0.999892	6.34003e-05	139.76	65.919	139.76	-0.0027805	3692800000	131	K3W4P2;A0A0G2JH17;Q6P4S8;A0A0G2JDG8	131;131;104;104	K3W4P2	K3W4P2	Integrator complex subunit 1	Ints1	LGRLAEAAVAEKRAISPSIKEPSVVPIEVLP	UID517	Ints1	Ints1_UID517
24.348	24.8658	25.3845	25.1122	25.2183	25.3831	24.7578	25.175	24.6765	S	2			___1	0.942335	0.020856	52.247	29.561	47.971	-0.28487	665820000	381	E9Q5A3;Z4YJZ7;A0A0H2UH19;Q5DW34;A0A140LII4;F6WWY8;A0A0G2JFI9	381;373;374;381;107;130;249	E9Q5A3	E9Q5A3	Histone-lysine N-methyltransferase EHMT1	Ehmt1	AAFPTEDSRTSKESMSETDRAAKMDGDSEEE	UID518	Ehmt1	Ehmt1_UID518
28.5266	28.9113	28.6254	29.1047	28.8355	29.1914	28.8017	28.6141	28.8838	S	3			___1	0.999996	4.23983e-37	285.25	275.18	248.92	-0.29016	11931000000	81	E9Q5A3;Z4YJZ7;A0A0H2UH19;Q5DW34;A0A1B0GXE2;A2AIS5	81;80;81;81;83;80	E9Q5A3	E9Q5A3	Histone-lysine N-methyltransferase EHMT1	Ehmt1	SHLNAPKHTQENTRASPQEGTNRVSRVAENG	UID519	Ehmt1	Ehmt1_UID519
21.3836	22.9289	21.9641	25.7649	25.6045	25.5356	24.6813	24.6146	24.7799	S	2			___1	0.999794	1.37702e-29	257.57	244.86	229.03	0.188	2531100000	98	A0A0H2UKB6;A0A0H2UH28;A0A0G2JFI7;A0A0G2JFL7;A0A0G2JFX1;A0A0G2JES4	98;118;98;98;98;98	A0A0H2UKB6	A0A0H2UKB6			DIVEALNKKENKGSESPDPDSSYALTPRTEE	UID523		_UID523
23.1896	22.5558	22.2076	26.1828	25.6467	26.1654	22.224	24.3012	24.5197	S	2			___1	1	3.6461e-09	170.95	158.15	37.541	-2.986	2039400000	238	A0A0H2UKB6;A0A0H2UH28;A0A0G2JDT0;Q8CFN5;A0A0G2JEC3;A0A0G2JE18;A0A0G2JDQ1;A0A0G2JEC2;A0A0G2JE38	238;258;192;240;108;192;240;240;3	A0A0H2UKB6	A0A0H2UKB6	Myocyte-specific enhancer factor 2C	Mef2c	LLVSPGNLNKNIQAKSPPPMNLGMNNRKPDL	UID524	Mef2c	Mef2c_UID524
23.7655	24.556	24.7278	27.4277	26.7776	27.3474	25.8369	25.9876	25.9023	S	2			___1	1	6.22853e-16	214.94	198.14	154.08	-0.61086	3942900000	220	A0A0H2UKB6;A0A0H2UH28;A0A0G2JDT0;Q8CFN5;A0A0G2JEC3;A0A0G2JE18;A0A0G2JDQ1;A0A0G2JEC2;A0A0G2JFI7	220;240;174;222;90;174;222;222;220	A0A0H2UKB6	A0A0H2UKB6	Myocyte-specific enhancer factor 2C	Mef2c	GAGTSAGNGYGNPRNSPGLLVSPGNLNKNIQ	UID525	Mef2c	Mef2c_UID525
22.5118	22.9159	21.1464	23.4467	22.6076	23.4753	22.0913	22.1131	21.3522	S	2			___1	1	4.66069e-15	192.85	157.36	154.08	-0.61086	459770000	226	A0A0H2UKB6;A0A0H2UH28;A0A0G2JDT0;Q8CFN5;A0A0G2JEC3;A0A0G2JE18;A0A0G2JDQ1;A0A0G2JEC2;A0A0G2JFI7	226;246;180;228;96;180;228;228;226	A0A0H2UKB6	A0A0H2UKB6	Myocyte-specific enhancer factor 2C	Mef2c	GNGYGNPRNSPGLLVSPGNLNKNIQAKSPPP	UID526	Mef2c	Mef2c_UID526
21.9531	21.825	23.8255	27.1093	26.8708	26.9626	25.0799	24.62	25.6215	S	2			___1	1	0.000347278	104.26	61.831	104.26	0.75876	3071300000	386	A0A0H2UKB6;A0A0H2UH28;A0A0G2JDT0;Q8CFN5	386;406;340;396	A0A0H2UKB6	A0A0H2UKB6	Myocyte-specific enhancer factor 2C	Mef2c	SLPSTQSLSIKSEPVSPPRDRTTTPSRYPQH	UID527	Mef2c	Mef2c_UID527
25.5004	25.9961	25.3306	22.9224	22.2734	22.5137	25.2725	25.4799	20.8606	S	2			___1	0.999945	0.0234629	54.068	24.939	54.068	1.5482	877790000	100	A0A0H2UKC4;Q9WUV2	100;148	A0A0H2UKC4	A0A0H2UKC4	Alpha-N-acetylgalactosaminide alpha-2,6-sialyltransferase 3	St6galnac3	VPLLLKNPDYFFKEASRTIYVIWGPFRNMRK	UID528	St6galnac3	St6galnac3_UID528
24.9308	24.1091	24.3212	24.8487	24.4364	24.9446	24.4574	24.4601	24.2454	S	3			___1	1	0.000504728	79.69	71.181	27.928	-0.16608	563220000	200	A0A0J9YQM4;Q8BFX1	200;200	A0A0J9YQM4	A0A0J9YQM4	E3 ubiquitin-protein ligase RNF187	Rnf187	EEEHFLQEAEKDEGASEDDELADPADRFRSL	UID529	Rnf187	Rnf187_UID529
27.6373	28.0224	28.1348	28.2224	27.4633	27.9826	27.913	27.748	28.0171	S	2			___1	1	9.57345e-06	123.73	82.434	123.73	0.54697	6096400000	41	A0A0J9YTQ7;D3Z780;Q61749	41;63;21	A0A0J9YTQ7	A0A0J9YTQ7	Translation initiation factor eIF-2B subunit delta	Eif2b4	LFSDAESRSEMKTELSPRPGAAGRELTQEEK	UID530	Eif2b4	Eif2b4_UID530
21.8173	24.1786	24.6096	24.9325	22.613	24.9283	24.7626	24.21	23.9676	S	3			___1	0.985469	1.6341e-06	82.331	78.283	82.331	-0.5027	579140000	355	Q91YV0;A0A0J9YTR9;A0A0J9YUG4;A0A0J9YTU7;A0A0J9YTW1;A0A0J9YU37;A0A0J9YVI1;A0A0J9YVG2;A0A0J9YUK1;A0A0J9YUP9;A0A0J9YUZ0;E9Q8G4;Q60722	355;355;385;385;435;454;454;489;489;490;490;536;514	Q91YV0	Q91YV0	Transcription factor 4	Tcf4	GLQGQSVSSGSSEIKSDDEGDENLQDTKSSE	UID531	Tcf4	Tcf4_UID531
24.6267	24.8013	24.4692	25.1306	23.1156	24.3774	23.9414	23.0776	23.1682	S	3			___1	0.983608	2.79989e-13	163	160.4	115.93	0.92788	850520000	324	A0A0J9YTU3;Q5SXY1;A0A0J9YUF8;A0A0J9YUR2;A0A0J9YV86	324;324;324;244;244	A0A0J9YTU3	A0A0J9YTU3	Cytospin-B	Specc1	RTSGSSSSDVTKASLSPDASDFEHITADTPS	UID533	Specc1	Specc1_UID533
27.798	27.9421	27.9011	27.834	27.7596	28.1873	27.7321	28.2882	28.0582	S	3			___1	0.99766	1.65765e-14	189.12	177.93	118.37	-0.33075	13074000000	55	A0A0J9YTU3;Q5SXY1;A0A0J9YUF8	55;55;55	A0A0J9YTU3	A0A0J9YTU3	Cytospin-B	Specc1	SLAFESRLSKLKRASSEDTLNKPGSASSGVA	UID535	Specc1	Specc1_UID535
27.0296	27.0496	27.0573	22.2197	27.3552	27.3397	27.2355	27.1045	27.0077	S	2			___1	0.996172	3.52935e-95	401.76	384.2	266.98	0.062918	7310900000	355	A0A0J9YTU3;Q5SXY1;A0A0J9YUF8;A0A0J9YUR2;A0A0J9YV86	355;355;355;275;275	A0A0J9YTU3	A0A0J9YTU3	Cytospin-B	Specc1	RPLSATSNPFKSSKGSPTGSSPNNASELSLA	UID536	Specc1	Specc1_UID536
25.7359	26.1916	26.2147	26.2355	26.4464	23.289	26.1825	25.5957	26.1689	S	2			___1	0.992975	4.94729e-24	236.93	191.85	181.15	-0.12881	2182100000	133	A0A0J9YTU3;Q5SXY1;A0A0J9YUF8;A0A0J9YUR2;A0A0J9YV86	133;133;133;53;53	A0A0J9YTU3	A0A0J9YTU3	Cytospin-B	Specc1	RSVPRGPSSSKKLGSSPTSSCNPTPTKHLRT	UID539	Specc1	Specc1_UID539
21.108	22.6848	22.6764	23.2557	22.7547	23.2463	22.3376	21.6065	22.6276	S	2			___1	1	0.0163534	71.425	51.591	71.425	-0.077605	158240000	9	A0A0J9YTU3;Q5SXY1;A0A0J9YUF8	9;9;9	A0A0J9YTU3	A0A0J9YTU3	Cytospin-B	Specc1	_______MRSAAKPWSPVAKAGSHGPDRTRP	UID540	Specc1	Specc1_UID540
22.2477	22.9875	21.8565	22.7081	22.3425	22.8915	22.2187	22.6409	22.9914	S	2			___1	0.999866	0.00971289	63.944	11.697	55.718	-0.25637	103090000	838	A0A0J9YTU3;Q5SXY1;A0A0J9YUR2;A0A0J9YUG8	838;847;758;187	A0A0J9YTU3	A0A0J9YTU3	Cytospin-B	Specc1	SGGTGQSISVHKTPRSPLSGIPVRTAPAAAV	UID541	Specc1	Specc1_UID541
26.072	26.2591	26.3506	26.369	26.2236	26.1677	26.2892	26.142	26.4139	S	3			___1	0.999773	9.28686e-40	264.84	259.72	255.43	-0.64361	1549900000	216	A0A0J9YTU3;Q5SXY1;A0A0J9YUF8;A0A0J9YUR2;A0A0J9YV86	216;216;216;136;136	A0A0J9YTU3	A0A0J9YTU3	Cytospin-B	Specc1	TEDANASDPSAEGTASPESDAQPLIRTLEEK	UID543	Specc1	Specc1_UID543
26.9539	26.5873	26.681	25.5274	26.1978	26.3464	26.2952	25.9928	26.3724	S	3			___1	0.987913	2.78328e-25	216.51	205.82	180.46	0.31194	1437300000	114	A0A0J9YTV1;A0A140LIZ1;A0A0J9YVJ6;E9Q9A5;G5E8N7;Q9JLV6	114;34;114;114;114;114	A0A0J9YTV1	A0A0J9YTV1	Bifunctional polynucleotide phosphatase/kinase;Polynucleotide 3'-phosphatase;Polynucleotide 5'-hydroxyl-kinase	Pnkp	LYPLTLRWEELSTSGSQPDAPPDTPGDPEEG	UID547	Pnkp	Pnkp_UID547
21.2655	21.3481	23.0588	22.3462	21.3072	22.1805	22.7289	22.5729	22.5848	S	4			___1	0.99734	1.16778e-08	107.59	106.93	107.59	-0.30972	612780000	195	Q3U6F1;E9Q7W0;A0A0J9YTV5;P31266	195;215;237;256	Q3U6F1	Q3U6F1	Recombining binding protein suppressor of hairless	Rbpj	QQWGAFYIHLLDDDESEGEEFTVRDGYIHYG	UID548	Rbpj	Rbpj_UID548
24.5875	24.4454	23.7964	25.0341	24.2876	24.5648	24.817	25.0178	24.5477	S	2			___1	1	4.70447e-05	105.99	76.858	105.9	0.63126	444160000	9	A0A0J9YTY0;A0A0J9YUL3;Q8C1B7	9;9;9	A0A0J9YTY0	A0A0J9YTY0	Septin-11	2011-09-01	_______MAVAVGRPSNEELRNLSLSGHVGF	UID552	2011-09-01	40787_UID552
24.241	24.1762	24.1946	23.7424	24.6008	24.1987	23.656	24.2447	23.9505	S	2			___1	1	4.68656e-07	118.37	99.788	98.376	-0.084051	772860000	918	E9QLJ3;A0A0J9YUA8;Q6JPI3	918;918;918	E9QLJ3	E9QLJ3	Mediator of RNA polymerase II transcription subunit 13-like	Med13l	THLTEFRMEVEDGLGSPKPEEIKDFSYVHKV	UID553	Med13l	Med13l_UID553
28.1069	28.1745	27.9861	28.3721	28.1637	28.1921	27.921	27.9522	28.1378	S	3			___1	1	7.56504e-66	322.96	311.17	322.96	-0.20924	6789500000	139	A0A0J9YUB6;Q9CRD0	139;193	A0A0J9YUB6	A0A0J9YUB6	OCIA domain-containing protein 1	Ociad1	ITDHIAQGPEPNLEESPKRKGVTYEELRSKN	UID554	Ociad1	Ociad1_UID554
23.3554	23.9254	23.8276	24.9393	24.8515	25.0943	23.93	22.2112	22.6956	S	2			___1	0.999933	8.65353e-08	188.09	119.56	188.09	-0.32003	790940000	24	A0A0J9YUC2;Q3UDK1	24;450	A0A0J9YUC2	A0A0J9YUC2	TRAF-type zinc finger domain-containing protein 1	Trafd1	DDVKPESVKGPTYSMSPNRTMNNVASCNRLL	UID556	Trafd1	Trafd1_UID556
24.2291	24.6002	25.4742	24.6595	24.1216	24.3408	25.2887	24.992	25.0243	S	3			___1	0.999991	3.24586e-12	177.32	168.85	110.55	-0.45225	983960000	60	A0A0J9YUH9;P39428	60;60	A0A0J9YUH9	A0A0J9YUH9	TNF receptor-associated factor 1	Traf1	DRICPKCRADNLHPVSPGSPLTQEKVC____	UID560	Traf1	Traf1_UID560
26.331	26.5842	26.7048	26.6258	26.4747	26.7029	27.0537	27.0055	26.9823	S	3			___1	0.999953	1.8004e-24	240.49	185.72	168.12	0.0059688	3583300000	63	A0A0J9YUH9;P39428	63;63	A0A0J9YUH9	A0A0J9YUH9	TNF receptor-associated factor 1	Traf1	CPKCRADNLHPVSPGSPLTQEKVC_______	UID561	Traf1	Traf1_UID561
22.286	25.3413	25.2539	24.5808	22.3217	22.2342	24.6942	24.5861	25.4102	S	2			___1	0.710354	0.00761143	55.153	47.121	55.153	-1.8927	303300000	90	A0A0J9YUK4;O55033	90;90	A0A0J9YUK4	A0A0J9YUK4	Cytoplasmic protein NCK2	Nck2	LGLGKTRRKPSARDASPTPSTDAEYPANGSG	UID563	Nck2	Nck2_UID563
24.0427	24.4192	24.6495	24.6082	24.6602	21.3062	24.5811	24.0105	24.4821	S	3			___1	0.99907	3.78715e-27	223.09	216.59	140.74	3.5107	5162600000	1098	A0A0J9YV01;H9H9S3;A0A0M3HEP2;Q9R0G7	1098;1121;1166;1122	A0A0J9YV01	A0A0J9YV01	Zinc finger E-box-binding homeobox 2	Zeb2	LMNRAYLQSITPQGYSDSEERESMPRDGESE	UID568	Zeb2	Zeb2_UID568
26.3578	26.4414	26.3444	26.7131	26.9119	26.4205	26.303	25.8337	26.1579	S	2			___1	1	1.70627e-06	162.94	136.59	143.05	0.089989	2329000000	707	A0A0J9YV01;H9H9S3;A0A0M3HEP2;Q9R0G7	707;730;775;731	A0A0J9YV01	A0A0J9YV01	Zinc finger E-box-binding homeobox 2	Zeb2	APNSNPTTKDSLLPRSPVKPMDSITSPSIAE	UID571	Zeb2	Zeb2_UID571
23.3448	24.2087	23.2819	24.3125	24.2743	23.5833	23.3022	23.6588	23.8729	S	2			___1	0.999509	7.33825e-05	114.71	80.835	114.71	-0.23996	319250000	623	A0A0J9YV01;H9H9S3;A0A0M3HEP2;Q9R0G7;A0A0J9YVF6	623;646;691;647;676	A0A0J9YV01	A0A0J9YV01	Zinc finger E-box-binding homeobox 2	Zeb2	KALLLSSVLSEKGLTSPINPYKDHMSVLKAY	UID572	Zeb2	Zeb2_UID572
25.9364	25.743	26.1113	26.1623	25.6986	25.6585	25.1448	26.109	25.9954	S	3			___1	1	0.00216764	74.819	65.527	74.819	0.51836	1050200000	1143	A0A0J9YV01;H9H9S3;A0A0M3HEP2;Q9R0G7	1143;1166;1211;1167	A0A0J9YV01	A0A0J9YV01	Zinc finger E-box-binding homeobox 2	Zeb2	RRRDGDEEEEEEEEESENKSMDTDPETIRDE	UID577	Zeb2	Zeb2_UID577
25.082	25.9859	25.95	25.9195	24.7116	24.899	25.3627	25.382	24.5533	S	2			___1	0.966285	5.005e-27	227.79	215.87	227.79	-0.20779	1499800000	329	A0A0J9YV01;H9H9S3;A0A0M3HEP2;Q9R0G7;A0A0J9YVF6	329;352;397;353;382	A0A0J9YV01	A0A0J9YV01	Zinc finger E-box-binding homeobox 2	Zeb2	ISVNGRMRNNIKTGSSPNSVSSSPTNSAITQ	UID579	Zeb2	Zeb2_UID579
22.4756	22.2621	24.3645	24.7633	23.5622	24.3176	21.7344	24.5086	21.4254	S	2			___1	0.983773	5.005e-27	227.79	215.87	227.79	-0.20779	1833800000	336	A0A0J9YV01;H9H9S3;A0A0M3HEP2;Q9R0G7;A0A0J9YVF6	336;359;404;360;389	A0A0J9YV01	A0A0J9YV01	Zinc finger E-box-binding homeobox 2	Zeb2	RNNIKTGSSPNSVSSSPTNSAITQLRNKLEN	UID581	Zeb2	Zeb2_UID581
26.8923	27.5923	27.2874	27.1929	22.002	27.8801	27.791	26.8326	27.0765	S	2			___1	0.999691	9.38369e-26	270.77	238.33	270.77	0.11262	8061400000	681	A0A0J9YV01;H9H9S3;A0A0M3HEP2;Q9R0G7	681;704;749;705	A0A0J9YV01	A0A0J9YV01	Zinc finger E-box-binding homeobox 2	Zeb2	EWFEQRKVYQYSNSRSPSLERTSKPLAPNSN	UID583	Zeb2	Zeb2_UID583
23.5255	23.6846	23.9661	23.5295	22.784	22.2005	21.7075	23.3745	23.2698	S	3			___1	0.594355	2.98321e-06	81.718	77.225	81.718	0.52347	367700000	52	A0A0J9YV08;A0A1D5RMM7;Q8VD75	52;294;319	A0A0J9YV08	A0A0J9YV08	Huntingtin-interacting protein 1	Hip1	LSEHISPVVVIPAEVSSPDSEPVLEKDDLMD	UID584	Hip1	Hip1_UID584
26.7296	26.5828	26.4919	26.3663	25.9696	26.0993	26.2468	26.702	26.1013	S	3			___1	0.961896	2.90781e-11	138.84	137.22	124.96	0.21158	1639700000	53	A0A0J9YV08;A0A1D5RMM7;Q8VD75	53;295;320	A0A0J9YV08	A0A0J9YV08	Huntingtin-interacting protein 1	Hip1	SEHISPVVVIPAEVSSPDSEPVLEKDDLMDM	UID585	Hip1	Hip1_UID585
22.1609	24.7027	24.9923	24.0493	23.7963	22.7089	24.4057	24.4618	24.8591	S	3			___1	0.999714	1.83429e-10	116.1	112.26	103.99	0.0051799	615690000	126	A0A0J9YV82;Q921K9	126;152	A0A0J9YV82	A0A0J9YV82	B-cell CLL/lymphoma 7 protein family member B	Bcl7b	PTLGQEILEEPSLPASEVADEPPTLTKEEPV	UID592	Bcl7b	Bcl7b_UID592
25.6754	25.6712	25.4975	25.6623	25.7658	25.615	25.2704	25.3016	25.2566	S	3			___1	0.978351	1.64365e-21	211.5	201.55	192.79	-0.081909	5078400000	96	A0A0J9YV82;Q921K9	96;122	A0A0J9YV82	A0A0J9YV82	B-cell CLL/lymphoma 7 protein family member B	Bcl7b	SSTNSSPSPQQSESLSPAHTSDFRTDDSQPP	UID595	Bcl7b	Bcl7b_UID595
23.9692	25.3663	25.1807	24.2655	23.3749	22.336	24.7065	25.1729	22.2287	S	4			___1	0.889836	3.73731e-19	184.73	179.9	138.33	0.028601	336060000	24	A0A0J9YVD4;D3Z7N3;D3Z345;Q08288	24;141;141;141	A0A0J9YVD4	A0A0J9YVD4	Cell growth-regulating nucleolar protein	Lyar	SDSVLEQVWDIFSEASSSEQDQQQPPSHTAK	UID596	Lyar	Lyar_UID596
27.6002	26.3761	27.2574	27.0512	27.8407	27.7752	27.5463	27.2276	27.3833	S	3			___1	0.940153	8.1163e-14	182.4	175.95	164.48	0.22736	3513200000	417	A0A0J9YVG0;Q61074	417;524	A0A0J9YVG0	A0A0J9YVG0	Protein phosphatase 1G	Ppm1g	ELQAESGKRKLEEALSTEGAEDTGNSDKKKA	UID599	Ppm1g	Ppm1g_UID599
21.8697	22.1952	23.8499	23.9762	23.927	24.1388	23.4807	23.976	23.8356	S	2			___1	0.926477	0.0246389	60.064	8.3018	60.064	-0.29617	334000000	9	A0A0M3HEP7;P70704;E9Q4J5;Q3U9N5;A0A0J9YV34	9;9;9;9;9	A0A0M3HEP7	A0A0M3HEP7	Phospholipid-transporting ATPase IA	Atp8a1	_______MPTMRRTVSEIRSRAEGYEKTDDV	UID600	Atp8a1	Atp8a1_UID600
21.9533	24.1956	24.5161	24.745	24.0955	24.7132	24.5545	24.1778	24.4031	S	3			___1	0.5	7.27425e-30	234.74	229.81	143.5	-1.5714	453990000	1124	A0A0M3HEP7;P70704	1124;1124	A0A0M3HEP7	A0A0M3HEP7	Phospholipid-transporting ATPase IA	Atp8a1	LLKNVFKKNHVNLYRSESLQQNLLHGYAFSQ	UID601	Atp8a1	Atp8a1_UID601
22.3754	24.1956	24.5161	24.745	24.0955	24.7132	24.5545	24.1778	24.4031	S	3			___1	0.734707	7.27425e-30	234.74	229.81	98.39	-0.068886	500790000	1126	A0A0M3HEP7;P70704	1126;1126	A0A0M3HEP7	A0A0M3HEP7	Phospholipid-transporting ATPase IA	Atp8a1	KNVFKKNHVNLYRSESLQQNLLHGYAFSQDE	UID602	Atp8a1	Atp8a1_UID602
25.5956	25.2993	25.5298	25.3143	25.5364	25.1928	25.3965	25.5325	25.3822	S	2			___1	1	2.59281e-30	266.81	228.14	212.49	0.32104	4129300000	29	A0A0M3HEP7;P70704;E9Q4J5;Q3U9N5;A0A0J9YV34;F6Q8P7	29;29;29;29;29;42	A0A0M3HEP7	A0A0M3HEP7	Phospholipid-transporting ATPase IA	Atp8a1	RAEGYEKTDDVSEKTSLADQEEVRTIFINQP	UID604	Atp8a1	Atp8a1_UID604
24.2227	25.0664	24.7055	22.3593	23.2613	22.3655	22.0721	24.479	22.1019	S	3			___1	1	5.42244e-17	189.76	173.22	176.08	0.45016	243170000	248	A0A0N4SUH8;Q9QZ23	248;247	A0A0N4SUH8	A0A0N4SUH8	NFU1 iron-sulfur cluster scaffold homolog, mitochondrial	Nfu1	IPEVEGVEQVMDDDESDEKEANSS_______	UID605	Nfu1	Nfu1_UID605
24.38	22.7198	24.6829	24.855	24.5225	24.3392	24.6728	21.6957	24.3755	S	3			___1	1	2.5796e-12	188.07	176.47	119.18	0.80422	2296400000	16	A0A0N4SUL6;O35130	16;16	A0A0N4SUL6	A0A0N4SUL6	Ribosomal RNA small subunit methyltransferase NEP1	Emg1	MSAASGGFQPRERRFSVQEQDWETTPPKKLR	UID606	Emg1	Emg1_UID606
21.5946	24.9015	24.6983	25.3529	25.3426	25.4453	24.4788	24.5239	24.6913	S	2			___1	1	2.19896e-42	274.43	264.86	263.64	-1.6398	659650000	859	A0A0N4SUS4;B2RRD7;A0A0N4SVG7;E9PXP1;Q80XK2;Q3U109;A0A0N4SUT9	859;858;864;865;858;859;864	A0A0N4SUS4	A0A0N4SUS4		Brpf1	LTPHPAACDKDGQTDSAAEESSSQETSKDLP	UID607	Brpf1	Brpf1_UID607
25.7294	26.8299	26.8005	26.5732	25.6132	26.2229	26.3721	26.4476	26.227	S	2			___1	1	6.70034e-46	295.99	285.09	266.81	0.50686	2153700000	980	A0A0N4SUS4;B2RRD7;A0A0N4SVG7;E9PXP1;Q80XK2;Q3U109;A0A0N4SUT9	980;1074;1080;1081;1108;1109;1114	A0A0N4SUS4	A0A0N4SUS4		Brpf1	HSMVRKSLGRGAGWLSEDEDSPLDALDLVWA	UID608	Brpf1	Brpf1_UID608
26.3475	26.7079	26.7	26.1934	26.2229	26.3613	26.2773	26.3677	26.4152	S	2			___1	1	4.61895e-21	195.05	180.64	186.21	0.031841	2225600000	120	A0A0N4SUS4;B2RRD7;A0A0N4SVG7;E9PXP1;Q80XK2;Q3U109;A0A0N4SUT9	120;120;120;120;120;120;120	A0A0N4SUS4	A0A0N4SUS4		Brpf1	GRVHRISIFDNLDVVSEDEEAPEEAPENGSN	UID609	Brpf1	Brpf1_UID609
24.5135	25.6388	25.3993	25.1178	24.6855	24.4315	25.1927	25.1381	24.9269	S	2			___1	1	1.12862e-11	176.67	162.69	165.49	-0.68302	730980000	54	A0A0N4SUY2;E9PVJ6;E9Q4I1;E9Q612	54;54;875;875	A0A0N4SUY2	A0A0N4SUY2	Protein-tyrosine-phosphatase;Receptor-type tyrosine-protein phosphatase O	Ptpro	QMARECGAGTFVNFASLEREGKLPYSWSKNG	UID611	Ptpro	Ptpro_UID611
22.5579	22.5226	22.583	22.2937	21.3087	22.6613	21.9767	22.8609	21.458	S	2			___1	0.820056	1.72824e-09	138.04	131.92	106.35	-0.69285	124150000	53	A0A0N4SUZ3;Q6ZWM4	53;49	A0A0N4SUZ3	A0A0N4SUZ3	U6 snRNA-associated Sm-like protein LSm8	Lsm8	INLILDESHERVFSSSQGVEQVVLGLYIVRG	UID614	Lsm8	Lsm8_UID614
24.1294	23.4345	24.0493	23.6958	22.6924	22.0225	23.6461	22.2568	22.679	S	4			___1	0.807664	2.55579e-07	87.725	83.274	87.725	-0.27692	200890000	231	A0A0N4SV15;Q80UY2	231;282	A0A0N4SV15	A0A0N4SV15	E3 ubiquitin-protein ligase KCMF1	Kcmf1	ITQATATANTANTENSPQALHNSQFLLTRLN	UID615	Kcmf1	Kcmf1_UID615
26.1513	26.0794	26.3853	26.5273	26.3051	26.2718	26.2368	25.9336	26.2971	S	2			___1	1	5.57985e-20	242.24	218.19	130.77	-0.11926	2098200000	1421	A0A0N4SV29;Q80V62	1421;1434	A0A0N4SV29	A0A0N4SV29	Fanconi anemia group D2 protein homolog	Fancd2	HVSRNRATEDGEDEASDEQKDQDSDESDDSS	UID616	Fancd2	Fancd2_UID616
25.2904	26.938	25.835	27.2834	26.8571	26.9451	26.1586	26.0469	25.8982	S	2			___1	1	0.00365879	95.483	15.446	82.008	-0.0010829	1669800000	10	A0A0N4SV29;Q80V62	10;10	A0A0N4SV29	A0A0N4SV29	Fanconi anemia group D2 protein homolog	Fancd2	______MISKRRRLDSEDKENLTEDASKTMP	UID617	Fancd2	Fancd2_UID617
21.9368	23.067	22.4115	23.2326	21.9041	22.8474	22.3177	22.9564	22.5645	S	3			___1	0.953138	0.00532666	55.688	44.923	55.688	-1.1291	105360000	245	A0A0N4SV79;E9PZ28;E9QL92;A0A0N4SVJ5;Q3U2D2;Q08874	245;389;398;408;414;414	A0A0N4SV79	A0A0N4SV79	Microphthalmia-associated transcription factor	Mitf	ARAHGLSLIPSTGLCSPDLVNRIIKQEPVLE	UID618	Mitf	Mitf_UID618
25.1499	25.1856	25.438	24.6309	24.2334	24.5287	24.3383	25.1244	24.8512	S	3			___1	0.980436	4.11267e-24	191.49	184.37	168.31	0.20725	1628200000	335	A0A0N4SV79;E9PZ28;E9QL92;A0A0N4SVJ5;Q3U2D2;Q08874	335;479;488;498;504;504	A0A0N4SV79	A0A0N4SV79	Microphthalmia-associated transcription factor	Mitf	ALSPVGVTDPLLSSVSPGASKTSSRRSSMSA	UID620	Mitf	Mitf_UID620
25.3951	25.467	25.5226	25.564	25.7564	25.6823	25.6171	25.2734	25.6102	S	2			___1	1	5.97976e-16	214.94	177.26	68.23	-0.75284	1146200000	1569	A0A0N4SV80;E9QML5;Q61464	1569;1569;1569	A0A0N4SV80	A0A0N4SV80	Zinc finger protein 638	Zfml;Znf638	KQNPLKGKRKEALKISPSPELNLKKKKGKTS	UID623	Zfml	Zfml_UID623
22.8691	23.0817	22.6541	23.536	23.2357	23.0799	22.7963	22.7219	22.582	S	2			___1	1	5.97976e-16	214.94	177.26	68.23	-0.75284	258880000	1571	A0A0N4SV80;E9QML5;Q61464	1571;1571;1571	A0A0N4SV80	A0A0N4SV80	Zinc finger protein 638	Zfml;Znf638	NPLKGKRKEALKISPSPELNLKKKKGKTSVP	UID624	Zfml	Zfml_UID624
22.4169	25.0848	22.727	25.2244	21.8648	24.3548	24.6555	24.8247	24.7624	S	3			___1	0.805251	6.53972e-22	193.3	191.01	130.38	-0.09012	420290000	1242	A0A0N4SV80;E9QML5;Q61464	1242;1242;1242	A0A0N4SV80	A0A0N4SV80	Zinc finger protein 638	Zfml;Znf638	SVFIEERNIKGIIEDSPSETEDIFSGIVQPM	UID625	Zfml	Zfml_UID625
27.1011	27.5106	27.3702	27.8775	27.5964	28.0322	27.6317	27.568	27.2042	S	2			___1	1	4.20222e-05	155.58	46.106	75.849	-0.16065	10271000000	606	A0A0N4SV80;E9QML5;Q61464;A0A0N4SV38;A0A0N4SVI8;E9QKZ7;Q3TZK9;A0A0N4SVM8	606;606;606;606;606;606;606;606	A0A0N4SV80	A0A0N4SV80	Zinc finger protein 638	Zfml;Znf638	EVTKQKHTETVDKGLSPAQKPKLASGTKPSA	UID627	Zfml	Zfml_UID627
25.8334	26.2378	26.0009	26.2309	26.0111	26.384	26.3073	25.7409	25.895	S	2			___1	0.999998	0.000205615	119.03	92.91	119.03	0.43525	1510100000	1099	A0A0N4SV80;E9QML5;Q61464;A0A0N4SV38;A0A0N4SVI8;E9QKZ7	1099;1099;1099;1099;1099;1099	A0A0N4SV80	A0A0N4SV80	Zinc finger protein 638	Zfml;Znf638	VQRKNDLELGKGSTFSPDLKNSPVDESEVQT	UID628	Zfml	Zfml_UID628
25.6016	26.1208	25.8641	26.4895	25.8159	26.1217	26.2561	25.7981	21.8138	S	2			___1	0.999995	8.11493e-40	301.65	270.55	282.3	0.47401	1655700000	128	A0A0N4SV80;E9QML5;Q61464;A0A0N4SV38;A0A0N4SVI8;E9QKZ7;Q3TZK9;A0A0N4SVM8	128;128;128;128;128;128;128;128	A0A0N4SV80	A0A0N4SV80	Zinc finger protein 638	Zfml;Znf638	PVEVKQSSVTQVTEQSPKVQSRYTKESASSI	UID629	Zfml	Zfml_UID629
25.9901	25.9942	26.353	26.2063	22.3252	26.3296	25.9723	26.1634	26.2653	S	2			___1	0.999964	4.94824e-33	277.69	255.86	277.69	-0.5459	1291900000	881	A0A0N4SV80;E9QML5;Q61464;A0A0N4SV38;A0A0N4SVI8;E9QKZ7;Q3TZK9	881;881;881;881;881;881;830	A0A0N4SV80	A0A0N4SV80	Zinc finger protein 638	Zfml;Znf638	KASSEDKATGKSAEESPSGTLEATEKEPVNK	UID634	Zfml	Zfml_UID634
23.5685	24.1094	23.9057	24.2501	23.2831	23.7663	23.4456	24.3742	20.9844	S	4			___1	0.755287	7.13424e-07	103.75	99.241	103.75	0.29572	366270000	308	A0A0N4SVA6;Q3U3K9;P70295	308;319;290	A0A0N4SVA6	A0A0N4SVA6	Ancient ubiquitous protein 1	Aup1	RLRPQSVQSSFPSPPSPSSDVQLTTLAHRVK	UID640	Aup1	Aup1_UID640
24.4347	25.5186	25.6343	25.3185	25.457	25.4758	25.2031	25.255	25.6872	S	3			___1	0.999993	0.00570943	76.255	52.787	76.255	0.10576	1803900000	236	A0A0N4SVC2;E9QP00;Q6PFR5	236;236;237	A0A0N4SVC2	A0A0N4SVC2	Transformer-2 protein homolog alpha	Tra2a	GGGGGGGGGGGRRRDSYYDRGYDRGYDRYED	UID641	Tra2a	Tra2a_UID641
26.38	27.3915	27.533	26.7979	26.7671	26.9235	25.9538	26.7037	22.8499	S	2			___1	1	6.41544e-07	168.69	151.03	167.01	0.013359	216470000000	258	A0A0N4SVC2;E9QP00;Q6PFR5	258;260;259	A0A0N4SVC2	A0A0N4SVC2	Transformer-2 protein homolog alpha	Tra2a	DRGYDRYEDYDYRRRSPSPYYSRYRSRSRSR	UID642	Tra2a	Tra2a_UID642
27.2131	28.1728	28.0808	27.1626	27.6722	27.3675	27.7039	27.3335	27.272	S	2			___1	0.998765	1.13084e-27	230.97	204.46	224.15	-2.0333	5363100000	9	D3YWF9;A0A0N4SWC5;A0A0N4SVK2;Q9CWX9	9;9;9;9	D3YWF9	D3YWF9	Probable ATP-dependent RNA helicase DDX47	Ddx47	_______MAADEEPDSPSGALQTAAEEEETK	UID657	Ddx47	Ddx47_UID657
27.9685	28.3058	28.0828	27.5466	27.3602	27.5565	27.5252	27.4295	27.2473	S	2			___1	0.997786	1.79781e-15	193.64	186.01	112.74	-0.081503	6084300000	2	A0A0N4SVL6;A0A0N4SW85;P51908;D3Z675	2;2;2;2	A0A0N4SVL6	A0A0N4SVL6	C->U-editing enzyme APOBEC-1	Apobec1	______________MSSETGPVAVDPTLRRR	UID659	Apobec1	Apobec1_UID659
27.5405	28.1129	27.9037	27.6618	27.3516	27.0611	27.5656	27.4785	27.4317	S	2			___1	0.997786	9.4151e-12	165.45	145.78	112.74	-0.081503	11608000000	3	A0A0N4SVL6;A0A0N4SW85;P51908;D3Z675	3;3;3;3	A0A0N4SVL6	A0A0N4SVL6	C->U-editing enzyme APOBEC-1	Apobec1	_____________MSSETGPVAVDPTLRRRI	UID660	Apobec1	Apobec1_UID660
27.398	28.2014	28.1228	28.023	27.4676	27.6134	27.9125	27.7389	27.834	S	3			___1	1	2.12791e-82	381.01	369.46	62.582	1.5292	17418000000	150	F7BP94;A0A0N4SVS8;Q8QZV7	150;247;626	F7BP94	F7BP94	Protein asunder homolog	Asun	KEELAEAEVIKDSPDSPEPPNKKPLVETDET	UID662	Asun	Asun_UID662
24.5179	25.3777	24.9705	24.9781	24.4565	24.9551	24.9223	22.2577	24.9838	S	2			___1	1	0.0036933	97.277	20.932	97.277	-1.3797	624630000	26	A0A0N4SVT3;A0A0N4SW28;Q9DAS9	26;26;26	A0A0N4SVT3	A0A0N4SVT3	Guanine nucleotide-binding protein G(I)/G(S)/G(O) subunit gamma-12	Gng12	IAQARRTVQQLRLEASIERIKVSKASADLMS	UID663	Gng12	Gng12_UID663
21.8348	26.0304	25.9188	25.6534	21.5151	25.6699	26.1497	26.5214	26.2482	S	2			___1	0.99979	1.04006e-05	130.2	114.83	114.7	0.0052789	1301200000	10	A0A0N4SVT3;A0A0N4SW28;Q9DAS9	10;10;10	A0A0N4SVT3	A0A0N4SVT3	Guanine nucleotide-binding protein G(I)/G(S)/G(O) subunit gamma-12	Gng12	______MSSKTASTNSIAQARRTVQQLRLEA	UID665	Gng12	Gng12_UID665
24.0527	23.971	24.22	24.4613	23.4839	24.0959	23.7336	23.6035	23.9121	S	2			___1	1	2.36967e-05	117.08	103.65	97.223	-0.12366	357750000	626	A0A0N4SW73	626	A0A0N4SW73	A0A0N4SW73			PSLPSASRASLAPLASPGKALPEWDDTFNIF	UID667		_UID667
24.3198	24.1221	24.789	22.2465	24.7739	25.0205	24.7619	22.9601	24.2802	S	3			___1	0.994491	0.000354138	107.93	76.859	99.844	0.06136	849400000	188	A0A0N4SW73;Q8R361	188;188	A0A0N4SW73	A0A0N4SW73	Rab11 family-interacting protein 5	Rab11fip5	LSASMFDLSMKDKPRSPFSKLKDRVKGKKKY	UID668	Rab11fip5	Rab11fip5_UID668
24.0108	24.914	25.707	25.377	25.0195	24.7839	24.8507	24.6663	25.0797	S	2			___1	0.981768	6.37485e-07	128.75	119.89	113.78	0.66665	1807800000	480	A0A0N4SW73;Q8R361	480;480	A0A0N4SW73	A0A0N4SW73	Rab11 family-interacting protein 5	Rab11fip5	SRSEQGRRGSVGEKGSPSLGASPHHSSTGEE	UID672	Rab11fip5	Rab11fip5_UID672
23.9089	23.7967	24.1736	23.4526	23.5819	23.7313	23.752	24.092	22.5969	S	2			___1	1	2.27706e-12	184.91	154.33	184.91	-0.88387	348720000	1313	A0A0N4SW73;Q8R361	1313;640	A0A0N4SW73	A0A0N4SW73	Rab11 family-interacting protein 5	Rab11fip5	LLVRIMETSPTLLQISPGPPK__________	UID673	Rab11fip5	Rab11fip5_UID673
23.8842	24.855	24.6152	25.0115	23.8482	24.5548	24.5195	24.1608	24.3752	S	3			___1	1	2.22023e-19	229.93	206.94	147.09	0.1051	2801000000	1203	A0A0N4SW73;Q8R361	1203;530	A0A0N4SW73	A0A0N4SW73	Rab11 family-interacting protein 5	Rab11fip5	SPHPVKPLTAAPVEASPDRKQPRTSLSTALS	UID674	Rab11fip5	Rab11fip5_UID674
24.1028	24.4772	24.5522	24.7137	24.3443	25.1081	24.5595	24.4561	24.2775	S	2			___1	1	1.87266e-05	133.91	99.862	74.62	-0.13256	552140000	693	A0A0N4SW73	693	A0A0N4SW73	A0A0N4SW73			KATEPQGEPGRGRRGSNIWLEPKVSVDSELD	UID675		_UID675
29.4002	29.5839	29.4528	29.2167	29.2517	29.2174	29.4361	29.2503	29.447	S	2			___1	0.999997	7.04569e-11	213.95	182.22	213.95	-0.0082738	13493000000	307	A0A0N4SW73;Q8R361	307;307	A0A0N4SW73	A0A0N4SW73	Rab11 family-interacting protein 5	Rab11fip5	DSIQSPKLLTHKRTYSDEASQLRAAPPRALL	UID676	Rab11fip5	Rab11fip5_UID676
22.4542	24.2547	22.2237	22.8107	23.8474	24.1139	24.217	23.5837	23.7093	S	2			___1	0.950845	7.56655e-10	178.14	139.12	178.14	-0.3049	326630000	1219	A0A0N4SW73;Q8R361	1219;546	A0A0N4SW73	A0A0N4SW73	Rab11 family-interacting protein 5	Rab11fip5	PDRKQPRTSLSTALSSGLERLKTVTSGGIQS	UID680	Rab11fip5	Rab11fip5_UID680
21.9475	22.6836	22.6164	22.608	22.1068	22.1342	21.8999	22.1305	21.3532	S	2			___1	0.947676	2.58585e-06	108.57	93.412	96.351	-0.18417	109970000	8	A0A0N4SWA4;Q9ES18	8;8	A0A0N4SWA4	A0A0N4SWA4	Forkhead box protein J2	Foxj2	________MASDLESSLTSIDWLPQLTLRAT	UID683	Foxj2	Foxj2_UID683
23.5603	23.9112	24.0954	22.6182	23.8844	22.5131	21.9168	23.437	23.3224	S	3			___1	0.975023	0.0274377	47.616	35.959	47.616	-0.73875	261250000	161	A0A0N4SWA4;Q9ES18	161;161	A0A0N4SWA4	A0A0N4SWA4	Forkhead box protein J2	Foxj2	PDISRKRRHPPDDDLSQDSPEQEASKSPRGG	UID685	Foxj2	Foxj2_UID685
25.6615	24.8566	25.3124	25.0411	25.2589	25.4679	24.9585	24.9481	25.0048	S	3			___1	0.827913	1.28177e-14	173.11	157.81	173.11	0.10194	1555700000	172	A0A0N4SWA4;Q9ES18	172;172	A0A0N4SWA4	A0A0N4SWA4	Forkhead box protein J2	Foxj2	DDDLSQDSPEQEASKSPRGGVPGSGEASLSH	UID686	Foxj2	Foxj2_UID686
27.0452	26.7209	27.1111	27.3651	27.1263	27.4965	27.3674	26.7045	27.7013	S	3			___1	1	9.85206e-39	254.76	246.25	235.29	-0.31757	8291900000	121	H3BKV3;H3BK68;D3Z413;H3BL70;H3BKB8;H3BKS8;E9PWD4;A0A0R4IZW7;Q3TX08	121;124;124;96;117;121;114;121;121	H3BKV3	H3BKV3	tRNA (guanine(26)-N(2))-dimethyltransferase	Trmt1	KVPGEKDSEKIAVDLSDQEEETAGKNENLAP	UID689	Trmt1	Trmt1_UID689
26.8785	27.6848	27.4962	27.3912	27.4181	27.148	27.4825	27.8785	27.341	S	2			___1	1	0.00359555	97.741	97.741	93.598	-0.11202	3210400000	590	A0A0R4IZX1;Q8C2K1	590;590	A0A0R4IZX1	A0A0R4IZX1	Differentially expressed in FDCP 6	Def6	LARRDSSLKRLTRWGSQGNRTLSVNSSEQKS	UID690	Def6	Def6_UID690
28.0767	28.3515	27.7568	28.0235	28.2156	28.5062	27.7275	28.2211	28.5031	S	2			___1	0.953048	8.82177e-26	262.44	224.79	227.57	0.32529	8055100000	486	A0A0R4IZZ6;Q6ZQ03	486;440	A0A0R4IZZ6	A0A0R4IZZ6	Formin-binding protein 4	Fnbp4	ELRALEEGDGSVSGSSPRSDISQPASQDGVR	UID691	Fnbp4	Fnbp4_UID691
26.0994	26.4828	26.2553	26.6252	26.4454	26.3809	26.6948	26.3663	26.5418	S	2			___1	0.999998	4.11636e-73	337.86	328.13	309.83	-0.39477	3110600000	166	A0A0R4IZZ6;Q6ZQ03	166;120	A0A0R4IZZ6	A0A0R4IZZ6	Formin-binding protein 4	Fnbp4	VKATGGLCLLGAYADSDDDESDVSEKTAQSK	UID694	Fnbp4	Fnbp4_UID694
25.983	25.482	25.1242	26.1238	26.2613	26.1062	25.5519	25.6493	25.1564	S	2			___1	0.999866	0.000322083	107.97	90.147	101.71	0.29166	1592700000	518	A0A0R4IZZ6;Q6ZQ03	518;472	A0A0R4IZZ6	A0A0R4IZZ6	Formin-binding protein 4	Fnbp4	IMSKRGKWKMFVRATSPESTSRSSSKTGRDS	UID695	Fnbp4	Fnbp4_UID695
27.6189	27.721	27.7297	27.835	27.7838	27.597	27.6413	27.7421	27.6529	S	2			___1	1	7.39978e-85	409.16	371.87	380.52	0.14521	8223600000	553	A0A0R4IZZ6;Q6ZQ03	553;507	A0A0R4IZZ6	A0A0R4IZZ6	Formin-binding protein 4	Fnbp4	ETAIGAEDSEKIDEISDKETEVEESSEKIKV	UID696	Fnbp4	Fnbp4_UID696
23.1613	23.3084	23.4611	23.536	23.3962	23.4387	22.7759	24.0193	21.3446	S	2			___1	1	0.00408902	70.26	60.957	42.257	-0.26607	532270000	65	A0A0R4IZZ6;Q6ZQ03	65;19	A0A0R4IZZ6	A0A0R4IZZ6	Formin-binding protein 4	Fnbp4	KKSRAVPGRRPILQLSPPGPRSSTPGRDPDP	UID697	Fnbp4	Fnbp4_UID697
27.9263	28.3586	28.3843	28.0979	27.8653	28.6034	28.0115	27.9308	28.6496	S	4			___1	1	2.38121e-79	336.26	324.47	172.71	-0.8478	78589000000	394	A0A0R4J008;P70288	394;394	A0A0R4J008	A0A0R4J008	Histone deacetylase 2	Hdac2	GVQMQAIPEDAVHEDSGDEDGEDPDKRISIR	UID699	Hdac2	Hdac2_UID699
25.1576	25.4306	25.4151	24.6908	24.9794	25.2428	25.3028	25.5542	25.5081	S	2			___1	0.999563	9.46333e-26	269.23	251.15	269.23	-1.5336	911240000	905	A0A0R4J015;J3QML2;B2RX12	905;906;906	A0A0R4J015	A0A0R4J015	Canalicular multispecific organic anion transporter 2	Abcc3	IYEVRKQFMREMSSLSSEGEVQNRTMPKKHT	UID702	Abcc3	Abcc3_UID702
25.6363	25.9982	25.4665	26.0628	26.0566	25.9447	25.8251	25.6147	25.3802	S	3			___1	0.999994	0.000267485	123.62	89.412	123.62	0.37721	4322000000	922	A0A0R4J015;J3QML2;B2RX12	922;923;923	A0A0R4J015	A0A0R4J015	Canalicular multispecific organic anion transporter 2	Abcc3	EGEVQNRTMPKKHTNSLEKEALVTKTKETGA	UID704	Abcc3	Abcc3_UID704
24.7757	24.8239	24.6364	24.5458	24.374	24.5321	24.0731	22.9008	24.5913	S	3			___1	1	9.10131e-109	395.3	392.21	355.75	0.15855	30237000000	230	A0A0R4J024;Q924T3;A0A0R4J1Y0	230;230;230	A0A0R4J024	A0A0R4J024	DNA repair protein XRCC4	Xrcc4	PCSDKTPEEHGLYDGSTDEESGAPVQAAETL	UID708	Xrcc4	Xrcc4_UID708
26.5865	26.8181	26.7682	25.8935	26.3321	26.4841	26.3648	26.5163	26.2607	S	2			___1	0.997988	1.1262e-05	112.75	103.95	96.183	-0.31164	1757300000	50	G3UYB5;G3UZP2;A0A0R4J041;Q8C3P7	50;50;50;50	G3UYB5	G3UYB5	N6-adenosine-methyltransferase subunit METTL3	Mettl3	LRNPEAALSPTFRSDSPVPTAPTSSGPKPST	UID710	Mettl3	Mettl3_UID710
22.0061	22.9333	22.1872	22.6975	22.9844	22.8261	22.5875	22.2348	21.3469	S	2			___1	1	0.00637202	66.059	50.959	54.402	0.040329	75459000	2	A0A0R4J046;P53569	2;2	A0A0R4J046	A0A0R4J046	CCAAT/enhancer-binding protein zeta	Cebpz	______________MSADQEPVAFLAKQPWR	UID711	Cebpz	Cebpz_UID711
24.3167	25.2533	24.9276	24.6951	24.4038	24.4697	24.7739	24.7956	24.97	S	3			___1	0.999725	2.03471e-10	143.32	127.33	141.9	1.1271	545250000	96	F6QQQ6;A0A0R4J049;Q8CIG8	96;310;310	F6QQQ6	F6QQQ6	Protein arginine N-methyltransferase 5	Prmt5	NAYELFAKGYEDYLQSPLQPLMDNLESQTYE	UID713	Prmt5	Prmt5_UID713
28.5362	30.4206	30.1022	30.0084	29.1653	29.1987	30.338	29.9513	29.8723	S	2			___1	1	0.0306428	50.194	24.898	50.194	-0.060774	15691000000	847	A0A0R4J054	847	A0A0R4J054	A0A0R4J054			DNNPALRVLPKKRKISDNAPRIPRADEIPTL	UID716		_UID716
26.3288	27.3215	27.1461	27.0712	26.5177	26.4838	27.2203	26.8804	26.9188	S	2			___1	0.999981	7.49942e-05	138.22	101.63	138.22	-0.33913	2156300000	480	A0A1D5RMB5;A0A0R4J055;Q6TXD4	480;480;480	A0A1D5RMB5	A0A1D5RMB5	Dynamin-binding protein	Dnmbp	GWSFQKPASHLQRASSLTASRLDRPSHFCHP	UID717	Dnmbp	Dnmbp_UID717
24.9502	25.4651	25.3453	24.547	24.3813	23.8057	25.077	25.0984	24.6328	S	2			___1	0.987812	3.32511e-24	239.63	227.09	212.55	0.58647	1162800000	384	A0A1D5RMB5;A0A0R4J055;Q6TXD4	384;384;384	A0A1D5RMB5	A0A1D5RMB5	Dynamin-binding protein	Dnmbp	TGDTISGQDKDASGSSPDVDLERPLAKDLST	UID719	Dnmbp	Dnmbp_UID719
28.5811	28.8812	28.479	29.4167	28.9669	29.1956	29.2777	29.2457	28.4103	S	2			___1	0.999987	7.10961e-09	166.46	143.68	160.99	-0.076733	11526000000	682	A0A0R4J060;J3QNK5;Q8BIH0	682;683;683	A0A0R4J060	A0A0R4J060	Histone deacetylase complex subunit SAP130	Sap130	VATPRVESSMRSASGSPRPAGAKPKSEVHVS	UID721	Sap130	Sap130_UID721
25.18	25.9699	25.8134	25.8943	25.7229	25.739	25.9424	22.2229	25.6721	S	2			___1	0.97215	5.69859e-08	145.94	116.32	145.94	0.07871	1195100000	416	A0A0R4J060;J3QNK5;Q8BIH0	416;416;416	A0A0R4J060	A0A0R4J060	Histone deacetylase complex subunit SAP130	Sap130	NIPVAKVVPQQITHTSPRIQPDYPPERSSLI	UID722	Sap130	Sap130_UID722
28.1763	29.1803	28.918	28.5868	27.966	28.5122	28.4543	28.4482	28.8042	S	2			___1	1	1.43256e-32	277.31	267.4	96.208	0.33547	8182000000	383	A0A0R4J065;Q8BGE6	383;383	A0A0R4J065	A0A0R4J065	Cysteine protease ATG4B	Atg4b	SLDSSDVERLERFFDSEDEDFEILSL_____	UID723	Atg4b	Atg4b_UID723
25.5272	25.4803	26.5209	25.5541	25.4549	25.2542	24.8447	25.4601	25.5236	S	5			___1	0.976524	7.33988e-07	103.75	95.217	103.75	-0.39314	854690000	117	A0A0R4J069;Q9JLI6;F7D651;F6ZFP8;F7BB44;D3Z7G6	117;117;63;119;115;139	A0A0R4J069	A0A0R4J069	Selenocysteine lyase	Scly	FHEQQTLKGNMVDQHSPEEGTRPHFITCTVE	UID725	Scly	Scly_UID725
23.9713	24.0344	23.9933	23.5982	23.8735	23.4175	22.8506	23.0092	23.0515	S	2			___1	1	5.91236e-58	353.14	345.49	353.14	0.15545	900910000	689	E9Q577;A0A0R4J073;Q5U5Q9;A0A0R4J183	689;689;689;408	E9Q577	E9Q577	BRCA1-A complex subunit RAP80	Uimc1	SREMQSTLSQLNLNESPIKSFVPVSEATNCL	UID726	Uimc1	Uimc1_UID726
23.1999	24.147	23.9063	24.2804	24.3578	24.0297	22.9724	24.5472	23.9739	S	2			___1	0.975861	1.09779e-12	167.61	152.72	155.76	1.0591	428920000	402	E9Q577;A0A0R4J073;Q5U5Q9	402;402;402	E9Q577	E9Q577	BRCA1-A complex subunit RAP80	Uimc1	KLLLEEEPTTSRGQSSQGLFVEETSEEGLKS	UID727	Uimc1	Uimc1_UID727
26.2048	26.9737	26.8265	27.7359	27.662	27.539	27.1276	26.9641	26.9864	S	2			___1	1	0.00884286	78.932	60.595	39.923	0.48294	3704200000	139	A0A0R4J099;Q3UY34	139;139	A0A0R4J099	A0A0R4J099	Uncharacterized protein C12orf43 homolog		RLFFTSIPGGHKKEASPRPCRKRQPPSSSED	UID732		_UID732
26.9118	27.2898	27.4661	28.1311	27.5201	27.3307	27.691	27.0173	27.0898	S	3			___1	0.978501	2.43415e-21	215.46	203.86	215.46	1.1746	3991000000	562	E9Q9N6;E9PYX3;A0A0R4J227;A0A0R4J0B1;Q3T9A3;F6ZS70;E9QMP6;Q05512;F7A3Q3;F6ZEX4;F6UY70;F7CVZ7;F7CRG8	562;562;562;562;583;607;616;616;178;196;104;153;109	E9Q9N6	E9Q9N6	Serine/threonine-protein kinase MARK2	Mark2	QVRDQQNLPYGVTPASPSGHSQGRRGASGSI	UID733	Mark2	Mark2_UID733
25.8197	25.2045	26.3115	26.9101	26.0367	24.2198	22.5168	22.7402	24.5618	S	3			___1	0.999602	9.22151e-25	229.23	211.8	171.72	0.31329	1328100000	40	E9Q9N6;E9PYX3;A0A0R4J227;A0A0R4J0B1;Q3T9A3;F6ZS70;E9QMP6;Q05512;E9Q2J6;E9PZ55;E9Q2G8;E9Q8H5	40;40;40;40;7;31;40;40;7;7;40;40	E9Q9N6	E9Q9N6	Serine/threonine-protein kinase MARK2	Mark2	DSKPSSKSNMLRGRNSATSADEQPHIGNYRL	UID736	Mark2	Mark2_UID736
29.2321	28.5486	28.8157	28.8698	28.8951	28.5366	28.0888	28.4754	28.5665	S	2			___1	1	1.02466e-09	210.86	149.34	210.86	-0.44364	13404000000	483	E9Q9N6;E9PYX3;A0A0R4J227;A0A0R4J0B1;Q3T9A3;F6ZS70;E9QMP6;Q05512;F7A3Q3;F6ZEX4;F6UY70;F7CVZ7	483;483;483;483;450;474;483;483;99;63;25;20	E9Q9N6	E9Q9N6	Serine/threonine-protein kinase MARK2	Mark2	STNSVLSTSTNRSRNSPLLDRASLGQASIQN	UID738	Mark2	Mark2_UID738
26.2167	26.6395	26.5808	26.4867	26.5315	26.4871	26.4958	26.4456	26.5421	S	2			___1	1	9.01276e-05	106.14	88.124	57.788	-0.042769	2009500000	453	E9Q9N6;E9PYX3;A0A0R4J227;A0A0R4J0B1;Q3T9A3;F6ZS70;E9QMP6;Q05512;F7A3Q3;F6ZEX4;F6Z4Q6	453;453;453;453;420;444;453;453;69;33;10	E9Q9N6	E9Q9N6	Serine/threonine-protein kinase MARK2	Mark2	EETGRKASSTAKVPASPLPGLDRKKTTPAPS	UID741	Mark2	Mark2_UID741
25.9008	25.6224	26.0655	26.5833	26.2521	26.1945	26.2756	26.043	26.091	S	2			___1	0.99956	2.31329e-25	234.53	216.21	234.53	1.0954	5557600000	512	E9Q9N6;E9PYX3;A0A0R4J227;A0A0R4J0B1;Q3T9A3;F6ZS70;E9QMP6;Q05512;F7A3Q3;F6ZEX4;F6UY70;F7CVZ7;F7CRG8	512;512;512;512;533;557;566;566;128;146;54;103;59	E9Q9N6	E9Q9N6	Serine/threonine-protein kinase MARK2	Mark2	QNGKDSTAPQRVPVASPSAHNISSSSGAPDR	UID742	Mark2	Mark2_UID742
26.1065	27.5353	25.4015	25.2562	25.7028	25.9168	25.981	26.0449	25.83	S	3			___1	0.999986	1.42172e-18	198.6	173.42	194.97	0.20351	1692100000	514	E9Q9N6;E9PYX3;A0A0R4J227;A0A0R4J0B1;Q3T9A3;F6ZS70;E9QMP6;Q05512;F7A3Q3;F6ZEX4;F6UY70;F7CVZ7;F7CRG8	514;514;514;514;535;559;568;568;130;148;56;105;61	E9Q9N6	E9Q9N6	Serine/threonine-protein kinase MARK2	Mark2	GKDSTAPQRVPVASPSAHNISSSSGAPDRTN	UID743	Mark2	Mark2_UID743
21.5058	26.2259	25.937	24.9763	25.9088	25.7075	25.6669	25.5873	25.39	S	2			___1	0.999995	1.94478e-42	309.21	280.49	271.91	-0.42547	1540600000	450	A0A0R4J0B3;Q6PB82;O70405	450;450;450	A0A0R4J0B3	A0A0R4J0B3	Serine/threonine-protein kinase ULK1	Ulk1	PTQVHNYQRIEQNLQSPTQQQTARSSAIRRS	UID748	Ulk1	Ulk1_UID748
24.5858	24.5794	24.755	23.9724	24.1405	24.0103	24.2391	24.2945	24.0222	S	2			___1	0.993761	1.59417e-06	116.28	105.3	105.39	-0.058184	640480000	622	A0A0R4J0B3;Q6PB82;O70405	622;628;622	A0A0R4J0B3	A0A0R4J0B3	Serine/threonine-protein kinase ULK1	Ulk1	LPDFLQRSPLPPILGSPTKAGPSFDFPKTPS	UID750	Ulk1	Ulk1_UID750
23.393	24.1165	24.0647	24.054	23.1792	23.6277	23.5655	24.2466	22.5562	S	2			___1	0.999576	8.57355e-10	176.44	149.17	144.17	-0.23405	312240000	637	A0A0R4J0B3;Q6PB82;O70405	637;643;637	A0A0R4J0B3	A0A0R4J0B3	Serine/threonine-protein kinase ULK1	Ulk1	SPTKAGPSFDFPKTPSSQNLLTLLARQGVVM	UID753	Ulk1	Ulk1_UID753
23.6841	23.8926	24.0325	24.149	23.6569	23.8952	23.6467	24.0806	21.3706	S	3			___1	1	3.69991e-30	228.36	219.74	199.94	-0.51764	795090000	117	A0A0R4J0C7;Q99PT3	117;147	A0A0R4J0C7	A0A0R4J0C7	INO80 complex subunit B	Ino80b	PLEQYRAWLDEDSNLSPSPLRDLPGDLEGQE	UID756	Ino80b	Ino80b_UID756
25.2074	25.2494	25.2313	24.6803	24.9826	25.3655	24.7371	24.7051	25.0255	S	2			___1	1	8.51012e-12	175.6	170.23	136.14	0.33778	692930000	340	A0A0R4J0C7;Q99PT3	340;370	A0A0R4J0C7	A0A0R4J0C7	INO80 complex subunit B	Ino80b	RINLQLRLGGPEGPGSPLLAT__________	UID758	Ino80b	Ino80b_UID758
27.8486	28.1522	28.2109	28.0591	27.645	28.1076	28.3404	28.3659	28.4599	S	3			___1	0.999999	1.24179e-11	169.84	144.43	169.84	-0.82931	6088200000	30	A0A0R4J0C8;Q7TMF2	30;30	A0A0R4J0C8	A0A0R4J0C8	3'-5' exoribonuclease 1	Eri1	QQKTPRPECEESRPLSVEKKQRCRLDGKETD	UID761	Eri1	Eri1_UID761
28.7526	29.3595	29.4033	22.5634	28.8186	28.7715	21.1529	22.0706	28.7979	S	2			___1	1	1.59078e-11	181.52	169.17	132.51	0.15433	9551000000	3	A0A0R4J0D0;Q9D2Y5	3;3	A0A0R4J0D0	A0A0R4J0D0	Sorting nexin-20	Snx20	_____________MASPEHPGSPGWRGPINQ	UID762	Snx20	Snx20_UID762
24.5135	23.4681	24.2961	24.5414	23.9351	24.2474	24.1147	23.5081	24.08	S	2			___1	1	1.97992e-19	233.09	212.25	63.906	-0.10872	17287000000	495	A0A0R4J0D3;Q3TDQ1	495;495	A0A0R4J0D3	A0A0R4J0D3	Dolichyl-diphosphooligosaccharide--protein glycosyltransferase subunit STT3B	Stt3b	YLGDDMKRENPPVEDSSDEDDKRNPGNLYDK	UID764	Stt3b	Stt3b_UID764
29.5237	29.7368	29.6863	23.0999	29.4806	29.406	22.7961	29.7966	29.7342	S	2			___1	1	8.50467e-22	245.78	229.79	63.906	-0.10872	17067000000	496	A0A0R4J0D3;Q3TDQ1	496;496	A0A0R4J0D3	A0A0R4J0D3	Dolichyl-diphosphooligosaccharide--protein glycosyltransferase subunit STT3B	Stt3b	LGDDMKRENPPVEDSSDEDDKRNPGNLYDKA	UID765	Stt3b	Stt3b_UID765
22.2906	24.7523	24.8823	24.5284	23.778	24.2868	24.3816	24.2822	22.1134	S	3			___1	0.999897	4.01853e-15	174.24	164.77	174.24	-0.46493	2172400000	31	A0A0R4J2D4;A0A0R4J0D5;Q6PDG8	31;31;31	A0A0R4J2D4	A0A0R4J2D4	Vacuolar fusion protein MON1 homolog A	Mon1a	GTLAPSNGQSVERAESPTPGLTQGTEPGAGQ	UID766	Mon1a	Mon1a_UID766
24.7844	24.8161	25.234	24.853	25.2086	25.1974	24.9026	25.145	25.4106	S	2			___1	1	2.10996e-51	309.36	277.58	264.1	0.91899	3590600000	56	A0A0R4J2D4;A0A0R4J0D5;Q6PDG8	56;56;56	A0A0R4J2D4	A0A0R4J2D4	Vacuolar fusion protein MON1 homolog A	Mon1a	EPGAGQEGAMFVHTRSYEDLTELEDREASGD	UID768	Mon1a	Mon1a_UID768
25.3418	25.6686	25.8072	22.3013	25.7073	25.6487	22.0468	25.3843	25.8977	S	2			___1	0.963522	1.18293e-09	184.44	155.3	184.44	0.59633	1018400000	809	A0A0R4J0F6;Q99KY4;F6SLK1;A0A0G2JFZ0	809;809;112;124	A0A0R4J0F6	A0A0R4J0F6	Cyclin-G-associated kinase	Gak	DWQEEKEPETGLDNTSPKESQSVLIADGDGS	UID769	Gak	Gak_UID769
27.8669	28.1318	28.2303	27.3772	27.1794	27.1029	28.0558	27.957	27.8458	S	2			___1	0.999993	3.77969e-05	127.71	87.675	126.78	0.35127	3810500000	208	A0A0R4J0H8;Q6NWW9	208;208	A0A0R4J0H8	A0A0R4J0H8	Fibronectin type III domain-containing protein 3B	Fndc3b	KKLKDRQIDRQNRLNSPPSTIYKNSCATVYN	UID777	Fndc3b	Fndc3b_UID777
21.8489	22.8083	23.0494	22.6924	21.7979	21.9653	22.4201	22.4914	22.8531	S	2			___1	0.832022	0.00382241	83.499	21.541	76.228	0.071578	87777000	396	A0A0R4J0H8;Q6NWW9	396;396	A0A0R4J0H8	A0A0R4J0H8	Fibronectin type III domain-containing protein 3B	Fndc3b	APECPFPPKLAHRSKSSLTLQWKAPIDNGSK	UID778	Fndc3b	Fndc3b_UID778
25.9065	26.0666	26.0898	26.1447	26.341	26.0967	26.1261	25.8683	26.2129	S	2			___1	0.999995	2.38488e-06	160.48	154.1	160.48	-0.2356	1887600000	157	E9PVJ3;E9Q2M3;A0A0R4J0I4;Q8BIW9	157;157;156;156	E9PVJ3	E9PVJ3	Chromosome transmission fidelity protein 18 homolog	Chtf18	YSDANADKDLMQTLPSPRNRNPVLRRPPILE	UID784	Chtf18	Chtf18_UID784
24.4963	25.2266	25.4591	25.2321	22.8594	24.7224	24.54	24.5353	24.1574	S	4			___1	0.992097	1.90056e-24	173.21	165.42	163.59	0.035179	4985100000	71	E9PVJ3;E9Q2M3;A0A0R4J0I4;Q8BIW9	71;71;70;70	E9PVJ3	E9PVJ3	Chromosome transmission fidelity protein 18 homolog	Chtf18	AIAGGDTVPRPCPAGSPGNVNRNTRKNVRRD	UID785	Chtf18	Chtf18_UID785
26.1144	25.998	26.105	26.5928	26.6119	26.1897	25.451	25.8381	25.475	S	2			___1	0.991799	4.35336e-06	137.81	121.87	137.81	-1.5831	2263400000	92	E9PVJ3;E9Q2M3;A0A0R4J0I4;Q8BIW9	92;92;91;91	E9PVJ3	E9PVJ3	Chromosome transmission fidelity protein 18 homolog	Chtf18	RNTRKNVRRDQPAPSSPMVKRPRLDVVKKLN	UID786	Chtf18	Chtf18_UID786
25.7622	26.2168	25.9896	26.3525	25.9662	26.1269	25.7626	25.792	25.4646	S	3			___1	0.847164	2.71094e-19	186.39	176.14	132.43	0.42701	1550800000	256	A0A0R4J0J3;Q75NR7	256;256	A0A0R4J0J3	A0A0R4J0J3	ATP-dependent DNA helicase Q4	Recql4	SPEAIAQQPAQVLSQSPKSINSKGRKRKWNE	UID789	Recql4	Recql4_UID789
25.5762	26.576	26.5513	26.3845	26.3224	26.0499	26.3309	26.3897	26.3791	S	2			___1	0.992791	2.9764e-12	195.74	160.71	177	-0.22728	1339700000	850	A0A0R4J0J8;Q2KN98	850;833	A0A0R4J0J8	A0A0R4J0J8	Cytospin-A	Specc1l	DLAALRQGMGLSRRSSTSSEPTPTVKTLIKS	UID790	Specc1l	Specc1l_UID790
23.1045	22.682	22.9058	23.5372	22.679	22.6133	22.2152	23.0009	22.5164	S	2			___1	1	7.5269e-06	120.63	93.529	120.63	-0.8795	175540000	899	A0A0R4J0J8;Q2KN98	899;882	A0A0R4J0J8	A0A0R4J0J8	Cytospin-A	Specc1l	PLSPSPMKTPPAAAVSPMQRHSISGPISTSK	UID791	Specc1l	Specc1l_UID791
26.2491	26.1855	26.0745	26.0586	26.6703	26.2959	25.4726	26.1021	26.369	S	3			___1	1	6.56948e-43	284.36	262.67	198.67	-1.1695	2028700000	149	A0A0R4J0L8;Q3U155	149;149	A0A0R4J0L8	A0A0R4J0L8	Coiled-coil domain-containing protein 174	Ccdc174	SQIEEERDDDDKEEFSDKDIPPPQDPSEEWV	UID792	Ccdc174	Ccdc174_UID792
23.8284	24.2015	24.0944	24.4234	23.9329	24.1648	23.8021	23.846	23.9108	S	2			___1	0.933617	1.65912e-09	146.67	138.01	128.01	-0.073852	905400000	162	A0A0R4J0M1	162	A0A0R4J0M1	A0A0R4J0M1			GTAQVDAAPVASAAPSPPVTKEEEGAPGASW	UID793		_UID793
26.818	26.7344	26.9217	27.3595	26.554	26.7501	26.4245	26.3873	26.6638	S	2			___1	0.999322	1.71918e-06	166.14	104.98	166.14	-0.16035	2513400000	767	A0A0R4J0M9;Q8CDG3	767;767	A0A0R4J0M9	A0A0R4J0M9	Deubiquitinating protein VCIP135	Vcpip1	DGPSSAPATPTKAPYSPTTSKEKKIRITTND	UID795	Vcpip1	Vcpip1_UID795
26.2527	26.8547	26.7313	26.7193	26.0497	26.1627	26.7068	26.381	26.5525	S	2			___1	0.99362	0.000351275	96.141	80.804	96.141	3.0659	2368800000	756	A0A0R4J0M9;Q8CDG3	756;756	A0A0R4J0M9	A0A0R4J0M9	Deubiquitinating protein VCIP135	Vcpip1	QPRTVSPSTIRDGPSSAPATPTKAPYSPTTS	UID797	Vcpip1	Vcpip1_UID797
26.6461	26.6942	26.6108	26.7675	26.6047	26.6877	26.4177	26.3846	26.3457	S	2			___1	0.99987	1.32308e-08	160.43	124.96	124.06	1.0307	19578000000	997	A0A0R4J0M9;Q8CDG3	997;997	A0A0R4J0M9	A0A0R4J0M9	Deubiquitinating protein VCIP135	Vcpip1	VSQVRAEATTRSRESSPSHGLLKLGSGGVVK	UID799	Vcpip1	Vcpip1_UID799
26.6179	27.3936	27.3066	27.1043	26.5009	27.1069	26.8952	26.9109	26.8974	S	2			___1	1	3.86992e-05	150.81	97.721	150.81	0.16571	2746100000	746	A0A0R4J0M9;Q8CDG3	746;746	A0A0R4J0M9	A0A0R4J0M9	Deubiquitinating protein VCIP135	Vcpip1	TEKLKQEQKGQPRTVSPSTIRDGPSSAPATP	UID801	Vcpip1	Vcpip1_UID801
26.3204	26.7469	26.996	26.8286	26.6321	26.2149	26.771	26.6998	26.3331	S	2			___1	0.999628	1.0778e-33	265.7	252.27	241.13	-0.057259	2766200000	298	A0A0R4J0P5	298	A0A0R4J0P5	A0A0R4J0P5			PYQNYYDREVTPLIGSPSVQPSCGVIKRFSG	UID804		_UID804
25.0556	24.9929	25.4553	25.3703	23.3992	24.5484	24.6197	24.8771	22.8679	S	3			___1	1	3.89618e-07	159.75	147.69	96.447	-0.38379	3574600000	318	A0A0R4J0P5;P97814	318;318	A0A0R4J0P5	A0A0R4J0P5	Proline-serine-threonine phosphatase-interacting protein 1	Pstpip1	PSCGVIKRFSGLLHGSPKTTPSAPAASTETL	UID806	Pstpip1	Pstpip1_UID806
27.5925	28.2081	22.1111	27.8162	27.6928	27.5697	21.8534	22.6961	21.9662	S	2			___1	0.999947	0.00282039	89.171	19.115	79.148	0.13232	3777900000	556	A0A0R4J0P6;Q8VDG3	556;556	A0A0R4J0P6	A0A0R4J0P6	Poly(A)-specific ribonuclease PARN	Parn	SNSFTAAGMLGKRTLSPDPREAALEDRESEE	UID807	Parn	Parn_UID807
24.7852	25.7763	25.2593	22.6639	25.1134	23.076	24.1055	23.6741	24.5384	S	2			___1	0.999997	7.57237e-06	150.19	132.97	150.19	0.0049346	25700000000	392	A0A0R4J0Q5;P21619;P14733	402;383;392	A0A0R4J0Q5;P14733	P14733	Lamin-B2;Lamin-B1	Lmnb2;Lmnb1	AYRKLLEGEEERLKLSPSPSSRITISRATSS;AYRKLLEGEEERLKLSPSPSSRVTVSRASSS	UID808	Lmnb2	Lmnb2_UID808
29.2544	29.868	29.8299	30.5209	29.9664	29.8835	30.0338	29.5753	29.7172	S	2			___1	0.999915	1.50966e-22	246.42	195.39	221.9	-0.066548	25814000000	446	A0A0R4J0Q5;P21619	446;427	A0A0R4J0Q5	A0A0R4J0Q5	Lamin-B2	Lmnb2	GRGKRRRLETEDTSGSPSRASRVSSGSRLAQ	UID810	Lmnb2	Lmnb2_UID810
25.7058	25.3658	26.1308	23.8587	24.4937	24.7176	22.6918	25.8647	25.7041	S	2			___1	0.999997	2.27987e-10	189.67	161.32	189.67	0.05973	526780000	275	A0A1L1STY4;A0A1L1SVG0;A0A0R4J0S7;Q8CGB3	275;280;282;280	A0A1L1STY4	A0A1L1STY4	Uveal autoantigen with coiled-coil domains and ankyrin repeats	Uaca	RELWRKGPPLQQRNLSHTQDEGSVKSTQREQ	UID811	Uaca	Uaca_UID811
22.6594	22.9565	22.4079	24.3699	24.5874	24.9495	23.1939	23.294	23.4663	S	2			___1	1	4.76789e-10	202.65	184.52	118.77	0.57122	548770000	2	A0A0R4J0T2;Q504P2;D3YXD8	2;2;2	A0A0R4J0T2	A0A0R4J0T2	C-type lectin domain family 12 member A	Clec12a	______________MSEEIVYANLKIQDPDK	UID813	Clec12a	Clec12a_UID813
25.8633	26.0876	26.0798	26.132	25.8603	26.1506	25.8666	26.068	25.8959	S	2			___1	0.999999	3.73483e-25	257.15	248.56	217.82	-1.0178	3319800000	672	A0A0R4J0T4;Q5D0E0;O88351	672;672;672	A0A0R4J0T4	A0A0R4J0T4	Inhibitor of nuclear factor kappa-B kinase subunit beta	Ikbkb	LLKIACSKVRGPVSGSPDSMNVSRLSHPGQL	UID815	Ikbkb	Ikbkb_UID815
27.9355	27.3945	27.4324	27.3064	27.812	27.3948	27.4085	27.1746	26.9786	S	2			___1	0.999852	1.195e-110	411.59	398.46	399.86	0.6786	5765000000	331	A0A0R4J0T8;Q9D8S3	331;331	A0A0R4J0T8	A0A0R4J0T8	ADP-ribosylation factor GTPase-activating protein 3	Arfgap3	ISHSVTSDMQTIEQESPTLAKPRRKYQEDPE	UID816	Arfgap3	Arfgap3_UID816
28.0512	27.9158	27.639	28.3252	29.2338	28.634	27.8439	27.915	28.0371	S	2			___1	1	7.45058e-142	482.67	471.28	424.29	0.47026	12851000000	226	A0A0R4J0U2;Q0VGB7;A0A0N4SV05	226;226;146	A0A0R4J0U2	A0A0R4J0U2	Serine/threonine-protein phosphatase 4 regulatory subunit 2	Ppp4r2	GHSDSSASESEVSLLSPVKNKHPDEDAVESE	UID817	Ppp4r2	Ppp4r2_UID817
25.3523	24.2523	24.3391	24.8143	21.6963	22.7135	24.4889	25.0165	24.6436	S	2			___1	0.998075	3.55286e-12	186.15	176.62	186.15	-0.52342	725460000	159	A0A0R4J0U2;Q0VGB7	159;159	A0A0R4J0U2	A0A0R4J0U2	Serine/threonine-protein phosphatase 4 regulatory subunit 2	Ppp4r2	SNSLNRMNGVMFPGNSPNYTDRSNINGPGTP	UID818	Ppp4r2	Ppp4r2_UID818
21.834	23.7103	23.0771	21.9979	23.1375	23.6492	21.8847	23.3746	22.2409	S	2			___1	1	6.22917e-05	118.76	96.708	67.997	1.0564	184200000	607	A0A0R4J0U8;A2RSY6	607;607	A0A0R4J0U8	A0A0R4J0U8	TRMT1-like protein	Trmt1l	DDTTIDIYSAQGKRKSNEMAINLAKKQKTDA	UID819	Trmt1l	Trmt1l_UID819
27.9581	28.0681	28.1769	28.3293	28.2969	27.7805	27.9923	27.8731	28.2424	S	2			___1	0.999955	1.05381e-95	408.09	389.85	373.16	0.39894	8080800000	231	E9Q361;E9Q360;A0A0R4J0V1;Q8K2A7	231;231;231;231	E9Q361	E9Q361	Integrator complex subunit 10	Ints10	SENQHQGAQDTSDLMSPSKRSSQKYIIEGLT	UID820	Ints10	Ints10_UID820
25.2459	25.2677	25.295	25.3773	24.7475	24.3391	24.7611	24.8444	25.1251	S	2			___1	0.999565	8.6213e-08	136.14	111.21	113.43	-0.002143	759090000	382	E9Q361;E9Q360;A0A0R4J0V1;Q8K2A7	382;382;382;382	E9Q361	E9Q361	Integrator complex subunit 10	Ints10	HKKRKLAEGREKTMSSDDEECSAKGRNRHIV	UID822	Ints10	Ints10_UID822
24.8691	25.0987	25.2273	25.2629	25.0883	25.3938	21.3853	25.0715	22.4459	S	2			___1	0.932389	0.0648415	41.338	14.953	41.338	-0.5407	583940000	295	E9QKQ5;A0A0R4J0V3;Q91ZP3	295;328;328	E9QKQ5	E9QKQ5	Phosphatidate phosphatase LPIN1	Lpin1	PQAAKSSSPHKMKESSPLGSRKTPDKMNFQA	UID823	Lpin1	Lpin1_UID823
20.8095	24.8008	24.895	25.093	24.7578	24.552	25.2278	25.1182	24.7425	S	2			___1	1	2.04377e-06	157.2	118.19	45.342	0.46449	915370000	134	A0A0R4J0V4;Q9QXM1	134;134	A0A0R4J0V4	A0A0R4J0V4	Junction-mediating and -regulatory protein	Jmy	PPRGPAGRGPESPLRSPARAKASPLRRSAES	UID827	Jmy	Jmy_UID827
26.1693	22.3662	26.1494	26.1826	26.3787	26.3469	26.1655	26.2162	26.5859	S	2			___1	0.957513	0.000138263	102.44	90.651	81.907	-1.4158	1559000000	58	A0A0R4J0V4;Q9QXM1	58;58	A0A0R4J0V4	A0A0R4J0V4	Junction-mediating and -regulatory protein	Jmy	AITCHNRTAQRQRSGSREQAGTPASDGSRGP	UID828	Jmy	Jmy_UID828
25.5562	25.6889	21.9398	21.0025	25.7136	25.8444	25.9962	25.5084	25.9257	S	2			___1	1	4.3397e-06	137.89	116.16	137.89	0.39319	1090100000	108	A0A0R4J0V4;Q9QXM1	108;108	A0A0R4J0V4	A0A0R4J0V4	Junction-mediating and -regulatory protein	Jmy	RSPGPRKSQAWAEGGSPRSARSLKGDPPRGP	UID829	Jmy	Jmy_UID829
27.9835	27.9934	28.171	28.4756	28.1085	28.0923	28.0376	28.0502	27.9436	S	3			___1	0.99602	2.5275e-15	158.64	156.35	158.64	0.25608	5655500000	1928	A0A0R4J0V5;P08775	1928;1966	A0A0R4J0V5	A0A0R4J0V5	DNA-directed RNA polymerase II subunit RPB1	Polr2a	SPTYSLTSPAISPDDSDEEN___________	UID830	Polr2a	Polr2a_UID830
26.0793	26.0491	26.6225	23.0985	26.6625	27.3639	26.5756	26.4887	27.0984	S	2			___1	0.999505	3.84234e-12	181.32	114.11	180.8	0.59093	4940400000	1875	A0A0R4J0V5;P08775	1875;1913	A0A0R4J0V5	A0A0R4J0V5	DNA-directed RNA polymerase II subunit RPB1	Polr2a	TSPVYTPTSPKYSPTSPTYSPTSPKYSPTSP	UID834	Polr2a	Polr2a_UID834
25.7386	25.9223	25.9729	26.2853	26.6148	26.2617	25.7086	26.0352	26.1282	S	2			___1	0.999711	7.17521e-12	178	163.01	157.84	0.46029	1932400000	1840	A0A0R4J0V5;P08775	1840;1878	A0A0R4J0V5	A0A0R4J0V5	DNA-directed RNA polymerase II subunit RPB1	Polr2a	TSPKYSPTSPKYSPTSPTYSPTTPKYSPTSP	UID839	Polr2a	Polr2a_UID839
25.5218	26.1962	25.8434	26.2354	26.3011	25.9004	26.0912	25.468	24.6066	S	3			___1	0.999892	8.07624e-21	200.4	167.44	184.19	0.47314	2108100000	1318	A0A0R4J0Y3;Q6DFV5;A2AAU5;A2AAU3	1318;1317;636;1317	A0A0R4J0Y3	A0A0R4J0Y3	Probable helicase with zinc finger domain	Helz	TEPKQVDLESNPQNRSPESRPGVVYSNTKFP	UID844	Helz	Helz_UID844
24.3067	25.0625	24.5072	24.5327	23.9232	24.4757	24.5716	24.5381	24.1556	S	2			___1	0.999783	0.00944808	78.516	24.325	74.941	0.30194	463080000	1180	A0A0R4J0Y3;Q6DFV5;A2AAU5;A2AAU3	1180;1179;498;1179	A0A0R4J0Y3	A0A0R4J0Y3	Probable helicase with zinc finger domain	Helz	PPPPLGPHPNLGKSPSPVQRIDPHTGTSILY	UID845	Helz	Helz_UID845
24.0819	25.2761	21.5161	24.4411	24.086	23.657	25.0044	24.1796	24.51	S	2			___1	0.99999	1.19049e-26	211.13	198.51	211.13	-1.4983	298010000	466	A0A0R4J0Z1;P08003	466;463	A0A0R4J0Z1	A0A0R4J0Z1	Protein disulfide-isomerase A4	Pdia4	EEDYATEVKDLGLSESGEDVNAAILDESGKK	UID849	Pdia4	Pdia4_UID849
24.9827	24.8239	25.1907	24.6368	24.4398	25.4175	25.0238	25.6908	25.2363	S	2			___1	1	0.00186846	105.94	63.648	105.1	0.055831	1946300000	290	A0A0R4J100;Q8CIM5	290;290	A0A0R4J100	A0A0R4J100	G-protein coupled receptor 84	Gpr84	GGQGIRKAAQQIAERSLPEVHRKPRETAGAR	UID850	Gpr84	Gpr84_UID850
24.3108	25.4162	25.0435	26.4001	21.5382	24.9769	25.5719	25.1	25.0714	S	2			___1	1	2.17014e-28	200.99	183.85	165.3	0.10717	3703200000	221	A0A0R4J100;Q8CIM5	221;221	A0A0R4J100	A0A0R4J100	G-protein coupled receptor 84	Gpr84	KRAARALDQYGLHQASIRSHQVAGTQEAMPG	UID851	Gpr84	Gpr84_UID851
24.5956	26.2339	25.9435	26.1481	26.1606	25.5464	23.3429	21.2339	25.5054	S	3			___1	1	1.37566e-48	277.35	268.5	248.43	0.10464	2818600000	224	A0A0R4J100;Q8CIM5	224;224	A0A0R4J100	A0A0R4J100	G-protein coupled receptor 84	Gpr84	ARALDQYGLHQASIRSHQVAGTQEAMPGHFQ	UID852	Gpr84	Gpr84_UID852
24.716	26.1204	26.478	27.0574	24.8842	26.5603	26.4053	26.1249	26.2101	S	4			___1	0.999562	2.42103e-60	317.17	308.56	244.1	0.28014	7220800000	243	A0A0R4J100;Q8CIM5	243;243	A0A0R4J100	A0A0R4J100	G-protein coupled receptor 84	Gpr84	AGTQEAMPGHFQELDSGVASRGPSEGISSEP	UID853	Gpr84	Gpr84_UID853
25.1508	25.9504	25.6538	25.4634	25.3397	25.8582	25.5857	25.7149	25.479	S	3			___1	0.999984	8.17488e-36	245.83	239.49	200.9	0.66945	3327900000	256	A0A0R4J100;Q8CIM5	256;256	A0A0R4J100	A0A0R4J100	G-protein coupled receptor 84	Gpr84	LDSGVASRGPSEGISSEPVSAATTQTLEGDS	UID856	Gpr84	Gpr84_UID856
22.9266	23.5615	23.877	24.6201	23.3231	24.2638	22.0558	22.0501	22.1124	S	3			___1	0.997394	9.10385e-21	190.73	173.55	190.73	-0.12012	438680000	260	A0A0R4J100;Q8CIM5	260;260	A0A0R4J100	A0A0R4J100	G-protein coupled receptor 84	Gpr84	VASRGPSEGISSEPVSAATTQTLEGDSSEAG	UID857	Gpr84	Gpr84_UID857
21.1255	22.8055	28.3371	28.7016	28.632	28.7692	28.4344	28.3582	28.2377	S	3			___1	1	3.29973e-172	466.71	459.68	291.18	-0.88464	14358000000	271	A0A0R4J100;Q8CIM5	271;271	A0A0R4J100	A0A0R4J100	G-protein coupled receptor 84	Gpr84	SEPVSAATTQTLEGDSSEAGGQGIRKAAQQI	UID858	Gpr84	Gpr84_UID858
24.0234	24.9578	24.6441	24.7511	21.5099	24.3964	23.057	22.856	24.6647	S	3			___1	1	1.78299e-79	338.17	317.62	291.18	-0.88464	5596300000	272	A0A0R4J100;Q8CIM5	272;272	A0A0R4J100	A0A0R4J100	G-protein coupled receptor 84	Gpr84	EPVSAATTQTLEGDSSEAGGQGIRKAAQQIA	UID859	Gpr84	Gpr84_UID859
24.408	24.6946	22.1292	25.3327	24.9841	25.2939	24.7567	24.1958	24.8039	S	2			___1	0.999998	0.00231405	96.009	58.855	96.009	0.19855	990680000	383	A0A0R4J100;Q8CIM5	383;383	A0A0R4J100	A0A0R4J100	G-protein coupled receptor 84	Gpr84	VLYAAMNRQFRHAYGSILKRGPQSFRRFH__	UID860	Gpr84	Gpr84_UID860
26.1747	21.843	25.5689	26.3484	27.0269	27.298	26.0239	26.3364	25.6259	S	3			___1	1	0.00487165	89.08	21.182	23.012	-0.86386	3583800000	391	A0A0R4J100;Q8CIM5	391;391	A0A0R4J100	A0A0R4J100	G-protein coupled receptor 84	Gpr84	QFRHAYGSILKRGPQSFRRFH__________	UID861	Gpr84	Gpr84_UID861
24.9058	25.4333	22.7538	25.1456	23.3006	24.8278	24.9244	24.8367	25.2725	S	3			___1	0.974435	2.56085e-21	197.7	190.19	192.89	0.35787	497080000	130	A0A0R4J1K4;A0A0R4J1K9;A0A0R4J101;P13808	130;135;144;144	A0A0R4J1K4	A0A0R4J1K4	Anion exchange protein 2	Slc4a2	EASEAEGFRAPPQQPSPATTPSAVQFFLQED	UID862	Slc4a2	Slc4a2_UID862
25.7839	25.851	26.2831	25.5794	25.1136	25.0411	25.7149	25.6641	25.7912	S	3			___1	0.999273	2.24986e-06	118.23	109.37	84.159	-0.34943	3128000000	158	A0A0R4J1K4;A0A0R4J1K9;A0A0R4J101;P13808	158;163;172;172	A0A0R4J1K4	A0A0R4J1K4	Anion exchange protein 2	Slc4a2	QEDEGAERKPERTSPSPPTQTPHQEAAPRAS	UID864	Slc4a2	Slc4a2_UID864
25.479	25.9339	25.5362	25.4608	25.5553	21.1419	24.8203	25.895	24.1267	S	4			___1	1	1.71064e-28	206.52	203.17	206.52	0.36574	11546000000	425	A0A0R4J1K4;A0A0R4J1K9;A0A0R4J101;P13808	425;430;439;439	A0A0R4J1K4	A0A0R4J1K4	Anion exchange protein 2	Slc4a2	SHPSDEKEFSFPRNISAGSLGSLLGHHHAQG	UID865	Slc4a2	Slc4a2_UID865
25.3197	25.1816	25.1813	23.8651	21.4598	22.8137	24.5885	22.4992	23.0777	S	4			___1	0.635246	5.2038e-08	100.07	95.059	100.07	1.0466	270630000	98	A0A0R4J1K4;A0A0R4J1K9;A0A0R4J101;P13808	98;103;112;112	A0A0R4J1K4	A0A0R4J1K4	Anion exchange protein 2	Slc4a2	TPQGPGRKPRRRPGASPTGETPTIEEGEEDE	UID869	Slc4a2	Slc4a2_UID869
25.2723	27.15	27.2996	27.7752	27.5541	26.9497	26.9118	26.2098	27.2689	S	2			___1	0.999999	5.02503e-23	264.37	235.99	231.62	-0.31586	2759300000	323	A0A0R4J104;P98078;E9QL31;F6TQN9	323;323;302;191	A0A0R4J104	A0A0R4J104	Disabled homolog 2	Dab2	PSSFDSLTSPDQKKASLSSSSTPQSKGPLNG	UID873	Dab2	Dab2_UID873
26.8429	27.8129	27.8315	28.1753	28.156	28.1823	27.975	27.7591	27.9953	S	2			___1	0.998892	1.52618e-13	218	195.61	177.07	-1.079	6281300000	325	A0A0R4J104;P98078;E9QL31;F6TQN9	325;325;304;193	A0A0R4J104	A0A0R4J104	Disabled homolog 2	Dab2	SFDSLTSPDQKKASLSSSSTPQSKGPLNGDT	UID874	Dab2	Dab2_UID874
22.2599	22.9263	22.0664	23.6741	23.3598	23.1071	22.9962	22.7147	23.3914	S	3			___1	0.731355	7.28364e-05	82.126	74.544	82.126	0.57429	196830000	316	A0A0R4J104;P98078;E9QL31;F6TQN9	316;316;295;184	A0A0R4J104	A0A0R4J104	Disabled homolog 2	Dab2	AQPDQSAPSSFDSLTSPDQKKASLSSSSTPQ	UID878	Dab2	Dab2_UID878
26.5321	26.6628	26.9549	27.1121	26.4361	27.2214	26.8887	26.7514	26.791	S	2			___1	0.999575	1.4953e-88	374.59	356.6	280.81	-1.0487	48494000000	227	A0A0R4J104;P98078	227;227	A0A0R4J104	A0A0R4J104	Disabled homolog 2	Dab2	QMDLFGDMSTPPDLNSPTESKDILLVDLNSE	UID883	Dab2	Dab2_UID883
26.273	26.4734	26.4584	27.2636	27.0799	27.3625	26.6384	26.9141	27.0845	S	2			___1	1	3.93735e-30	288.22	269.55	247.7	-0.22584	2943700000	727	A0A0R4J104;P98078;E9QL31;F6TQN9;E9PX84;Q3TRE6	727;727;706;595;488;509	A0A0R4J104	A0A0R4J104	Disabled homolog 2	Dab2	PPKPAPRQGVLLGTKSADNSLENPFSKGFSS	UID885	Dab2	Dab2_UID885
22.5648	22.7043	22.8473	23.6834	22.8356	23.3305	22.3745	22.0014	23.12	S	2			___1	0.999958	0.00146959	76.378	60.863	76.378	-1.0447	111240000	731	A0A0R4J104;P98078;E9QL31;F6TQN9;E9PX84;Q3TRE6	731;731;710;599;492;513	A0A0R4J104	A0A0R4J104	Disabled homolog 2	Dab2	APRQGVLLGTKSADNSLENPFSKGFSSSNPS	UID886	Dab2	Dab2_UID886
24.2739	24.6436	24.4102	24.2444	24.0671	24.6663	24.5934	24.0564	24.3507	S	2			___1	0.996976	1.60786e-06	118.9	107.44	102.65	0.37073	543700000	2	A0A0R4J104;P98078;E9QL31;E9PX84;Q3TRE6;Q9DCE6;E0CXT5;E0CYJ2;E0CZ53	2;2;2;2;2;2;2;2;2	A0A0R4J104	A0A0R4J104	Disabled homolog 2	Dab2	______________MSNEVETSTTNGQPDQQ	UID887	Dab2	Dab2_UID887
26.8304	23.1509	28.4439	29.0497	27.3811	28.2258	28.7285	27.8036	27.8431	S	3			___1	0.819736	1.57045e-16	153.66	151.43	153.66	-0.63672	14528000000	468	A0A0R4J104;P98078;E9QL31;F6TQN9;E9PX84;Q3TRE6	468;468;447;336;229;250	A0A0R4J104	A0A0R4J104	Disabled homolog 2	Dab2	LLASDIFASEPPGQMSPTGQPAVPQSNFLDL	UID891	Dab2	Dab2_UID891
26.7378	26.9664	27.1298	27.0992	27.1384	27.1169	27.1057	26.6256	26.9647	S	2			___1	0.94638	3.23677e-08	154.19	134.66	115.63	0.12511	7835200000	394	A0A0R4J104;P98078;E9QL31;F6TQN9	394;394;373;262	A0A0R4J104	A0A0R4J104	Disabled homolog 2	Dab2	NGVSEREQNGFHIKSSPNPFVGSPPKGLSVP	UID893	Dab2	Dab2_UID893
30.41	30.7398	30.8639	31.1048	30.7074	30.9121	30.7303	30.8289	30.6632	S	2			___1	1	2.15516e-08	157.82	149.02	118.52	0.10679	45871000000	401	A0A0R4J104;P98078;E9QL31;F6TQN9	401;401;380;269	A0A0R4J104	A0A0R4J104	Disabled homolog 2	Dab2	QNGFHIKSSPNPFVGSPPKGLSVPNGVKQDL	UID894	Dab2	Dab2_UID894
25.5327	24.9983	25.4877	24.7027	22.3513	25.1277	25.2309	24.9846	25.2172	S	2			___1	0.999999	1.82094e-19	224.86	197.59	207.95	0.015067	537930000	186	A0A0R4J107;Q8R146	186;187	A0A0R4J107	A0A0R4J107	Acylamino-acid-releasing enzyme	Apeh	KAESFFQTKALDVSASDEEMARPKKPDQAIK	UID895	Apeh	Apeh_UID895
28.3331	28.682	28.5674	28.0847	28.1776	23.5329	28.49	21.8389	28.7852	S	2			___1	1	9.15135e-36	264.57	257.74	149.14	-0.19415	5260400000	480	Z4YKC4;A0A0R4J112;A2AMI6;A2AMI2;A0A0N4SVL0;Q80XI3	477;488;480;470;653;470	Z4YKC4;A2AMI6	A2AMI6	Eukaryotic translation initiation factor 4 gamma 3	Eif4g3	TCLSKDAKEMQDKAESESDGQAEETADPQSL	UID897	Eif4g3	Eif4g3_UID897
25.9327	25.8363	25.6306	26.3292	25.8198	25.5373	25.782	25.8295	26.3443	S	2			___1	1	5.64181e-69	335.68	322.79	149.14	-0.19415	3445200000	482	Z4YKC4;A0A0R4J112;A2AMI6;A2AMI2;A0A0N4SVL0;Q80XI3	479;490;482;472;655;472	Z4YKC4;A2AMI6	A2AMI6	Eukaryotic translation initiation factor 4 gamma 3	Eif4g3	LSKDAKEMQDKAESESDGQAEETADPQSLHS	UID898	Eif4g3	Eif4g3_UID898
23.9649	23.6699	23.8018	23.6695	23.2528	22.89	23.6607	21.9857	21.8901	S	2			___1	0.667218	3.57073e-06	110.83	94.523	110.83	0.13004	171040000	1095	Z4YKC4;A0A0R4J112;A2AMI7	1095;1106;530	Z4YKC4	Z4YKC4		Eif4g3	GSSGGAKASESAPSGSPSATPLEFDSRRALT	UID899	Eif4g3	Eif4g3_UID899
28.6215	28.9425	29.0484	28.4862	28.4004	28.5171	28.8189	28.7807	28.8631	S	2			___1	0.999696	1.71975e-31	223.67	211.26	127.79	-0.04901	7644300000	277	Z4YKC4;A0A0R4J112;A2AMI6;A2AMI2;A0A0N4SVL0;Q80XI3	274;285;277;267;450;267	Z4YKC4;A2AMI6	A2AMI6	Eukaryotic translation initiation factor 4 gamma 3	Eif4g3	ETAAGEPTPEPPRTSSPTSLPPLARSSLPSP	UID902	Eif4g3	Eif4g3_UID902
23.0813	23.2636	23.8981	23.3008	21.9428	22.5719	22.6251	23.0915	22.5671	S	3			___1	0.966272	0.00715188	63.488	58.517	63.488	0.47288	226100000	240	Z4YKC4;A0A0R4J112;A2AMI6;A2AMI2;A0A0N4SVL0;Q80XI3	237;248;240;230;413;230	Z4YKC4;A2AMI6	A2AMI6	Eukaryotic translation initiation factor 4 gamma 3	Eif4g3	DQKQEEKPKPDPVFQSPSTVLRLVLSGEKKE	UID903	Eif4g3	Eif4g3_UID903
24.944	25.4065	25.2371	25.4507	24.8477	24.8188	24.9266	25.2319	25.3192	S	2			___1	1	7.74059e-05	113.24	58.98	92.856	0.46944	647380000	446	Z4YKC4;A0A0R4J112;A2AMI6;A2AMI2;A0A0N4SVL0;Q80XI3	443;454;446;436;619;436	Z4YKC4;A2AMI6	A2AMI6	Eukaryotic translation initiation factor 4 gamma 3	Eif4g3	SPPCPPVVLSAAIARSPAVATEVQRVADEGE	UID904	Eif4g3	Eif4g3_UID904
25.3706	24.0476	24.357	24.0976	24.8361	25.2365	24.3099	24.5744	24.7231	S	2			___1	0.999884	5.59707e-27	223.11	200.86	181.43	1.2028	776720000	291	Z4YKC4;A0A0R4J112;A2AMI6;A2AMI2;A0A0N4SVL0;Q80XI3	288;299;291;281;464;281	Z4YKC4;A2AMI6	A2AMI6	Eukaryotic translation initiation factor 4 gamma 3	Eif4g3	SSPTSLPPLARSSLPSPMSAALSSQPLFTAE	UID907	Eif4g3	Eif4g3_UID907
26.0242	26.166	26.0039	26.1854	26.6742	26.3521	25.8005	25.7191	26.0534	S	3			___1	0.999995	2.49108e-29	234.4	220.78	234.4	0.38349	1712900000	379	A0A0R4J124;O54781	379;378	A0A0R4J124	A0A0R4J124	SRSF protein kinase 2;SRSF protein kinase 2 N-terminal;SRSF protein kinase 2 C-terminal	Srpk2	DVEQELANLDPTWVESPKANGHIENGPFSLE	UID909	Srpk2	Srpk2_UID909
28.7557	30.0775	29.4709	29.8138	29.6628	22.3845	29.5897	29.5437	29.5136	S	2			___1	0.99916	4.65204e-10	189.32	171.42	189.32	-0.41445	14083000000	10	A0A0R4J124;O54781;A0A0G2JEI1;A0A0G2JDT6;A0A0G2JDY2	10;10;10;10;10	A0A0R4J124	A0A0R4J124	SRSF protein kinase 2;SRSF protein kinase 2 N-terminal;SRSF protein kinase 2 C-terminal	Srpk2	______MSVNSEKSSSSERPEPQQKAPLVPP	UID910	Srpk2	Srpk2_UID910
24.169	25.108	24.9934	24.8518	23.9067	23.9933	22.0279	24.4395	24.1388	S	4			___1	0.6242	3.39871e-45	264.96	258.43	223.96	0.37262	428520000	477	A0A0R4J124;O54781	477;476	A0A0R4J124	A0A0R4J124	SRSF protein kinase 2;SRSF protein kinase 2 N-terminal;SRSF protein kinase 2 C-terminal	Srpk2	GSVISEGSPLTEQEESSPSHDRSRTVSASST	UID911	Srpk2	Srpk2_UID911
24.7062	25.3795	25.2197	22.7231	22.1625	24.9555	22.5816	24.7722	24.732	S	3			___1	0.675347	3.39761e-82	333.39	326.09	272.2	0.85617	446970000	478	A0A0R4J124;O54781	478;477	A0A0R4J124	A0A0R4J124	SRSF protein kinase 2;SRSF protein kinase 2 N-terminal;SRSF protein kinase 2 C-terminal	Srpk2	SVISEGSPLTEQEESSPSHDRSRTVSASSTG	UID912	Srpk2	Srpk2_UID912
24.5951	26.5361	26.4128	26.9277	25.387	26.6606	26.3568	25.8371	26.351	S	2			___1	0.999761	2.01928e-08	156.29	142.28	148.24	-0.050905	8502100000	1287	Z4YLI8;A0A0R4J140;Q5SW19	1287;1338;1300	Z4YLI8	Z4YLI8	Clustered mitochondria protein homolog	Cluh	PEPEPEPERAVEDMGSPQTAKEGPSSLNLQG	UID916	Cluh	Cluh_UID916
24.1206	24.4492	24.4678	21.875	23.4	23.7656	24.2802	24.5198	24.0228	S	3			___1	0.997669	3.53818e-13	162.19	158.35	162.19	0.24498	275380000	58	A0A0R4J1I5;D3Z726;A0A0R4J161;Q9DBY0	58;58;58;58	A0A0R4J1I5	A0A0R4J1I5	Forkhead box protein P4	Foxp4	GRDASGREAASGGADSNGEMSPAELLHFQQQ	UID917	Foxp4	Foxp4_UID917
24.2961	24.6279	24.4266	24.4129	25.2568	24.9024	24.4532	24.5916	24.8576	S	2			___1	0.998612	4.06381e-05	126.71	86.772	113.42	-0.13503	591430000	547	A0A0R4J1I5;D3Z726;A0A0R4J161;Q9DBY0	547;557;559;546	A0A0R4J1I5	A0A0R4J1I5	Forkhead box protein P4	Foxp4	DEREYQKRRPPKMTGSPTLVKNMISGLSYGA	UID918	Foxp4	Foxp4_UID918
25.7912	26.2409	26.0773	22.6444	25.6784	25.8549	26.1059	26.1259	26.2747	S	3			___1	0.995946	6.71437e-40	259.57	251.28	201.39	-0.12521	16038000000	610	A0A0R4J170;Q3TKT4;G3UX35	610;610;415	A0A0R4J170	A0A0R4J170	Transcription activator BRG1	Smarca4	QTPAIGPDGEPLDETSQMSDLPVKVIHVESG	UID920	Smarca4	Smarca4_UID920
24.6602	25.1765	24.7962	24.6933	24.275	24.5896	24.9209	25.0041	24.6656	S	2			___1	0.982247	2.97679e-19	226.67	216.13	226.67	-0.49461	464670000	1391	A0A0R4J170;Q3TKT4;G3UX35	1391;1388;1229	A0A0R4J170	A0A0R4J170	Transcription activator BRG1	Smarca4	QKKSSRKRKRDSEAGSSTPTTSTRSRDKDEE	UID922	Smarca4	Smarca4_UID922
23.5452	24.3262	25.0951	24.2784	24.212	24.6976	23.854	23.8694	24.2285	S	2			___1	0.970616	3.95747e-06	140.31	103.96	130.61	0.83792	391100000	1349	A0A0R4J170;Q3TKT4;G3UX35	1349;1349;1187	A0A0R4J170	A0A0R4J170	Transcription activator BRG1	Smarca4	FGRGSRHRKEVDYSDSLTEKQWLKTLKAIEE	UID923	Smarca4	Smarca4_UID923
26.5878	27.0983	27.248	27.0447	26.7462	26.6385	27.0434	27.132	25.9211	S	2			___1	1	1.1317e-12	187.07	170.45	88.163	0.10075	3871400000	1422	A0A0R4J170;Q3TKT4	1422;1419	A0A0R4J170	A0A0R4J170	Transcription activator BRG1	Smarca4	SKKQKKRGRPPAEKLSPNPPNLTKKMKKIVD	UID924	Smarca4	Smarca4_UID924
26.3869	27.1847	27.2869	26.5242	26.01	26.5711	26.7551	26.6942	26.1983	S	2			___1	1	7.93875e-17	195.25	185.86	195.25	0.00047416	4405900000	695	A0A0R4J170;Q3TKT4;G3UX35	695;695;500	A0A0R4J170	A0A0R4J170	Transcription activator BRG1	Smarca4	PTLPVEEKKKIPDPDSDDVSEVDARHIIENA	UID925	Smarca4	Smarca4_UID925
24.7937	24.9947	25.2885	24.0822	24.443	24.8944	24.5342	25.2826	24.2033	S	2			___1	1	7.93875e-17	195.25	185.86	195.25	0.00047416	3786700000	699	A0A0R4J170;Q3TKT4;G3UX35	699;699;504	A0A0R4J170	A0A0R4J170	Transcription activator BRG1	Smarca4	VEEKKKIPDPDSDDVSEVDARHIIENAKQDV	UID926	Smarca4	Smarca4_UID926
26.693	27.3228	26.8508	26.3305	26.268	26.1989	26.9463	26.317	26.6081	S	3			___1	1	3.27491e-25	235.92	230.8	235.92	0.19684	3711300000	7	A0A0R4J172	7	A0A0R4J172	A0A0R4J172			_________MEADAVSEAEAMAEERPPRLVD	UID927		_UID927
24.1448	23.9037	24.2444	23.5348	23.1262	24.0212	23.7568	24.0385	23.8264	S	2			___1	0.999964	0.00673816	82.831	50.876	76.282	-0.0556	292590000	1220	A0A0R4J172;Q3U1Y4	1220;1209	A0A0R4J172	A0A0R4J172	DENN domain-containing protein 4B	Dennd4b	PLLSVQTLDSRPSAPSPKSSLAGASGCKDAP	UID928	Dennd4b	Dennd4b_UID928
28.026	28.5127	28.7208	28.2669	27.8157	28.1399	28.4302	28.3395	28.587	S	2			___1	0.999912	0.000441198	105.2	86.247	93.839	-0.040855	6819200000	743	A0A0R4J172;Q3U1Y4	743;732	A0A0R4J172	A0A0R4J172	DENN domain-containing protein 4B	Dennd4b	PQEQQGALPVPGPSRSAPSSPAPRRTKQEMK	UID929	Dennd4b	Dennd4b_UID929
24.426	24.7606	24.7233	22.3071	21.6232	22.2004	24.6648	25.1798	25.0027	S	2			___1	0.96937	0.000952457	93.345	64.387	93.345	0.085247	887120000	747	A0A0R4J172;Q3U1Y4	747;736	A0A0R4J172	A0A0R4J172	DENN domain-containing protein 4B	Dennd4b	QGALPVPGPSRSAPSSPAPRRTKQEMKVAQR	UID930	Dennd4b	Dennd4b_UID930
26.2474	24.9842	25.4466	26.2969	26.3013	25.8391	24.865	25.2744	25.6266	S	3			___1	0.99666	1.72848e-10	153.2	99.647	111.83	-0.053172	1517700000	962	A0A0R4J172;Q3U1Y4;F6RXE7	962;951;90	A0A0R4J172	A0A0R4J172	DENN domain-containing protein 4B	Dennd4b	QRQTTWAGRSLREPSSPMGRLVKSGSLGSAR	UID932	Dennd4b	Dennd4b_UID932
24.3414	25.0611	24.8782	24.1688	24.5317	23.8432	24.5173	22.2461	24.3625	S	2			___1	1	9.40503e-07	123.43	112.01	98.292	0.97471	447780000	103	A0A0R4J175;Q3UQU0	103;103	A0A0R4J175	A0A0R4J175	Bromodomain-containing protein 9	Brd9	RKEEKKRKREKEHCDSEGEADAFDPGKKVEV	UID933	Brd9	Brd9_UID933
26.9593	26.8937	26.8231	27.0374	26.8683	26.8723	27.0234	26.9576	27.1176	S	3			___1	1	1.77613e-49	286.51	277.32	118.62	0.96106	3284600000	588	A0A0R4J175;Q3UQU0	588;587	A0A0R4J175	A0A0R4J175	Bromodomain-containing protein 9	Brd9	GEQPDVAHDPYEFLQSPEPAAPAKN______	UID934	Brd9	Brd9_UID934
22.7105	25.1587	25.1478	25.8807	24.9021	22.017	25.3306	25.2164	24.393	S	5			___1	0.882039	1.39157e-08	118.63	108.5	118.63	1.3349	763820000	56	A0A0R4J175;Q3UQU0	56;56	A0A0R4J175	A0A0R4J175	Bromodomain-containing protein 9	Brd9	ELSGSGHDSSYYDDRSDHERERHREKKKKKK	UID935	Brd9	Brd9_UID935
24.082	24.2651	24.7527	22.8134	23.9188	23.0462	24.1561	24.4901	22.9366	S	2			___1	1	0.000732031	85.006	44.065	35.118	-0.023773	267350000	518	A0A0R4J187;P23475	518;518	A0A0R4J187	A0A0R4J187	X-ray repair cross-complementing protein 6	Xrcc6	DLTLPKVEAIKKRLGSLADEFKELVYPPGYN	UID936	Xrcc6	Xrcc6_UID936
27.0342	26.748	27.3796	27.018	27.2578	26.9654	26.967	26.8097	26.6378	S	2			___1	0.999999	4.49039e-22	258.7	258.7	225.7	-0.19621	5341000000	35	F6YB25;A0A0R4J195;Q9CSU0	35;134;134	F6YB25	F6YB25	Regulation of nuclear pre-mRNA domain-containing protein 1B	Rprd1b	GEFIQQLKLSMEDSKSPPPKAEEKKSLKRTF	UID938	Rprd1b	Rprd1b_UID938
29.2951	29.6171	29.5827	28.9937	29.167	29.1566	28.6932	28.4101	28.6654	S	3			___1	0.999996	4.6573e-80	344.66	339.11	344.66	-0.73743	40210000000	66	F6YB25;A0A0R4J195;Q9CSU0	66;165;166	F6YB25	F6YB25	Regulation of nuclear pre-mRNA domain-containing protein 1B	Rprd1b	QQIQEEEDDDYPGSYSPQDPSAGPLLTEELI	UID940	Rprd1b	Rprd1b_UID940
21.2855	26.335	26.5442	25.9513	25.5692	25.8731	26.682	27.0439	26.9997	S	2			___1	0.999997	1.03659e-11	195.5	162.27	173.77	-0.088221	1343400000	115	A0A0R4J196;F6WNT4;F8WH31;E9PUD1	115;115;115;115	A0A0R4J196	A0A0R4J196		Spag9	HTSLKDELSDISQGGSKATTPASTANSDVSA	UID941	Spag9	Spag9_UID941
26.2573	26.3927	25.894	25.6727	25.0619	25.1634	26.2566	25.942	25.7952	S	2			___1	0.999985	1.2813e-42	315.23	295.83	315.23	-0.22013	12431000000	566	A0A0R4J196;F6WNT4;F8WH31;E9PUD1;Z4YMB8;F6SH61;Q58A65	573;366;578;578;297;566;730	A0A0R4J196;F6SH61	F6SH61	C-Jun-amino-terminal kinase-interacting protein 4	Spag9	DIAGLDTEGSKQRSASQSSLDKLDQELKEQQ	UID950	Spag9	Spag9_UID950
24.5132	24.9601	25.8604	24.5151	24.5645	24.8813	25.4682	25.5858	25.5113	S	2			___1	1	4.8661e-08	137.86	133.59	110.26	0.37344	730080000	297	A0A0R4J199;Q08EC4	297;297	A0A0R4J199	A0A0R4J199	Cas scaffolding protein family member 4	Cass4	VALSPQLGNTVQRKNSLPEEPTYAFPTSRDP	UID953	Cass4	Cass4_UID953
28.0258	27.9135	28.1736	26.9095	28.1672	27.7595	28.0363	28.3693	28.2532	S	2			___1	1	7.41096e-40	303.96	269.63	261.17	-0.30696	8021700000	127	A0A0R4J1A7;Q62431	127;127	A0A0R4J1A7	A0A0R4J1A7	AT-rich interactive domain-containing protein 3A	Arid3a	GAGHAEGDRHLMDVGSDDDDTKSKWEEQELE	UID958	Arid3a	Arid3a_UID958
26.0539	26.1776	26.516	26.2878	25.9179	25.9822	26.6231	26.4631	26.8203	S	2			___1	1	2.00549e-05	157.28	133.19	146.9	0.069554	1762700000	169	A0A0R4J1B6;Q6PAL8	169;193	A0A0R4J1B6	A0A0R4J1B6	DENN domain-containing protein 5A	Dennd5a	EDGEGIPGTKLQRFNSYDISRDTLYVSKCIC	UID961	Dennd5a	Dennd5a_UID961
21.746	22.539	22.143	23.3083	21.124	22.6701	21.6454	22.7427	22.1068	S	2			___1	0.997011	0.0443959	58.32	39.648	58.32	-1.0029	79937000	1072	A0A0R4J1B6;Q6PAL8	1072;1096	A0A0R4J1B6	A0A0R4J1B6	DENN domain-containing protein 5A	Dennd5a	PLQQSPSVIRRLVTISPNNKPKLNTGQIQES	UID962	Dennd5a	Dennd5a_UID962
24.51	25.0593	25.1926	24.129	24.0512	24.4843	24.8136	24.8257	24.8708	S	2			___1	0.994431	1.52036e-16	204.67	192.09	171.14	0.026464	3056700000	1061	A0A0R4J1B6;Q6PAL8	1061;1085	A0A0R4J1B6	A0A0R4J1B6	DENN domain-containing protein 5A	Dennd5a	PEVDERPCRTPPLQQSPSVIRRLVTISPNNK	UID963	Dennd5a	Dennd5a_UID963
23.3527	23.8319	24.2804	24.8902	25.4783	25.469	24.3673	25.2243	21.6742	S	2			___1	0.999994	6.79749e-06	115.42	102.09	115.42	0.12638	548100000	400	A0A0R4J1D5;O70374;F6WYU8	400;400;106	A0A0R4J1D5	A0A0R4J1D5	Protein CBFA2T2	Cbfa2t2	TELRKTGTELVSRQHSPGSTDSLSNDSQREF	UID964	Cbfa2t2	Cbfa2t2_UID964
21.0708	21.979	21.9671	22.806	23.5614	21.3036	23.0885	23.3882	23.6651	S	2			___1	1	0.000317857	91.401	68.328	91.401	0.065448	192020000	24	A0A0R4J1D5;O70374;F6QMQ3;Q3UGB2	24;24;82;24	A0A0R4J1D5	A0A0R4J1D5	Protein CBFA2T2	Cbfa2t2	AFQLGCEKRVPAMPGSPVEVKIQSRSSPPIM	UID965	Cbfa2t2	Cbfa2t2_UID965
26.5297	27.2407	27.2961	26.0142	26.3141	26.7988	27.1973	27.2644	27.4621	S	3			___1	1	2.52385e-13	178.11	154.82	150.06	0.031363	3185900000	30	A0A0R4J1F2;Q3U4P5;Q61144	30;30;30	A0A0R4J1F2	A0A0R4J1F2	Presenilin;Presenilin-2;Presenilin-2 NTF subunit;Presenilin-2 CTF subunit	Psen2	DERTSLMSAESPTSRSCQEGRPGPEDGESTA	UID966	Psen2	Psen2_UID966
26.2938	26.2665	26.4039	25.2149	25.6112	25.3494	26.092	26.2878	26.3066	S	2			___1	0.997627	8.35199e-12	192.85	140.33	192.85	-0.27016	1266600000	25	A0A0R4J1F2;Q3U4P5;Q61144;D3Z0X1	25;25;25;25	A0A0R4J1F2	A0A0R4J1F2	Presenilin;Presenilin-2;Presenilin-2 NTF subunit;Presenilin-2 CTF subunit	Psen2	EEEVCDERTSLMSAESPTSRSCQEGRPGPED	UID968	Psen2	Psen2_UID968
25.8011	25.9766	26.0983	26.0521	25.7188	26.0856	25.7233	25.4714	25.7662	S	2			___1	0.999978	8.30866e-63	345.28	328.13	340.99	-0.31236	1551800000	1156	A2AGR1;A2AGQ3;A2AGQ2;A0A0R4J1F4;A2AGQ8;A2AGQ7;A2AGQ9;A2AGR0;A2AGQ5;A2AGQ6;E9QN47;A2AGQ4;Q80U28	1156;1156;1181;1218;1177;1200;1201;1237;1220;1196;1218;1238;1237	A2AGR1	A2AGR1	MAP kinase-activating death domain protein	Madd	GGEGSAHLASSRATLSDSEIETNSATSAIFG	UID971	Madd	Madd_UID971
24.7813	26.2863	26.1618	26.199	24.9354	25.518	26.4602	26.2075	25.9578	S	2			___1	0.986542	3.65284e-16	229.15	166.69	222.88	-0.36954	1748200000	995	A2AGR1;A2AGQ3;A2AGQ2;A0A0R4J1F4;A2AGQ8;A2AGQ7;A2AGQ9;A2AGR0;A2AGQ5;A2AGQ6;E9QN47;A2AGQ4;Q80U28;A6PWP8	995;995;1019;1038;1015;1038;1039;1058;1058;1038;1038;1058;1058;1038	A2AGR1	A2AGR1	MAP kinase-activating death domain protein	Madd	AQTHYYSKEPDKRKRSPTENVNTPVGKDPGL	UID972	Madd	Madd_UID972
27.0977	28.1498	28.0311	28.1109	27.3456	27.7193	27.8195	27.6984	27.8975	S	2			___1	0.999999	2.09174e-12	213.73	175.94	191.63	-1.8851	4234600000	776	A2AGR1;A2AGQ3;A2AGQ2;A0A0R4J1F4;A2AGQ8;A2AGQ7;A2AGQ9;A2AGR0;A2AGQ5;A2AGQ6;E9QN47;A2AGQ4;Q80U28;A6PWP8	776;776;800;819;776;819;800;819;819;819;819;819;819;819	A2AGR1	A2AGR1	MAP kinase-activating death domain protein	Madd	AQKLLRPNSLKLASDSDAESDSRASSPNSTV	UID973	Madd	Madd_UID973
22.5241	24.5746	24.8442	25.3656	23.6195	24.741	24.7358	25.0934	24.6282	S	2			___1	1	0.00164749	106.62	36.947	88.056	0.32871	569270000	769	A2AGR1;A2AGQ3;A2AGQ2;A0A0R4J1F4;A2AGQ8;A2AGQ7;A2AGQ9;A2AGR0;A2AGQ5;A2AGQ6;E9QN47;A2AGQ4;Q80U28;A6PWP8	769;769;793;812;769;812;793;812;812;812;812;812;812;812	A2AGR1	A2AGR1	MAP kinase-activating death domain protein	Madd	QTETGEGAQKLLRPNSLKLASDSDAESDSRA	UID974	Madd	Madd_UID974
26.1887	26.9797	26.4683	22.0056	27.2961	22.1023	22.6361	21.8724	23.0977	S	2			___1	0.824054	0.000463973	103.46	62.734	103.46	0.107	768210000	865	A2AGR1;A2AGQ3;A2AGQ2;A0A0R4J1F4;A2AGQ8;A2AGQ7;A2AGQ9;A2AGR0;A2AGQ5;A2AGQ6;E9QN47;A2AGQ4;Q80U28;A6PWP8	865;865;889;908;885;908;909;928;928;908;908;928;928;908	A2AGR1	A2AGR1	MAP kinase-activating death domain protein	Madd	KSSVIKHSPTVKREPSSPQGRSSNSSENQQF	UID975	Madd	Madd_UID975
26.1887	23.0731	22.2325	27.2418	21.8316	27.3002	26.8887	26.4353	26.4972	S	2			___1	0.962829	0.000159377	122.07	87.169	117.27	0.23837	2137700000	866	A2AGR1;A2AGQ3;A2AGQ2;A0A0R4J1F4;A2AGQ8;A2AGQ7;A2AGQ9;A2AGR0;A2AGQ5;A2AGQ6;E9QN47;A2AGQ4;Q80U28;A6PWP8	866;866;890;909;886;909;910;929;929;909;909;929;929;909	A2AGR1	A2AGR1	MAP kinase-activating death domain protein	Madd	SSVIKHSPTVKREPSSPQGRSSNSSENQQFL	UID976	Madd	Madd_UID976
27.0175	27.0279	27.3973	27.004	26.6237	26.8437	26.7053	26.8749	27.0658	S	3			___1	1	5.21371e-35	272.18	252.42	180.65	0.16928	11877000000	784	A0A0R4J1F8;E9QPB3;P59328	784;821;821	A0A0R4J1F8	A0A0R4J1F8	WD repeat and HMG-box DNA-binding protein 1	Wdhd1	SELAAEKAAELAETQSEEEKEEDFREKLNAG	UID977	Wdhd1	Wdhd1_UID977
23.8859	22.8309	26.1123	26.2462	26.1531	25.0038	25.7212	25.5	25.89	S	3			___1	1	0.000178787	91.889	79.349	91.889	-0.40962	770240000	351	A0A0R4J1F8;E9QPB3;P59328	351;388;388	A0A0R4J1F8	A0A0R4J1F8	WD repeat and HMG-box DNA-binding protein 1	Wdhd1	DDENSVDVTMLKADLSHKEEGDDDQARSIHN	UID978	Wdhd1	Wdhd1_UID978
21.8168	22.5522	26.2036	23.8351	23.3056	26.1598	21.7696	22.02	22.4613	S	2			___1	1	9.49761e-34	296.01	278.45	265.19	0.075973	27248000000	147	A0A0R4J1H1;A0A0R4J1G4;Q8C551;D3Z7I5	147;148;148;89	A0A0R4J1H1	A0A0R4J1H1	RAD51-associated protein 1	Rad51ap1	SDDVDLDKITEEGDASSVEGERKSPSQAKAP	UID979	Rad51ap1	Rad51ap1_UID979
25.1002	25.6401	25.3103	25.898	25.3269	25.588	25.7654	25.2408	25.1316	S	2			___1	0.977505	1.02413e-14	178.44	169.04	104.44	0.093177	3960100000	155	A0A0R4J1H1;A0A0R4J1G4;Q8C551;D3Z7I5	155;156;156;97	A0A0R4J1H1	A0A0R4J1H1	RAD51-associated protein 1	Rad51ap1	ITEEGDASSVEGERKSPSQAKAPRRRAPSEG	UID981	Rad51ap1	Rad51ap1_UID981
24.9705	25.3651	25.2602	25.2745	25.4749	25.0897	24.9649	25.1926	25.2476	S	3			___1	1	1.67503e-92	361.5	351.62	345.74	0.53459	9042900000	23	A0A0R4J1H1;A0A0R4J1G4;Q8C551;D3Z7I5;A0A0J9YUS9	23;23;23;23;23	A0A0R4J1H1	A0A0R4J1H1	RAD51-associated protein 1	Rad51ap1	RKPINYSQFEDSGNDSDDDFISSSTPVNKSK	UID984	Rad51ap1	Rad51ap1_UID984
25.0348	24.3365	24.5362	24.2549	25.1329	24.9833	24.0552	24.6182	24.1326	S	2			___1	0.970894	5.51662e-13	179.17	166.65	179.17	0.20326	729410000	253	A0A0R4J1H1;A0A0R4J1G4;Q8C551	253;254;254	A0A0R4J1H1	A0A0R4J1H1	RAD51-associated protein 1	Rad51ap1	SVTSVDPAPAAIKSGSPSLPQAVGLPSEATR	UID985	Rad51ap1	Rad51ap1_UID985
24.9969	25.4653	25.6006	26.2418	26.0178	25.9271	21.992	25.7714	25.539	S	2			___1	0.90833	0.00465131	92.732	25.224	78.816	-0.058834	1061000000	308	A0A0R4J1H1;A0A0R4J1G4;Q8C551	308;309;309	A0A0R4J1H1	A0A0R4J1H1	RAD51-associated protein 1	Rad51ap1	SRNSSSNALAGTPAKSPSQSLRLGLSRLAPV	UID986	Rad51ap1	Rad51ap1_UID986
22.1653	27.1668	26.9497	25.4356	26.0781	26.0019	26.393	26.4349	21.9933	S	2			___1	1	8.07543e-13	210.12	172.93	163.49	-1.0488	10346000000	17	D3YTP0;A0A0R4J1G9;E9QN92;Q8CI59	17;17;55;17	D3YTP0	D3YTP0	Metalloreductase STEAP3	Steap3	SGEMDKPLISRRLVDSDGSLAEVPKEAPKVG	UID988	Steap3	Steap3_UID988
25.591	25.4566	25.8009	24.9175	25.2232	25.4476	25.7121	25.4856	25.5006	S	2			___1	1	8.70413e-13	210.12	172.93	163.49	-1.0488	11396000000	20	D3YTP0;A0A0R4J1G9;E9QN92;Q8CI59	20;20;58;20	D3YTP0	D3YTP0	Metalloreductase STEAP3	Steap3	MDKPLISRRLVDSDGSLAEVPKEAPKVGILG	UID989	Steap3	Steap3_UID989
26.3355	26.7279	26.9753	26.652	26.828	26.668	27.0799	26.4324	26.7915	S	2			___1	1	4.9502e-07	180.85	118.38	169.3	-0.43429	2265300000	60	A0A0R4J1H6;E9QP99;P55937;D3Z0Q8	60;60;60;60	A0A0R4J1H6	A0A0R4J1H6	Golgin subfamily A member 3	Golga3	QDASVEVNRGFKEEGSPDRSSQVAICQNGQI	UID991	Golga3	Golga3_UID991
22.9797	23.2681	23.4871	23.2797	23.3569	23.3243	22.9507	22.96	22.7718	S	4			___1	0.974814	1.88682e-08	111.43	102.51	111.43	-0.011491	216530000	138	A0A0R4J1I2;Q8R0L9	138;338	A0A0R4J1I2	A0A0R4J1I2	Transcriptional adapter 3	Tada3	IAQGLLESEDRPAEDSEDEVLAELRKRQAEL	UID994	Tada3	Tada3_UID994
25.9388	22.3763	25.1437	26.2959	24.4942	25.324	25.5278	25.6243	25.4291	S	2			___1	1	2.1656e-08	188.96	167.57	172.42	0.30325	1471400000	1795	A0A0R4J1I6;Q9QY81;F6XGN0	1795;1839;1052	A0A0R4J1I6	A0A0R4J1I6	Nuclear pore membrane glycoprotein 210	Nup210	TIIAYHTVCAPRELASPLALTPRASPQHSPH	UID997	Nup210	Nup210_UID997
26.2702	26.6355	26.6436	26.3929	26.6373	26.4903	26.2503	26.631	26.1289	S	3			___1	0.999379	9.0679e-49	274.96	226.74	258.24	0.18327	2136800000	429	Q05BG1;E9QA19;A0A0R4J1K1;Q8BT14	429;432;429;432	Q05BG1	Q05BG1	CCR4-NOT transcription complex subunit 4	Cnot4	DLIEKELSVQDQPSLSPTSLQNASSHTTTAK	UID1000	Cnot4	Cnot4_UID1000
23.7724	24.387	24.9233	24.7741	23.6875	24.5748	21.5043	24.1536	24.3652	S	2			___1	0.999997	6.20028e-05	94.958	83.057	82.609	-2.7505	357780000	267	D3Z3U7;A0A0R4J1L0;D3Z3U5;D3Z3U6;G3X9X7;O54967	267;757;772;757;772;772	D3Z3U7	D3Z3U7	Activated CDC42 kinase 1	Tnk2	RVPIPPRPTRPRVELSPAPSGEEETSRWPGP	UID1001	Tnk2	Tnk2_UID1001
30.1957	31.6005	31.4165	31.2373	30.6123	30.8501	31.3892	30.8577	31.1334	S	2			___1	1	1.08165e-16	226.08	217.77	218.99	-0.19933	257950000000	128	A0A0R4J1L2;F6ZFU0;D3Z7N2;Q80T06;A0A0R4J1E2;P57776;D3YUQ9;E9QN08;Q91VK2;D3YZT9	109;404;109;133;512;133;133;133;128;152	A0A0R4J1L2;Q80T06;Q91VK2	Q91VK2	Elongation factor 1-delta	Eef1d	SSPTPRATAPQTQHVSPMRQVEPPTKKGATP	UID1002	Eef1d	Eef1d_UID1002
32.1348	25.8251	32.0581	31.9104	32.0167	32.0011	25.5098	32.0093	25.7187	S	4			___1	1	4.01234e-137	430.97	411.98	174.46	0.10044	283060000000	157	A0A0R4J1L2;F6ZFU0;D3YY68;Q80T06;A0A0R4J1E2;P57776;D3YUQ9;E9QN08;Q91VK2;D3YZT9	138;433;71;162;541;162;162;162;157;181	A0A0R4J1L2;D3YY68;Q80T06;Q91VK2	Q91VK2	Elongation factor 1-delta	Eef1d	TPAEDDEDKDIDLFGSDEEEEDKEAARLREE	UID1003	Eef1d	Eef1d_UID1003
29.4336	29.4089	29.2353	29.5842	29.681	29.8701	29.7525	29.4563	29.8226	S	2			___1	1	1.24163e-182	514.58	506.08	448.2	-0.13459	21473000000	822	D6RE33;A0A0R4J1Q0;G5E896;Q3UJB9	822;868;884;884	D6RE33	D6RE33	Enhancer of mRNA-decapping protein 4	Edc4	HLLQQRDSQDTSAEQSDHDDEVASLASASGG	UID1010	Edc4	Edc4_UID1010
23.4655	23.541	24.0019	24.1522	23.0968	23.7724	22.97	23.7911	22.4524	S	4			___1	0.994711	1.70272e-13	162.87	158.87	151.24	-0.24792	421440000	725	D6RE33;A0A0R4J1Q0;G5E896;F6ZJ27	725;785;785;366	D6RE33	D6RE33		Edc4	EPDSMASAASALHLLSPRPRQGPELGSQLGL	UID1011	Edc4	Edc4_UID1011
28.9592	29.755	29.9989	29.7855	28.2888	28.9346	29.3001	29.5945	28.5838	S	2			___1	0.997427	1.56152e-127	429.21	423.7	429.21	-0.1931	31709000000	667	D6RE33;A0A0R4J1Q0;G5E896;F6ZJ27;Q3UJB9	667;727;727;308;727	D6RE33	D6RE33	Enhancer of mRNA-decapping protein 4	Edc4	SLDLQEVEPLGLPQASPSRTRSPDVISSAST	UID1013	Edc4	Edc4_UID1013
24.085	22.7895	22.6007	25.2164	24.7507	25.181	24.0478	21.4713	24.3763	S	4			___1	1	4.74653e-41	247.4	240.56	243.55	-0.23793	1605300000	426	D6RE33;A0A0R4J1Q0;G5E896;F6ZJ27;Q3UJB9;F6V5I7	426;486;486;66;486;61	D6RE33	D6RE33	Enhancer of mRNA-decapping protein 4	Edc4	RLRHTEVLPAEEENDSLGTESSHGAGALESA	UID1014	Edc4	Edc4_UID1014
23.4493	24.3327	24.1197	23.8925	22.8122	23.8162	23.9917	23.9119	23.5159	S	2			___1	1	4.92026e-50	293.2	283.42	293.2	0.58463	7329600000	673	D6RE33;A0A0R4J1Q0;G5E896;F6ZJ27;Q3UJB9	673;733;733;314;733	D6RE33	D6RE33	Enhancer of mRNA-decapping protein 4	Edc4	VEPLGLPQASPSRTRSPDVISSASTALSQDI	UID1015	Edc4	Edc4_UID1015
22.3512	23.4131	23.6881	23.4975	23.6156	23.5088	22.3245	23.0256	23.0329	S	2			___1	0.961508	0.000525837	72.088	61.947	72.088	-1.8432	202320000	7	A0A0R4J1Q6;O09110	7;7	A0A0R4J1Q6	A0A0R4J1Q6	Dual specificity mitogen-activated protein kinase kinase 3	Map2k3	_________MESPAASPPASLPQTKGKSKRK	UID1017	Map2k3	Map2k3_UID1017
25.0544	25.1302	25.4386	25.6347	25.1728	25.5266	25.7226	25.4658	25.4136	S	2			___1	1	5.73177e-05	152.47	139.02	133.6	0.22848	935980000	557	E9QQ99;D3Z1Y1;A0A0R4J1R1;Q9DBY1	557;604;608;608	E9QQ99	E9QQ99	E3 ubiquitin-protein ligase synoviolin	Syvn1	PDAAELRRRRLQKLESPVAH___________	UID1018	Syvn1	Syvn1_UID1018
23.8507	22.0193	22.6282	21.8831	22.9624	22.3216	23.2075	23.6176	23.4082	S	3			___1	0.831468	0.0354867	53.718	46.885	53.718	0.52125	169910000	659	A0A0R4J1T2;D6RHT6;D6RDD2;D6RD03;D6RFU5;G5E8T2;O88196	659;1041;1042;1059;1079;1060;1060	A0A0R4J1T2	A0A0R4J1T2	E3 ubiquitin-protein ligase TTC3	Ttc3	PSSEAVTPEDHSRRNSDSAGPFAVPDHLRQD	UID1019	Ttc3	Ttc3_UID1019
25.8404	25.6563	27.3692	25.6889	25.3754	26.526	25.3856	25.2509	25.0065	S	3			___1	0.995668	9.40241e-23	169.68	166.26	130.37	-0.20033	10091000000	181	A0A0R4J1T3;Q8BYC6;F6RXB5;Q5F2E8	177;177;74;181	A0A0R4J1T3;Q5F2E8	Q5F2E8	Serine/threonine-protein kinase TAO3;Serine/threonine-protein kinase TAO1	Taok3;Taok1	KLADFGSASMASPANSFVGTPYWMAPEVILA	UID1023	Taok3	Taok3_UID1023
29.5934	29.2036	29.4404	28.2726	28.5629	28.3585	29.1446	29.0746	29.0718	S	2			___1	1	3.67166e-147	480.07	470.51	435.82	0.38873	16051000000	324	A0A0R4J1T3;Q8BYC6	324;324	A0A0R4J1T3	A0A0R4J1T3	Serine/threonine-protein kinase TAO3	Taok3	KKILFQETRNGPLNESQEEEEDGEQGSNLNR	UID1024	Taok3	Taok3_UID1024
28.1866	28.6558	28.4239	28.0334	28.2067	27.9648	28.5823	28.3485	28.1817	S	2			___1	0.999978	0.000875905	119.21	48.461	119.21	-0.15444	6618600000	442	A0A0R4J1T3;Q8BYC6	442;442	A0A0R4J1T3	A0A0R4J1T3	Serine/threonine-protein kinase TAO3	Taok3	LHYRNRERFATIKSASLVTRQIHEHEQENEL	UID1025	Taok3	Taok3_UID1025
23.0283	23.1829	23.421	23.6107	22.9421	23.2144	23.2191	23.4948	22.3911	S	2			___1	0.999941	6.54542e-06	121.13	114.22	121.13	-0.9853	209880000	588	A0A0R4J1W7;Q8BGZ4	588;588	A0A0R4J1W7	A0A0R4J1W7	Cell division cycle protein 23 homolog	Cdc23	LPASLSANNTPTRRVSPLNLSSVTP______	UID1026	Cdc23	Cdc23_UID1026
23.6685	23.8195	23.744	23.0076	23.3301	22.2683	21.783	23.3359	24.9608	S	2			___1	0.737794	0.0425328	44.863	40.991	35.246	0.21371	214340000	8	I1E4X2;E9Q6Z8;A0A0R4J1Z4	8;8;8	I1E4X2	I1E4X2	POU domain protein	Pou2f1	________MADGGAASQDESSAAAAAAADSR	UID1028	Pou2f1	Pou2f1_UID1028
25.9875	26.0018	26.696	27.0127	26.4391	26.9222	26.3764	26.7887	26.114	S	2			___1	0.964325	0.000278279	85.453	68.251	72.927	-0.6623	2220600000	411	I1E4X2;E9Q6Z8;A0A0R4J1Z4;A0A0A0MQM6;A0A0A0MQE0;F8VQL7;P25425	411;474;474;358;463;463;451	I1E4X2	I1E4X2	POU domain protein;POU domain, class 2, transcription factor 1	Pou2f1	KEKRINPPSSGGTSSSPIKAIFPSPASLVAT	UID1031	Pou2f1	Pou2f1_UID1031
25.856	25.5421	25.9535	24.9859	25.2974	25.6823	25.5942	25.8936	25.4229	S	2			___1	0.971983	6.97162e-09	162.7	145.98	133.48	-2.6404	961900000	326	A0A0R4J205;Q8C1Z8	326;324	A0A0R4J205	A0A0R4J205	tRNA methyltransferase 10 homolog A	Trmt10a	DNPVSPQKDEQGQQSSPVLQ___________	UID1032	Trmt10a	Trmt10a_UID1032
24.1771	24.3058	21.989	24.0892	23.8596	23.9506	23.6981	24.0433	24.0792	S	2			___1	1	8.95304e-12	180.78	157.55	82.482	-1.134	2961100000	24	A0A0R4J205;Q8C1Z8;E9Q663;E0CY61;E0CZ56	24;22;24;24;24	A0A0R4J205	A0A0R4J205	tRNA methyltransferase 10 homolog A	Trmt10a	PASIESTNVEEKLGTSDGEEERQEPRVDAGA	UID1033	Trmt10a	Trmt10a_UID1033
24.6563	24.9684	25.1808	24.783	25.0382	25.3459	25.3065	25.3089	24.8439	S	2			___1	0.926263	7.49543e-25	223.15	195.23	39.622	-1.6687	1408400000	2	A0A0R4J210;P06804	2;2	A0A0R4J210	A0A0R4J210	Tumor necrosis factor;Tumor necrosis factor, membrane form;Intracellular domain 1;Intracellular domain 2;C-domain 1;C-domain 2;Tumor necrosis factor, soluble form	Tnf	______________MSTESMIRDVELAEEAL	UID1034	Tnf	Tnf_UID1034
27.5259	27.3115	27.1934	26.6694	27.0249	26.9204	26.8492	27.1645	22.5899	S	4			___1	0.978193	1.87906e-44	252.93	237.98	252.93	0.67648	2975700000	381	A0A0R4J225;Q9Z2E9	381;321	A0A0R4J225	A0A0R4J225	Seipin	Bscl2	DGESPEDPSGTEGQLSEEEKPEKRPLNGEEE	UID1037	Bscl2	Bscl2_UID1037
26.4393	26.4412	26.56	26.3529	26.0057	25.7261	26.5959	26.3296	25.9744	S	2			___1	0.999974	3.36809e-46	298.19	291.15	198.44	0.41072	37944000000	234	A0A0R4J243;Q8BR65	234;234	A0A0R4J243	A0A0R4J243	Sin3 histone deacetylase corepressor complex component SDS3	Suds3	DLRTLNKLKSPKRPASPSSPEHLPATPAESP	UID1038	Suds3	Suds3_UID1038
26.7869	27.5712	27.1782	27.0638	26.8364	27.0247	27.1744	27.266	27.2004	S	4			___1	1	4.4942e-36	240.05	240.05	179.6	-0.78721	8883600000	32	A0A0R4J243;Q8BR65	32;32	A0A0R4J243	A0A0R4J243	Sin3 histone deacetylase corepressor complex component SDS3	Suds3	PAAPEYYPEDEEELESAEDDERSCRGRESDE	UID1041	Suds3	Suds3_UID1041
24.3922	25.6077	25.6781	26.0317	22.4138	25.2397	22.5042	24.6671	25.4721	S	2			___1	1	9.39898e-06	146.5	127.93	109.55	0.12701	3839100000	344	A0A0R4J250;Q61070	344;326	A0A0R4J250	A0A0R4J250	Etoposide-induced protein 2.4	Ei24	LQSALSSSSSAEKFPSPHPSPAKLKAAAGH_	UID1043	Ei24	Ei24_UID1043
31.1976	31.6549	31.3995	31.3564	31.2646	31.273	31.1306	31.4747	31.3224	S	2			___1	1	0.000386552	129.28	67.602	113.46	-0.4857	47478000000	74	A0A0R4J250;Q61070;V9GXU0;V9GXH2	74;56;67;74	A0A0R4J250	A0A0R4J250	Etoposide-induced protein 2.4	Ei24	RRRRASSLLAQRRPQSVERKQESEPRIVSRI	UID1045	Ei24	Ei24_UID1045
27.3866	27.5926	27.5396	27.4959	27.8789	26.9608	27.4105	27.3535	27.0084	S	3			___1	1	7.90282e-70	369.92	348.45	201.27	0.20409	8612500000	521	A0A0R4J254;Q9ESJ0	521;521	A0A0R4J254	A0A0R4J254	Exportin-4	Xpo4	RLHGQLQRHQQQFLASPGSSTIDNKMLDDLY	UID1047	Xpo4	Xpo4_UID1047
27.6404	28.0592	28.4414	27.5328	21.5804	27.3067	28.2475	28.104	28.2051	S	2			___1	0.950488	0.00117068	88.282	74.693	68.168	0.02388	3107500000	149	A0A0R4J257;B2RUP2	149;149	A0A0R4J257	A0A0R4J257	Protein unc-13 homolog D	Unc13d	YCLLGIEQKVGVAEGSPVSRRRQKAVVKHTI	UID1048	Unc13d	Unc13d_UID1048
22.3564	22.732	22.5258	24.1868	23.3855	22.0222	23.2028	24.1035	24.0463	S	3			___1	0.776182	6.74673e-06	107.24	98.919	107.24	0.93089	288200000	126	A0A0R4J260;B2RRE7	126;126	A0A0R4J260	A0A0R4J260	OTU domain-containing protein 4	Otud4	LMYRKDFVIYQEPNVSPSHVTENNFPEKVLL	UID1049	Otud4	Otud4_UID1049
24.2849	24.6886	24.9785	24.6828	24.7629	24.9116	24.0228	23.6947	24.7703	S	3			___1	1	6.52369e-54	343.08	334.26	282.62	-0.08049	25255000000	1016	A0A0R4J260;B2RRE7	1016;1017	A0A0R4J260	A0A0R4J260	OTU domain-containing protein 4	Otud4	GANSVDRLQRPKEESSEDENEVSNILRSGRS	UID1051	Otud4	Otud4_UID1051
24.4479	24.6257	24.5433	24.7626	24.2468	24.6592	24.2645	24.1214	24.5259	S	2			___1	1	3.52196e-08	153.23	134.82	144.29	-0.032887	511220000	441	A0A0R4J260;B2RRE7	441;442	A0A0R4J260	A0A0R4J260	OTU domain-containing protein 4	Otud4	EDFDHVSRESYYFGLSPEERREKQAIEESRL	UID1052	Otud4	Otud4_UID1052
27.83	27.5245	27.748	27.6915	28.1944	28.0226	27.5306	27.3341	27.3959	S	2			___1	1	2.11173e-25	247.28	233.95	231.51	0.20943	4994600000	999	A0A0R4J260;B2RRE7	999;1000	A0A0R4J260	A0A0R4J260	OTU domain-containing protein 4	Otud4	KPEKVKDPKTAADVVSPGANSVDRLQRPKEE	UID1053	Otud4	Otud4_UID1053
25.7383	25.3805	25.5812	25.898	25.6862	26.0434	25.3315	25.3492	25.0984	S	2			___1	0.925228	6.5241e-09	157.14	143.25	125.83	0.91658	5901700000	1223	A0A0R4J2A0;Q5SW75	1223;1217	A0A0R4J2A0	A0A0R4J2A0	Protein phosphatase Slingshot homolog 2	Ssh2	KLDPSPEACRIPHSSSSENIRDLSHSRGVVK	UID1058	Ssh2	Ssh2_UID1058
25.8341	21.907	25.4722	22.1021	26.7823	22.7931	26.4821	26.285	25.3279	S	2			___1	0.756447	0.0378906	51.064	10.336	40.244	-0.40482	1399000000	1265	A0A0R4J2A0;Q5SW75	1265;1259	A0A0R4J2A0	A0A0R4J2A0	Protein phosphatase Slingshot homolog 2	Ssh2	FQAGFSKTSQMKRSASLAKLGYLDLCKDYLP	UID1061	Ssh2	Ssh2_UID1061
24.2127	25.7443	25.4732	26.383	25.0316	25.0486	25.3079	24.5958	24.8511	S	3			___1	0.999979	1.4235e-37	295.17	277.39	216.2	-0.22761	1850800000	467	A0A0R4J2A0;Q5SW75	467;461	A0A0R4J2A0	A0A0R4J2A0	Protein phosphatase Slingshot homolog 2	Ssh2	LLASKQRHNKLWRSHSDSDLSDHHEPICKPG	UID1062	Ssh2	Ssh2_UID1062
27.5033	28.4866	28.3867	27.9932	27.1727	27.8119	28.458	28.3407	28.1248	S	3			___1	1	1.8681e-25	207.61	189.6	190.36	0.69841	7045400000	153	A0A0R4J2B2;Q6WVG3	153;153	A0A0R4J2B2	A0A0R4J2B2	BTB/POZ domain-containing protein KCTD12	Kctd12	GPPPPHSRRGVHKEGSLGDELLPLGYAEPEP	UID1064	Kctd12	Kctd12_UID1064
21.8553	27.2441	27.2153	26.3791	26.3894	26.5004	26.9783	26.7436	27.3083	S	4			___1	0.913258	1.04542e-41	246.67	242.89	140.62	0.11485	17716000000	178	A0A0R4J2B2;Q6WVG3	178;178	A0A0R4J2B2	A0A0R4J2B2	BTB/POZ domain-containing protein KCTD12	Kctd12	YAEPEPQEGASAGAPSPTLELASRSPSGGAA	UID1066	Kctd12	Kctd12_UID1066
25.9216	26.444	26.184	26.3955	25.9347	26.3473	25.9015	26.7939	25.0327	S	3			___1	0.999221	5.52444e-81	369.96	360.49	157.55	1.6252	24669000000	187	A0A0R4J2B2;Q6WVG3	187;187	A0A0R4J2B2	A0A0R4J2B2	BTB/POZ domain-containing protein KCTD12	Kctd12	ASAGAPSPTLELASRSPSGGAAGPLLTPSQS	UID1067	Kctd12	Kctd12_UID1067
27.1906	27.7955	27.8931	27.0745	26.5018	27.9281	27.7217	27.0947	27.7534	S	2			___1	0.932206	4.71151e-45	279.24	279.24	47.331	1.1592	5108300000	189	A0A0R4J2B2;Q6WVG3	189;189	A0A0R4J2B2	A0A0R4J2B2	BTB/POZ domain-containing protein KCTD12	Kctd12	AGAPSPTLELASRSPSGGAAGPLLTPSQSLD	UID1068	Kctd12	Kctd12_UID1068
23.6251	24.561	24.7497	24.2206	22.4772	23.9851	24.5438	22.6946	22.9011	S	3			___1	0.904175	1.86542e-35	255.41	247.56	241.22	0.44267	1230200000	202	A0A0R4J2B2;Q6WVG3	202;202	A0A0R4J2B2	A0A0R4J2B2	BTB/POZ domain-containing protein KCTD12	Kctd12	SPSGGAAGPLLTPSQSLDGSRRSGYITIGYR	UID1070	Kctd12	Kctd12_UID1070
24.8992	25.527	25.6266	26.3171	25.7421	26.1612	25.6368	25.2131	25.1714	S	2			___1	1	0.000134962	122.55	94.993	66.795	0.2467	1959000000	497	A0A0R4J2B6;Q8BX09;A0A087WST2	497;497;370	A0A0R4J2B6	A0A0R4J2B6	Retinoblastoma-binding protein 5	Rbbp5	KQAGRPKGSKGKEKDSPFKPKLYKGDRGLPL	UID1071	Rbbp5	Rbbp5_UID1071
24.1529	24.7918	25.0825	24.7078	23.7455	23.9479	24.7236	24.3841	25.1257	S	3			___1	1	3.291e-27	226.07	213.17	226.07	1.0401	544750000	350	A0A0R4J2B6;Q8BX09;A0A087WST2	350;350;223	A0A0R4J2B6	A0A0R4J2B6	Retinoblastoma-binding protein 5	Rbbp5	DFKELDENVEYEERESEFDIEDEDKSEPEQT	UID1072	Rbbp5	Rbbp5_UID1072
26.0072	21.4117	26.0748	26.2302	25.9569	26.1992	26.5411	22.4517	22.6205	S	2			___1	1	8.62475e-12	214.65	197.97	162	-0.89667	1381300000	261	A0A0U1RNH9;F8VPL2;Q61194	261;261;261	A0A0U1RNH9	A0A0U1RNH9	Phosphatidylinositol 4-phosphate 3-kinase C2 domain-containing subunit alpha	Pik3c2a	LEIANSKASVCNLQISPKSEDINKFDWLDLD	UID1075	Pik3c2a	Pik3c2a_UID1075
23.7167	23.8597	23.4449	23.9111	23.2162	23.5505	23.9701	23.7541	23.8821	S	2			___1	0.985452	0.0554426	47.506	26.921	47.506	0.56736	243670000	2188	A0A0U1RNJ1;P19096	2188;2190	A0A0U1RNJ1	A0A0U1RNJ1	Fatty acid synthase;[Acyl-carrier-protein] S-acetyltransferase;[Acyl-carrier-protein] S-malonyltransferase;3-oxoacyl-[acyl-carrier-protein] synthase;3-oxoacyl-[acyl-carrier-protein] reductase;3-hydroxyacyl-[acyl-carrier-protein] dehydratase;Enoyl-[acyl-carrier-protein] reductase;Oleoyl-[acyl-carrier-protein] hydrolase	Fasn	QLTLRKLQEMSSKTDSATDTTAPKSRSDTSL	UID1077	Fasn	Fasn_UID1077
21.4306	21.5842	23.3731	30.0478	29.6629	29.876	27.3167	27.8859	27.5535	S	2			___1	1	3.33962e-102	388.58	380.05	280.74	0.82102	69134000000	116	A0A0U1RNN5;P15702	116;371	A0A0U1RNN5	A0A0U1RNN5	Leukosialin	Spn	GSGPNLKGEEEPLVGSEDEAVETPTSDGPQA	UID1079	Spn	Spn_UID1079
22.5818	21.685	23.1331	24.5139	24.15	24.9665	21.02	22.3474	21.094	S	4			___1	0.999974	4.72002e-23	183.2	179.28	183.2	1.3691	888160000	65	A0A0U1RNN5;P15702	65;320	A0A0U1RNN5	A0A0U1RNN5	Leukosialin	Spn	DEEATTTSGAGGNKGSEVLETEGSGQRPTLT	UID1081	Spn	Spn_UID1081
21.5847	23.9884	22.6354	26.4485	25.6292	26.1557	22.7263	21.6616	23.6942	S	3			___1	0.999998	1.14964e-45	288.57	276.55	288.57	0.0024598	2507700000	73	A0A0U1RNN5;P15702	73;328	A0A0U1RNN5	A0A0U1RNN5	Leukosialin	Spn	GAGGNKGSEVLETEGSGQRPTLTTFFSRRKS	UID1082	Spn	Spn_UID1082
22.3204	21.0802	22.0058	27.5533	27.595	27.2866	24.7401	24.8333	24.6648	S	3			___1	1	1.13819e-43	294.9	274.42	83.874	0.86494	119860000000	92	A0A0U1RNN5;P15702	92;347	A0A0U1RNN5	A0A0U1RNN5	Leukosialin	Spn	PTLTTFFSRRKSRQGSLVLEELKPGSGPNLK	UID1083	Spn	Spn_UID1083
21.9932	23.0538	21.8824	27.2416	27.4232	27.4315	22.3058	24.7619	25.2473	S	3			___1	1	1.13819e-43	294.9	274.42	83.874	0.86494	62419000000	88	A0A0U1RNN5;P15702	88;343	A0A0U1RNN5	A0A0U1RNN5	Leukosialin	Spn	SGQRPTLTTFFSRRKSRQGSLVLEELKPGSG	UID1085	Spn	Spn_UID1085
22.2388	22.1339	22.0664	27.8969	22.1606	28.2584	24.9357	24.7225	25.7052	S	2			___1	0.9561	2.12031e-29	249.07	236.93	237.16	0.27602	5315600000	57	A0A0U1RNN5;P15702	57;312	A0A0U1RNN5	A0A0U1RNN5	Leukosialin	Spn	WAGPARVPDEEATTTSGAGGNKGSEVLETEG	UID1086	Spn	Spn_UID1086
28.408	28.5935	28.7406	28.9043	28.6217	28.8184	28.9015	28.9353	28.4976	S	3			___1	0.997388	1.11352e-102	386.75	375.29	253.49	0.15363	11595000000	434	A0A0U1RPG9;A0A0U1RNX4;Q3TLD5	434;441;439	A0A0U1RPG9	A0A0U1RPG9	Unconventional prefoldin RPB5 interactor	Uri1	SAADVEDRRGLLRSTSSEEAVATEAGGSSLD	UID1096	Uri1	Uri1_UID1096
25.2604	25.4169	25.7242	25.9473	25.802	25.9936	25.7714	25.8864	25.225	S	3			___1	1	2.13136e-49	283.85	277.22	79.6	-0.023142	7705600000	97	A0A0U1RNX8;O08664	97;97	A0A0U1RNX8	A0A0U1RNX8	B-cell CLL/lymphoma 7 protein family member C	Bcl7c	RGGGPLILLDLNDENSNQSFHSEGSLQKGAE	UID1101	Bcl7c	Bcl7c_UID1101
22.2902	23.4842	23.3621	22.9984	22.0908	22.4342	23.1446	23.7697	22.7939	S	3			___1	1	3.20133e-06	83.789	75.209	82.536	-0.16264	173540000	620	A0A0U1RNZ3;Q8C5X1;A0A0U1RPA2	620;832;116	A0A0U1RNZ3	A0A0U1RNZ3		4931406P16Rik	FGMLGEILPFDPAVGSDPEFARYVAGVSQAM	UID1105	4931406P16Rik	4931406P16Rik_UID1105
25.2818	25.4288	25.6026	25.1536	25.0508	24.7357	25.4318	25.2925	25.4485	S	3			___1	0.984177	2.70115e-11	143.5	139.72	128.14	0.68363	2080400000	722	A0A0U1RNZ3;Q8C5X1;A0A0U1RPA2	722;934;216	A0A0U1RNZ3	A0A0U1RNZ3		4931406P16Rik	SGPDLVAAVKQRRKHSSGEQETSTLPSPPLL	UID1108	4931406P16Rik	4931406P16Rik_UID1108
25.4949	25.5737	25.9001	26.5518	25.539	25.3884	25.3376	25.7783	25.3453	S	2			___1	0.991859	1.28131e-16	225.69	187.86	225.69	-0.48697	1300100000	450	A0A0U1RNZ3;Q8C5X1	450;662	A0A0U1RNZ3	A0A0U1RNZ3		4931406P16Rik	MGQSHQGSPLVTRRNSTATAMVTEQKTGTMQ	UID1110	4931406P16Rik	4931406P16Rik_UID1110
22.1244	22.5413	23.095	21.8515	21.782	22.2319	23.7889	24.0314	23.9593	S	2			___1	0.999924	0.0495878	44.511	30.276	44.511	0.36847	61481000	73	A0A0U1RQ02;A0A0U1RP03;O54957	73;87;87	A0A0U1RQ02	A0A0U1RQ02	Linker for activation of T-cells family member 1	Lat	SFPPLRQPDLLPIPRSPQPLGGSHRMPSSQQ	UID1111	Lat	Lat_UID1111
26.1238	25.6486	26.4611	26.8108	27.1382	26.6659	26.2728	26.1117	26.1825	S	2			___1	1	0.00193543	87.241	68.175	56.956	0.74195	2040100000	21	A0A0U1RQA5;A0A0U1RP20;A0A0U1RQA0;O35316	21;21;21;21	A0A0U1RQA5	A0A0U1RQA5	Sodium- and chloride-dependent taurine transporter	Slc6a6	KLQCLKDFHKDILKPSPGKSPGTRPEDEADG	UID1112	Slc6a6	Slc6a6_UID1112
28.0196	28.0268	28.5778	28.3517	28.2963	27.5593	28.3122	27.7157	28.5607	S	3			___1	0.999978	3.25436e-12	179.98	163.11	179.98	-0.16709	5437300000	25	A0A0U1RQA5;A0A0U1RP20;A0A0U1RQA0;O35316	25;25;25;25	A0A0U1RQA5	A0A0U1RQA5	Sodium- and chloride-dependent taurine transporter	Slc6a6	LKDFHKDILKPSPGKSPGTRPEDEADGKPPQ	UID1113	Slc6a6	Slc6a6_UID1113
22.3393	25.014	25.801	25.8884	25.4464	25.6137	25.3389	25.3443	24.4909	S	3			___1	0.998695	1.6102e-13	182.72	164.9	180.23	-0.22434	911780000	617	A0A0U1RP47;A0A0U1RQ85;P22682;A0A0X1KG61	617;600;617;573	A0A0U1RP47	A0A0U1RP47	E3 ubiquitin-protein ligase CBL	Cbl	NPGDPWNGRELTNRHSLPFSLPSQMEPRADV	UID1115	Cbl	Cbl_UID1115
23.9351	23.9542	24.7073	22.7447	23.1781	23.9234	23.2451	23.8617	23.3294	S	2			___1	0.956633	8.78459e-07	117.37	82.335	117.37	1.407	346050000	667	A0A0U1RP47;A0A0U1RQ85;P22682;A0A0X1KG61	667;650;667;623	A0A0U1RP47	A0A0U1RP47	E3 ubiquitin-protein ligase CBL	Cbl	VAGPESEHPKIKPSSSANAIYSLAARPLPMP	UID1118	Cbl	Cbl_UID1118
22.5519	24	24.0786	23.6483	23.3273	24.0115	23.5304	24.2159	23.0779	S	3			___1	0.995599	2.72478e-07	109.62	106	106.98	-0.50794	532540000	640	A0A0U1RP47;A0A0U1RQ85;P22682;A0A0X1KG61	640;623;640;596	A0A0U1RP47	A0A0U1RP47	E3 ubiquitin-protein ligase CBL	Cbl	QMEPRADVPRLGSTFSLDTSMTMNSSPVAGP	UID1121	Cbl	Cbl_UID1121
25.1839	25.2363	25.1055	25.4593	25.3561	24.9099	25.2964	25.1434	25.3107	S	2			___1	0.999999	4.47833e-27	234.18	215.35	233.33	-0.58841	4845100000	692	A0A0U1RP47;A0A0U1RQ85;P22682;A0A0X1KG61	692;675;692;648	A0A0U1RP47	A0A0U1RP47	E3 ubiquitin-protein ligase CBL	Cbl	RPLPMPKLPPGEQGESEEDTEYMTPTSRPVG	UID1123	Cbl	Cbl_UID1123
21.4661	22.5745	21.2122	23.4131	22.5772	23.0405	22.5838	21.9287	21.0971	S	3			___1	1	0.0215043	59.931	26.932	28.958	-0.077397	212430000	838	A0A0U1RP47;A0A0U1RQ85;P22682;A0A0X1KG61	838;821;838;794	A0A0U1RP47	A0A0U1RP47	E3 ubiquitin-protein ligase CBL	Cbl	QVPERPPKPFPRRINSERKASSYQQGGGATA	UID1124	Cbl	Cbl_UID1124
23.6303	21.9798	23.3373	25.0846	24.3579	24.9757	24.4649	24.0934	22.6841	S	2			___1	0.884065	0.0521705	42.317	27.155	42.317	1.9418	457330000	722	A0A0U1RP47;A0A0U1RQ85;P22682;A0A0X1KG61;A0A0U1RNF1	722;705;722;678;22	A0A0U1RP47	A0A0U1RP47	E3 ubiquitin-protein ligase CBL	Cbl	GVQKPEPKRPLEATQSSRACDCDQQIDSCTY	UID1125	Cbl	Cbl_UID1125
23.2847	23.2922	23.5006	23.7742	22.941	23.2141	23.1836	23.3333	22.7361	S	2			___1	0.999999	2.29026e-20	198.45	187.01	198.45	0.24488	176610000	16	A0A0U1RP47;A0A0U1RQ85;P22682;A0A0X1KG61	16;16;16;16	A0A0U1RP47	A0A0U1RP47	E3 ubiquitin-protein ligase CBL	Cbl	MAGNVKKSSGAGGGGSGGSGAGGLIGLMKDA	UID1126	Cbl	Cbl_UID1126
24.3764	24.5741	24.8146	25.4634	24.2445	24.9108	23.1556	21.4705	23.8567	S	4			___1	0.982915	7.0616e-17	155.35	150.77	142	0.65669	399170000	797	A0A0U1RP47;A0A0U1RQ85;P22682;A0A0X1KG61	797;780;797;753	A0A0U1RP47	A0A0U1RP47	E3 ubiquitin-protein ligase CBL	Cbl	VPKPPVPAVLARRTLSDISNASSSFGWLSLD	UID1127	Cbl	Cbl_UID1127
24.693	24.8451	24.9613	25.1453	24.7697	25.1229	24.853	25.4104	25.2064	S	2			___1	0.981562	2.24475e-45	274.97	274.97	253.39	1.6506	707740000	147	A0A0U1RP69;Q9DBT3	147;212	A0A0U1RP69	A0A0U1RP69	Coiled-coil domain-containing protein 97	Ccdc97	ELNARTAAPQAPRSGSPGTPAYPLSDLLFQS	UID1131	Ccdc97	Ccdc97_UID1131
28.0625	28.5252	28.6959	28.6991	27.6618	27.9944	28.408	28.4287	27.1853	S	2			___1	1	1.71699e-12	188.09	155.95	132.67	0.235	10279000000	107	A0A0U1RP90;Q8K2F8	107;216	A0A0U1RP90	A0A0U1RP90	Protein LSM14 homolog A	Lsm14a	TASAHLPAPAPVGRRSPVPARPLPPTSQKAI	UID1133	Lsm14a	Lsm14a_UID1133
25.447	26.7009	27.0902	26.929	24.8397	26.4914	26.5551	26.4656	25.3424	S	3			___1	0.999073	2.11986e-96	409.59	400.12	199.46	-0.27038	38755000000	83	A0A0U1RP90;Q8K2F8	83;192	A0A0U1RP90	A0A0U1RP90	Protein LSM14 homolog A	Lsm14a	LAQGRSSPQLDPLRKSPTMEQAVQTASAHLP	UID1134	Lsm14a	Lsm14a_UID1134
26.9935	27.4423	27.5683	26.9812	26.9427	26.8751	27.4229	27.1047	27.2059	S	2			___1	0.690346	6.99777e-11	139.78	120.5	139.78	0.2537	12392000000	73	A0A0U1RP90;Q8K2F8	73;182	A0A0U1RP90	A0A0U1RP90	Protein LSM14 homolog A	Lsm14a	TQDTRSVKPQLAQGRSSPQLDPLRKSPTMEQ	UID1135	Lsm14a	Lsm14a_UID1135
29.5154	29.4073	29.6203	28.9782	28.8364	29.116	29.2453	29.37	28.9856	S	3			___1	0.96555	6.99777e-11	153.81	131.49	126.5	-0.26798	46006000000	74	A0A0U1RP90;Q8K2F8	74;183	A0A0U1RP90	A0A0U1RP90	Protein LSM14 homolog A	Lsm14a	QDTRSVKPQLAQGRSSPQLDPLRKSPTMEQA	UID1136	Lsm14a	Lsm14a_UID1136
25.7024	25.7504	25.5443	26.23	25.9329	26.188	25.9967	25.9089	26.03	S	2			___1	0.983256	3.28086e-17	200.2	173.99	144.18	0.97504	2113500000	20	A0A0U1RPX0;A0A0U1RPC2;Q9CRA8	20;20;20	A0A0U1RPX0	A0A0U1RPX0	Exosome complex component RRP46	Exosc5	KRADANLLTDTGTESSPRSPVCSLRHFACEQ	UID1138	Exosc5	Exosc5_UID1138
27.3816	27.5134	27.8952	27.7533	27.529	27.388	28.0994	27.9549	27.6167	S	3			___1	1	1.96984e-24	202.21	195.62	191.25	-0.10267	5389300000	1794	A0A0U1RPD8;Q8K284	1794;1890	A0A0U1RPD8	A0A0U1RPD8	General transcription factor 3C polypeptide 1	Gtf3c1	LPAKKPTLQDVRVAASPRPGAEEQAEAQAPA	UID1140	Gtf3c1	Gtf3c1_UID1140
25.028	24.7305	25.0239	24.5517	25.2211	24.9891	24.4889	24.5342	24.2797	S	2			___1	0.5	6.57168e-57	337.22	310.09	242.53	-0.588	705380000	80	A0A0U1RPF6	80	A0A0U1RPF6	A0A0U1RPF6			SVEEELELGEAEGRESS______________	UID1141		_UID1141
25.028	24.7305	25.0239	24.5517	25.2211	24.9891	24.4889	24.5342	24.2797	S	2			___1	0.5	6.57168e-57	337.22	310.09	242.53	-0.588	705380000	81	A0A0U1RPF6	81	A0A0U1RPF6	A0A0U1RPF6			VEEELELGEAEGRESS_______________	UID1142		_UID1142
26.0632	26.2243	26.5661	26.6854	26.6082	26.7758	26.5688	25.9347	26.2607	S	2			___1	0.995458	0.000171554	122.69	116	122.69	-0.16057	2043100000	304	A0A0U1RPL0;Q7TQH0;Q3TGG2;E9Q5Q0	304;304;218;184	A0A0U1RPL0	A0A0U1RPL0	Ataxin-2-like protein	Atxn2l	QRELRAAQLAREIESSPQYRLRIAMENDDGR	UID1145	Atxn2l	Atxn2l_UID1145
23.621	24.7348	25.0027	24.6827	23.6923	23.9692	24.8077	24.0177	24.7738	S	2			___1	0.99999	3.01367e-16	219.09	196.51	208.82	-0.19563	33449000000	337	A0A0U1RPL0;Q7TQH0;Q3TGG2;E9Q5Q0	337;337;251;217	A0A0U1RPL0	A0A0U1RPL0	Ataxin-2-like protein	Atxn2l	EEKHSAVQRQGSGRESPSLVSREGKYIPLPQ	UID1146	Atxn2l	Atxn2l_UID1146
30.084	30.3053	30.1024	30.0672	30.2638	30.2704	30.0427	30.0553	30.3876	S	2			___1	0.999913	8.8066e-52	320.6	320.6	320.6	-0.47783	27342000000	591	A0A0U1RPL0;Q7TQH0;Q3TGG2;E9Q5Q0	591;597;511;477	A0A0U1RPL0	A0A0U1RPL0	Ataxin-2-like protein	Atxn2l	KEKEVDGLLTSDPMGSPVSSKTESILDKEDK	UID1147	Atxn2l	Atxn2l_UID1147
26.1678	27.1303	27.5337	25.038	27.4044	25.6486	25.7946	22.7694	27.1011	S	3			___1	0.942013	2.37476e-08	147.11	131.01	132.67	0.042491	2971300000	389	A0A0U1RPL0;Q7TQH0;Q3TGG2;E9Q5Q0	389;389;303;269	A0A0U1RPL0	A0A0U1RPL0	Ataxin-2-like protein	Atxn2l	LSSLPPRGPHHLDNSSPGPGSEARGINGGPS	UID1149	Atxn2l	Atxn2l_UID1149
26.9826	27.7282	28.0432	27.2788	27.5377	27.3574	27.4761	27.2502	27.2031	S	2			___1	1	5.82814e-57	343.39	300.44	303.97	0.069649	15182000000	109	A0A0U1RPL0;Q7TQH0;Q3TGG2;J3QP59	109;109;23;52	A0A0U1RPL0	A0A0U1RPL0	Ataxin-2-like protein	Atxn2l	IGSVRGQTTGKGPPQSPVFEGVYNNSRMLHF	UID1150	Atxn2l	Atxn2l_UID1150
29.0874	26.7452	25.8068	30.2017	30.0358	29.3606	25.9895	28.9675	25.4329	S	2			___1	1	0.00130476	108.53	101.26	108.53	-0.11563	16433000000	447	A0A0U1RPL0;Q7TQH0;Q3TGG2;E9Q5Q0	447;453;367;333	A0A0U1RPL0	A0A0U1RPL0	Ataxin-2-like protein	Atxn2l	SVPPTSAVGRMYPPRSPKSAAPAPVSASCPE	UID1154	Atxn2l	Atxn2l_UID1154
25.8137	23.7543	22.9226	25.0298	25.8776	25.7839	25.6935	25.8461	25.5468	S	2			___1	0.998945	0.000344061	83.54	68.749	62.203	0.46695	1840700000	333	A0A0U1RPL0;Q7TQH0;Q3TGG2;E9Q5Q0	333;333;247;213	A0A0U1RPL0	A0A0U1RPL0	Ataxin-2-like protein	Atxn2l	GRTEEEKHSAVQRQGSGRESPSLVSREGKYI	UID1155	Atxn2l	Atxn2l_UID1155
24.7224	24.9126	21.9766	25.4094	25.372	24.8787	21.7719	22.1887	24.1827	S	4			___1	0.980438	7.47157e-13	117.71	114.63	71.398	0.086973	3921300000	493	A0A0U1RPL0;Q7TQH0;Q3TGG2;E9Q5Q0	493;499;413;379	A0A0U1RPL0	A0A0U1RPL0	Ataxin-2-like protein	Atxn2l	TSSVVDPGAGSISPASPKLSLTPTDVKELPT	UID1160	Atxn2l	Atxn2l_UID1160
22.8002	25.5408	26.0151	24.7794	24.3458	24.8895	25.4552	25.2524	25.2091	S	2			___1	0.999124	1.74749e-05	116.58	104.24	115.09	2.025	3290400000	677	A0A0U1RPL0;Q7TQH0;Q3TGG2;E9Q5Q0	677;683;597;563	A0A0U1RPL0	A0A0U1RPL0	Ataxin-2-like protein	Atxn2l	EFNPTKPLLSVNKSTSTPTSPGPRTHSTPSI	UID1161	Atxn2l	Atxn2l_UID1161
28.8448	29.279	28.9973	29.3445	29.1032	29.3168	29.2549	29.0046	28.9683	S	2			___1	0.979576	1.74749e-05	120.9	104.95	98.974	-0.14162	14573000000	681	A0A0U1RPL0;Q7TQH0;Q3TGG2;E9Q5Q0	681;687;601;567	A0A0U1RPL0	A0A0U1RPL0	Ataxin-2-like protein	Atxn2l	TKPLLSVNKSTSTPTSPGPRTHSTPSIPVLT	UID1162	Atxn2l	Atxn2l_UID1162
26.0734	26.5068	26.4535	26.1252	21.5071	25.7345	25.91	26.189	22.5066	S	4			___1	0.93413	1.3101e-10	124.28	121.79	101.72	-0.11352	4371200000	631	A0A0U1RPL0;Q7TQH0;Q3TGG2;E9Q5Q0	631;637;551;517	A0A0U1RPL0	A0A0U1RPL0	Ataxin-2-like protein	Atxn2l	EGPEQLPAPCPSQTGSPPVGLIKGDEKEEGP	UID1166	Atxn2l	Atxn2l_UID1166
25.9548	25.7605	25.3933	25.3701	24.9522	24.9848	25.1063	25.5285	22.7607	S	2			___1	1	2.37666e-07	167.37	99.714	130.23	0.20647	898900000	126	A0A0U1RPV7;Q3TZX8	126;128	A0A0U1RPV7	A0A0U1RPV7	Polynucleotide 5'-hydroxyl-kinase NOL9	Nol9	HSTPQSRAGRPVRKVSPNVTQPVRDLGSGRV	UID1169	Nol9	Nol9_UID1169
24.751	24.6773	24.7621	24.9769	24.7396	24.5129	24.7142	25.1859	24.5809	S	3			___1	0.96337	4.68735e-12	184.66	162.85	150.69	-0.36476	1248900000	429	A0A0U1RQ65;F6ZMJ4;Q3UHK8	429;976;976	A0A0U1RQ65	A0A0U1RQ65	Trinucleotide repeat-containing gene 6A protein	Tnrc6a	PAPAKEEEPTGWEEPSPESIRRKMEIDDGTS	UID1172	Tnrc6a	Tnrc6a_UID1172
26.0666	26.5232	25.9485	26.0365	26.1908	25.8327	26.0382	25.4862	26.155	S	2			___1	0.966981	0.000240036	115.33	82.269	110.84	0.59172	1523200000	381	A0A0U1RQ65;F6ZMJ4;Q3UHK8	381;928;928	A0A0U1RQ65	A0A0U1RQ65	Trinucleotide repeat-containing gene 6A protein	Tnrc6a	CNQSLGWGDSSKPVSSPDWNKQQDIVGSWGI	UID1175	Tnrc6a	Tnrc6a_UID1175
26.1939	26.8129	26.7428	27.2517	26.1365	26.4835	26.3252	26.8709	26.439	S	3			___1	0.999368	8.95656e-08	102.34	93.643	75.782	-0.67996	4632000000	146	D3Z3H2;Q8R359;A0A0U1RQ91;D3Z3H0	146;188;188;227	D3Z3H2	D3Z3H2		Ino80e	TILSTVPQQMFSDAGSGDDALDGDDDLVIDI	UID1177	Ino80e	Ino80e_UID1177
22.6137	23.4717	23.2382	22.2565	23.0878	22.4555	22.1217	22.1149	20.9439	S	2			___1	0.889288	1.2594e-05	110.25	80.948	110.25	0.31501	162760000	224	A0A0U1RQA3;Q3UJV1	224;471	A0A0U1RQA3	A0A0U1RQA3	Coiled-coil domain-containing protein 61	Ccdc61	KSTTQERSDHQRHLASSGGWVPIKEYSSDFQ	UID1180	Ccdc61	Ccdc61_UID1180
24.8086	24.7931	24.8529	25.2231	25.2177	25.3854	24.6372	25.264	24.7368	S	3			___1	0.984914	9.08331e-81	361.37	349.15	219.82	-0.2448	3028500000	1039	A0A0U1RQB6;F8VPR5;P45481;A0A0U1RPL2	1039;1077;1077;613	A0A0U1RQB6	A0A0U1RQB6	CREB-binding protein	Crebbp	EEEENSSNDTASQSTSPSQPRKKIFKPEELR	UID1184	Crebbp	Crebbp_UID1184
22.1441	22.0597	22.379	22.9691	21.8542	22.5775	22.1212	22.8952	21.7384	S	2			___1	0.999999	2.19516e-08	157.68	115.36	152	0.40282	149450000	2026	A0A0U1RQB6;F8VPR5;P45481	2026;2064;2064	A0A0U1RQB6	A0A0U1RQB6	CREB-binding protein	Crebbp	VAGPRMPNVQPPRSISPSALQDLLRTLKSPS	UID1190	Crebbp	Crebbp_UID1190
26.8428	27.4096	27.6187	27.1387	26.4096	26.6134	27.0912	27.2523	26.866	S	2			___1	0.878215	4.80943e-29	229.24	223.06	192.07	-0.20879	2578400000	608	A0A0X1KG62;Q8C4Y3	608;557	A0A0X1KG62	A0A0X1KG62	Negative elongation factor B	Nelfb	SQLGEKLEQLDHRKPSPTQAAETPALDLPLP	UID1192	Nelfb	Nelfb_UID1192
26.035	25.9508	25.5368	25.5982	25.7639	25.4961	25.5349	26.0003	25.8893	S	3			___1	0.994056	5.31937e-23	216.51	205.05	172.2	0.44498	1715200000	330	A0A140LHL5;Q8VDQ8	330;368	A0A140LHL5	A0A140LHL5	NAD-dependent protein deacetylase sirtuin-2	Sirt2	DAQSGSQAPNPSTTISPGKSPPPAKEAARTK	UID1193	Sirt2	Sirt2_UID1193
26.273	26.8274	26.7197	26.1966	25.4247	25.642	26.023	26.1317	26.1352	S	3			___1	0.999914	7.1089e-40	267.31	257.92	208.81	0.22267	4102600000	334	A0A140LHL5;Q8VDQ8	334;372	A0A140LHL5	A0A140LHL5	NAD-dependent protein deacetylase sirtuin-2	Sirt2	GSQAPNPSTTISPGKSPPPAKEAARTKEKEE	UID1194	Sirt2	Sirt2_UID1194
23.7816	25.2317	25.1294	24.5187	24.4944	24.9699	25.1931	23.7454	25.2223	S	3			___1	0.900344	0.0232056	48.476	38.677	48.476	0.61783	474990000	248	A0A140LHL8;B1ATR2;Q6ZPJ0	248;745;745	A0A140LHL8	A0A140LHL8	Testis-expressed sequence 2 protein	Tex2	PAHSRHSSPSGHLSHSRSSSKGSVEEMMSQP	UID1195	Tex2	Tex2_UID1195
23.3629	23.4763	23.7776	23.3406	22.0457	23.2481	23.1709	22.1929	22.787	S	3			___1	0.5	1.67473e-09	138.82	129.98	119.5	-0.10531	211090000	327	A0A140LHQ8;Q7M6Y3	327;443	A0A140LHQ8	A0A140LHQ8	Phosphatidylinositol-binding clathrin assembly protein	Picalm	AVEDAIPSLNPFLTKSSGDVHLPIASDVSTF	UID1200	Picalm	Picalm_UID1200
23.3629	23.4763	23.7776	23.3406	22.0457	23.2481	23.1709	22.0399	22.787	S	3			___1	0.5	1.67473e-09	138.82	129.98	119.5	-0.10531	211090000	328	A0A140LHQ8;Q7M6Y3	328;444	A0A140LHQ8	A0A140LHQ8	Phosphatidylinositol-binding clathrin assembly protein	Picalm	VEDAIPSLNPFLTKSSGDVHLPIASDVSTFT	UID1201	Picalm	Picalm_UID1201
20.5158	21.7576	21.8764	21.7898	20.0105	22.8594	21.0976	21.2206	21.3205	S	3			___1	1	3.11288e-15	140.49	137	112.68	-0.31289	534570000	6	A0A140LI34	6	A0A140LI34	A0A140LI34			__________MAEEESDQEAERLGEELVAIV	UID1202		_UID1202
24.8041	25.1177	25.5612	25.8597	25.2204	25.1946	25.0774	25.1452	25.155	S	2			___1	1	2.7775e-17	227.92	202.39	220.99	0.07812	902230000	115	A0A140LJF3;A0A140LI56;A0A140LIM2;Q9DCH6	115;115;115;115	A0A140LJF3	A0A140LJF3	AN1-type zinc finger protein 6	Zfand6	VAPSQVDSTSVDKAVSETEDLQGPRAEGLVP	UID1204	Zfand6	Zfand6_UID1204
24.148	25.3353	25.5865	25.2654	24.034	24.6813	25.7098	25.1329	25.9786	S	2			___1	0.77329	0.0292727	57.703	47.475	57.703	-1.5139	443630000	92	A0A140LI84;Q8BVQ5	92;243	A0A140LI84	A0A140LI84	Protein phosphatase methylesterase 1	Ppme1	RVSMVGQVKQCEGITSPEGSKSIVEGIIEEE	UID1205	Ppme1	Ppme1_UID1205
23.6235	24.0831	24.075	23.6654	23.4405	23.162	24.1058	24.1918	24.314	S	2			___1	1	0.0259249	50.275	19.588	43.501	0.34273	274560000	161	A0A140LIQ6;A0A140LJA0;A0A140LI86;E9QL08;E9Q9Z4;E9Q8T1;Q9JJG0	161;305;415;305;415;2122;419	A0A140LIQ6	A0A140LIQ6	Transforming acidic coiled-coil-containing protein 2	Tacc2	EDVSPLVSGGGRVQNSPPVGRKSVPLTTASE	UID1208	Tacc2	Tacc2_UID1208
25.2952	25.4089	25.9233	26.088	25.9258	25.981	25.1877	25.8342	25.7121	S	2			___1	0.997135	9.14623e-06	145.86	99.126	127.03	-0.66619	1357500000	74	A0A140LIR6;P35550	74;130	A0A140LIR6	A0A140LIR6	rRNA 2'-O-methyltransferase fibrillarin	Fbl	KNLVPGESVYGEKRVSISEGDDKIEYR____	UID1211	Fbl	Fbl_UID1211
24.3473	24.4576	24.6044	22.4839	23.9694	24.5631	21.8797	22.7339	22.9747	S	2			___1	0.676119	0.000277261	85.937	70.093	76.233	-0.39276	4883400000	72	A0A140LIS5;Q3UL36	72;74	A0A140LIS5	A0A140LIS5	Arginine and glutamate-rich protein 1	Arglu1	RSTNAAASRRERERASSPPDRIDIFGRTVSK	UID1213	Arglu1	Arglu1_UID1213
28.0906	27.661	27.7197	28.1109	28.3268	28.1231	27.971	28.0323	27.2954	S	2			___1	0.999995	1.31855e-07	137.91	118.14	113.66	0.02299	21780000000	73	A0A140LIS5;Q3UL36	73;75	A0A140LIS5	A0A140LIS5	Arginine and glutamate-rich protein 1	Arglu1	STNAAASRRERERASSPPDRIDIFGRTVSKR	UID1214	Arglu1	Arglu1_UID1214
25.3336	25.2663	25.4363	25.5255	24.491	25.4341	25.2275	25.4611	24.78	S	3			___1	0.993184	2.03305e-06	107.34	104.03	98.009	0.30949	1168300000	1515	E9Q5W5;A0A140LJ04;Q5SSH7	1515;1515;1515	E9Q5W5	E9Q5W5	Zinc finger ZZ-type and EF-hand domain-containing protein 1	Zzef1	SSGPCVAEVSTAEEPSPPSTPTRRPPFTRGR	UID1218	Zzef1	Zzef1_UID1218
24.667	25.8999	26.0324	25.6466	25.0264	25.7566	25.7833	25.4662	26.0772	S	2			___1	1	4.15373e-16	233.92	167.59	212.5	-0.3621	11827000000	1538	E9Q5W5;A0A140LJ04;Q5SSH7	1538;1538;1538	E9Q5W5	E9Q5W5	Zinc finger ZZ-type and EF-hand domain-containing protein 1	Zzef1	RPPFTRGRLRLLSFRSMEETRPVPTVKEKYP	UID1220	Zzef1	Zzef1_UID1220
26.1707	26.3186	26.3452	26.0895	23.5095	25.7969	25.4624	25.7574	25.4601	S	3			___1	0.996195	5.92482e-53	295.24	284.59	163.22	0.43262	5416500000	1464	E9Q5W5;A0A140LJ04;Q5SSH7	1464;1464;1464	E9Q5W5	E9Q5W5	Zinc finger ZZ-type and EF-hand domain-containing protein 1	Zzef1	ETDHLQPLDRRQRTSSVVEEHFQGSASPTEA	UID1222	Zzef1	Zzef1_UID1222
22.8428	24.1245	23.9281	24.0399	22.5104	23.4879	23.2932	23.7733	22.1281	S	2			___1	0.999934	0.000169759	92.474	88.115	90.718	-0.33578	359640000	3	D3Z684;A0A140LJ80;Q9CWY4	3;3;3	D3Z684	D3Z684	Gem-associated protein 7	Gemin7	_____________MQSPLTIPVPVPVLRLPR	UID1226	Gemin7	Gemin7_UID1226
25.9626	26.7127	26.9131	26.5806	26.0418	26.7764	26.4541	26.242	26.8078	S	3			___1	1	8.61617e-46	280.56	272.28	236.98	0.080198	10453000000	419	A0A140LJF0;Q3UPT4;P70218	419;373;419	A0A140LJF0	A0A140LJF0	Mitogen-activated protein kinase kinase kinase kinase;Mitogen-activated protein kinase kinase kinase kinase 1	Map4k1	PSDDGSGGIRDDGQLSPGVLVRCASGPPPRT	UID1229	Map4k1	Map4k1_UID1229
27.9393	28.4969	28.4155	28.6742	28.2408	28.2455	28.5823	28.1657	28.4352	S	2			___1	0.995913	2.33077e-10	205.27	162.24	180.93	-0.035574	11432000000	1892	E9Q394;A0A140LJJ5;A0A140LHG3	1892;1910;191	E9Q394	E9Q394		Akap13	GNDENMSNTWKFLSHSTDSLNKICKVNESTE	UID1235	Akap13	Akap13_UID1235
25.541	26.0676	25.6687	26.1901	25.8363	26.0753	26.2992	26.0685	25.4017	S	3			___1	1	8.72184e-05	133.91	102.38	129	-0.40216	2699200000	1532	E9Q394;A0A140LJJ5;A0A140LID7;A0A140LIX0;A0A140LHQ3	1532;1528;371;725;228	E9Q394	E9Q394		Akap13	FLRSSMRSLSPFRRHSWGPGKNAASDAEMNQ	UID1237	Akap13	Akap13_UID1237
21.9868	26.5573	28.0517	25.4075	23.5768	24.6768	25.6001	27.2091	24.396	S	3			___1	0.999421	1.25405e-48	281.64	264.02	281.64	0.51978	3252100000	1613	E9Q394;A0A140LJJ5;A0A140LID7;A0A140LIX0;A0A140LHQ3	1613;1631;456;788;291	E9Q394	E9Q394		Akap13	NPFGGEEQRNSLMSLSEEHLEPDQRQHHRMF	UID1240	Akap13	Akap13_UID1240
27.2011	28.0484	28.2765	27.9705	26.8147	27.7524	27.9079	28.0252	28.1093	S	3			___1	1	2.71462e-78	341.99	307.55	337.77	-0.83758	8001000000	2308	E9Q394;A0A140LJJ5	2308;2326	E9Q394	E9Q394		Akap13	DTINSLNRDEDEGIPSENEEEKKLLDTKARE	UID1241	Akap13	Akap13_UID1241
21.6469	26.6594	26.2487	27.5303	26.794	26.9009	26.8042	27.0817	26.8919	S	3			___1	0.976489	0.000166559	121.21	60.953	62.685	-0.66498	2708900000	2462	E9Q394;A0A140LJJ5	2462;2480	E9Q394	E9Q394		Akap13	EKEEGDDGQDLRRTESDSGLKKGGNGNLVFM	UID1242	Akap13	Akap13_UID1242
22.0777	22.2646	22.3621	22.5872	21.8064	22.3006	22.6294	23.2228	21.7179	S	3			___1	0.747088	8.21831e-13	129.98	127.12	129.98	-0.41264	67753000	2412	E9Q394;A0A140LJJ5	2412;2430	E9Q394	E9Q394		Akap13	LVSGSLGGTLGQSISSPVEQEVMAAPISLPR	UID1247	Akap13	Akap13_UID1247
24.6074	24.9165	24.7579	24.9563	25.1497	25.1926	25.1917	25.3154	25.3033	S	2			___1	1	4.95132e-20	236.75	223.59	226.67	-0.35722	1107500000	1569	E9Q394;A0A140LJJ5;A0A140LID7;A0A140LIX0;A0A140LHQ3	1569;1587;412;744;247	E9Q394	E9Q394		Akap13	LGHVVRRPPIHRRSFSLEGLTGGGVGNKPSS	UID1250	Akap13	Akap13_UID1250
26.2562	26.5602	26.3109	26.1041	26.1645	26.4204	22.8789	25.9506	25.5446	S	2			___1	0.995274	2.90628e-18	245.42	233.5	224.64	0.0038024	1661800000	2692	E9Q394;A0A140LJJ5	2692;2710	E9Q394	E9Q394		Akap13	PSVTKSGSLDSELSVSPKRNSISRTQKDKGP	UID1252	Akap13	Akap13_UID1252
25.3111	25.9155	25.6364	25.6584	25.7288	25.5906	25.6885	25.8681	25.4884	S	2			___1	1	0.00102706	113.18	86.733	113.18	-0.029523	1348400000	1526	E9Q394;A0A140LJJ5;A0A140LID7;A0A140LIX0;A0A140LHQ3	1526;1522;365;719;222	E9Q394	E9Q394		Akap13	VPANCSFLRSSMRSLSPFRRHSWGPGKNAAS	UID1253	Akap13	Akap13_UID1253
22.5807	23.4509	24.3683	24.5681	23.2661	24.374	21.7707	23.6941	24.5565	S	3			___1	0.996673	8.07553e-36	237.5	228.47	167.77	-0.078349	2044700000	856	E9Q394;A0A140LJJ5;A0A140LIX0	856;856;53	E9Q394	E9Q394		Akap13	PPSSAVELRTSMGNTSPVGIGGEQEGSSPTA	UID1256	Akap13	Akap13_UID1256
21.4587	25.2823	25.3235	25.7774	25.7844	25.7229	25.25	25.5188	25.228	S	2			___1	0.824438	2.29673e-15	205.78	187.39	205.78	0.55306	930410000	1252	E9Q394;A0A140LJJ5;A0A140LID7;A0A140LIX0	1252;1252;95;449	E9Q394	E9Q394		Akap13	SNALMAKVETQNPSLSSPETKQLENAYTESA	UID1259	Akap13	Akap13_UID1259
22.9425	23.5249	23.7739	23.9052	23.4449	22.9528	23.0457	23.0305	23.4934	S	2			___1	1	0.00795704	65.924	55.571	38.402	0.74361	339410000	39	Q9D3Q7;A0A140T8I6;Q8VDI1	39;39;39	Q9D3Q7	Q9D3Q7	Epithelial-stromal interaction protein 1	Epsti1	AGQRRELGLQQNRRQSLEVAAPEGPKMERQG	UID1261	Epsti1	Epsti1_UID1261
23.2554	24.6353	23.6569	24.5571	23.811	25.1241	22.6353	24.9037	25.2038	S	3			___1	1	0.00321754	81.017	49.42	81.017	-0.30832	570060000	172	A0A140T8I9;E9Q3L2	172;233	A0A140T8I9	A0A140T8I9		Pi4ka	HSLRIPEELEGVRRRSFNDFRSILPSNLLTV	UID1262	Pi4ka	Pi4ka_UID1262
25.1465	24.747	24.4354	25.2149	24.7261	25.0498	24.7104	24.8553	24.6157	S	2			___1	0.994746	0.000113424	102.89	77.53	87.411	0.30222	646910000	199	A0A140T8I9;E9Q3L2	199;260	A0A140T8I9	A0A140T8I9		Pi4ka	LLTVCQEGTLKRKTSSVSSISQVSPERGIPP	UID1263	Pi4ka	Pi4ka_UID1263
24.9181	25.7773	25.8435	21.4682	25.3789	25.4396	25.3858	25.4563	25.8087	S	2			___1	0.977585	0.000437339	84.249	61.423	84.249	0.64525	763330000	207	A0A140T8I9;E9Q3L2	207;268	A0A140T8I9	A0A140T8I9		Pi4ka	TLKRKTSSVSSISQVSPERGIPPPSSPGGSA	UID1264	Pi4ka	Pi4ka_UID1264
26.6747	26.5005	26.7933	27.1327	27.0899	26.9932	26.8398	27.0111	27.1109	S	2			___1	0.999947	3.81039e-06	160.46	113.48	160.46	-0.062058	6206900000	356	A0A140T8R7;Q8CFE3	356;454	A0A140T8R7	A0A140T8R7	REST corepressor 1	Rcor1	GKDETNGPANQKPVKSPESSIKIPEEEDEAA	UID1266	Rcor1	Rcor1_UID1266
27.4175	27.3901	27.3517	27.2521	27.4976	27.8108	27.3608	27.2168	28.0163	S	3			___1	1	2.9819e-61	325.84	317.95	281.44	-0.18051	4517700000	156	A0A140T8R7;Q8CFE3	156;254	A0A140T8R7	A0A140T8R7	REST corepressor 1	Rcor1	VMDRHARKQKREREESEDELEETNGSNPVDI	UID1267	Rcor1	Rcor1_UID1267
25.2926	25.7514	25.1168	25.8319	25.5156	25.4076	25.5944	25.6549	25.0759	S	3			___1	1	5.05505e-15	185.67	177.75	124.39	0.039394	1407200000	23	A0A140T8R7;Q8CFE3	23;121	A0A140T8R7	A0A140T8R7	REST corepressor 1	Rcor1	QAAVPDFDPAKLARRSQERDNLGMLVWSPNQ	UID1268	Rcor1	Rcor1_UID1268
27.3759	27.4746	27.487	27.6468	27.9008	27.8584	27.4149	27.5622	27.7064	S	2			___1	1	0.000626338	91.082	73.343	60.157	-0.19713	4660500000	532	A0A140T8S5;Q8K327	532;532	A0A140T8S5	A0A140T8S5	Chromosome alignment-maintaining phosphoprotein 1	Champ1	KSTLFPEPTKAVLPASPEPRKRALFPESRKH	UID1269	Champ1	Champ1_UID1269
24.4055	24.5801	24.4925	25.1428	24.6027	24.9122	24.7532	24.4763	24.3369	S	2			___1	1	0.0117973	60.157	46.972	47.47	0.41161	600770000	405	A0A140T8S5;Q8K327	405;405	A0A140T8S5	A0A140T8S5	Chromosome alignment-maintaining phosphoprotein 1	Champ1	ALPLSPEHWKAVPPVSPELRRPGPPLSPEIR	UID1270	Champ1	Champ1_UID1270
26.6421	26.7786	26.8199	26.6136	26.6207	26.9513	26.5457	26.531	26.6196	S	2			___1	1	1.54822e-69	357.1	348.05	292.06	-0.136	3901700000	617	A0A140T8S5;Q8K327	617;617	A0A140T8S5	A0A140T8S5	Chromosome alignment-maintaining phosphoprotein 1	Champ1	LSPSSKKLKKDSQENSDAELSSSEYIRADLD	UID1271	Champ1	Champ1_UID1271
26.1592	26.835	26.6651	26.8387	26.5862	27.0071	26.8387	26.6979	26.619	S	2			___1	0.999996	3.7168e-23	269.59	231.97	187.04	0.039383	4231000000	108	A0A140T8S5;Q8K327	108;108	A0A140T8S5	A0A140T8S5	Chromosome alignment-maintaining phosphoprotein 1	Champ1	EQPKEQPSKDTESGKSPSPPERQNPAFDPAE	UID1273	Champ1	Champ1_UID1273
23.538	23.8509	22.9887	23.5789	21.7318	23.7366	23.6531	23.3733	23.2734	S	2			___1	1	2.20944e-10	187.04	178.34	187.04	0.039383	830370000	110	A0A140T8S5;Q8K327	110;110	A0A140T8S5	A0A140T8S5	Chromosome alignment-maintaining phosphoprotein 1	Champ1	PKEQPSKDTESGKSPSPPERQNPAFDPAEAR	UID1274	Champ1	Champ1_UID1274
25.0675	26.1967	25.6224	25.3823	25.1689	25.445	25.8209	25.7081	25.6572	S	2			___1	0.999616	0.000830497	108.31	64.355	87.184	-0.60661	1024500000	204	A0A140T8S5;Q8K327	204;204	A0A140T8S5	A0A140T8S5	Chromosome alignment-maintaining phosphoprotein 1	Champ1	PPCELPELEKPERGPSPESVKSALVSSKPPK	UID1275	Champ1	Champ1_UID1275
24.5978	24.9865	25.0216	24.5916	24.9285	24.9528	24.6497	24.4566	24.2838	S	2			___1	1	1.68212e-23	214.82	152.86	159.75	1.7693	1129400000	272	A0A140T8S5;Q8K327	272;272	A0A140T8S5	A0A140T8S5	Chromosome alignment-maintaining phosphoprotein 1	Champ1	SRKPARTASPEPRKPSPAESPELWKPFPAIA	UID1279	Champ1	Champ1_UID1279
24.6763	24.9625	24.6175	25.2886	25.1168	25.0432	24.695	24.0637	24.6191	S	2			___1	1	1.68212e-23	208.62	177.41	159.75	1.7693	1175600000	276	A0A140T8S5;Q8K327	276;276	A0A140T8S5	A0A140T8S5	Chromosome alignment-maintaining phosphoprotein 1	Champ1	ARTASPEPRKPSPAESPELWKPFPAIASEPR	UID1280	Champ1	Champ1_UID1280
25.3818	25.5591	26.0145	25.6554	25.7664	25.7305	25.5032	25.6101	25.5663	S	2			___1	0.994868	1.82269e-29	250.97	230.18	240.73	0.58179	7162400000	434	A0A140T8S5;Q8K327	434;434	A0A140T8S5	A0A140T8S5	Chromosome alignment-maintaining phosphoprotein 1	Champ1	IRSPAGSPELKKPSSSPDLWKVSPDQRKTSP	UID1283	Champ1	Champ1_UID1283
23.132	21.443	22.741	22.2245	23.9302	25.1852	23.9563	24.4624	24.542	S	3			___1	1	1.82269e-29	250.97	230.18	187.21	0.099533	7522600000	441	A0A140T8S5;Q8K327	441;441	A0A140T8S5	A0A140T8S5	Chromosome alignment-maintaining phosphoprotein 1	Champ1	PELKKPSSSPDLWKVSPDQRKTSPASLDFPE	UID1284	Champ1	Champ1_UID1284
26.474	26.219	26.278	26.7287	26.3796	26.8281	26.4507	26.4702	26.5878	S	2			___1	0.999931	1.4721e-32	273.94	243.96	243.23	0.54191	3169000000	448	A0A140T8S5;Q8K327	448;448	A0A140T8S5	A0A140T8S5	Chromosome alignment-maintaining phosphoprotein 1	Champ1	SSPDLWKVSPDQRKTSPASLDFPEPQKSSCG	UID1285	Champ1	Champ1_UID1285
22.4683	26.5376	26.6721	27.1244	27.1441	26.7735	26.7718	26.6572	26.5401	S	2			___1	0.95185	2.22984e-06	151.22	81.962	144.88	0.16701	2205600000	603	A0A140T8S5;Q8K327	603;603	A0A140T8S5	A0A140T8S5	Chromosome alignment-maintaining phosphoprotein 1	Champ1	EGLLATPKKLLDEALSPSSKKLKKDSQENSD	UID1286	Champ1	Champ1_UID1286
22.7565	22.7265	23.0227	22.6198	23.0509	23.0168	22.8617	23.3019	22.9635	S	2			___1	1	0.000416146	85.469	78.232	85.469	-1.1523	152330000	795	A0A140T8S5;Q8K327	795;795	A0A140T8S5	A0A140T8S5	Chromosome alignment-maintaining phosphoprotein 1	Champ1	RHNEEVNKKLMEALESPLEEQQI________	UID1289	Champ1	Champ1_UID1289
22.9693	21.4345	22.2511	22.7357	23.4668	22.9484	21.9998	21.9554	21.9223	S	2			___1	0.997926	0.00229935	77.894	59.222	72.891	0.39207	237510000	345	A0A140T8S5;Q8K327	345;345	A0A140T8S5	A0A140T8S5	Chromosome alignment-maintaining phosphoprotein 1	Champ1	VQPMSPGPWKPIPSVSPGPWKPAPSMSTASW	UID1290	Champ1	Champ1_UID1290
24.1828	24.245	23.7079	24.1457	23.5395	23.9565	24.5644	24.4607	24.2772	S	3			___1	1	1.45218e-25	236.64	222	235.21	-0.51345	15036000000	416	A0A140T8S5;Q8K327	416;416	A0A140T8S5	A0A140T8S5	Chromosome alignment-maintaining phosphoprotein 1	Champ1	VPPVSPELRRPGPPLSPEIRSPAGSPELKKP	UID1291	Champ1	Champ1_UID1291
23.9447	23.9487	23.603	24.3318	24.3418	24.5963	23.4051	23.2856	23.9958	S	3			___1	1	1.45218e-25	236.64	222	235.21	-0.51345	14604000000	425	A0A140T8S5;Q8K327	425;425	A0A140T8S5	A0A140T8S5	Chromosome alignment-maintaining phosphoprotein 1	Champ1	RPGPPLSPEIRSPAGSPELKKPSSSPDLWKV	UID1293	Champ1	Champ1_UID1293
24.215	24.8063	24.9781	25.5143	24.5923	24.987	24.55	24.8907	24.1942	S	2			___1	0.999281	1.68873e-08	158.74	130.46	132.14	-0.30455	772110000	298	A0A140T8S5;Q8K327	298;298	A0A140T8S5	A0A140T8S5	Chromosome alignment-maintaining phosphoprotein 1	Champ1	FPAIASEPRRPTPAVSPGSWKPGPPGSPRPW	UID1294	Champ1	Champ1_UID1294
23.1324	23.7272	23.5745	24.1049	23.8383	23.9583	23.8842	22.7113	23.5295	S	2			___1	1	4.27425e-06	138.31	107.31	138.31	0.07562	324300000	464	A0A140T8S5;Q8K327	464;464	A0A140T8S5	A0A140T8S5	Chromosome alignment-maintaining phosphoprotein 1	Champ1	PASLDFPEPQKSSCGSPPDLWKSSFIMESQK	UID1295	Champ1	Champ1_UID1295
23.8913	24.2187	23.6499	24.7007	24.613	24.6503	24.1241	23.9034	24.0269	S	2			___1	1	2.81566e-06	147.52	136.42	124.45	-0.48017	553000000	394	A0A140T8S5;Q8K327	394;394	A0A140T8S5	A0A140T8S5	Chromosome alignment-maintaining phosphoprotein 1	Champ1	WKSGPPELRKTALPLSPEHWKAVPPVSPELR	UID1299	Champ1	Champ1_UID1299
28.6593	22.2369	28.52	28.3973	28.1703	28.1669	28.7775	22.8112	28.5058	S	2			___1	0.834923	2.98663e-49	285.16	276.14	265.72	0.37331	6037500000	232	A0A171EBK7	232	A0A171EBK7	A0A171EBK7			QVASHRRAQELVRMDSSNTQGIENPGFETTP	UID1301		_UID1301
25.0216	24.5375	24.8059	24.9025	25.7043	25.7162	25.1236	24.8343	25.5693	S	2			___1	1	1.06967e-56	333.01	317.74	284.07	0.7255	2335100000	2233	A0A171EBL2;E9Q555	2233;2234	A0A171EBL2	A0A171EBL2	E3 ubiquitin-protein ligase RNF213	Rnf213	MARDFATPTLHTSDQSPGRQSVTIGEVVEED	UID1307	Rnf213	Rnf213_UID1307
22.6132	24.2975	24.5811	24.1151	24.0479	22.5496	24.4056	24.5132	24.4744	S	2			___1	0.967563	9.7737e-10	146.76	134.22	131.32	0.20885	671380000	79	A0A171EBL2;E9Q555	79;79	A0A171EBL2	A0A171EBL2	E3 ubiquitin-protein ligase RNF213	Rnf213	LSSTDPGKELEKPEESDSNASWTTQMSKKEK	UID1308	Rnf213	Rnf213_UID1308
25.1889	25.7363	25.6405	25.341	25.2868	25.1739	25.5614	25.746	25.1575	S	3			___1	0.766008	2.68339e-10	158.8	142.81	158.8	0.067448	845260000	81	A0A171EBL2;E9Q555	81;81	A0A171EBL2	A0A171EBL2	E3 ubiquitin-protein ligase RNF213	Rnf213	STDPGKELEKPEESDSNASWTTQMSKKEKRR	UID1309	Rnf213	Rnf213_UID1309
21.1136	24.483	24.4368	24.9736	20.9158	24.6849	25.1124	24.3556	24.1305	S	3			___1	1	3.64062e-12	191.71	157.2	141.83	0.0011985	10054000000	271	A0A171EBL2;E9Q555	271;271	A0A171EBL2	A0A171EBL2	E3 ubiquitin-protein ligase RNF213	Rnf213	TAGKETGEDVRKPKPSPVSPVASKHGDQEAE	UID1310	Rnf213	Rnf213_UID1310
26.2146	26.1632	26.1459	26.5786	26.6994	22.3101	26.3843	26.3394	26.276	S	3			___1	1	3.64062e-12	191.71	157.2	168.62	0.33413	10982000000	274	A0A171EBL2;E9Q555	274;274	A0A171EBL2	A0A171EBL2	E3 ubiquitin-protein ligase RNF213	Rnf213	KETGEDVRKPKPSPVSPVASKHGDQEAELKG	UID1311	Rnf213	Rnf213_UID1311
24.5139	24.4335	24.5595	25.4533	25.0878	25.3892	25.0486	24.6441	24.1616	S	2			___1	1	0.000428525	85.166	65.399	58.01	0.35935	984920000	252	A0A171EBL2;E9Q555	252;252	A0A171EBL2	A0A171EBL2	E3 ubiquitin-protein ligase RNF213	Rnf213	TSGQEKKVPPIDAAASPVKTAGKETGEDVRK	UID1313	Rnf213	Rnf213_UID1313
24.5765	24.8389	25.5883	26.2237	25.6373	25.8067	25.6992	25.2587	25.7054	S	2			___1	1	1.33211e-09	168.42	146.36	168.42	-1.4411	810630000	298	A0A171EBL2;E9Q555	298;298	A0A171EBL2	A0A171EBL2	E3 ubiquitin-protein ligase RNF213	Rnf213	QEAELKGKLATPVRKSNEGGNTQPEDQRKPG	UID1314	Rnf213	Rnf213_UID1314
24.4613	24.7999	22.6338	25.2778	25.0408	25.3771	25.1172	22.2188	25.4099	S	3			___1	0.999907	1.96755e-10	159.19	151.18	148.3	-0.68079	796130000	4510	A0A171EBL2;E9Q555	4510;4511	A0A171EBL2	A0A171EBL2	E3 ubiquitin-protein ligase RNF213	Rnf213	IRNNEDRTQTGHVLGSPQSSGVAEVSDRGQS	UID1315	Rnf213	Rnf213_UID1315
25.95	26.5284	26.4911	26.2161	25.8342	26.0695	26.2712	26.1311	26.2006	S	2			___1	0.999851	4.06003e-28	243.35	229.69	226.72	0.22386	3760400000	12	A0A1B0GRD5;A0A1B0GQV4;A0A1B0GSA4;Q9CQJ2	12;12;12;12	A0A1B0GRD5	A0A1B0GRD5	PIH1 domain-containing protein 1	Pih1d1	____MADSTFLAPELSDTESMGEETVRFQEL	UID1316	Pih1d1	Pih1d1_UID1316
26.3999	26.5561	26.7037	26.6737	26.2811	26.1066	26.807	26.9566	26.8094	S	2			___1	1	2.23322e-08	152.13	144.21	90.397	1.2524	2269300000	73	A0A1B0GQZ1;A0A1B0GSZ9;O35972	73;144;118	A0A1B0GQZ1	A0A1B0GQZ1	39S ribosomal protein L23, mitochondrial	Mrpl23	QTFTFPDLFPEKDPRSPEPLEEELPQQRQSS	UID1320	Mrpl23	Mrpl23_UID1320
24.6907	24.7931	25.0012	24.3873	24.0872	24.3149	24.7027	24.5804	24.8531	S	2			___1	0.945463	0.000424727	84.975	75.46	84.975	-0.24504	757830000	37	A0A1B0GRM0;A0A1B0GR06;Q64700	37;37;37	A0A1B0GRM0	A0A1B0GRM0	Retinoblastoma-like protein 2	Rbl2	EEEDGDAADRAQPAGSPSHQIQQRFEELCSR	UID1321	Rbl2	Rbl2_UID1321
24.2008	24.1856	24.1884	23.7887	23.4348	24.4686	23.8232	24.0833	23.999	S	2			___1	0.999648	0.0113098	76.605	60.271	76.605	-0.31224	310030000	917	A0A1B0GRM0;A0A1B0GR06;Q64700	917;950;960	A0A1B0GRM0	A0A1B0GRM0	Retinoblastoma-like protein 2	Rbl2	NSPTELNTDRASRDSSPVMRSNSTLPVPQPS	UID1322	Rbl2	Rbl2_UID1322
29.1344	29.4797	29.0081	29.4547	28.6868	29.2915	29.2919	30.344	29.6539	S	2			___1	0.999981	0.00191565	106.42	66.071	103.55	0.12828	12570000000	4	A0A1B0GR11;Q93092	4;4	A0A1B0GR11	A0A1B0GR11	Transaldolase	Taldo1	____________MSGSPVKRQRMESALDQLK	UID1325	Taldo1	Taldo1_UID1325
26.8201	26.8598	26.8185	26.6143	26.9114	26.9717	26.7348	26.8982	27.1327	S	2			___1	1	3.3252e-05	145.09	112.87	114.76	-0.38943	2758200000	282	A0A1B0GR11;Q93092	282;237	A0A1B0GR11	A0A1B0GR11	Transaldolase	Taldo1	NYYKKFGYKTIVMGASFRNTGEIKALAGCDF	UID1326	Taldo1	Taldo1_UID1326
24.2621	24.8931	24.447	24.821	24.1356	23.6834	23.8134	21.4639	23.809	S	3			___1	1	5.8001e-13	172.69	162.34	111.66	-0.71492	442510000	125	A0A1B0GR54;O09053	125;368	A0A1B0GR54	A0A1B0GR54	Werner syndrome ATP-dependent helicase homolog	Wrn	EVDVFRNQVKQEKGESENEIEDNLLREDMER	UID1329	Wrn	Wrn_UID1329
24.4693	24.4959	24.4078	25.4396	25.3281	25.561	24.6717	24.9306	21.9698	S	2			___1	0.999972	0.00113147	89.193	44.554	89.193	-0.17223	743970000	1242	A0A1B0GR85	1242	A0A1B0GR85	A0A1B0GR85			DSVGQQAGRSVKALHSPGPSKQPAEPLGAAM	UID1332		_UID1332
25.27	25.8272	25.6157	26.8003	26.0891	26.5324	26.0334	25.9704	26.2066	S	2			___1	0.996719	4.20153e-05	126.17	114.91	110.38	-0.044982	1763800000	1132	A0A1B0GR85	1132	A0A1B0GR85	A0A1B0GR85			DLKIGASSERDAPQTSPVLRQRPRSLLVRRR	UID1333		_UID1333
25.683	25.6121	25.6043	25.6381	26.0695	25.5909	26.1114	25.717	26.2376	S	3			___1	1	0.000420916	82.01	67.436	80.316	-0.37329	1151000000	1664	A0A1B0GR85;A0A1D5RLN6;Q8BRV5	1664;282;205	A0A1B0GR85	A0A1B0GR85	Uncharacterized protein KIAA1671	Kiaa1671	MFKDSTEEKSPRRDESDEEPPRVERTPVSHP	UID1335	Kiaa1671	Kiaa1671_UID1335
22.938	22.4395	22.9056	24.0354	23.5523	23.3393	22.868	21.6394	23.2053	S	3			___1	0.980197	0.0243022	52.391	28.301	42.802	-0.52533	301180000	1465	A0A1B0GR85	1465	A0A1B0GR85	A0A1B0GR85			QRQVSPVASVPRRSHSFCKDKRNSPLVNQLK	UID1336		_UID1336
23.6976	24.1923	23.7754	24.856	24.6721	24.5151	23.4846	23.5065	23.9832	S	2			___1	0.966058	0.0148129	64.476	44.427	64.201	0.55539	737430000	401	A0A1B0GR85	401	A0A1B0GR85	A0A1B0GR85			EEKAMSGQQSEKVQESPSSRPERAPGLTEVK	UID1340		_UID1340
25.7819	26.178	25.7933	26.3547	25.6666	25.8786	26.4347	26.0192	25.7759	S	3			___1	0.99329	1.35308e-14	177.8	147.94	167.74	-0.18002	2997600000	13	A0A1B0GR96;Q8BGY4	13;13	A0A1B0GR96	A0A1B0GR96	Kelch-like protein 26	Klhl26	___MAESGGSSGSSQSPERPSSLADRNGALK	UID1342	Klhl26	Klhl26_UID1342
26.556	26.9752	26.7549	27.3338	27.3738	27.3265	26.7496	26.6195	26.6579	S	2			___1	1	2.55211e-15	241.07	194.23	160.44	-0.59926	3537200000	23	A0A1B0GRI4;A0A1B0GSS4;Q08639	23;23;23	A0A1B0GRI4	A0A1B0GRI4	Transcription factor Dp-1	Tfdp1	IEANGELKVFIDQNLSPGKGVVSLVAVHPST	UID1343	Tfdp1	Tfdp1_UID1343
23.9408	24.287	24.6302	25.1906	24.2441	24.3503	24.0362	24.7274	23.5347	S	3			___1	0.989747	2.71673e-11	148.13	144.18	132.99	0.47264	687190000	552	A0A1B0GRJ0;E9Q8L9	552;552	A0A1B0GRJ0	A0A1B0GRJ0		Rab11fip1	RLEVSPEAQPKARLPSPDSALFAPFPSDSIQ	UID1346	Rab11fip1	Rab11fip1_UID1346
26.6992	27.0955	27.1311	27.1044	26.8423	27.1095	27.3451	27.4912	27.4321	S	2			___1	0.987467	5.66049e-39	263.09	234.68	238.57	1.2648	11837000000	204	A0A1B0GRJ0;E9Q8L9;Q9D620	204;204;204	A0A1B0GRJ0	A0A1B0GRJ0	Rab11 family-interacting protein 1	Rab11fip1	DTASAIVPSVTPSVDSDDESFSKDKKKKSKI	UID1348	Rab11fip1	Rab11fip1_UID1348
26.2618	26.4984	26.4888	21.8194	26.0674	26.1019	26.3568	26.6461	26.5322	S	2			___1	0.996694	5.5144e-10	160.64	120.62	139.49	-0.614	5386400000	340	A0A1B0GRJ0;E9Q8L9;Q9D620	340;340;340	A0A1B0GRJ0	A0A1B0GRJ0	Rab11 family-interacting protein 1	Rab11fip1	VYMEQPEARSEIRESSPSNSPSPQGFRRKHL	UID1350	Rab11fip1	Rab11fip1_UID1350
25.5844	25.921	25.9082	26.0264	26.0325	26.044	26.0988	26.3412	26.3272	S	3			___1	1	8.72233e-12	175.22	132.91	150.94	-0.23949	6067200000	346	A0A1B0GRJ0;E9Q8L9;Q9D620	346;346;346	A0A1B0GRJ0	A0A1B0GRJ0	Rab11 family-interacting protein 1	Rab11fip1	EARSEIRESSPSNSPSPQGFRRKHLFSSTEN	UID1353	Rab11fip1	Rab11fip1_UID1353
28.4513	29.0795	29.1253	28.9272	28.1074	28.6253	29.2795	29.2185	28.9818	S	2			___1	0.99652	5.30052e-16	221.62	195.92	203.76	0.35274	11646000000	358	A0A1B0GRJ0;E9Q8L9;Q9D620	358;358;358	A0A1B0GRJ0	A0A1B0GRJ0	Rab11 family-interacting protein 1	Rab11fip1	NSPSPQGFRRKHLFSSTENLAARSPKEPGEG	UID1354	Rab11fip1	Rab11fip1_UID1354
25.8232	25.6493	21.6582	26.3281	25.835	26.4274	26.6248	26.4297	26.554	S	2			___1	1	1.14736e-05	143.42	96.581	141.13	0.49078	1581700000	541	A0A1B0GRJ0;E9Q8L9	541;541	A0A1B0GRJ0	A0A1B0GRJ0		Rab11fip1	ARVPQTKAVKPRLEVSPEAQPKARLPSPDSA	UID1356	Rab11fip1	Rab11fip1_UID1356
21.2652	22.828	22.7576	22.2422	21.8606	22.5621	22.9845	22.3593	22.6358	S	2			___1	0.998921	1.19744e-05	112.91	93.653	112.91	-0.43346	102790000	158	A0A1B0GRJ0;E9Q8L9;Q9D620;G3XA57	158;158;158;150	A0A1B0GRJ0	A0A1B0GRJ0	Rab11 family-interacting protein 1;Rab11 family-interacting protein 2	Rab11fip1;Rab11fip2	EIEVDIQFMRNNMTASMFDLSMKDKSRNPFG	UID1357	Rab11fip1	Rab11fip1_UID1357
24.1779	25.9966	24.8652	26.4337	25.9771	25.6875	26.4173	26.2397	25.2416	S	2			___1	0.999529	0.00164303	100.04	51.753	100.04	0.054383	1228200000	383	A0A1B0GRJ0;E9Q8L9;Q9D620	383;383;383	A0A1B0GRJ0	A0A1B0GRJ0	Rab11 family-interacting protein 1	Rab11fip1	KEPGEGGGTSSDRRLSDSSTKDSMKSMSLPS	UID1358	Rab11fip1	Rab11fip1_UID1358
25.3127	25.1232	25.056	25.2245	25.4838	26.0603	25.5888	25.5688	26.3763	S	2			___1	0.775196	7.91904e-13	172.2	144.66	163.32	-0.29448	1427200000	282	A0A1B0GRJ0;E9Q8L9;Q9D620	282;282;282	A0A1B0GRJ0	A0A1B0GRJ0	Rab11 family-interacting protein 1	Rab11fip1	ESSSASDVMSHKRTSSTDQQPNQSNFSLPKK	UID1360	Rab11fip1	Rab11fip1_UID1360
27.1359	27.7027	27.7054	27.9623	27.0052	27.4422	27.8271	27.7398	27.8916	S	3			___1	1	1.58207e-113	389.51	386.47	349.61	0.37358	4908500000	881	A0A1B0GRJ0;E9Q8L9	881;881	A0A1B0GRJ0	A0A1B0GRJ0		Rab11fip1	IADLSLSLPSIPEVASDDERVDEVGDGGKAE	UID1361	Rab11fip1	Rab11fip1_UID1361
24.6379	24.9414	25.0769	25.2661	24.988	24.2538	25.4148	25.4957	24.5317	S	2			___1	0.999974	2.00059e-25	264.66	237.2	264.66	0.71176	826860000	236	A0A1B0GRJ0;E9Q8L9;Q9D620	236;236;236	A0A1B0GRJ0	A0A1B0GRJ0	Rab11 family-interacting protein 1	Rab11fip1	TLFSKSSLQKTPLSQSMSVLPTSKSDKVLLR	UID1362	Rab11fip1	Rab11fip1_UID1362
23.1499	23.7529	24.4232	23.7971	23.4596	23.689	23.5541	23.916	22.9433	S	3			___1	0.978139	0.0237889	56.335	52.924	56.335	0.57094	256450000	152	A0A1B0GT08;A0A1B0GRR4;A0A1B0GRZ5;Q9Z1T5	152;177;177;177	A0A1B0GT08	A0A1B0GT08	Deformed epidermal autoregulatory factor 1 homolog	Deaf1	TGLKGPAAPLTPGPQSPPTPLAPGQEKGGTK	UID1363	Deaf1	Deaf1_UID1363
27.9932	29.3262	28.5715	29.2964	21.4981	29.1778	29.2949	28.4405	28.2939	S	2			___1	1	3.96798e-29	284.51	269.72	101.9	0.30255	99136000000	32	A0A1B0GRS5;P30204	32;32	A0A1B0GRS5	A0A1B0GRS5	Macrophage scavenger receptor types I and II	Msr1	EDADCSSESVKFDARSMTASLPHSTKNGPSL	UID1364	Msr1	Msr1_UID1364
26.3032	28.1524	27.8201	27.3734	26.534	27.6096	27.6769	26.6189	27.4642	S	2			___1	1	3.96798e-29	284.51	269.72	261.79	-0.53127	128580000000	36	A0A1B0GRS5;P30204	36;36	A0A1B0GRS5	A0A1B0GRS5	Macrophage scavenger receptor types I and II	Msr1	CSSESVKFDARSMTASLPHSTKNGPSLQEKL	UID1365	Msr1	Msr1_UID1365
22.8496	24.5045	23.7219	22.3855	22.9689	22.9189	24.2509	23.1251	22.9271	S	2			___1	0.996804	4.0744e-12	213.55	186.33	209.36	-0.05812	27538000000	40	A0A1B0GRS5;P30204	40;40	A0A1B0GRS5	A0A1B0GRS5	Macrophage scavenger receptor types I and II	Msr1	SVKFDARSMTASLPHSTKNGPSLQEKLKSFK	UID1366	Msr1	Msr1_UID1366
25.3184	25.7991	25.3273	25.6672	26.0192	25.932	23.574	24.9621	25.2124	S	2			___1	1	3.33387e-16	236.27	209.44	216.34	0.18478	1076100000	161	A0A1B0GRS5;P30204	161;227	A0A1B0GRS5	A0A1B0GRS5	Macrophage scavenger receptor types I and II	Msr1	QQEDISKLEERVYKVSAEVQSVKEEQAHVEQ	UID1367	Msr1	Msr1_UID1367
25.4921	25.9876	25.6928	25.737	25.9348	25.9157	25.6304	26.022	25.8851	S	2			___1	0.99889	1.59725e-37	296.85	260.51	255.69	1.8593	1224400000	793	A0A1B0GRU3;E9Q8K8;Q6ZPZ3	793;868;917	A0A1B0GRU3	A0A1B0GRU3	Zinc finger CCCH domain-containing protein 4	Zc3h4	ARALPTSKAEGSLHSSPAGPSSSKGQPPAEE	UID1368	Zc3h4	Zc3h4_UID1368
24.1094	24.1517	24.2575	24.2637	24.4881	22.2821	24.1639	23.6887	22.7255	S	3			___1	0.999429	2.03725e-06	110.01	105.71	110.01	0.47209	1595000000	118	A0A1B0GRU3;E9Q8K8;Q6ZPZ3	118;110;159	A0A1B0GRU3	A0A1B0GRU3	Zinc finger CCCH domain-containing protein 4	Zc3h4	DFSPSEKSHRKYRDYSPPYAPSHQQYSSSHN	UID1369	Zc3h4	Zc3h4_UID1369
22.0173	25.8418	25.6498	25.4036	25.8467	23.8635	25.179	25.6084	25.6002	S	3			___1	0.926635	1.28808e-15	172.36	165.76	140.78	0.46673	1784300000	991	A0A1B0GRU3;E9Q8K8;Q6ZPZ3	991;1066;1115	A0A1B0GRU3	A0A1B0GRU3	Zinc finger CCCH domain-containing protein 4	Zc3h4	PTEASPPAASPSGDSSPPATAPYDPRVLAAG	UID1373	Zc3h4	Zc3h4_UID1373
26.2434	26.1322	26.295	26.0136	26.2011	26.0543	25.9862	25.8901	25.9829	S	2			___1	0.999998	4.50594e-60	317.46	308.67	202.49	0.21236	15858000000	1146	A0A1B0GRU3;E9Q8K8;Q6ZPZ3	1146;1221;1270	A0A1B0GRU3	A0A1B0GRU3	Zinc finger CCCH domain-containing protein 4	Zc3h4	TLFGTVKPAPKTGTGSPFAGNSPAREGEQDA	UID1374	Zc3h4	Zc3h4_UID1374
26.0266	26.0794	25.9304	26.4417	25.9786	26.2059	26.1924	25.8504	26.1424	S	2			___1	1	4.50594e-60	317.46	308.67	270.3	0.33786	22589000000	1152	A0A1B0GRU3;E9Q8K8;Q6ZPZ3	1152;1227;1276	A0A1B0GRU3	A0A1B0GRU3	Zinc finger CCCH domain-containing protein 4	Zc3h4	KPAPKTGTGSPFAGNSPAREGEQDAGSLKDV	UID1375	Zc3h4	Zc3h4_UID1375
27.7659	28.2651	28.1135	28.2752	28.6715	28.2432	28.1324	28.0501	27.6747	S	2			___1	1	4.32536e-42	287.43	257.49	255.88	0.045507	34077000000	857	A0A1B0GRU8;Q9R1C7	857;884	A0A1B0GRU8	A0A1B0GRU8	Pre-mRNA-processing factor 40 homolog A	Prpf40a	KKKSKKRRHKSDSPESDTEREKDKKEKDRDS	UID1380	Prpf40a	Prpf40a_UID1380
22.9039	22.3177	22.8351	22.0797	22.979	22.9933	22.0859	23.0019	23.2509	S	2			___1	0.999992	1.16985e-06	134.25	97.073	134.25	0.23796	127710000	26	A0A1B0GRX1;P70677	26;26	A0A1B0GRX1	A0A1B0GRX1	Caspase-3;Caspase-3 subunit p17;Caspase-3 subunit p12	Casp3	KSINNFEVKTIHGSKSVDSGIYLDSSYKMDY	UID1384	Casp3	Casp3_UID1384
25.7065	26.176	26.6929	26.8333	26.5085	26.8686	26.1262	26.5527	25.9414	S	2			___1	1	1.40724e-17	211.35	189.68	175.57	0.15522	2241900000	219	A0A1B0GRX5;Q3U4B1	219;320	A0A1B0GRX5	A0A1B0GRX5		Ssbp4	NGSLGSGDMDGLPKNSPGAVGGLSNAPGTPR	UID1385	Ssbp4	Ssbp4_UID1385
21.0379	24.0064	24.3494	24.5546	23.3899	24.1133	24.6275	24.4078	23.7036	S	4			___1	1	3.8233e-53	297.32	294.4	251.17	0.0093375	2657700000	17	A0A1B0GT30;A0A1B0GS44;Q9CXT7	17;17;17	A0A1B0GT30	A0A1B0GT30	Transmembrane protein 192	Tmem192	AAAGRLEDSSLDILQSMDDDPLLDTQPLPHH	UID1388	Tmem192	Tmem192_UID1388
24.0138	24.2104	24.5439	25.9576	25.3586	25.9305	24.9734	24.5027	25.0763	S	2			___1	1	2.70169e-07	166.86	144.92	119.62	-0.068331	1336500000	50	Q8K4L2;A0A1B0GS91;Q8K4L3;E9Q3Z5	50;137;50;50	Q8K4L2	Q8K4L2	Supervillin	Svil	LEEDTPRYMRATDPASPHIGRSKEEEDTPGS	UID1390	Svil	Svil_UID1390
23.631	23.8828	23.6847	25.1524	23.7668	24.3482	24.0515	23.6721	22.6072	S	2			___1	0.999888	1.26027e-12	164.18	152.97	159.47	0.38325	459700000	1181	Q8K4L2;A0A1B0GS91;Q8K4L3;E9Q3Z5;F6R6A4	1181;1268;1181;1067;168	Q8K4L2	Q8K4L2	Supervillin	Svil	TQFTVAGRMVKKGLASPTSITPISSPLCSKS	UID1391	Svil	Svil_UID1391
27.7633	28.2126	28.0284	28.4797	28.5826	28.282	28.0223	27.9918	27.8489	S	2			___1	1	3.46647e-34	269.54	237.76	193.06	0.55299	7118700000	960	Q8K4L2;A0A1B0GS91;Q8K4L3;E9Q3Z5	960;1047;960;846	Q8K4L2	Q8K4L2	Supervillin	Svil	GDGQKEPKHVVLRRGSLELGNPSAAHLGDEL	UID1392	Svil	Svil_UID1392
25.6684	25.7703	25.4607	25.6912	26.1601	26.2125	26.2113	26.1119	26.4975	S	2			___1	1	7.87616e-26	269.53	225.77	250.2	0.048585	1467200000	857	Q8K4L2;A0A1B0GS91;Q8K4L3;E9Q3Z5	857;944;857;743	Q8K4L2	Q8K4L2	Supervillin	Svil	ASAVAPTYAGDLRKLSVDNNTSATDYKSPPA	UID1393	Svil	Svil_UID1393
25.3658	26.0479	26.3813	26.3883	25.6408	26.0109	25.8874	25.9303	24.8945	S	3			___1	0.999979	2.97007e-21	206.11	194.83	158.64	0.30612	4989700000	241	Q8K4L2;A0A1B0GS91;Q8K4L3;E9Q3Z5	241;328;241;241	Q8K4L2	Q8K4L2	Supervillin	Svil	RSPKQIPSSPLQQPASPNHPGDSPLPTEARA	UID1396	Svil	Svil_UID1396
29.5342	30.1344	30.3869	29.1729	29.3064	29.656	29.7598	29.581	29.9485	S	2			___1	1	5.96679e-07	182.29	147.4	142.1	0.045922	13790000000	666	Q8K4L2;A0A1B0GS91;Q8K4L3;E9Q3Z5	666;753;666;584	Q8K4L2	Q8K4L2	Supervillin	Svil	LSVAAKRLLFREMEKSFDEHTVPKRHSRNAA	UID1398	Svil	Svil_UID1398
21.2718	21.04	21.8253	21.5936	21.8299	22.363	22.1338	21.5679	21.6828	S	3			___1	0.999986	2.29657e-09	177.84	143.45	120.9	-0.51695	3021700000	220	Q8K4L2;A0A1B0GS91;Q8K4L3;E9Q3Z5	220;307;220;220	Q8K4L2	Q8K4L2	Supervillin	Svil	LGEDGSSAFFSERSISFPEVPRSPKQIPSSP	UID1399	Svil	Svil_UID1399
26.1452	25.7606	26.3787	25.7039	25.8162	25.6854	24.6848	24.762	24.7582	S	3			___1	1	6.00982e-12	210.02	195.94	116.13	0.026149	6050800000	227	Q8K4L2;A0A1B0GS91;Q8K4L3;E9Q3Z5	227;314;227;227	Q8K4L2	Q8K4L2	Supervillin	Svil	AFFSERSISFPEVPRSPKQIPSSPLQQPASP	UID1400	Svil	Svil_UID1400
22.2311	22.6508	22.3761	25.3458	24.9001	24.5933	21.9956	23.8367	22.8263	S	2			___1	0.973661	4.82293e-05	106.82	83.466	93.424	1.2435	397100000	877	Q8K4L2;A0A1B0GS91;Q8K4L3;E9Q3Z5	877;964;877;763	Q8K4L2	Q8K4L2	Supervillin	Svil	TSATDYKSPPAENSDSPVRSILKPQAWRPLV	UID1402	Svil	Svil_UID1402
22.7603	23.5009	23.7335	23.1006	23.3746	23.0655	22.2405	22.9209	23.1051	S	3			___1	0.999929	2.84686e-29	226.5	219.76	191.34	0.051469	590720000	1278	Q8K4L2;A0A1B0GS91;Q8K4L3;E9Q3Z5;F6R6A4	1278;1365;1278;1164;265	Q8K4L2	Q8K4L2	Supervillin	Svil	TFAKFYRSVDHSIPRSPVELEEDFDVIFDPY	UID1403	Svil	Svil_UID1403
23.2127	23.807	23.2241	24.3035	24.3675	24.4521	23.6657	23.2613	23.1736	S	2			___1	0.998264	6.44829e-10	180.02	147.32	178.51	0.33314	385040000	1077	Q8K4L2;A0A1B0GS91;Q8K4L3;E9Q3Z5;F6R6A4	1077;1164;1077;963;64	Q8K4L2	Q8K4L2	Supervillin	Svil	ASGEVKVPVGDSFLDSPSKTMSIKERLALLK	UID1404	Svil	Svil_UID1404
23.9758	23.9075	23.9882	24.4578	24.3189	24.5099	24.0352	23.342	24.0197	S	2			___1	0.999874	7.06026e-16	207.82	188.96	184.2	-0.7262	422740000	632	Q8K4L2;A0A1B0GS91;Q8K4L3;E9Q3Z5	632;719;632;550	Q8K4L2	Q8K4L2	Supervillin	Svil	QPITSAERKESDRYPSGSEIPVVEDEEKVDE	UID1405	Svil	Svil_UID1405
25.2279	25.8322	25.6038	26.0892	25.6394	25.5744	25.4096	25.2637	25.5801	S	2			___1	1	7.26144e-06	128.28	93.831	69.188	0.13312	3028300000	673	A0A1B0GSX7;Q6PFD9;B2RQL0;A0A140T8J8;A0A1B0GRB5;A0A1B0GRA7	673;673;656;673;656;673	A0A1B0GSX7	A0A1B0GSX7	Nuclear pore complex protein Nup98-Nup96;Nuclear pore complex protein Nup98;Nuclear pore complex protein Nup96	Nup98	FYTNPIAKPIPQTPESVGNKNNSSSNVEDTI	UID1406	Nup98	Nup98_UID1406
21.7656	22.4621	22.6666	22.5598	21.2444	21.8356	21.5071	22.8426	21.8626	S	3			___1	0.968028	0.00151156	53.665	53.317	47.366	-1.1165	122700000	1098	A0A1B0GSX7;Q6PFD9;B2RQL0;A0A140T8J8	1098;1098;1081;1098	A0A1B0GSX7	A0A1B0GSX7	Nuclear pore complex protein Nup98-Nup96;Nuclear pore complex protein Nup98;Nuclear pore complex protein Nup96	Nup98	PWSVPLPLATVFTVPSPAPEVQLKTVGIRRQ	UID1408	Nup98	Nup98_UID1408
28.6682	28.8042	28.621	22.5135	28.9345	28.9546	29.0332	28.7423	28.9628	S	3			___1	0.999869	1.75574e-64	323.64	313.26	323.64	-0.10842	9538400000	623	A0A1B0GSX7;Q6PFD9;B2RQL0;A0A140T8J8;A0A1B0GRB5;A0A1B0GRA7	623;623;606;623;606;623	A0A1B0GSX7	A0A1B0GSX7	Nuclear pore complex protein Nup98-Nup96;Nuclear pore complex protein Nup98;Nuclear pore complex protein Nup96	Nup98	SNLFSPVNHDSEDLASPSEYPENGERFSFLS	UID1412	Nup98	Nup98_UID1412
23.3576	23.9688	24.1152	24.3667	23.4278	24.4987	23.5111	23.9456	23.2278	S	2			___1	0.999992	4.22026e-24	233.3	218.64	172.69	-0.099288	1637600000	680	A0A1B0GSX7;Q6PFD9;B2RQL0;A0A140T8J8;A0A1B0GRB5;A0A1B0GRA7	680;680;663;680;663;680	A0A1B0GSX7	A0A1B0GSX7	Nuclear pore complex protein Nup98-Nup96;Nuclear pore complex protein Nup98;Nuclear pore complex protein Nup96	Nup98	KPIPQTPESVGNKNNSSSNVEDTIVALNMRA	UID1413	Nup98	Nup98_UID1413
22.627	22.7103	23.2391	23.6162	21.7469	23.9678	22.0863	22.663	22.902	S	2			___1	0.983267	5.03113e-12	172.69	163.4	158.02	-0.30184	698360000	681	A0A1B0GSX7;Q6PFD9;B2RQL0;A0A140T8J8;A0A1B0GRB5;A0A1B0GRA7	681;681;664;681;664;681	A0A1B0GSX7	A0A1B0GSX7	Nuclear pore complex protein Nup98-Nup96;Nuclear pore complex protein Nup98;Nuclear pore complex protein Nup96	Nup98	PIPQTPESVGNKNNSSSNVEDTIVALNMRAA	UID1414	Nup98	Nup98_UID1414
25.0896	25.8289	25.6943	26.0045	25.6188	26.1678	25.7796	25.8519	25.5668	S	2			___1	1	0.0260388	70.399	66.545	61.48	0.39136	1137300000	524	A0A1B0GSX7;Q6PFD9;B2RQL0;A0A140T8J8;A0A1B0GRB5;A0A1B0GRA7;A0A1B0GS62	524;524;507;524;507;524;147	A0A1B0GSX7	A0A1B0GSX7	Nuclear pore complex protein Nup98-Nup96;Nuclear pore complex protein Nup98;Nuclear pore complex protein Nup96	Nup98	TYSPFGDSPLFRNPMSDPKKKEERLKPTNPA	UID1416	Nup98	Nup98_UID1416
29.4996	29.7295	29.5936	29.7861	29.6484	29.5256	29.7298	29.4796	29.5902	S	2			___1	1	3.50903e-32	242.34	210.93	202.49	-0.12133	17266000000	934	A0A1B0GSX7;Q6PFD9;B2RQL0;A0A140T8J8	934;934;917;934	A0A1B0GSX7	A0A1B0GSX7	Nuclear pore complex protein Nup98-Nup96;Nuclear pore complex protein Nup98;Nuclear pore complex protein Nup96	Nup98	QMTLNGKPAPPPQSQSPEVEQLGRVVELDSD	UID1417	Nup98	Nup98_UID1417
21.5525	24.7792	25.1351	26.0426	25.3524	25.8999	25.3598	24.9266	24.9181	S	2			___1	1	2.73467e-08	158.48	128.76	135.23	-0.57236	892260000	839	A0A1B0GSX7;Q6PFD9;B2RQL0;A0A140T8J8;A0A1B0GRB5;A0A1B0GRA7	839;839;822;839;822;839	A0A1B0GSX7	A0A1B0GSX7	Nuclear pore complex protein Nup98-Nup96;Nuclear pore complex protein Nup98;Nuclear pore complex protein Nup96	Nup98	DGVWPTDKTSRCLIKSPDRLADINYEGRLEA	UID1418	Nup98	Nup98_UID1418
30.0913	30.1994	29.9687	30.1136	30.1552	30.4254	30.1256	30.2477	30.5225	S	2			___1	1	2.27857e-46	321.42	311.86	280.93	-0.36762	34439000000	888	A0A1B0GSX7;Q6PFD9;B2RQL0;A0A140T8J8;A0A1B0GRB5;A0A1B0GRA7	888;888;871;888;871;888	A0A1B0GSX7	A0A1B0GSX7	Nuclear pore complex protein Nup98-Nup96;Nuclear pore complex protein Nup98;Nuclear pore complex protein Nup96	Nup98	WVFKVSHFSKYGLQDSDEEEEEHPPKTTSKK	UID1421	Nup98	Nup98_UID1421
24.6343	25.3957	26.2059	24.0677	24.0018	24.4897	26.3925	25.9196	26.8884	S	2			___1	1	1.01302e-21	269.87	244.13	251.87	-0.44906	738710000	79	A0A1B0GT26;O55003	79;79	A0A1B0GT26	A0A1B0GT26	BCL2/adenovirus E1B 19 kDa protein-interacting protein 3	Bnip3	SQTPQDTNRAEIDSHSFGEKNSTLSEEDYIE	UID1424	Bnip3	Bnip3_UID1424
27.4554	27.6176	24.1179	26.8218	26.7365	27.001	28.1948	27.96	28.5087	S	2			___1	1	4.70238e-58	321.34	311.9	185.28	-0.41329	5303600000	88	A0A1B0GT26;O55003	88;88	A0A1B0GT26	A0A1B0GT26	BCL2/adenovirus E1B 19 kDa protein-interacting protein 3	Bnip3	AEIDSHSFGEKNSTLSEEDYIERRREVESIL	UID1426	Bnip3	Bnip3_UID1426
24.1721	25.17	25.0619	22.39	21.4934	22.2356	23.5042	22.8758	22.5428	S	3			___1	0.652088	3.17343e-10	134.43	129.37	134.43	0.57462	234040000	645	A0A1B0GT92;Q9Z1E4	645;709	A0A1B0GT92	A0A1B0GT92	Glycogen [starch] synthase, muscle	Gys1	PRRASCSSSTGGSKRSNSVDTGPSSSLSTPT	UID1430	Gys1	Gys1_UID1430
27.518	27.3474	27.6378	27.1492	27.5997	27.651	27.0182	27.6528	27.2045	S	3			___1	1	5.01673e-17	235.35	212.98	193.77	0.024011	5478400000	368	A0A1C7CYU3;Q02819;A0A1B0GR41	368;368;235	A0A1C7CYU3	A0A1C7CYU3	Nucleobindin-1	Nucb1	LAAREAELNARAQRLSQETEALGRSQDRLEA	UID1433	Nucb1	Nucb1_UID1433
26.4594	26.5096	26.1742	26.7984	26.4374	26.4285	26.1988	26.1362	26.1674	S	2			___1	1	1.4574e-08	152.27	139.82	37.686	-0.41729	2925400000	452	A0A1C7CYU3;Q02819	452;456	A0A1C7CYU3	A0A1C7CYU3	Nucleobindin-1	Nucb1	EKKVPEQPPELPQLDSQHL____________	UID1434	Nucb1	Nucb1_UID1434
26.2847	26.5264	25.8211	25.3233	25.6449	25.6669	24.9953	26.0848	24.8854	S	3			___1	1	4.43958e-46	308.45	300.14	109.56	0.37812	1473600000	85	A0A1C7CYU3;Q02819;A0A1B0GT83;A0A1B0GR92	85;85;85;85	A0A1C7CYU3	A0A1C7CYU3	Nucleobindin-1	Nucb1	KLQAANAEDIKSGKLSQELDFVSHNVRTKLD	UID1436	Nucb1	Nucb1_UID1436
27.531	28.4464	27.8711	28.1424	27.2465	27.0395	28.1152	27.7299	27.873	S	2			___1	1	0.0124209	67.879	36.731	62.089	0.10093	5189700000	429	G3X9V7;E9QLA8;A0A1D5RL96;Q80TK0	429;429;941;559	G3X9V7	G3X9V7	Uncharacterized protein KIAA1107	A830010M20Rik;Kiaa1107	LPGQIMLQSHASQRPSKPEVAEKSVLHGVSD	UID1443	A830010M20Rik	A830010M20Rik_UID1443
26.1397	27.0754	27.0036	26.6299	26.0258	26.3247	26.9963	26.8118	26.9928	S	2			___1	0.85634	9.5049e-06	131.08	110.95	96.469	0.43375	1965200000	718	A0A1D5RLD1	718	A0A1D5RLD1	A0A1D5RLD1			RLRAERAEKAAAGISSPATRSHMEELPRGAS	UID1444		_UID1444
29.9254	29.9342	29.9617	29.9841	30.233	30.0854	30.0984	30.2884	30.2	S	2			___1	0.999992	1.07788e-45	307.84	307.84	258.06	0.10023	41330000000	1264	A0A1D5RLD1;E9QKV6;E9PWZ6;A0A1D5RLW4;Q9QY06;E9PZW8	1265;1264;1275;73;1264;1275	A0A1D5RLD1;Q9QY06	Q9QY06	Unconventional myosin-IXb	Myo9b	KDKDESSTKAQDKPESPSGSTQIQRYQHPDT	UID1445	Myo9b	Myo9b_UID1445
28.3287	28.5473	28.537	28.0556	27.7964	28.1924	28.5538	28.3947	28.9469	S	3			___1	1	1.03826e-77	339.21	329.33	159.7	0.82173	11901000000	1949	A0A1D5RLD1;E9QKV6;E9PWZ6;A0A1D5RLW4;Q9QY06;E9PZW8	1935;1933;1947;759;1949;1963	A0A1D5RLD1;Q9QY06	Q9QY06	Unconventional myosin-IXb	Myo9b	KEDITYRLPELDPRGSDEENLDSETSASTES	UID1447	Myo9b	Myo9b_UID1447
27.5257	27.9163	27.9525	27.5545	27.5365	27.7089	27.6767	27.9778	27.6607	S	3			___1	1	3.05081e-28	260.33	225.4	220.63	-0.63784	9635100000	1113	A0A1D5RLD1;E9QKV6;E9PWZ6;Q9QY06;E9PZW8	1114;1113;1113;1113;1113	A0A1D5RLD1;Q9QY06	Q9QY06	Unconventional myosin-IXb	Myo9b	MNKSPDGMSPKKETPSPEMETAAQKTVPAES	UID1451	Myo9b	Myo9b_UID1451
28.4314	29.2708	29.5592	28.5962	28.2101	28.6546	28.1849	28.5337	27.667	S	3			___1	0.999536	2.59422e-21	208.34	201.15	208.34	0.27175	9984300000	1219	A0A1D5RLD1;E9QKV6;E9PWZ6;A0A1D5RLW4	1219;1218;1218;27	A0A1D5RLD1	A0A1D5RLD1		Myo9b	PSSSKQAQVVGDPPGSPSPVQRPTTLALDSR	UID1453	Myo9b	Myo9b_UID1453
27.3913	27.7721	27.2303	27.5808	27.4171	27.7966	28.1428	28.2347	27.6797	S	2			___1	1	0.000947647	116.84	97.178	89.189	0.048728	3654100000	1879	A0A1D5RLD1;E9QKV6;E9PWZ6	1879;1877;1891	A0A1D5RLD1	A0A1D5RLD1		Myo9b	IAFRRLSLLRQNAIKSPRTPVVQDLELGALP	UID1454	Myo9b	Myo9b_UID1454
26.2929	26.6204	26.7581	26.3036	26.696	26.545	26.795	26.7447	26.6302	S	2			___1	1	1.35715e-25	254.7	220.3	254.7	-0.077241	3006300000	1175	A0A1D5RLD1;E9QKV6;E9PWZ6;Q9QY06;E9PZW8	1176;1175;1175;1175;1175	A0A1D5RLD1;Q9QY06	Q9QY06	Unconventional myosin-IXb	Myo9b	CREESSTHREPSRRASLEIGESFPEGTKGPR	UID1455	Myo9b	Myo9b_UID1455
23.5657	23.3051	23.2224	23.322	23.427	22.6918	21.849	22.2795	22.1496	S	2			___1	0.929718	0.000516301	103.46	80.434	103.46	-0.53236	188540000	1043	A0A1D5RLD1;E9QKV6;E9PWZ6;Q9QY06;E9PZW8	1044;1043;1043;1043;1043	A0A1D5RLD1;Q9QY06	Q9QY06	Unconventional myosin-IXb	Myo9b	IIRLQSLCRGHLQRRSFSQMVSEKQKAEQAR	UID1456	Myo9b	Myo9b_UID1456
29.3396	28.389	29.0361	28.4727	29.1147	29.3036	29.0983	29.216	29.5083	S	2			___1	0.999993	1.74253e-81	379.09	366.96	342.13	-0.58501	11748000000	1371	A0A1D5RLD1;E9QKV6;E9PWZ6;A0A1D5RLW4;Q9QY06;E9PZW8	1372;1371;1384;180;1371;1384	A0A1D5RLD1;Q9QY06	Q9QY06	Unconventional myosin-IXb	Myo9b	KKKSGDPSAGPDAGLSPGSQGDSKSAFKRLF	UID1458	Myo9b	Myo9b_UID1458
25.6264	26.0289	25.2085	25.4464	25.4169	25.1138	25.6364	25.643	25.1257	S	2			___1	1	0.000180494	105.6	63.515	103.11	-1.1873	1370000000	1101	A0A1D5RLD1;E9QKV6;E9PWZ6;Q9QY06;E9PZW8	1102;1101;1101;1101;1101	A0A1D5RLD1;Q9QY06	Q9QY06	Unconventional myosin-IXb	Myo9b	DPESLGVEAETWMNKSPDGMSPKKETPSPEM	UID1459	Myo9b	Myo9b_UID1459
23.0667	25.5094	24.9129	21.967	24.8046	25.0842	25.2594	25.4504	25.133	S	3			___1	1	3.05081e-28	244.42	238.86	220.63	-0.63784	3105100000	1106	A0A1D5RLD1;E9QKV6;E9PWZ6;Q9QY06;E9PZW8	1107;1106;1106;1106;1106	A0A1D5RLD1;Q9QY06	Q9QY06	Unconventional myosin-IXb	Myo9b	GVEAETWMNKSPDGMSPKKETPSPEMETAAQ	UID1460	Myo9b	Myo9b_UID1460
25.0464	25.7526	25.6961	24.5961	25.5364	24.6751	24.6175	24.9624	24.9665	S	2			___1	0.999999	3.26544e-38	247.74	240.5	195.38	-0.53476	2004800000	5	A0A1D5RLG3;Q80UJ7	5;5	A0A1D5RLG3	A0A1D5RLG3	Rab3 GTPase-activating protein catalytic subunit	Rab3gap1	___________MAADSEPESEVFEITDFTTA	UID1461	Rab3gap1	Rab3gap1_UID1461
26.6249	27.9669	27.5088	28.4813	27.8442	27.9206	27.6853	27.6246	27.225	S	2			___1	0.999249	1.92585e-33	263.97	247.65	244.62	0.37587	5919800000	536	A0A1D5RLG3;Q80UJ7	536;536	A0A1D5RLG3	A0A1D5RLG3	Rab3 GTPase-activating protein catalytic subunit	Rab3gap1	CCIERKKARDEGKKTSLSDSTTSAYPGDAGK	UID1462	Rab3gap1	Rab3gap1_UID1462
24.3049	22.3864	24.6522	23.6477	22.8563	23.6474	24.6413	24.5277	24.9221	S	2			___1	0.997647	0.0276836	60.157	24.48	60.157	0.056736	282340000	564	A0A1D5RLJ8;D3Z1F9;Q8C0M0	564;564;564	A0A1D5RLJ8	A0A1D5RLJ8	WD repeat-containing protein 59	Wdr59	YLVYFTRPMTMHRAVSPTEPTPRSLSALSAY	UID1464	Wdr59	Wdr59_UID1464
24.6419	25.2984	25.3206	25.2203	25.0619	25.0368	25.2201	24.9675	25.0631	S	2			___1	0.603648	0.0496934	66.664	37.248	38.559	0.5932	763160000	603	A0A1D5RLJ8;D3Z1F9;Q8C0M0	603;603;603	A0A1D5RLJ8	A0A1D5RLJ8	WD repeat-containing protein 59	Wdr59	KIRTEAPGNLRLYSGSPTRSEKEQVSISSFY	UID1465	Wdr59	Wdr59_UID1465
23.2315	22.487	24.7695	23.1083	22.657	23.4536	23.2535	23.7496	23.8547	S	4			___1	0.733992	0.000613505	70.346	62.172	70.346	0.077834	145060000	350	F6Z9E6;A0A1D5RLK2;A0A1D5RMH7;Q2PFD7	350;383;636;383	F6Z9E6	F6Z9E6	PH and SEC7 domain-containing protein 3	Psd3	MPLGESGEDDVFLRESKEHLEENFAIQGDKE	UID1466	Psd3	Psd3_UID1466
22.0544	26.9738	26.6339	25.0943	24.9998	24.955	26.4958	26.5047	26.4372	S	2			___1	0.999967	4.274e-58	353.14	333.34	349.27	-0.21099	5472100000	968	F6Z9E6;A0A1D5RLK2;A0A1D5RMH7;Q2PFD7;E9PUC5	968;998;1252;1000;339	F6Z9E6	F6Z9E6	PH and SEC7 domain-containing protein 3	Psd3	LTTDGNEPVGLKKSHSSPSLNPDASPVTAKV	UID1467	Psd3	Psd3_UID1467
24.9957	24.9647	25.419	23.3207	23.793	23.5807	24.6182	24.7428	24.9772	S	2			___1	1	4.274e-58	353.14	333.34	326.65	-0.48649	4169900000	977	F6Z9E6;A0A1D5RLK2;A0A1D5RMH7;Q2PFD7;E9PUC5	977;1007;1261;1009;348	F6Z9E6	F6Z9E6	PH and SEC7 domain-containing protein 3	Psd3	GLKKSHSSPSLNPDASPVTAKVKRNVSERKD	UID1468	Psd3	Psd3_UID1468
26.3884	26.2158	26.5303	26.408	26.4572	27.1363	26.2322	26.1392	26.9742	S	3			___1	0.999941	1.65993e-09	161.68	151.13	161.68	0.054511	2647300000	719	A0A1D5RLL3;Q8BG67	719;692	A0A1D5RLL3	A0A1D5RLL3	Protein EFR3 homolog A	Efr3a	LTVPYVPQVTDEDRLSRRKSIVDTVSIQVDI	UID1469	Efr3a	Efr3a_UID1469
25.4304	26.2003	25.8513	25.7625	25.7744	26.021	25.8718	25.986	26.3873	S	2			___1	0.999839	6.38285e-08	143.86	137.45	127.32	-0.29138	1380600000	1797	F7CGG2;E9PZA7;E9QLK7;E9PWT1;A0A1D5RLL4;Q80YV3	1797;2057;2057;2075;2076;775	F7CGG2	F7CGG2	Transformation/transcription domain-associated protein	Trrap	RAATGAISAVFGRSQSLPGADSLLAKPIDKQ	UID1470	Trrap	Trrap_UID1470
28.8542	28.7677	29.2852	29.177	29.1457	29.0808	29.6801	29.342	29.3519	S	2			___1	1	1.22907e-06	171.2	94.042	161.23	0.88325	19046000000	27	Q3SXA6;A0A1D5RLN9;A0A1D5RMN0	27;87;98	Q3SXA6	Q3SXA6		Tnip3	EHTECAPPRRKDLTNSLERKIKHLEKQRQEL	UID1471	Tnip3	Tnip3_UID1471
23.4233	24.3292	24.1737	24.3672	24.278	24.2377	24.0511	24.2792	23.8485	S	2			___1	0.99984	1.07142e-09	172.82	158.22	166.79	0.51299	374470000	33	A0A1D5RLR0;Q9QZE7	33;33	A0A1D5RLR0	A0A1D5RLR0	Translin-associated protein X	Tsnax	FPHNQRREGKDASLSSPVMLAFKSFQQELDA	UID1472	Tsnax	Tsnax_UID1472
25.9499	25.2285	25.9594	25.7259	26.5168	25.2117	25.8285	25.4753	25.0095	S	3			___1	0.722856	1.29892e-10	162.11	125.65	162.11	0.27887	1140000000	28	A0A1L1SQ42;D3YWR0;A0A1D5RLT6;Q80TI0	28;55;57;28	A0A1L1SQ42	A0A1L1SQ42	GRAM domain-containing protein 1B	Gramd1b	SNRSTPACSPILRKRSRSPTPQNQDGDTMVE	UID1475	Gramd1b	Gramd1b_UID1475
26.7381	27.6741	27.4654	26.751	26.7009	26.6106	27.294	27.2459	27.4179	S	3			___1	1	2.64789e-17	209.23	191.77	209.23	0.35469	7487300000	274	A0A1L1SQ42;D3YWR0;A0A1D5RLT6;Q80TI0;F7BFL8	274;301;303;274;29	A0A1L1SQ42	A0A1L1SQ42	GRAM domain-containing protein 1B	Gramd1b	NDSSSKSSIETKPDASPQLPKKSITNSTLTS	UID1477	Gramd1b	Gramd1b_UID1477
27.4148	27.0572	27.3434	26.8572	27.1021	27.0851	26.9234	27.5861	27.6284	S	2			___1	1	3.14235e-42	308.93	288.79	306.2	0.78308	4100200000	550	A0A1L1SQ42;D3YWR0;A0A1D5RLT6;Q80TI0;F7BFL8	550;577;579;550;305	A0A1L1SQ42	A0A1L1SQ42	GRAM domain-containing protein 1B	Gramd1b	LTKTESTYLAEIHRQSPKEKASKSSAVRRRK	UID1478	Gramd1b	Gramd1b_UID1478
24.6758	25.4305	24.9867	24.6534	24.8276	22.9616	25.4845	25.3081	22.6131	S	2			___1	1	5.38784e-24	223.67	209.57	203.92	0.62504	20919000000	343	A0A1D5RLV0;Q8C1D8	343;343	A0A1D5RLV0	A0A1D5RLV0	Protein IWS1 homolog	Iws1	EGDEEKVAKRKAAVLSDSEDDAGNASAKKSR	UID1479	Iws1	Iws1_UID1479
25.6443	26.0352	26.1904	25.7116	25.6266	25.9657	25.9663	26.0635	26.1148	S	2			___1	1	5.38784e-24	223.67	209.57	203.92	0.62504	21687000000	345	A0A1D5RLV0;Q8C1D8	345;345	A0A1D5RLV0	A0A1D5RLV0	Protein IWS1 homolog	Iws1	DEEKVAKRKAAVLSDSEDDAGNASAKKSRVV	UID1480	Iws1	Iws1_UID1480
26.712	26.7971	27.028	26.7042	26.9412	26.8622	26.9338	26.9642	26.6085	S	2			___1	1	7.40344e-31	293.52	277.9	243.37	0.24797	8789000000	261	A0A1D5RLV0;Q8C1D8	261;261	A0A1D5RLV0	A0A1D5RLV0	Protein IWS1 homolog	Iws1	RVSDSESEDPQKGPASDSEAEDASRHKEKPD	UID1488	Iws1	Iws1_UID1488
26.0209	25.9645	26.3021	25.728	25.8951	26.9674	25.8061	25.9258	25.9311	S	3			___1	1	1.46961e-25	261.94	243.36	93.804	-0.86185	8528600000	321	A0A1D5RLV0;Q8C1D8	321;321	A0A1D5RLV0	A0A1D5RLV0	Protein IWS1 homolog	Iws1	SSDSEEEEPKRQKIDSDDDEEKEGDEEKVAK	UID1490	Iws1	Iws1_UID1490
25.2547	22.8735	20.875	24.1979	23.8067	24.9189	25.5257	24.2518	24.8029	S	2			___1	1	1.77111e-12	205.78	200.73	102.79	0.024632	6040300000	183	A0A1D5RLV0;Q8C1D8	183;183	A0A1D5RLV0	A0A1D5RLV0	Protein IWS1 homolog	Iws1	QASDSENEEPPKPRISDSESEELPKPRVSDS	UID1491	Iws1	Iws1_UID1491
23.8713	24.0414	23.804	22.7589	23.818	23.8761	23.8903	23.8747	24.2621	S	2			___1	1	1.77111e-12	205.78	200.73	102.79	0.024632	5849500000	185	A0A1D5RLV0;Q8C1D8	185;185	A0A1D5RLV0	A0A1D5RLV0	Protein IWS1 homolog	Iws1	SDSENEEPPKPRISDSESEELPKPRVSDSES	UID1492	Iws1	Iws1_UID1492
26.345	26.6081	26.2334	26.9988	26.4966	26.8983	26.4679	26.4418	26.2601	S	2			___1	0.998292	5.45906e-08	185.63	168.89	94.747	0.16096	12590000000	667	A0A1D5RLV0;Q8C1D8;A0A1D5RMB4	667;667;119	A0A1D5RLV0	A0A1D5RLV0	Protein IWS1 homolog	Iws1	EQRDLEQMPQRRRLSSTGGQTPRRDLEKVLT	UID1495	Iws1	Iws1_UID1495
27.3398	26.4723	26.8152	27.3068	26.3145	26.0796	27.1798	28.0173	27.06	S	3			___1	0.999998	8.12858e-30	248.16	222.9	245.37	0.12856	7332600000	295	A0A1D5RLV0;Q8C1D8	295;295	A0A1D5RLV0	A0A1D5RLV0	Protein IWS1 homolog	Iws1	SDGENKREDSEVQNESDGHTDRKGLHSSDSE	UID1498	Iws1	Iws1_UID1498
26.4737	27.0945	27.4164	27.8047	25.9103	26.0342	26.9642	26.0385	27.4647	S	2			___1	1	4.38188e-21	259.68	217.21	84.213	0.19576	1993400000	579	A0A1D5RLV1;A2A842;A2AD32;P48193;A2A841;A2A839;A2A838;F6S4K9	336;579;654;668;679;483;477;35	A0A1D5RLV1;A2A842;F6S4K9	A2A842	Protein 4.1	Epb4.1;Epb41	PAEPEPTEAWKDLDKSQEEIKKHHASISELK	UID1504	Epb4.1	Epb4.1_UID1504
25.4661	25.7027	25.8261	25.2365	24.796	24.7881	25.243	24.1092	21.7424	S	4			___1	0.546959	1.6515e-19	176.06	170.92	176.06	0.7992	516420000	278	A0A1D5RLV1	278	A0A1D5RLV1	A0A1D5RLV1			ASRSLDGAAAESTDRSPRPTSAPAIAQSQVT	UID1506		_UID1506
23.0887	23.5373	23.1138	23.5144	23.7546	23.2458	22.9152	23.5702	23.6676	S	2			___1	0.999987	3.22622e-08	154.1	139.31	154.1	-0.63237	363090000	970	A0A1D5RLV7;G3UYW1;Q6VNB8;G3UY81	970;970;970;110	A0A1D5RLV7	A0A1D5RLV7	WD repeat and FYVE domain-containing protein 3	Wdfy3	WDKKLLKQYRVHKPSSLSFEPEMRSSVITSL	UID1508	Wdfy3	Wdfy3_UID1508
23.2957	23.579	23.1556	22.2026	23.1563	22.8447	23.3335	24.0432	23.503	S	2			___1	1	0.0518859	45.458	14.369	41.601	-0.66733	317090000	3321	A0A1D5RLV7;G3UYW1;Q6VNB8	3321;3335;3317	A0A1D5RLV7	A0A1D5RLV7	WD repeat and FYVE domain-containing protein 3	Wdfy3	ATWCTDSGSDDSRRWSDQLSLDEKDGFIFVN	UID1509	Wdfy3	Wdfy3_UID1509
24.5172	24.2446	24.2684	23.9956	24.5112	24.1548	24.1934	24.3197	24.5925	S	2			___1	1	1.31246e-05	140.33	127.18	113.53	-0.11339	649670000	3325	A0A1D5RLV7;G3UYW1;Q6VNB8	3325;3339;3321	A0A1D5RLV7	A0A1D5RLV7	WD repeat and FYVE domain-containing protein 3	Wdfy3	TDSGSDDSRRWSDQLSLDEKDGFIFVNYSEG	UID1510	Wdfy3	Wdfy3_UID1510
26.2264	26.4137	26.3732	26.0608	26.0117	26.2382	26.5586	26.2956	26.2991	S	3			___1	0.999999	4.70731e-39	246.26	242.7	242.28	0.33454	1914400000	2478	A0A1D5RLV7;G3UYW1;Q6VNB8	2478;2492;2474	A0A1D5RLV7	A0A1D5RLV7	WD repeat and FYVE domain-containing protein 3	Wdfy3	AKVKGLVKPPLKRSRSAPDGGDEETQEQLQD	UID1511	Wdfy3	Wdfy3_UID1511
24.4105	24.5538	24.4659	25.0832	24.9798	25.0342	24.7709	24.5432	24.6294	S	2			___1	0.999546	0.00145554	81.676	13.051	72.29	0.55905	684370000	2263	A0A1D5RLV7;G3UYW1;Q6VNB8	2263;2277;2277	A0A1D5RLV7	A0A1D5RLV7	WD repeat and FYVE domain-containing protein 3	Wdfy3	EALVPTTQSKLSRVSSGFGLSKLTGSRRNRK	UID1512	Wdfy3	Wdfy3_UID1512
26.299	26.3806	26.279	26.689	26.6894	26.4162	26.3223	26.1478	26.3931	S	2			___1	1	0.000348726	125.97	107.91	47.352	-0.1818	2209200000	79	A0A1D5RME4;A0A1D5RLW5;A0A1D5RM85;P62717;F6YJW4	79;94;123;123;120	A0A1D5RME4	A0A1D5RME4	60S ribosomal protein L18a	Rpl18a;Gm17541	QCYRDMGARHRARAHSIQIMKVEEIAAGKCR	UID1513	Rpl18a	Rpl18a_UID1513
21.8022	22.2498	22.6741	22.8735	21.7206	22.6232	21.7955	22.1735	21.0141	S	3			___1	0.971001	0.00187714	54.66	53.215	54.66	0.72633	34119000	215	A0A1D5RLY6;Q8C052	215;215	A0A1D5RLY6	A0A1D5RLY6	Microtubule-associated protein 1S;MAP1S heavy chain;MAP1S light chain	Map1s	LRAFLEYVAESLEPPSPFELLEPPAAGGFLR	UID1514	Map1s	Map1s_UID1514
28.8229	29.204	29.2266	28.7902	28.434	28.5257	28.8903	29.1387	28.8504	S	2			___1	0.999997	9.54203e-07	124.32	119.79	102.45	0.09371	10994000000	462	A0A1D5RLY6;Q8C052	462;462	A0A1D5RLY6	A0A1D5RLY6	Microtubule-associated protein 1S;MAP1S heavy chain;MAP1S light chain	Map1s	PVVTTHDLEAPSRANSQDSLASRDSARKEPV	UID1515	Map1s	Map1s_UID1515
27.607	27.948	28.1247	27.7989	27.3882	27.2675	27.4253	27.6284	27.7706	S	3			___1	0.999983	1.51905e-10	154.55	144.27	128.05	-0.0387	7616200000	684	A0A1D5RLY6;Q8C052	684;684	A0A1D5RLY6	A0A1D5RLY6	Microtubule-associated protein 1S;MAP1S heavy chain;MAP1S light chain	Map1s	VSPCEFSHRKPPPPASPGSSDSSARSQERPP	UID1518	Map1s	Map1s_UID1518
23.7626	23.9682	24.2559	24.8216	24.0503	24.4706	24.002	24.0302	24.4805	S	2			___1	1	0.00109645	90.005	61.774	90.005	0.31961	402690000	520	A0A1D5RLY6;Q8C052	520;520	A0A1D5RLY6	A0A1D5RLY6	Microtubule-associated protein 1S;MAP1S heavy chain;MAP1S light chain	Map1s	TRSGPTQPTARDTRRSGPGVVNTKPRVSQNG	UID1522	Map1s	Map1s_UID1522
28.7134	28.4563	28.5983	28.4891	28.6935	28.6829	28.5664	28.5354	28.849	S	3			___1	0.999989	3.41732e-57	295.37	292.01	272.45	0.34615	18655000000	724	A0A1D5RLY6;Q8C052	724;724	A0A1D5RLY6	A0A1D5RLY6	Microtubule-associated protein 1S;MAP1S heavy chain;MAP1S light chain	Map1s	SLPTLSDSDPVPVADSDDDAGSESAARDPPP	UID1524	Map1s	Map1s_UID1524
25.961	26.0581	26.2154	26.5418	26.4576	26.4534	27.116	26.7769	26.5051	S	2			___1	0.993166	5.53028e-05	112.44	87.662	101.2	-0.3837	2132100000	195	A0A1D5RLY9;Q80TE4	195;195	A0A1D5RLY9	A0A1D5RLY9	Signal-induced proliferation-associated 1-like protein 2	Sipa1l2	AVNPNTGAALHREYGSTSSIDRQGLSGENVF	UID1526	Sipa1l2	Sipa1l2_UID1526
23.5181	23.9188	23.8082	24.45	23.9059	24.4295	24.6039	24.9675	24.5768	S	2			___1	1	3.52733e-07	179.5	140.32	141.54	0.45391	456900000	1478	A0A1D5RLY9;Q80TE4	1478;1478	A0A1D5RLY9	A0A1D5RLY9	Signal-induced proliferation-associated 1-like protein 2	Sipa1l2	LVEEGRRKFSFYGNVSPRRSLYRTLSDESVC	UID1528	Sipa1l2	Sipa1l2_UID1528
23.0591	23.4424	22.8924	23.1143	23.0281	22.9381	23.4184	24.032	23.2963	S	2			___1	1	2.62829e-33	254.72	221.35	174.7	1.486	460340000	1245	A0A1D5RLY9;Q80TE4	1245;1245	A0A1D5RLY9	A0A1D5RLY9	Signal-induced proliferation-associated 1-like protein 2	Sipa1l2	LSSNTSSNSDDKHFGSGDLMDPELLGLTYIK	UID1529	Sipa1l2	Sipa1l2_UID1529
23.0136	22.3007	22.977	23.3703	24.0614	23.6861	23.3629	23.4285	23.3126	S	2			___1	1	1.27403e-05	117	81.958	50.831	0.0065761	351300000	1461	A0A1D5RLY9;Q80TE4	1461;1461	A0A1D5RLY9	A0A1D5RLY9	Signal-induced proliferation-associated 1-like protein 2	Sipa1l2	HVLSKDDFLKLMLPDSPLVEEGRRKFSFYGN	UID1530	Sipa1l2	Sipa1l2_UID1530
23.7158	23.8478	24.2239	24.5355	24.1281	24.3761	24.8422	24.6259	24.3395	S	2			___1	0.997383	3.93251e-12	191.51	179.02	166.48	-0.1571	503200000	1549	A0A1D5RLY9;Q80TE4	1549;1549	A0A1D5RLY9	A0A1D5RLY9	Signal-induced proliferation-associated 1-like protein 2	Sipa1l2	HPAPSMGSLRNEFWFSDGSLSDKSKCADPGL	UID1531	Sipa1l2	Sipa1l2_UID1531
26.881	22.7678	21.9206	26.533	27.13	27.0794	26.947	21.6465	27.3117	S	4			___1	0.499998	1.67639e-51	293.08	256.68	293.08	0.31975	1467900000	161	A0A1D5RLY9;Q80TE4	161;161	A0A1D5RLY9	A0A1D5RLY9	Signal-induced proliferation-associated 1-like protein 2	Sipa1l2	FVHSPQRGLHPIRQRSNSDITISDIDTEDVL	UID1532	Sipa1l2	Sipa1l2_UID1532
25.9003	25.0198	25.7615	25.4141	26.5566	26.5081	22.3018	25.4039	26.6713	S	3			___1	0.968328	1.67639e-51	293.08	256.68	215.08	0.036655	3203200000	163	A0A1D5RLY9;Q80TE4	163;163	A0A1D5RLY9	A0A1D5RLY9	Signal-induced proliferation-associated 1-like protein 2	Sipa1l2	HSPQRGLHPIRQRSNSDITISDIDTEDVLDQ	UID1533	Sipa1l2	Sipa1l2_UID1533
26.1599	25.9764	26.4066	26.1605	26.1854	26.1672	26.8365	27.0161	27.1532	S	2			___1	1	2.22449e-10	205.87	191.79	205.87	-0.065837	2275900000	1488	A0A1D5RLY9;Q80TE4	1488;1488	A0A1D5RLY9	A0A1D5RLY9	Signal-induced proliferation-associated 1-like protein 2	Sipa1l2	FYGNVSPRRSLYRTLSDESVCSNRRGSSFAS	UID1534	Sipa1l2	Sipa1l2_UID1534
25.1695	25.9589	25.3475	25.2899	25.0459	25.0882	25.5085	25.6969	25.3259	S	2			___1	0.999996	1.05648e-29	247.79	205.47	207.37	-0.20495	853900000	32	A0A1D5RMA4;A0A1D5RMI7;A0A1D5RM43;Q8BGK6	32;32;32;32	A0A1D5RMA4	A0A1D5RMA4	Y+L amino acid transporter 2	Slc7a6	PKANQHTVKEDAGSPSQGSPETMQLKKEISL	UID1537	Slc7a6	Slc7a6_UID1537
25.9683	26.0963	26.323	26.6492	25.86	26.3096	26.5048	26.4349	26.4557	S	2			___1	0.999095	6.27297e-26	244.68	231.32	244.68	-0.11519	2222500000	8	A0A1D5RMA4;A0A1D5RMI7;A0A1D5RM43;Q8BGK6	8;8;8;8	A0A1D5RMA4	A0A1D5RMA4	Y+L amino acid transporter 2	Slc7a6	________MEAQELGSPTPTYHLLPKANQHT	UID1538	Slc7a6	Slc7a6_UID1538
28.358	28.654	28.6781	29.1033	29.1005	28.8483	28.8128	28.4074	29.019	S	2			___1	1	2.76631e-30	273.54	233.91	245.4	-0.14865	10576000000	165	A0A1D5RM92;Q9DBH0	165;211	A0A1D5RM92	A0A1D5RM92	NEDD4-like E3 ubiquitin-protein ligase WWP2	Wwp2	HSGGSARTATAASEQSPGARNRHRQPVKNSS	UID1539	Wwp2	Wwp2_UID1539
26.1924	26.7535	26.5416	26.8282	26.3748	26.6883	27.0253	26.6968	26.9956	S	2			___1	1	3.3355e-33	258.76	232.77	102.46	0.61807	6844900000	194	A0A1D5RM94;Q6PDL0;A0A1D5RMC1	194;194;122	A0A1D5RM94	A0A1D5RM94	Cytoplasmic dynein 1 light intermediate chain 2	Dync1li2	KEFQDYIEPEEGCQGSPQRRGPLTSGSDEDS	UID1540	Dync1li2	Dync1li2_UID1540
25.1704	25.8654	25.7352	26.0043	23.987	25.2504	25.8174	26.2139	25.0616	S	3			___1	0.997506	2.27237e-53	298.43	294.31	271.05	0.77971	1240500000	205	A0A1D5RM94;Q6PDL0;A0A1D5RMC1	205;205;133	A0A1D5RM94	A0A1D5RM94	Cytoplasmic dynein 1 light intermediate chain 2	Dync1li2	GCQGSPQRRGPLTSGSDEDSVALPLGDNVLT	UID1544	Dync1li2	Dync1li2_UID1544
25.4267	25.4486	25.3479	25.8249	26.269	25.4969	25.7817	25.0357	25.5879	S	2			___1	0.99999	4.40866e-17	196.43	176.76	196.43	0.77526	1769800000	446	A0A1D5RM94;Q6PDL0;A0A1D5RMC1	446;446;360	A0A1D5RM94	A0A1D5RM94	Cytoplasmic dynein 1 light intermediate chain 2	Dync1li2	SFFNSLLSKKTGSPGSPSAGGVQSTAKKSDK	UID1547	Dync1li2	Dync1li2_UID1547
23.4889	22.0277	24.5739	22.5296	22.3874	23.2452	23.4605	24.1187	23.0124	S	3			___1	0.954202	3.95592e-24	190.23	189.29	167.42	1.0119	598460000	27	A0A1D5RM94;Q6PDL0	27;27	A0A1D5RM94	A0A1D5RM94	Cytoplasmic dynein 1 light intermediate chain 2	Dync1li2	LGPNGPAVAAAGDLTSEEEEGQSLWSSILSE	UID1548	Dync1li2	Dync1li2_UID1548
25.1284	25.0403	24.814	25.578	25.5631	25.3629	25.1023	24.8372	25.5441	S	3			___1	0.97259	0.0104627	56.313	39.291	56.313	-0.63972	776270000	383	A0A1D5RM94;Q6PDL0	383;383	A0A1D5RM94	A0A1D5RM94	Cytoplasmic dynein 1 light intermediate chain 2	Dync1li2	SLLAKQPATPTRTSESPARGPSGSPRTQGRG	UID1549	Dync1li2	Dync1li2_UID1549
26.2276	26.4073	26.063	26.1697	26.5766	26.9041	26.5251	25.7271	26.6258	S	3			___1	0.978156	4.91594e-29	230.59	216.74	107.58	0.65592	2618800000	354	A0A1D5RM97;E9Q8S5;Q3U214	354;370;370	A0A1D5RM97	A0A1D5RM97	Microtubule-associated serine/threonine-protein kinase 3	Mast3	QPLNDLDESQPPAPGSPESRGLGGPSRRKPC	UID1550	Mast3	Mast3_UID1550
21.212	22.5523	22.5013	22.4663	22.1179	22.1787	21.3455	22.3839	21.6332	S	2			___1	0.999776	3.0957e-06	120.71	106.35	114.46	0.25675	98844000	779	A0A1D5RM97;E9Q8S5;Q3U214;A0A1D5RLJ1	779;795;795;31	A0A1D5RM97	A0A1D5RM97	Microtubule-associated serine/threonine-protein kinase 3	Mast3	ASSCQPSSCQTDRGPSPSLLSTISLDVMPKF	UID1551	Mast3	Mast3_UID1551
24.966	24.1288	24.5558	24.5292	24.7939	25.2479	25.265	25.2573	24.5037	S	2			___1	1	3.65434e-26	270.49	217.24	270.49	0.079544	3488800000	152	A0A1D5RM97;E9Q8S5;Q3U214;A0A1D5RM57;A0A1D5RLF9	152;168;168;170;145	A0A1D5RM97	A0A1D5RM97	Microtubule-associated serine/threonine-protein kinase 3	Mast3	HFRSSESVVDEDGGRSPRLRPRSRSLSPGRT	UID1554	Mast3	Mast3_UID1554
24.3624	24.9843	26.0867	23.4749	23.6943	23.6109	24.7093	25.0401	25.3743	S	3			___1	1	7.89632e-18	192.19	187.84	44.183	0.64948	378560000	1273	A0A1D5RM97;E9Q8S5;Q3U214	1273;1289;1289	A0A1D5RM97	A0A1D5RM97	Microtubule-associated serine/threonine-protein kinase 3	Mast3	ERRDSFKKQEAVQEVSFDEEPGPPRGVPKIA	UID1555	Mast3	Mast3_UID1555
23.6001	22.146	21.5851	25.209	25.2007	24.9778	23.3504	24.0379	21.8194	S	2			___1	1	0.0133862	72.922	11.143	72.922	0.11254	379320000	753	A0A1D5RM97;E9Q8S5;Q3U214;A0A1D5RLJ1	753;769;769;5	A0A1D5RM97	A0A1D5RM97	Microtubule-associated serine/threonine-protein kinase 3	Mast3	EDGWGQSLGDRGRRLSADLRLRSWTPASSCQ	UID1556	Mast3	Mast3_UID1556
25.2499	25.6995	25.5849	25.9352	25.5393	25.9843	25.8635	25.7956	25.8743	S	2			___1	0.999991	7.27408e-17	216.71	199.84	216.71	0.26756	1172900000	2	A0A1D5RM97;A0A1D5RLA8;A0A1D5RLP3	2;2;2	A0A1D5RM97	A0A1D5RM97			______________MSDPSYWTAVAAPGHRS	UID1557		_UID1557
25.0621	25.8325	26.4518	23.7803	23.7783	24.5605	25.8853	25.9679	26.0229	S	2			___1	0.998952	5.46152e-17	201.29	187.87	201.29	-0.24231	574320000	734	A0A1D5RM97;E9Q8S5;Q3U214	734;750;750	A0A1D5RM97	A0A1D5RM97	Microtubule-associated serine/threonine-protein kinase 3	Mast3	FLAVQPTPTFAERSFSEDREDGWGQSLGDRG	UID1558	Mast3	Mast3_UID1558
21.6979	24.5229	25.2479	25.4585	25.1423	25.5374	22.567	25.0988	25.3967	S	2			___1	0.948472	1.73029e-13	184.95	171.79	174.62	-0.77534	893650000	716	A0A1D5RM97;E9Q8S5;Q3U214	716;732;732	A0A1D5RM97	A0A1D5RM97	Microtubule-associated serine/threonine-protein kinase 3	Mast3	PQFSSCSHRFSKVYSSSEFLAVQPTPTFAER	UID1566	Mast3	Mast3_UID1566
26.7403	27.2313	27.0187	26.8489	26.7291	26.7409	26.7919	26.8523	27.0433	S	2			___1	0.999931	1.08416e-25	259.95	252.85	201.22	0.30258	4780400000	41	A0A1D5RME8;Q91VW5;A0A1D5RLC6	41;41;17	A0A1D5RME8	A0A1D5RME8	Golgin subfamily A member 4	Golga4	SSSSSTPTRTRSRTSSFTDQLDDVTPNRENA	UID1570	Golga4	Golga4_UID1570
25.184	25.5577	25.9659	25.4041	25.2539	25.5032	25.4535	25.7051	25.3426	S	2			___1	0.999989	0.000235483	103.91	49.65	103.91	0.094273	1251000000	93	A0A1D5RME8;Q91VW5;A0A1D5RLC6	93;93;102	A0A1D5RME8	A0A1D5RME8	Golgin subfamily A member 4	Golga4	GDTQTFAQKLQLRVPSMESLFRSPIKESLFR	UID1571	Golga4	Golga4_UID1571
22.997	22.3929	23.5548	23.1291	23.6806	23.5705	22.8103	22.9198	22.2536	S	2			___1	0.964867	0.000271978	93.768	70.911	78.078	0.97876	221640000	182	A0A1D5RMK5;Q7TSV9	182;182	A0A1D5RMK5	A0A1D5RMK5	Enkurin domain-containing protein 1	Enkd1	AHSRCGPGLPPSRASSPQLALPGPQAKVREQ	UID1574	Enkd1	Enkd1_UID1574
24.9886	25.142	25.7443	22.6218	25.194	22.1994	25.1135	24.9824	24.6765	S	2			___1	0.99774	3.63822e-05	107.65	79.363	106.32	-0.18012	432420000	52	A0A1D5RMK5;Q7TSV9	52;52	A0A1D5RMK5	A0A1D5RMK5	Enkurin domain-containing protein 1	Enkd1	ALKLDLLTSGRDLDSSPPRGPRIRPEAREIL	UID1575	Enkd1	Enkd1_UID1575
25.0423	25.5617	25.8919	26.075	25.2915	25.7895	25.2636	25.7249	24.6553	S	3			___1	0.943614	1.73136e-29	219.42	212.52	189.5	-0.54487	1093700000	338	A0A1I7Q4G8;E9QMN5;Q8CHY6	338;336;335	A0A1I7Q4G8	A0A1I7Q4G8	Transcriptional repressor p66 alpha	Gatad2a	NSTPTSVASVVASAESPASRQAAAKLALRKQ	UID1576	Gatad2a	Gatad2a_UID1576
23.3229	23.2298	22.9686	22.6712	23.1029	22.9542	23.1658	23.3159	23.3684	S	3			___1	0.971306	9.59569e-09	153.65	137.34	130.83	0.0076705	184180000	25	A0A1L1SQ12;A0A1L1SR42;Q9JHJ0	25;25;25	A0A1L1SQ12	A0A1L1SQ12	Tropomodulin-3	Tmod3	GDYKDLDEDELLGKLSESELKQLETVLDDLD	UID1582	Tmod3	Tmod3_UID1582
21.9869	22.6985	22.3302	22.3596	22.8958	21.564	22.8213	22.0028	21.7144	S	2			___1	0.999999	0.000797119	120.99	25.631	120.99	0.576	96005000	71	A0A1L1SQ12;A0A1L1SR42;Q9JHJ0	71;71;71	A0A1L1SQ12	A0A1L1SQ12	Tropomodulin-3	Tmod3	TSKSATGPFDRERLLSYLEKQALEHKDRDDY	UID1584	Tmod3	Tmod3_UID1584
24.1111	24.5273	24.5135	25.203	24.5345	24.4107	24.1575	24.8376	24.3689	S	3			___1	0.993937	2.09226e-14	172.32	166.65	172.32	0.41004	582050000	588	A0A1L1SQ61;Q7TSA6	588;588	A0A1L1SQ61	A0A1L1SQ61	Proline and serine-rich protein 3	Proser3	DLLSQATKLLQAAEDSDGSEFQEDPVLQLLR	UID1586	Proser3	Proser3_UID1586
22.9882	23.2117	23.0069	23.2061	22.8604	23.2898	21.2943	22.9281	21.2325	S	2			___1	0.998072	1.28179e-05	109.79	99.44	109.79	-0.88342	95063000	191	A0A1L1SQN1;A0A1L1SSL7;Q8R0A2	191;194;194	A0A1L1SQN1	A0A1L1SQN1	Zinc finger and BTB domain-containing protein 44	Zbtb44	ESRRKRKSYIVMSPESPVKCSTQTSSPQVLN	UID1588	Zbtb44	Zbtb44_UID1588
24.0377	25.2122	25.1075	25.0501	24.2508	24.8742	25.2991	25.3286	24.7471	S	2			___1	1	0.0564857	41.704	20.309	41.164	-1.9569	547820000	517	A0A1L1SR77;D3YYM4	517;529	A0A1L1SR77	A0A1L1SR77		Wdr72	HTFFLEAGPVTRLLMSPENLKRSDGQILCCV	UID1598	Wdr72	Wdr72_UID1598
24.7567	23.8275	24.758	22.8657	24.6362	22.4456	24.6924	24.2907	21.8983	S	3			___1	0.987837	0.00414004	63.291	49.925	63.291	-0.066947	389090000	681	A0A1L1SR96;Q6PB70	681;637	A0A1L1SR96	A0A1L1SR96	Anoctamin-8	Ano8	RRRPGPSPDGLLEEGSPTMVEKGLEPGVFTL	UID1599	Ano8	Ano8_UID1599
21.3299	21.7836	22.1444	21.3901	21.9565	21.6644	23.6429	21.2904	22.0713	S	3			___1	0.987463	0.0460005	38.78	37.217	38.78	-0.13783	18851000	20	A0A1L1SRA5;Q9DC33;A0A1L1SSI9	20;20;20	A0A1L1SRA5	A0A1L1SRA5	High mobility group protein 20A	Hmg20a	MASSTLPPLFADEDGSKESNDLATSGLTHPE	UID1600	Hmg20a	Hmg20a_UID1600
23.5413	23.0601	23.4504	23.628	23.51	23.5112	23.7891	23.4284	23.5039	S	2			___1	1	0.000405583	123.86	99.774	123.86	-0.52623	278520000	104	A0A1L1SRA5;Q9DC33	104;104	A0A1L1SRA5	A0A1L1SRA5	High mobility group protein 20A	Hmg20a	GRKRKKPLRDSNAPKSPLTGYVRFMNERREQ	UID1601	Hmg20a	Hmg20a_UID1601
24.5979	24.9967	24.8827	25.1571	24.1685	25.0132	25.1913	25.1852	25.4438	S	2			___1	0.999947	2.18387e-06	160.86	151.82	160.86	-0.56756	818350000	136	A0A1L1SRC3;Q9CQT2	136;136	A0A1L1SRC3	A0A1L1SRC3	RNA-binding protein 7	Rbm7	VGNVSPTAQMVQRSFSSPEDYQRQAVVGRSL	UID1602	Rbm7	Rbm7_UID1602
23.0889	22.7583	22.6651	22.4048	23.0273	23.2438	22.2079	23.0097	23.3429	S	2			___1	0.999835	0.000142408	101.23	89.112	101.23	-2.3735	183180000	400	A0A1L1SRM4;D3YYD1;A0A1L1SS03;Q3UTQ7	400;369;418;418	A0A1L1SRM4	A0A1L1SRM4	PR domain zinc finger protein 10	Prdm10	PKFIRLEITSENGEKSDDGTQDLLHFPTKEQ	UID1605	Prdm10	Prdm10_UID1605
24.401	24.0218	23.5806	23.5739	24.1504	24.2914	23.9497	23.9725	21.9795	S	2			___1	0.988835	0.00259469	82.803	53.048	57.203	0.42027	365080000	5	A0A1L1SRR1;Q9ESD6	5;5	A0A1L1SRR1	A0A1L1SRR1	CKLF-like MARVEL transmembrane domain-containing protein 7	Cmtm7	___________MSHGSGLVRTTCSSGGALGP	UID1606	Cmtm7	Cmtm7_UID1606
28.1694	29.5612	29.7299	27.1102	26.4636	27.4887	21.9445	21.6216	21.2901	S	2			___1	0.999982	1.8636e-53	329.56	300.94	329.56	-0.71321	3600400000	85	F6XQD0;D3Z4N3;A0A1L1SRX2;O08739;D3YU73	85;85;94;85;85	F6XQD0	F6XQD0	AMP deaminase 3	Ampd3	ETAKRKKSFKMIRSQSLSLQMPTQQDWKGPP	UID1609	Ampd3	Ampd3_UID1609
24.2595	25.0922	25.4478	25.204	23.2438	24.8441	25.3673	25.6767	25.0923	S	2			___1	0.998733	4.6553e-05	124.51	97.366	124.51	-0.19571	680080000	216	A0A1L1SS44;Q60709;Q06335	216;216;216	A0A1L1SS44	A0A1L1SS44	Amyloid-like protein 2	Aplp2	VCCPQTKTVDSDSTMSKEEEEEEEDEEDEEE	UID1610	Aplp2	Aplp2_UID1610
24.0847	24.9531	24.9485	24.4727	23.7096	24.2111	24.315	24.4649	24.5284	S	3			___1	0.999945	7.01043e-30	243.73	233.39	200.32	0.43568	1465100000	240	A0A1L1SSC9	240	A0A1L1SSC9	A0A1L1SSC9			EDLSSWLPSSPARSPSPAVPLRVVPTLSTTD	UID1613		_UID1613
25.4044	25.9954	26.0982	26.5324	25.6978	25.5905	26.1421	25.3166	25.7055	S	2			___1	1	8.53252e-75	362.85	299.62	235.33	0.39627	2213600000	431	E9QPK4;A0A1L1SSL9;Q9JKK8	431;431;431	E9QPK4	E9QPK4	Serine/threonine-protein kinase ATR	Atr	CQAQQENLSGNNDEVSPKRRKLSSSLSSYKK	UID1614	Atr	Atr_UID1614
24.7338	25.5424	25.1357	24.2241	24.6196	25.3144	24.4405	24.4378	25.2987	S	3			___1	0.995157	2.97801e-27	233.44	224.51	200.48	0.35034	640940000	451	A0A1L1SSS4;B9EIW5;Q6DFV7	451;489;500	A0A1L1SSS4	A0A1L1SSS4	Nuclear receptor coactivator 7	Ncoa7	AEKQDEAPEVDKHSGSPENLGESTLNIHEDL	UID1615	Ncoa7	Ncoa7_UID1615
26.9586	26.6564	27.2609	26.9502	26.7053	27.2558	27.1886	26.9223	26.7874	S	3			___1	1	5.85913e-16	214.24	188.25	169.49	0.087599	3510000000	23	A0A1L1SST3;O35492;A0A1L1STP6;A0A1L1SQT5	23;157;33;48	A0A1L1SST3	A0A1L1SST3	Dual specificity protein kinase CLK3	Clk3	AAGAWETMHHCKRYRSPEPDPYLSYRWKRRR	UID1620	Clk3	Clk3_UID1620
22.3119	23.0411	22.1661	23.7616	21.6031	23.815	23.8662	23.2486	23.6986	S	2			___1	0.786041	1.06243e-06	127.44	117.54	127.44	-1.12	140160000	370	A0A1L1SSV8	370	A0A1L1SSV8	A0A1L1SSV8			LLLLRNSPQPLRRAASGGSSGENVGPPAAVP	UID1625		_UID1625
28.6665	30.359	29.7329	30.2583	30.4408	22.1418	29.9589	29.1307	21.8609	S	3			___1	1	0.0310526	49.537	11.161	36.207	1.5795	8368200000	213	F6VG18;F6VTH5;A0A1L1SSX7;Q9JHQ5	213;191;246;255	F6VG18	F6VG18	Leucine zipper transcription factor-like protein 1	Lztfl1	LAAAKHDLLRVQEQLSMAEKI__________	UID1626	Lztfl1	Lztfl1_UID1626
27.3845	27.1696	27.8742	27.7745	27.8063	27.1984	27.3085	26.9606	27.1466	S	3			___1	1	6.1765e-37	272.12	257.69	163.31	-0.3636	4891600000	241	Q8BSE7;A0A1L1ST22	241;241	Q8BSE7	Q8BSE7		Clasp2	VQNSGGMILSVCKDKSFDDEESVDGNRPSSA	UID1627	Clasp2	Clasp2_UID1627
23.3973	24.0288	24.353	23.5422	21.7735	22.2673	23.7399	22.7507	23.6709	S	3			___1	0.985997	0.0446592	40.351	37.193	40.351	0.45933	505440000	8204	A0A1L1STC6	8204	A0A1L1STC6	A0A1L1STC6			HKKLIRLPLPDDHDLSDRELDLEDSTALSDL	UID1630		_UID1630
23.0816	22.4366	22.8509	22.6153	21.562	22.4081	22.781	23.0896	22.8253	S	3			___1	0.623247	1.27923e-18	169.83	159.36	169.05	0.3354	88812000	7365	A0A1L1STC6;Q6ZWR6	7365;7386	A0A1L1STC6	A0A1L1STC6	Nesprin-1	Syne1	MVEAEGILQGQDPTHSSDLSTIQERMEELKG	UID1632	Syne1	Syne1_UID1632
27.8498	27.9924	28.306	27.8785	22.8066	27.8507	28.3917	28.1303	28.2237	S	2			___1	0.99987	0.000100966	104.2	93.965	104.2	-2.0753	4825700000	8285	A0A1L1STC6;Q6ZWR6	8285;8308	A0A1L1STC6	A0A1L1STC6	Nesprin-1	Syne1	YDLSRDLESASRTLPSEDEEGEEDKEFYLRG	UID1636	Syne1	Syne1_UID1636
26.7378	26.8748	27.0117	27.1488	26.8908	27.1909	27.3043	27.1787	27.2153	S	3			___1	0.998983	8.13492e-50	262.53	261.17	262.53	0.14136	7423100000	482	Q45VK5;A0A1L1STE4;Q9Z1X4	482;495;482	Q45VK5	Q45VK5	Interleukin enhancer-binding factor 3	Ilf3	LPTGAEGRDSSKGEDSAEESDGKPAIVAPPP	UID1637	Ilf3	Ilf3_UID1637
25.9571	26.4155	26.229	26.1611	26.1332	25.9487	26.4785	26.427	26.3526	S	2			___1	1	1.14504e-74	355.85	336.44	355.85	-0.10872	1462200000	60	Q45VK5;A0A1L1STE4;Q9Z1X4;A0A1L1SSU8;A0A1L1ST48	60;73;60;65;50	Q45VK5	Q45VK5	Interleukin enhancer-binding factor 3	Ilf3	VSDWIDEQEKGNSELSEAENMDTPPDDESKE	UID1639	Ilf3	Ilf3_UID1639
24.3791	27.7521	26.4969	27.2607	26.5466	27.6103	27.3797	26.4727	27.0287	S	3			___1	0.999963	2.60149e-25	258.9	237.22	214.59	-0.27084	34727000000	382	Q45VK5;A0A1L1STE4;Q9Z1X4	382;395;382	Q45VK5	Q45VK5	Interleukin enhancer-binding factor 3	Ilf3	ITPMKRPMEEDGEEKSPSKKKKKIQKKEEKA	UID1640	Ilf3	Ilf3_UID1640
24.369	22.443	25.3899	25.2159	25.5303	25.4227	24.9451	22.1937	25.2281	S	2			___1	0.984212	7.68526e-16	206.89	180.24	140.96	-0.08486	761810000	82	A0A1L1STF0;Q6PDI6	82;82	A0A1L1STF0	A0A1L1STF0	Protein FAM63B	Fam63b	LGCGAGSDLKDGASSSPAASEVPSRGQHKVT	UID1643	Fam63b	Fam63b_UID1643
26.7572	26.9401	27.125	26.9931	26.6672	26.8282	26.6296	26.9076	26.343	S	4			___1	1	1.46213e-14	166.32	157.55	92.349	-0.10962	3559400000	21	A0A1L1STF0;Q6PDI6	21;21	A0A1L1STF0	A0A1L1STF0	Protein FAM63B	Fam63b	DSPQPLELGVAAGRVSPPEGRRRGGREAEDG	UID1645	Fam63b	Fam63b_UID1645
30.3456	30.4307	30.3856	30.2608	30.4214	30.4035	30.6028	30.4373	30.3839	S	2			___1	1	5.03749e-22	247.21	232.9	216.07	-0.12195	30033000000	289	A0A1L1STF9;Q8CH25	289;289	A0A1L1STF9	A0A1L1STF9	SAFB-like transcription modulator	Sltm	SEASKPKDVQDAIAQSPEKEAKDYEMNPNHK	UID1647	Sltm	Sltm_UID1647
26.6858	28.2512	28.4188	28.6416	27.015	28.3508	28.7329	27.7415	28.0684	S	3			___1	1	5.53549e-40	322.39	298.69	107.62	-0.46839	30132000000	552	A0A1L1STF9;Q8CH25	552;552	A0A1L1STF9	A0A1L1STF9	SAFB-like transcription modulator	Sltm	ESLKKSEEKKRISSKSPGHMVILNQTKGDHC	UID1651	Sltm	Sltm_UID1651
24.822	25.2155	24.5311	24.6001	24.2089	25.1817	25.0987	24.6475	24.3809	S	3			___1	1	1.34476e-06	132.51	109.83	35.942	0.50409	455510000	311	A0A1L1STF9;Q8CH25	311;311	A0A1L1STF9	A0A1L1STF9	SAFB-like transcription modulator	Sltm	DYEMNPNHKDGKKEDSVKGEPVEKEARESAK	UID1652	Sltm	Sltm_UID1652
24.8265	24.8639	24.6063	25.4874	24.7153	24.9398	24.8956	22.731	24.3358	S	3			___1	0.975622	0.0499765	36.442	32.732	36.442	-1.3932	528720000	97	A0A1L1STF9;Q8CH25	97;97	A0A1L1STF9	A0A1L1STF9	SAFB-like transcription modulator	Sltm	GKGKKQEADELSGDASVEDDSFVKDCELENQ	UID1654	Sltm	Sltm_UID1654
24.282	22.4171	21.4952	24.5283	24.6144	24.8808	24.0533	24.6252	24.3749	S	3			___1	1	1.40562e-13	173.24	163.33	165.53	-0.21346	502120000	102	A0A1L1STF9;Q8CH25	102;102	A0A1L1STF9	A0A1L1STF9	SAFB-like transcription modulator	Sltm	QEADELSGDASVEDDSFVKDCELENQETHDQ	UID1655	Sltm	Sltm_UID1655
27.4909	26.8628	27.0707	28.2921	27.0006	27.4293	26.8795	27.3759	27.3119	S	2			___1	0.999881	3.35605e-25	237.32	233.2	146.46	0.71794	4899300000	542	A0A1L1STF9;Q8CH25	542;542	A0A1L1STF9	A0A1L1STF9	SAFB-like transcription modulator	Sltm	NDDGPSGQTSESLKKSEEKKRISSKSPGHMV	UID1656	Sltm	Sltm_UID1656
26.9122	27.0237	27.1199	27.6856	26.7256	27.1306	27.1141	27.0838	27.6264	S	2			___1	1	3.79979e-07	169.67	147.34	169.67	0.11874	3887500000	421	A0A1L1STF9;Q8CH25	421;421	A0A1L1STF9	A0A1L1STF9	SAFB-like transcription modulator	Sltm	KYGKVLSAKVVTNARSPGAKCYGIVTMSSST	UID1657	Sltm	Sltm_UID1657
25.6293	25.4791	25.6832	25.6054	24.8654	25.2368	27.2394	25.2196	24.5997	S	3			___1	0.997767	1.35504e-07	116.27	94.705	116.27	-0.22877	988410000	137	A0A1L1STZ1;Q9D1P4	137;137	A0A1L1STZ1	A0A1L1STZ1	Cysteine and histidine-rich domain-containing protein 1	Chordc1	ISASLKQALDKLKLSSGSEEDKKEEDSDEIK	UID1658	Chordc1	Chordc1_UID1658
26.914	27.9633	27.2058	27.0331	26.5024	26.7581	22.0988	27.2196	27.1081	S	3			___1	0.999497	1.11807e-42	283.63	263.6	245.36	0.095583	2643000000	139	A0A1L1STZ1;Q9D1P4	139;139	A0A1L1STZ1	A0A1L1STZ1	Cysteine and histidine-rich domain-containing protein 1	Chordc1	ASLKQALDKLKLSSGSEEDKKEEDSDEIKIG	UID1659	Chordc1	Chordc1_UID1659
23.5883	24.2446	24.4324	23.7069	24.2356	24.062	23.4005	23.7581	23.9897	S	2			___1	1	1.31696e-09	168.67	142.76	90.422	-0.68659	392750000	13	A0A1L1SU89;D6RIN3;P56677	13;13;13	A0A1L1SU89	A0A1L1SU89	Suppressor of tumorigenicity 14 protein homolog	St14	___MGSNRGRKAGGGSQDFGAGLKYNSRLEI	UID1660	St14	St14_UID1660
24.4661	24.4759	24.8671	25.4648	25.3486	25.1422	24.7018	25.083	24.6625	S	3			___1	0.944343	4.09053e-22	202.68	194.85	166.74	-0.41682	798890000	338	A0A1L1SUC4;Q5I043	338;715	A0A1L1SUC4	A0A1L1SUC4	Ubiquitin carboxyl-terminal hydrolase 28	Usp28	EWEEEQSCKIPQMESSPNSSSQDFSTSQESP	UID1661	Usp28	Usp28_UID1661
22.7212	22.9355	23.2182	23.5099	22.8177	23.4996	22.7464	23.4648	22.779	S	3			___1	1	1.49512e-10	143.47	135.85	82.413	0.51237	590740000	493	A0A1L1SUR6;Q3TEI4	493;493	A0A1L1SUR6	A0A1L1SUR6	Uncharacterized protein C15orf39 homolog		AKERQSVPQKDARPPSSPPMPVIDNVFSLAP	UID1663		_UID1663
22.7212	22.9355	23.2182	23.5099	22.8177	23.4996	22.7464	23.4648	21.3426	S	3			___1	1	1.49512e-10	134.45	123.7	82.413	0.51237	399840000	494	A0A1L1SUR6;Q3TEI4	494;494	A0A1L1SUR6	A0A1L1SUR6	Uncharacterized protein C15orf39 homolog		KERQSVPQKDARPPSSPPMPVIDNVFSLAPY	UID1664		_UID1664
22.9758	22.3855	23.4489	23.4931	24.021	23.1892	23.0043	22.7268	21.2113	S	2			___1	1	0.011755	61.932	48.113	59.739	-1.4348	213600000	579	A0A1L1SUR6;Q3TEI4	579;579	A0A1L1SUR6	A0A1L1SUR6	Uncharacterized protein C15orf39 homolog		SVKKTMAEGVPVKVPSPEVHEKPAEAVDGPG	UID1665		_UID1665
23.3507	24.2381	24.5997	24.2869	23.9012	24.5746	24.4137	24.0199	24.1149	S	2			___1	0.990887	0.000467376	89.502	52.564	82.651	-6.9024e-06	287930000	147	A0A1L1SUS7;Q8K0D0	147;180	A0A1L1SUS7	A0A1L1SUS7	Cyclin-dependent kinase 17	Cdk17	SPPFDQPMSRRSRRASLSEIGFGKMETYIKL	UID1666	Cdk17	Cdk17_UID1666
21.7937	23.0553	25.2362	24.7525	25.2927	24.7795	25.1401	25.1658	25.2204	S	2			___1	1	9.69487e-05	129.54	82.383	119.25	0.12738	636020000	104	A0A1L1SUS7;Q8K0D0	104;137	A0A1L1SUS7	A0A1L1SUS7	Cyclin-dependent kinase 17	Cdk17	SPTGVCLRNRIHRRISMEDLNKRLSLPADIR	UID1667	Cdk17	Cdk17_UID1667
25.3502	25.5156	25.1298	24.7245	25.02	25.3315	25.2549	25.4482	25.273	S	3			___1	0.99618	3.41964e-33	249.12	232.53	147.03	0.2475	2650800000	934	A0A1L1SV73;Q8BY87	934;934	A0A1L1SV73	A0A1L1SV73	Ubiquitin carboxyl-terminal hydrolase 47	Usp47	STSVDNRELEQHIQTSDPENFQSEERSDSDV	UID1668	Usp47	Usp47_UID1668
23.4614	21.9455	23.331	22.6616	24.2313	23.4471	22.5542	22.3659	22.7933	S	2			___1	0.6829	8.17626e-05	103.88	91.676	103.88	-0.30309	212990000	832	A0A1L1SV73;Q8BY87	832;832	A0A1L1SV73	A0A1L1SV73	Ubiquitin carboxyl-terminal hydrolase 47	Usp47	RHANTIRLFVLLPEQSPGSYSKRTAYQKAGG	UID1669	Usp47	Usp47_UID1669
24.9911	26.0706	26.0511	26.5635	25.8362	25.7468	25.8811	25.7707	26.2225	S	2			___1	0.999976	0.00343493	96.665	68.456	96.665	0.10007	1246300000	1354	A0A1L1SV73;Q8BY87	1354;1354	A0A1L1SV73	A0A1L1SV73	Ubiquitin carboxyl-terminal hydrolase 47	Usp47	KESSRLQKTGHRVTYSPRKEKALKIYLDGAP	UID1670	Usp47	Usp47_UID1670
20.7562	23.7612	23.9436	24.8423	23.8433	21.98	24.4061	24.1316	23.9728	S	2			___1	0.632469	0.000341399	92.714	73.417	92.714	1.1343	298040000	59	Q80TR0;A0A1U6URG8;Q9WV30	59;484;560	Q80TR0	Q80TR0	Nuclear factor of activated T-cells 5	Nfat5	DPAGALNVNVKKEISSPARPCSFEEAMKAMK	UID1671	Nfat5	Nfat5_UID1671
25.1331	24.8196	25.2835	25.4268	25.4252	25.2844	25.4549	24.4767	24.9742	S	2			___1	0.976023	4.19383e-06	156.2	122.45	148.41	0.022532	746480000	117	Q80TR0;A0A1U6URG8;Q9WV30	117;542;618	Q80TR0	Q80TR0	Nuclear factor of activated T-cells 5	Nfat5	TEDVTPMEVTSEKRSSPIFQTTKSIGSTQQT	UID1672	Nfat5	Nfat5_UID1672
27.5213	27.3337	27.3314	26.9965	26.9672	27.1032	27.6014	27.5857	27.7732	S	3			___1	1	5.62676e-17	189.72	186.17	160.95	-0.12303	3150600000	192	A0A1W2P6F1;Q64281	192;287	A0A1W2P6F1	A0A1W2P6F1	Leukocyte immunoglobulin-like receptor subfamily B member 4	Lilrb4	ASVKNTQSENNAELNSWNPQNEDPQGIVYAQ	UID1675	Lilrb4	Lilrb4_UID1675
24.9924	25.1642	25.2519	24.2771	21.8607	22.3127	24.9831	25.2443	23.7075	S	3			___1	1	1.43851e-49	289.23	282.62	289.23	0.050514	346960000	123	A0A1W2P6G5	123	A0A1W2P6G5	A0A1W2P6G5			MTEEEVEMLVAGHEDSNGCINYEELVRMVLN	UID1676		_UID1676
26.2209	26.6007	26.5314	27.5811	27.1359	27.0838	26.4914	26.2317	26.4487	S	2			___1	1	1.02297e-11	204.18	166.57	58.045	-0.87278	2881200000	65	A0A1W2P6K9;Q9JI99	65;65	A0A1W2P6K9	A0A1W2P6K9	Sphingosine-1-phosphate phosphatase 1	Sgpp1	PGEPRRRGRQPGAEDSPAKADCCGAPNGVRN	UID1678	Sgpp1	Sgpp1_UID1678
24.5023	25.0733	25.2501	24.9809	24.8571	24.9567	25.061	24.9031	25.1632	S	2			___1	0.999999	1.11522e-30	288.58	229.35	288.53	-0.1226	14700000000	101	A0A1W2P6K9;Q9JI99	101;101	A0A1W2P6K9	A0A1W2P6K9	Sphingosine-1-phosphate phosphatase 1	Sgpp1	PGPTGPRRAGSQRRNSLTGEEGELVKVSNLP	UID1679	Sgpp1	Sgpp1_UID1679
27.501	27.9418	28.0683	26.7608	26.3446	26.6763	27.5393	27.9263	27.4467	S	3			___1	1	5.77983e-13	171.29	164.16	166.6	0.10539	3858700000	303	A0A1W2P855;A0A1W2P7Z8;A0A1W2P7H4;A0A1W2P6Q8;Q6A068;A0A1W2P7S8	303;303;303;303;303;303	A0A1W2P855	A0A1W2P855	Cell division cycle 5-like protein	Cdc5l	LTKKRSKLVLPAPQISDAELQEVVKVGQASE	UID1684	Cdc5l	Cdc5l_UID1684
22.1794	24.0851	24.0718	24.4232	24.5387	24.6372	24.2985	21.4041	24.2728	S	2			___1	0.557435	3.65236e-06	116.2	104.16	116.2	-1.2944	356390000	101	A0A1W2P6W0;Q924W5	101;1095	A0A1W2P6W0	A0A1W2P6W0	Structural maintenance of chromosomes protein 6	Smc6	QTTLPFRPVTQEEDDSAS_____________	UID1685	Smc6	Smc6_UID1685
22.6225	22.1607	21.4128	21.6314	22.173	21.793	21.6584	22.4539	21.5509	S	2			___1	0.936416	0.0428193	51.971	41.11	51.971	-0.72438	81708000	912	A0A1W2P6X3;Q9JL26;A2AB60	912;906;906	A0A1W2P6X3	A0A1W2P6X3	Formin-like protein 1	Fmnl1	GFHSDLHFLDKAGSVSLDSVLGDVRSLQRGL	UID1686	Fmnl1	Fmnl1_UID1686
31.2481	30.8721	31.4126	31.4724	31.2544	31.2655	31.1944	31.314	31.3925	S	3			___1	0.999999	2.73851e-44	299.12	260.38	299.12	0.058639	68354000000	1027	A0A1W2P6X3;Q9JL26;A2AB60;G3UWI1	1027;1021;1021;78	A0A1W2P6X3	A0A1W2P6X3	Formin-like protein 1	Fmnl1	AAADTSGREEPPTPKSPPKARRQQMDLISEL	UID1689	Fmnl1	Fmnl1_UID1689
22.9961	23.5695	23.4276	22.3837	22.4086	22.7784	23.5524	22.7092	23.0626	S	3			___1	0.999116	0.000200285	82.639	74.027	82.639	-0.61547	136490000	1055	A0A1W2P6X3;Q9JL26	1055;1049	A0A1W2P6X3	A0A1W2P6X3	Formin-like protein 1	Fmnl1	SELKRKQQKEPLIYESDRDGAIEDIITDLRN	UID1690	Fmnl1	Fmnl1_UID1690
29.2174	29.6046	29.2115	29.4954	29.1399	29.3148	29.753	29.1741	29.5712	S	2			___1	1	2.28402e-40	323.6	273.64	287.31	-1.2002	63359000000	184	A0A1W2P6X3;Q9JL26;A2AB60	184;184;184	A0A1W2P6X3	A0A1W2P6X3	Formin-like protein 1	Fmnl1	DSVASGAEKSKPLDQSVEDLSKAPPSSVPKS	UID1691	Fmnl1	Fmnl1_UID1691
26.3743	25.9312	26.2717	26.2131	26.3509	26.5871	26.1933	25.8662	26.5483	S	3			___1	1	3.75921e-73	329.61	308.55	316.67	0.33005	2171100000	772	A0A1W2P712;Q6GYP7;A0A1W2P832	772;772;819	A0A1W2P712	A0A1W2P712	Ral GTPase-activating protein subunit alpha-1	Ralgapa1	DDAQILPRSTRVRHFSQSEDTGNEVFGALHE	UID1692	Ralgapa1	Ralgapa1_UID1692
21.5561	26.7094	26.7142	26.6055	22.6855	26.6024	26.6101	26.3595	26.5856	S	2			___1	0.977276	1.58329e-08	158.86	152.59	158.86	0.34886	1312400000	796	A0A1W2P712;Q6GYP7;A0A1W2P832	796;796;843	A0A1W2P712	A0A1W2P712	Ral GTPase-activating protein subunit alpha-1	Ralgapa1	VFGALHEEQPLPRSSSTSDILEPFTVERAKV	UID1695	Ralgapa1	Ralgapa1_UID1695
21.7185	25.2776	25.3665	22.1914	24.8863	22.5703	24.7718	25.2768	25.4113	S	2			___1	0.998312	2.71752e-30	274.02	243.85	218.9	2.9332	433490000	115	A0A1W2P729;Q9QXT0	115;115	A0A1W2P729	A0A1W2P729	Protein canopy homolog 2	Cnpy2	THRKNYVRVVSRNGESSELDLQGIRIDSDIS	UID1696	Cnpy2	Cnpy2_UID1696
23.0668	23.6384	24.1166	24.8242	22.9275	24.8843	22.5615	23.1155	23.9094	S	2			___1	0.999242	0.0301692	68.76	20.199	68.76	0.41924	323430000	112	A0A1W2P730;O54784	112;301	A0A1W2P730	A0A1W2P730	Death-associated protein kinase 3	Dapk3	KPERRRLRAARLREYSLKSHSSMPRNTSYAS	UID1697	Dapk3	Dapk3_UID1697
24.2701	24.8195	24.5083	24.176	25.1774	25.5238	25.4689	25.0456	25.0524	S	2			___1	1	4.27841e-05	136.72	84.644	92.939	-0.026024	787690000	1437	A0A1W2P737;F8VPV0;P48725	1437;1437;1437	A0A1W2P737	A0A1W2P737	Pericentrin	Pcnt	RALLQHENEVVHRRNSEIDELKSLIENLQEN	UID1701	Pcnt	Pcnt_UID1701
26.0055	26.0372	23.2261	25.4833	25.3335	25.5447	25.9011	25.938	26.1274	S	3			___1	1	2.47355e-57	302.74	295.47	244.65	0.093936	8717800000	252	A0A1W2P772;G5E829	252;1155	A0A1W2P772	A0A1W2P772	Plasma membrane calcium-transporting ATPase 1	Atp2b1	SIHNFMTHPEFRIEDSEPHIPLIDDTDAEDD	UID1702	Atp2b1	Atp2b1_UID1702
25.8045	26.4935	26.6034	26.0399	25.9817	25.7266	26.4313	26.4785	26.7762	S	2			___1	1	3.08302e-06	143.64	121.98	55.912	-1.2994	12557000000	274	A0A1W2P772;G5E829	274;1177	A0A1W2P772	A0A1W2P772	Plasma membrane calcium-transporting ATPase 1	Atp2b1	IDDTDAEDDAPTKRNSSPPPSPNKNNNAVDS	UID1703	Atp2b1	Atp2b1_UID1703
25.8045	26.4935	26.6034	26.0399	25.9817	25.7266	26.4313	26.4785	26.7762	S	2			___1	1	3.08302e-06	143.64	121.98	55.912	-1.2994	9222100000	275	A0A1W2P772;G5E829	275;1178	A0A1W2P772	A0A1W2P772	Plasma membrane calcium-transporting ATPase 1	Atp2b1	DDTDAEDDAPTKRNSSPPPSPNKNNNAVDSG	UID1704	Atp2b1	Atp2b1_UID1704
24.9305	25.2064	25.5616	25.2215	24.6747	24.9372	25.2575	25.7058	24.9337	S	3			___1	0.999928	2.71967e-15	187.32	181.51	130.15	0.72099	1419100000	397	A0A1W2P775;E9QNG1;B2RR82;Q9Z0R6	397;838;865;838	A0A1W2P775	A0A1W2P775	Intersectin-2	Itsn2	VNTTWQQKSAFTRTVSPGSVSPIHGQGQAVE	UID1710	Itsn2	Itsn2_UID1710
25.4441	26.1864	26.4097	26.5211	25.8543	25.519	25.9461	26.3825	26.6139	S	2			___1	0.999929	4.55691e-45	279.94	264.28	233.3	0.55362	6724800000	402	A0A1W2P775;E9QNG1;B2RR82;Q9Z0R6	402;843;870;843	A0A1W2P775	A0A1W2P775	Intersectin-2	Itsn2	QQKSAFTRTVSPGSVSPIHGQGQAVENLKAQ	UID1712	Itsn2	Itsn2_UID1712
25.3321	25.5986	25.3922	25.2659	25.3363	25.376	25.1934	25.3847	25.2325	S	3			___1	1	5.9233e-22	195.66	191.15	181.32	0.39376	901680000	36	A0A1W2P7A5;A0A1W2P7V0;K3W4Q9;Q8BH60	36;317;377;377	A0A1W2P7A5	A0A1W2P7A5	Golgi-associated PDZ and coiled-coil motif-containing protein	Gopc	GEIEFEVVYVAPEVDSDDENVEYEDESGHRY	UID1713	Gopc	Gopc_UID1713
27.1319	28.401	28.1974	28.0014	27.8714	27.8264	28.549	28.0032	28.2327	S	2			___1	0.998944	3.21403e-06	162.38	110.93	51.658	-0.90092	12179000000	33	A0A1W2P7D8;Q3UZJ4;Q61151	33;33;33	A0A1W2P7D8	A0A1W2P7D8	Serine/threonine-protein phosphatase 2A 56 kDa regulatory subunit epsilon isoform	Ppp2r5e	SRKSVRKARQKRSQSSSQFRSQGKPIELTPL	UID1715	Ppp2r5e	Ppp2r5e_UID1715
24.483	24.6877	24.8268	24.2986	23.7708	24.5382	24.5194	24.6655	24.6313	S	2			___1	0.968608	2.52552e-15	189.11	176.3	173.03	-0.13443	2371500000	96	A0A1W2P7K2;Q9CQE6	96;166	A0A1W2P7K2	A0A1W2P7K2	Histone chaperone ASF1A	Asf1a	INWEDNTEKLEDAESSNPNLQSLLSTDALPS	UID1718	Asf1a	Asf1a_UID1718
26.4731	26.2787	26.3066	25.3251	26.9326	26.089	26.3463	25.8885	25.4735	S	3			___1	0.999999	5.67644e-37	279.97	243.76	279.97	0.37037	1453400000	87	A0A1W2P7R1;E9Q4V9;Q8BH74	87;85;87	A0A1W2P7R1	A0A1W2P7R1	Nuclear pore complex protein Nup107	Nup107	LRHPDISYILGTEGRSPRHTQSSGYLGNLSM	UID1723	Nup107	Nup107_UID1723
23.2028	23.7648	24.0111	23.29	22.0131	22.6316	23.9522	24.0694	24.3799	S	2			___1	0.999756	0.00360747	80.737	55.962	80.737	1.6795	96481000	100	A0A1W2P7T9;Q6ZQ18	100;216	A0A1W2P7T9	A0A1W2P7T9	Protein EFR3 homolog B	Efr3b	LFNLQHVEEAESRSPSPLQAPEKEKENPAEL	UID1724	Efr3b	Efr3b_UID1724
26.0144	25.6946	26.9885	26.6674	26.3007	26.798	25.9832	25.9282	26.479	S	3			___1	0.999998	3.24024e-13	173.18	162.41	157.73	0.072539	2255300000	111	A0A1W2P7W7;Q921G9;Q9QXY1	111;111;111	A0A1W2P7W7	A0A1W2P7W7	Tight junction protein ZO-3	Tjp3	QLPATKASPASGHQLSDQEEADHGRGYEGDS	UID1725	Tjp3	Tjp3_UID1725
24.1227	24.0409	22.2136	24.5444	23.1876	23.5553	24.7328	24.9635	23.5503	S	3			___1	0.566319	1.79938e-15	168.34	165.9	89.973	-1.1066	351480000	150	A0A1W2P8A8;Q99KK1	150;150	A0A1W2P8A8	A0A1W2P8A8	Receptor expression-enhancing protein 3	Reep3	TAAVKSQGAITERLRSFSMHDLTAIQGDEPV	UID1726	Reep3	Reep3_UID1726
27.0134	27.4874	27.411	27.2327	26.2354	26.5123	27.5299	27.3667	27.1002	S	4			___1	0.989941	2.67004e-39	263.66	261.22	263.66	0.015105	2341900000	152	A0A1W2P8A8;Q99KK1	152;152	A0A1W2P8A8	A0A1W2P8A8	Receptor expression-enhancing protein 3	Reep3	AVKSQGAITERLRSFSMHDLTAIQGDEPVGH	UID1727	Reep3	Reep3_UID1727
23.6529	24.4343	23.961	23.542	22.8306	23.4759	23.3099	22.6638	23.2472	S	2			___1	0.999906	1.02202e-05	114.9	94.308	114.9	2.1909	248190000	53	A0A1W2P8E9;F8VQF9;Q3TLI0	53;684;685	A0A1W2P8E9	A0A1W2P8E9	Trafficking protein particle complex subunit 10	Trappc10	SLPALELSEMLERSPSDNSLNTTGIICRNVH	UID1729	Trappc10	Trappc10_UID1729
23.399	24.2326	23.8674	23.919	23.8326	23.6424	24.0378	24.3008	23.3754	S	2			___1	1	0.00349189	98.233	38.636	65.465	0.42593	287900000	974	A0A1W2P8F6;Q9JHG7	974;974	A0A1W2P8F6	A0A1W2P8F6	Phosphatidylinositol 4,5-bisphosphate 3-kinase catalytic subunit gamma isoform	Pik3cg	NLFHIDFGHILGNYKSFLGINKERVPFVLTP	UID1730	Pik3cg	Pik3cg_UID1730
25.7624	27.4583	27.5905	27.3454	25.9482	27.3985	27.1867	27.513	27.303	S	2			___1	1	5.35988e-23	241.07	198.29	171.36	0.11912	2728600000	378	S4R2S6;E9PWX7;A1A5B6	378;541;560	S4R2S6	S4R2S6	TBC1 domain family member 25	Tbc1d25	SSQGPSGGGRLLRQASLDGLQQLRDNMGLRK	UID1734	Tbc1d25	Tbc1d25_UID1734
24.4107	25.028	24.7065	22.8811	22.4615	24.4755	24.4884	24.7393	24.5115	S	3			___1	1	2.44662e-24	196.7	189.11	167.53	0.23544	435150000	590	B0QZV3;A1L3P4;A0A140LJ55	590;622;148	B0QZV3	B0QZV3	Sodium/hydrogen exchanger	Slc9a6	SPQAYENQEQLKDDDSDLILNDGDISLTYGD	UID1735	Slc9a6	Slc9a6_UID1735
23.1813	22.5344	22.614	23.8884	22.7024	23.4187	22.4066	22.8546	22.4451	S	2			___1	0.99937	1.92094e-13	184.3	160.64	125.35	0.61939	184670000	661	B0QZV3;A1L3P4	661;693	B0QZV3	B0QZV3	Sodium/hydrogen exchanger	Slc9a6	TRLVLPMDDSEPALNSLDDTRHSPA______	UID1737	Slc9a6	Slc9a6_UID1737
28.5953	28.8082	28.9456	28.4135	27.6869	27.8171	28.8372	29.0373	27.5431	S	2			___1	0.999916	2.76636e-35	246.83	215.47	246.83	-0.51023	7531300000	668	B0QZV3;A1L3P4	668;700	B0QZV3	B0QZV3	Sodium/hydrogen exchanger	Slc9a6	DDSEPALNSLDDTRHSPA_____________	UID1738	Slc9a6	Slc9a6_UID1738
24.1387	24.3649	24.9513	24.4581	24.3631	24.7985	24.1276	24.5621	24.7028	S	2			___1	1	3.55152e-45	274.8	263.81	237.62	-0.50781	11715000000	130	A1L3S7;Q8VHR5	130;130	A1L3S7	A1L3S7	Transcriptional repressor p66-beta	Gatad2b	PDRGRLTPSPDIIVLSDNEASSPRSSSRMEE	UID1740	Gatad2b	Gatad2b_UID1740
24.8199	25.1711	25.2734	25.4026	25.1037	25.2895	25.0454	25.3228	25.1589	S	2			___1	0.979795	3.55152e-45	274.8	263.81	274.8	0.13592	10886000000	136	A1L3S7;Q8VHR5	136;136	A1L3S7	A1L3S7	Transcriptional repressor p66-beta	Gatad2b	TPSPDIIVLSDNEASSPRSSSRMEERLKAAN	UID1742	Gatad2b	Gatad2b_UID1742
24.5388	25.2685	25.1539	25.1081	24.7291	24.6706	24.5216	24.9292	24.0804	S	3			___1	0.996885	6.88492e-10	150.72	142.8	98.299	-0.11293	1758700000	471	A1L3S7;Q8VHR5;A0A0U1RNM2	471;487;238	A1L3S7	A1L3S7	Transcriptional repressor p66-beta	Gatad2b	QEQEIEQRLQQQAALSPTTAPAVSSVSKQET	UID1743	Gatad2b	Gatad2b_UID1743
25.6378	26.01	25.8185	25.3654	25.2601	25.5988	25.1417	25.7614	25.3003	S	2			___1	0.999995	0.00123573	104.95	65.989	97.284	0.99686	1432300000	704	A2A3V1	704	A2A3V1	A2A3V1	A-kinase anchor protein 17B	Akap17b	KIHSHGVKDSQHIRKSPVSSSLRSVDVGLPL	UID1746	Akap17b	Akap17b_UID1746
26.0924	26.4441	26.6357	27.1182	26.3876	26.6741	22.3745	26.2723	21.8342	S	3			___1	0.997123	6.34493e-21	198.15	196.11	184.06	-0.61529	2267300000	75	J3QJX0;E9PXY1;A2A432	75;75;149	J3QJX0	J3QJX0	Cullin-4B	Cul4b	STSSSSTPPQPRDSASPSTSSFCLGVPVATS	UID1748	Cul4b	Cul4b_UID1748
27.3517	27.7262	27.9208	27.1054	27.2763	27.3736	27.4605	27.7853	27.2707	S	2			___1	1	1.6867e-37	291.97	260.63	266.78	-0.26085	3643600000	846	A2A468;Q05BA5;O09000	846;846;847	A2A468	A2A468	Nuclear receptor coactivator 3	Ncoa3	PQPVQSVRPPYNRAVSLDSPVSVGSGPPVKN	UID1754	Ncoa3	Ncoa3_UID1754
26.3298	26.4701	26.3609	26.2682	26.5394	26.3225	26.1918	26.4029	26.4293	S	2			___1	0.91092	0.051583	45.084	35.012	45.084	0.22061	1786300000	1308	A2A468;Q05BA5;O09000	1308;1309;1304	A2A468	A2A468	Nuclear receptor coactivator 3	Ncoa3	YGMGQPPEPAFGRGSSPPSAMMSSRMGPSQN	UID1756	Ncoa3	Ncoa3_UID1756
26.7689	27.1718	27.1312	27.4318	27.5225	27.2832	26.8399	27.156	27.131	S	2			___1	1	4.07629e-53	335.64	313.21	258.93	0.071031	3390400000	543	A2A468;Q05BA5;O09000	543;543;544	A2A468	A2A468	Nuclear receptor coactivator 3	Ncoa3	SLLSTLSSPGPKLDNSPNMNISQPSKVSGQD	UID1757	Ncoa3	Ncoa3_UID1757
20.6805	23.9674	23.8886	24.2992	21.8321	22.2043	23.7873	24.178	23.8552	S	2			___1	0.717257	0.00992299	63.29	51.971	63.29	-1.3719	123980000	924	A2A468;Q05BA5;O09000	924;924;925	A2A468	A2A468	Nuclear receptor coactivator 3	Ncoa3	GLANSRASRMEPLASSPLGRTGADYSATLPR	UID1759	Ncoa3	Ncoa3_UID1759
28.0259	28.4928	28.3042	28.5708	28.3801	28.1627	28.5323	28.0258	28.0722	S	2			___1	1	0.00077434	121.5	77.126	121.5	0.19698	6371900000	719	A2A468;Q05BA5;O09000	719;719;720	A2A468	A2A468	Nuclear receptor coactivator 3	Ncoa3	STASCGEGTTRQEQLSPKKKENNALLRYLLD	UID1760	Ncoa3	Ncoa3_UID1760
25.1811	25.9381	25.7902	26.1343	25.5219	25.7571	25.7435	25.5603	25.6693	S	2			___1	0.999909	1.71167e-42	311.5	273.89	281.55	0.067165	2303500000	214	A2A468;Q05BA5;O09000	214;214;215	A2A468	A2A468	Nuclear receptor coactivator 3	Ncoa3	RMLMKTHDILEDVNASPETRQRYETMQCFAL	UID1761	Ncoa3	Ncoa3_UID1761
25.5411	26.1571	25.1572	22.915	25.2635	25.895	22.7689	25.1544	25.7579	S	3			___1	0.998151	0.00588296	66.023	21.481	57.792	0.35694	978590000	684	A2A483;E9Q8D1;A2A484;A2A485;Q3UH28;Q3U1M7;A2A482	684;704;688;679;659;679;659	A2A483	A2A483		Zmynd8	ASPEPEKDFVEKAKPSPHPTKDKLKGKDETD	UID1763	Zmynd8	Zmynd8_UID1763
28.3517	28.7581	28.6458	29.257	28.7882	29.1741	29.1026	28.6787	28.012	S	2			___1	1	9.86419e-14	221.52	165.69	191.93	0.25098	9551100000	670	A2A483;E9Q8D1;A2A484;A2A485;Q3UH28;Q3U1M7;A2A482	670;690;674;665;645;665;645	A2A483	A2A483		Zmynd8	PVSEKPDPTPAKDKASPEPEKDFVEKAKPSP	UID1764	Zmynd8	Zmynd8_UID1764
25.61	25.7273	25.6401	26.1786	25.9911	25.6482	25.8347	25.7524	25.6091	S	2			___1	1	1.20773e-42	277.2	271.5	210.26	0.17488	2118400000	549	A2A483;E9Q8D1;A2A484;A2A485;Q3UH28;Q3U1M7;A2A482	549;569;553;544;524;544;524	A2A483	A2A483		Zmynd8	LSESVQQQSAPVPLISPKRQIRSRFQLNLDK	UID1765	Zmynd8	Zmynd8_UID1765
24.6704	25.4652	25.1928	25.0483	24.8002	25.3184	25.1789	24.852	25.1991	S	3			___1	0.996466	9.74525e-40	268.3	247.52	268.3	-0.085036	3566700000	444	A2A483;E9Q8D1;A2A484;A2A485;Q3UH28;Q3U1M7;A2A482;A2A481;A2A480	444;464;448;439;419;439;419;419;439	A2A483	A2A483		Zmynd8	MPRSPTSTNSSVHTGSDVEQDPEKKAPSSHF	UID1774	Zmynd8	Zmynd8_UID1774
25.3689	26.6188	26.3235	26.833	25.8702	26.2185	26.4356	26.3385	25.4289	S	2			___1	0.999277	1.19864e-09	192.14	157.18	178.67	0.32512	1502900000	406	A2A483;E9Q8D1;A2A484;A2A485;Q3UH28;Q3U1M7;A2A482;A2A481;A2A480	406;426;410;401;381;401;381;381;401	A2A483	A2A483		Zmynd8	TDKQEKVKLNFDMTASPKILLSKPLLSGGAG	UID1778	Zmynd8	Zmynd8_UID1778
27.4159	27.4988	27.3126	27.8269	27.2859	27.6435	27.3676	27.5875	26.8253	S	3			___1	0.999997	1.99854e-49	285.92	275.26	216.89	-0.21677	3876300000	759	A2A483;E9Q8D1;A2A484;A2A485;Q3UH28;Q3U1M7;A2A482	759;779;763;754;734;754;734	A2A483	A2A483		Zmynd8	AIGKPPPSSTSAGNQSPPETPVLTRSATQAP	UID1781	Zmynd8	Zmynd8_UID1781
27.8319	28.7077	27.9918	28.0866	27.9189	27.9376	27.3787	27.9229	27.7609	S	3			___1	0.999993	1.03837e-19	233.87	214.3	140.35	0.067166	11380000000	654	A2A483;E9Q8D1;A2A484;A2A485;Q3UH28;Q3U1M7;A2A482	654;674;658;649;629;649;629	A2A483	A2A483		Zmynd8	KPTNQVEVKEEAKSNSPVSEKPDPTPAKDKA	UID1782	Zmynd8	Zmynd8_UID1782
27.6808	27.604	27.6197	27.9737	27.9308	28.0056	27.4022	28.0772	27.4898	S	3			___1	0.999995	1.79083e-63	308.33	303.19	270.72	0.32912	9961700000	490	A2A483;E9Q8D1;A2A484;A2A485;Q3UH28;Q3U1M7;A2A482	490;510;494;485;465;485;465	A2A483	A2A483		Zmynd8	SPASTKTGQAGSLSGSPKPFSPQAPTPIMTK	UID1785	Zmynd8	Zmynd8_UID1785
24.757	25.2677	25.3998	25.373	25.1725	24.7064	24.91	24.5359	22.2273	S	1			___1	1	0.023193	53.947	26.083	29.743	-2.5231	597440000	1248	A2A4A6;Q62077	1248;1248	A2A4A6	A2A4A6	Phosphoinositide phospholipase C;1-phosphatidylinositol 4,5-bisphosphate phosphodiesterase gamma-1	Plcg1	SDASSQLFHVRAREGSFEARYQQPFEDFRIS	UID1787	Plcg1	Plcg1_UID1787
26.3001	26.855	26.7686	27.0169	26.5657	26.8357	26.616	26.9378	26.323	S	2			___1	0.999979	5.61986e-20	235.53	223.89	235.53	-0.53319	2870000000	49	A2A4J3;A2A4J1;P61290	49;35;24	A2A4J3	A2A4J3	Proteasome activator complex subunit 3	Psme3	SNYNFKVDSFRERITSEAEDLVANFFPKKLL	UID1788	Psme3	Psme3_UID1788
27.3895	26.9738	27.0555	26.7343	27.1522	27.1156	26.7664	27.1114	27.1121	S	2			___1	1	1.66649e-09	198.97	174.7	169.57	-0.70423	3368000000	431	A2A4N9;A2A4P0	431;484	A2A4N9	A2A4N9	ATP-dependent RNA helicase DHX8	Dhx8	EPPFLRGHTKQSMDMSPIKIVKNPDGSLSQA	UID1789	Dhx8	Dhx8_UID1789
27.1491	27.5313	27.2533	27.411	27.1231	27.1918	27.2793	27.4559	27.0586	S	2			___1	0.999998	8.32283e-25	227.49	219.92	215.07	1.1979	5992500000	522	A2A4P3;A2A4P4;Q3THG9	522;540;409	A2A4P3	A2A4P3	Alanyl-tRNA editing protein Aarsd1	Gm27029;Aarsd1	RAEAQALLQDYVSTQSAEE____________	UID1790	Gm27029	Gm27029_UID1790
26.8215	26.1457	26.6089	26.37	26.2487	26.1918	25.8506	26.8453	24.5135	S	3			___1	0.999999	9.91567e-37	272.89	254.34	243.9	-0.20979	6845700000	201	A2A4P3;A2A4P4;Q3THG9	201;219;88	A2A4P3	A2A4P3	Alanyl-tRNA editing protein Aarsd1	Gm27029;Aarsd1	TRRGAQADHFTESPLSPGSQVQVRVDWERRF	UID1791	Gm27029	Gm27029_UID1791
27.9285	28.2269	28.0395	28.033	27.7988	28.0188	27.7993	28.0778	28.5799	S	2			___1	0.999471	1.36553e-20	243.05	239.9	214.28	-0.27934	5982300000	147	A2A4P5	147	A2A4P5	A2A4P5		Ptges3l	STKRPPPAMDDLDDDSDS_____________	UID1792	Ptges3l	Ptges3l_UID1792
28.1966	29.4972	29.2658	28.8483	28.4327	28.6288	29.3155	28.8879	28.7262	S	3			___1	1	4.95445e-05	145.81	85.507	37.584	-0.12425	478780000000	137	A2A4X6;P84104	137;138	A2A4X6	A2A4X6	Serine/arginine-rich splicing factor 3	Gm12355;Srsf3	RSRSRSLSRDRRRERSLSRERNHKPSRSFSR	UID1794	Gm12355	Gm12355_UID1794
32.2143	31.8611	30.9532	32.2752	31.5194	30.651	31.0498	31.5817	31.1324	S	2			___1	1	0.00370455	98.73	72.315	37.812	0.031532	144860000000	107	A2A4X6;P84104	107;108	A2A4X6	A2A4X6	Serine/arginine-rich splicing factor 3	Gm12355;Srsf3	PPSWGRRPRDDDRRRSPPPRCRSPRRKSFSR	UID1796	Gm12355	Gm12355_UID1796
30.0415	31.0924	30.6768	30.6353	30.371	30.5136	30.7568	30.9161	30.7121	S	2			___1	1	4.84727e-07	186.5	55.011	186.5	0.0014995	28880000000	276	A2A5R2;F6YCJ0	276;187	A2A5R2	A2A5R2	Brefeldin A-inhibited guanine nucleotide-exchange protein 2	Arfgef2	GKVSLENGEAPRERGSPVSGRAEPSRGTDSG	UID1802	Arfgef2	Arfgef2_UID1802
27.8799	28.3932	28.0637	28.1224	27.6748	28.1119	28.1615	28.2136	28.1379	S	2			___1	1	4.41553e-42	313.08	259.83	293.35	-0.40428	5013100000	1535	A2A5R2	1535	A2A5R2	A2A5R2	Brefeldin A-inhibited guanine nucleotide-exchange protein 2	Arfgef2	SSIDRNASERGQSQLSNPTDDSWKGAPYAHQ	UID1803	Arfgef2	Arfgef2_UID1803
25.8704	22.961	25.2116	24.1902	24.4534	24.9527	25.0741	21.873	25.5043	S	3			___1	1	2.57605e-42	286.66	270.5	73.675	-0.13153	12697000000	1518	A2A5R2	1518	A2A5R2	A2A5R2	Brefeldin A-inhibited guanine nucleotide-exchange protein 2	Arfgef2	EEVSDRHLDVDLDRQSLSSIDRNASERGQSQ	UID1804	Arfgef2	Arfgef2_UID1804
31.0508	30.982	31.0642	30.5419	30.9136	30.7712	30.9507	31.0738	30.7462	S	2			___1	1	3.26071e-62	338.62	324.43	314.77	-0.35207	65361000000	227	A2A5R2;F6YCJ0	227;138	A2A5R2	A2A5R2	Brefeldin A-inhibited guanine nucleotide-exchange protein 2	Arfgef2	MQSKPQSPVIQATAGSPKFSRLKQSQAQSKP	UID1809	Arfgef2	Arfgef2_UID1809
26.9846	27.1702	27.0251	26.5405	26.2914	26.7024	27.1559	26.9583	26.7788	S	3			___1	1	5.95946e-27	221.04	209.85	151.75	0.32723	2985100000	356	A2A5R2;F6YCJ0	356;244	A2A5R2	A2A5R2	Brefeldin A-inhibited guanine nucleotide-exchange protein 2	Arfgef2	NSQTNGIADDRQSLSSADNLEPDVQGHQVAA	UID1811	Arfgef2	Arfgef2_UID1811
25.5096	22.9986	26.0953	25.7322	25.5772	25.5599	26.018	25.9382	26.0423	S	2			___1	0.996169	0.00499845	91.085	71.981	85.744	0.016209	943960000	1022	A2A5R2	1022	A2A5R2	A2A5R2	Brefeldin A-inhibited guanine nucleotide-exchange protein 2	Arfgef2	ELAQLIGTGVKTRYLSGSGREREGSLKGHSL	UID1815	Arfgef2	Arfgef2_UID1815
30.3626	30.783	30.7258	30.6953	30.2768	29.9781	30.6808	30.1062	30.6983	S	2			___1	0.997352	3.34574e-19	226.14	226.14	191.97	0.12629	48885000000	535	A2A5V4;P55194;A2A5V3;A2A5V2;S4R2D3	535;456;535;535;535	A2A5V4	A2A5V4	SH3 domain-binding protein 1	Sh3bp1	MAVRERTEADLPKPTSPKVSRNPTETAASAE	UID1816	Sh3bp1	Sh3bp1_UID1816
24.8216	24.6588	24.6921	24.8248	24.9305	25.1246	24.4527	24.2036	24.4294	S	3			___1	0.999982	8.11512e-29	222.86	216.74	195.67	0.085902	726870000	632	A2A5V4;P55194	632;553	A2A5V4	A2A5V4	SH3 domain-binding protein 1	Sh3bp1	VPPQPARRQSRRLPASPVISNMPAQVDQGVA	UID1817	Sh3bp1	Sh3bp1_UID1817
24.4854	25.0269	24.7485	25.0816	25.142	25.0789	24.5963	24.5584	24.9204	S	2			___1	0.96523	3.38531e-08	153.75	137.57	139.88	-0.14751	634230000	1076	A2A5Y4;Q80TG1	1076;1013	A2A5Y4	A2A5Y4	KAT8 regulatory NSL complex subunit 1	Kansl1	TSGSKTGREAEVAPTSPPVVPLKSRHLAATV	UID1823	Kansl1	Kansl1_UID1823
21.4803	21.9878	22.0175	22.5619	22.0347	21.7685	21.8303	21.9007	21.6129	S	2			___1	0.998902	1.73732e-08	145.04	116.32	135.38	-0.1484	179760000	268	A2A5Y4;Q80TG1	268;268	A2A5Y4	A2A5Y4	KAT8 regulatory NSL complex subunit 1	Kansl1	DSSSNLTNVKLEVKKSPLSSILFSALDSDTR	UID1826	Kansl1	Kansl1_UID1826
26.3244	26.081	26.3805	26.4185	26.3327	26.4625	26.1479	26.3949	26.3465	S	2			___1	0.996056	1.28493e-11	174.71	151.18	139.08	-0.18954	1853600000	249	A2A5Y4;Q80TG1	249;249	A2A5Y4	A2A5Y4	KAT8 regulatory NSL complex subunit 1	Kansl1	VNSMDQPALQGSSRLSPSTDSSSNLTNVKLE	UID1829	Kansl1	Kansl1_UID1829
27.0845	27.6016	27.6479	28.2489	27.8454	27.8254	27.4464	27.3686	27.1532	S	2			___1	0.995868	4.74639e-17	194.75	188.74	186.63	-0.57585	4993100000	62	F2Z431;A2A602;A2A600;A2A601;A6PW68;P52293	62;62;62;62;81;62	F2Z431	F2Z431	Importin subunit alpha-1	Kpna2	MLKRRNVSSFPDDATSPLQENRNNQEIAF__	UID1831	Kpna2	Kpna2_UID1831
24.4396	25.7812	25.2066	24.5291	24.1319	24.8322	24.814	25.1618	22.6928	S	2			___1	0.999548	3.33826e-13	163.72	148.42	163.72	-0.17768	860820000	2347	E9Q6A7;A2A655;A2A654	2347;2399;2462	E9Q6A7	E9Q6A7		Bptf	LVATQCQPQSSVQGQSPVRVQSPPLTRIRPS	UID1832	Bptf	Bptf_UID1832
25.9035	26.8789	26.9945	26.5908	26.0975	26.6164	26.9038	26.4268	26.6676	S	2			___1	1	5.62318e-06	134.91	104.05	39.483	-0.12702	2437500000	1197	E9Q6A7;A2A655;A2A654	1197;1249;1312	E9Q6A7	E9Q6A7		Bptf	DVSIQSPGPNCQRQNSVESDLDARISEPAGK	UID1833	Bptf	Bptf_UID1833
24.3774	23.2647	22.6053	23.402	24.3075	24.2854	23.3987	23.7416	23.391	S	2			___1	1	1.12259e-07	142.43	113.26	142.43	0.25452	360310000	1023	E9Q6A7;A2A655;A2A654	1023;1075;1138	E9Q6A7	E9Q6A7		Bptf	KDQDVKELLDSDNDKSFKEEPMEIDDTIKTE	UID1835	Bptf	Bptf_UID1835
21.7808	21.7869	22.1805	25.9047	25.805	25.5975	21.6829	25.6399	25.9132	S	3			___1	1	7.27507e-06	116.96	87.413	102.36	0.16939	776280000	228	E9Q6A7;A2A655;A2A654	228;228;228	E9Q6A7	E9Q6A7		Bptf	SSTPGRRKPRVHRPRSPILEEKDIPPLEFPK	UID1836	Bptf	Bptf_UID1836
25.2042	25.6878	25.7118	25.1631	25.1959	25.3529	25.4242	25.3717	25.6712	S	2			___1	0.999991	0.00191202	99.343	42.939	93.442	-0.026987	815020000	2353	E9Q6A7;A2A655;A2A654	2353;2405;2468	E9Q6A7	E9Q6A7		Bptf	QPQSSVQGQSPVRVQSPPLTRIRPSTPSQVT	UID1837	Bptf	Bptf_UID1837
24.6304	22.9361	21.7132	25.5267	22.978	25.1704	24.6632	24.7568	24.62	S	3			___1	0.996855	3.73027e-18	197.46	190.97	184.2	-0.29908	1181800000	1462	A2A690;F6VP19	1462;605	A2A690	A2A690	Protein TANC2	Tanc2	PPSSPAHRDSAYISSSPLGSHQVFDFRSNSS	UID1838	Tanc2	Tanc2_UID1838
22.6181	23.117	23.8217	22.8081	22.8631	22.8539	22.8761	22.949	23.1917	S	2			___1	0.999838	0.00298945	70.784	64.405	68.481	0.49176	985840000	1534	A2A690;F6VP19	1534;677	A2A690	A2A690	Protein TANC2	Tanc2	RFSPPPVGGQSKEYPSPPPSPLRRGPQYRAS	UID1839	Tanc2	Tanc2_UID1839
24.1489	25.2227	25.5178	26.5486	26.7078	26.3979	26.1417	25.8981	26.2146	S	3			___1	0.837836	0.000150482	96.595	91.54	96.595	0.47853	1963300000	22	A2A690;E9Q2K2	22;22	A2A690;E9Q2K2	A2A690	Protein TANC2	Tanc2	KMLLTGGKSSRKNRSSDGGSEEPPDRRQSSV	UID1841	Tanc2	Tanc2_UID1841
24.9032	24.6581	25.0908	25.849	25.618	25.5863	25.3002	25.4992	25.4686	S	2			___1	0.957437	0.00866226	72.29	57.39	61.989	0.23478	822340000	1981	A2A690;F6VP19	1981;1124	A2A690	A2A690	Protein TANC2	Tanc2	NLYRQLSRDSRQGQTSPIKPKRPFVESNV__	UID1845	Tanc2	Tanc2_UID1845
24.1323	24.1155	23.8597	24.3922	24.6497	25.0803	24.2445	22.6649	24.2616	S	2			___1	0.998768	6.06064e-08	144.72	110.13	117.65	0.30575	2513300000	400	A2A690	400	A2A690	A2A690	Protein TANC2	Tanc2	ALSCHGTRMRQIASDSPHASPKHVDANRELP	UID1847	Tanc2	Tanc2_UID1847
26.1402	26.6363	26.4728	26.4993	26.5322	26.3704	26.1477	26.2315	26.2949	S	3			___1	1	4.17069e-12	180.15	169.09	173.36	-0.17663	7512700000	1039	A2A6A1	1039	A2A6A1	A2A6A1	G patch domain-containing protein 8	Gpatch8	SGRRDFIRSKIYRSQSPHYFQSGRGEGPGKK	UID1852	Gpatch8	Gpatch8_UID1852
26.8437	26.5677	26.7847	26.5029	26.4161	26.3074	26.8999	25.9681	26.7744	S	2			___1	0.998311	7.74502e-24	233.31	219.22	224.37	0.0077618	2293200000	648	A2A6A1	648	A2A6A1	A2A6A1	G patch domain-containing protein 8	Gpatch8	ACSSLNKQEPGGSHMSETEDTGRSHPSKKEP	UID1855	Gpatch8	Gpatch8_UID1855
26.0999	26.9608	27.1465	26.2853	25.9629	21.803	26.357	21.9627	24.9598	S	2			___1	0.713182	0.0128854	60.157	38.164	49.595	-0.37896	1185400000	733	A2A6A1	733	A2A6A1	A2A6A1	G patch domain-containing protein 8	Gpatch8	AAADSERGPKSEPPGSGSPAPPRRRRRAQDD	UID1856	Gpatch8	Gpatch8_UID1856
26.4721	23.0375	21.9479	27.3044	26.5478	27.0068	26.6245	26.0028	21.7493	S	2			___1	0.931787	0.0011798	79.837	57.259	79.837	0.78392	1734900000	735	A2A6A1	735	A2A6A1	A2A6A1	G patch domain-containing protein 8	Gpatch8	ADSERGPKSEPPGSGSPAPPRRRRRAQDDSQ	UID1857	Gpatch8	Gpatch8_UID1857
25.3115	25.9159	25.3953	26.1045	25.2362	25.8367	25.5315	25.7378	24.9179	S	2			___1	1	3.66209e-08	151.38	122.48	131.03	0.2635	1046800000	753	A2A6A1	753	A2A6A1	A2A6A1	G patch domain-containing protein 8	Gpatch8	PPRRRRRAQDDSQRRSLPAEEGNSGKKDDGG	UID1858	Gpatch8	Gpatch8_UID1858
24.6934	24.584	24.7826	24.7378	24.5193	24.8318	24.2601	24.3279	24.3013	S	3			___1	1	2.25719e-10	141.13	134.38	141.13	0.574	573730000	1206	A2A6A1	1206	A2A6A1	A2A6A1	G patch domain-containing protein 8	Gpatch8	APFGHQFSEEAAGPLSDPPPEEPKSEEATAD	UID1861	Gpatch8	Gpatch8_UID1861
26.8085	26.8882	26.6661	27.0656	27.0049	27.4152	26.8616	26.9728	26.3702	S	2			___1	0.999999	0.000266335	112.5	57.959	112.5	-0.41153	2939500000	451	A2A6A1	451	A2A6A1	A2A6A1	G patch domain-containing protein 8	Gpatch8	KSSSPKPQGCSKTAASPGAERTVSEASELQK	UID1862	Gpatch8	Gpatch8_UID1862
28.2716	27.948	27.8731	27.8751	27.8333	28.2519	28.2582	28.2746	28.2141	S	3			___1	1	4.22859e-69	333.5	310.51	90.592	-0.091463	7881900000	63	A2A6J7;A2A6J4;P19973	63;61;63	A2A6J7;P19973	P19973	Lymphocyte-specific protein 1	Lsp1	QLQDQDKDKEDDGGHSLEQPGQQTLISLKSS	UID1863	Lsp1	Lsp1_UID1863
23.6792	23.755	23.6262	23.857	23.3516	23.2242	23.4123	23.8239	23.1285	S	2			___1	0.999926	3.37676e-111	427.84	421.33	427.84	-0.013404	34786000000	162	A2A6J7;A2A6J4	162;160	A2A6J7	A2A6J7		Lsp1	DAVGGSGEAEEVRTPSPLALEDTVELSSPPL	UID1864	Lsp1	Lsp1_UID1864
27.4911	20.7185	23.7986	26.7841	26.6084	26.5671	27.4462	27.6324	22.1171	S	2			___1	0.999911	3.37676e-111	427.84	421.33	408.42	-0.34772	119440000000	174	A2A6J7;A2A6J4	174;172	A2A6J7	A2A6J7		Lsp1	RTPSPLALEDTVELSSPPLSPTTKLADRTES	UID1866	Lsp1	Lsp1_UID1866
21.8088	27.4551	27.3353	26.641	25.9798	26.4468	27.2678	22.8511	27.2307	S	2			___1	0.999803	6.69883e-111	417.56	406.78	396.66	-0.17518	116340000000	178	A2A6J7;A2A6J4	178;176	A2A6J7	A2A6J7		Lsp1	PLALEDTVELSSPPLSPTTKLADRTESLNRS	UID1867	Lsp1	Lsp1_UID1867
28.5161	29.51	29.8446	28.3484	28.2868	27.6207	28.8054	28.3373	29.1824	S	3			___1	0.999771	5.53019e-07	164.48	119.2	164.48	-0.38138	31655000000	195	A2A6J7;A2A6J4;P19973	189;187;195	A2A6J7;P19973	P19973	Lymphocyte-specific protein 1	Lsp1	SPPLSPTTKLADRTESLNRSIKKSNSVKKSQ	UID1868	Lsp1	Lsp1_UID1868
29.0894	29.2277	28.9885	28.6484	28.3054	28.5108	28.7449	29.5364	27.7762	S	2			___1	1	1.7456e-26	271.17	209.8	271.17	-0.61315	85159000000	243	A2A6J7;A2A6J4;P19973	237;235;243	A2A6J7;P19973	P19973	Lymphocyte-specific protein 1	Lsp1	ATESSGRTPKLSRQPSIELPSMAVASTKTLW	UID1871	Lsp1	Lsp1_UID1871
24.0132	22.7705	23.3719	22.406	23.3987	23.0799	23.1954	23.3712	23.7175	S	2			___1	0.999643	0.000202719	99.044	90.495	94.203	0.094374	218130000	209	A2A6J7;A2A6J4;P19973	203;201;209	A2A6J7;P19973	P19973	Lymphocyte-specific protein 1	Lsp1	ESLNRSIKKSNSVKKSQPTLPISTIDERLQQ	UID1872	Lsp1	Lsp1_UID1872
25.6597	26.0571	26.3047	25.2707	25.1771	24.969	25.9562	26.1072	26.2394	S	2			___1	0.9911	1.16838e-104	420.44	401.33	397.99	0.19301	3641900000	77	A2A6J7;A2A6J4;P19973	77;75;77	A2A6J7;P19973	P19973	Lymphocyte-specific protein 1	Lsp1	HSLEQPGQQTLISLKSSELDEDEGFGDWSQK	UID1873	Lsp1	Lsp1_UID1873
26.798	27.2916	27.3393	27.5863	27.4353	27.2999	27.2299	27.3287	27.4824	S	3			___1	1	3.38511e-25	258.67	242.3	109.44	-0.56623	7518000000	82	A2A6P4	82	A2A6P4	A2A6P4		Fam104a	AMSERLRPRKRRRNGSDDDNHPPPQTKRSSR	UID1875	Fam104a	Fam104a_UID1875
23.6743	25.8019	25.6571	26.2186	24.2208	25.6211	26.0042	25.8207	25.2757	S	2			___1	0.999585	0.000805908	85.287	69.657	79.885	0.16898	867950000	222	F8VQM4;A2A716	222;393	F8VQM4	F8VQM4	Oxysterol-binding protein	Osbpl7	FAKDDTIGRVGRLHGSVPNLSRYLESRDTSG	UID1878	Osbpl7	Osbpl7_UID1878
28.3251	28.8671	29.0945	28.4571	27.8884	27.8726	28.2149	28.0828	28.4875	S	2			___1	1	8.23094e-75	375.4	347.1	320.57	-0.48574	9156400000	121	A2A791	121	A2A791	A2A791	Zinc finger MYM-type protein 4	Zmym4	TDGSLEVERRAAHQESDNENEIQIQNQLKKD	UID1879	Zmym4	Zmym4_UID1879
25.6266	22.2914	25.6531	25.316	25.6889	25.2712	25.1652	22.5242	25.28	S	4			___1	0.802328	2.36994e-24	192.57	184.65	172.2	0.15333	710750000	1256	A2A7B5	1256	A2A7B5	A2A7B5		Prdm2	PEEPAEASREEELNDSSEELYTTIKIMASGI	UID1884	Prdm2	Prdm2_UID1884
24.0922	24.7423	24.7469	24.7152	24.3016	24.4314	24.61	23.894	24.6157	S	3			___1	0.835019	0.00114473	75.539	51.67	50.865	1.1755	692430000	330	A2A7B5	330	A2A7B5	A2A7B5		Prdm2	LLEEPRSVPTETSEGSPGATPPPHAPRAREE	UID1886	Prdm2	Prdm2_UID1886
25.0618	25.7238	25.8052	25.3965	24.8939	26.0768	25.4944	25.1004	25.4971	S	2			___1	0.999997	0.000299769	108.9	94.458	98.898	0.27985	811580000	638	A2A7B5	638	A2A7B5	A2A7B5		Prdm2	SPSSTNCESKKRRTASPPVLPKIKAETDSDS	UID1887	Prdm2	Prdm2_UID1887
22.6882	25.7449	22.0487	25.2351	24.1911	24.5097	25.6173	22.8101	25.1172	S	3			___1	0.998962	8.58157e-32	231.77	224.3	231.77	0.62851	1033500000	883	A2A7S8	883	A2A7S8	A2A7S8	Uncharacterized protein KIAA1522	Kiaa1522	PASALPTGIPEAEPRSPQSPASKASFIFSKG	UID1892	Kiaa1522	Kiaa1522_UID1892
27.2782	27.939	27.7296	27.0784	26.8042	26.8595	27.8441	27.419	27.7135	S	2			___1	1	1.92693e-05	121.45	90.72	93.478	0.092366	2011700000	543	A2A7S8	543	A2A7S8	A2A7S8	Uncharacterized protein KIAA1522	Kiaa1522	GTPTLPPKGLAVAPASPGKAQPPKPDRVTSL	UID1899	Kiaa1522	Kiaa1522_UID1899
27.1001	28.0398	28.2121	27.4689	26.7307	27.0853	28.1869	27.554	28.099	S	2			___1	0.993912	1.65585e-51	313.81	298.64	313.81	-0.23221	2205400000	404	A2A7S8	404	A2A7S8	A2A7S8	Uncharacterized protein KIAA1522	Kiaa1522	NVAPPPPGGSGRGSPSGGSTAETSDTASIRS	UID1901	Kiaa1522	Kiaa1522_UID1901
25.7731	25.9618	26.0513	24.9736	24.4237	25.0798	25.3956	25.8283	25.4021	S	2			___1	1	5.6719e-24	220.91	212.81	99.838	0.20738	1569000000	909	A2A7S8	909	A2A7S8	A2A7S8	Uncharacterized protein KIAA1522	Kiaa1522	IFSKGTKKLQLERPVSPEAQADLQRNLVAEL	UID1902	Kiaa1522	Kiaa1522_UID1902
26.3402	26.1943	26.216	25.9185	25.7853	25.7948	26.3664	26.4297	26.2011	S	2			___1	0.997962	0.000733481	87.624	75.703	75.483	0.32753	712460000	1003	A2A7S8	1003	A2A7S8	A2A7S8	Uncharacterized protein KIAA1522	Kiaa1522	AENGGVQLAATEKMGSPGSDPQKKLV_____	UID1903	Kiaa1522	Kiaa1522_UID1903
25.2907	26.2689	25.7215	25.376	24.973	25.218	25.918	25.7596	25.6145	S	3			___1	1	0.0485969	42.083	29.92	40.475	-0.14593	556620000	512	A2A7S8	512	A2A7S8	A2A7S8	Uncharacterized protein KIAA1522	Kiaa1522	WGSGLSPGGSRRPPRSPERTLSPSSGYSSQS	UID1904	Kiaa1522	Kiaa1522_UID1904
23.8201	24.4404	24.6531	23.5398	23.1251	23.6057	24.5548	24.1376	24.2731	S	2			___1	0.996311	0.0102364	62.69	54.824	62.69	-0.12858	159350000	610	A2A7S8	610	A2A7S8	A2A7S8	Uncharacterized protein KIAA1522	Kiaa1522	DRFVIPPHPKVPAPFSPPPSKSKSSNQAAPV	UID1905	Kiaa1522	Kiaa1522_UID1905
24.4963	24.9109	24.7896	23.7213	23.7071	24.2046	24.8733	24.6303	24.734	S	2			___1	1	1.96317e-14	173.05	151.1	173.05	1.4205	416500000	213	A2A7S8	213	A2A7S8	A2A7S8	Uncharacterized protein KIAA1522	Kiaa1522	VDGRPGLALGTGVRVSLQALEAETEAGTDAE	UID1906	Kiaa1522	Kiaa1522_UID1906
26.7313	26.7037	27.0195	26.6702	26.1681	26.5672	27.0289	26.9453	26.9045	S	2			___1	0.999973	2.06181e-15	211.26	192.44	182.47	0.37304	1960400000	388	A2A7T3;Q80TZ9	388;656	A2A7T3	A2A7T3	Arginine-glutamic acid dipeptide repeats protein	Rere	ASPLKSTKRQREKVASDTEDTDRITSKKTKT	UID1912	Rere	Rere_UID1912
26.1802	26.0946	26.3219	25.7831	25.7687	25.7107	26.413	26.2733	26.3354	S	2			___1	1	3.69045e-11	178.85	155.14	152.94	0.12819	2064000000	508	A2A842;A2AD32;P48193;A2A841;A2A839;A2A838	508;543;543;568;391;385	A2A842	A2A842	Protein 4.1	Epb4.1;Epb41	PAPHFERTASKRASRSLDGAAAAESTDRSPR	UID1916	Epb4.1	Epb4.1_UID1916
26.7868	26.9913	27.4066	26.9821	26.5579	26.5767	26.5935	27.0149	26.308	S	3			___1	0.987622	2.62485e-28	196.69	192.99	104.97	-0.45853	2333700000	521	A2A842;A2AD32;P48193;A2A841;A2A839;A2A838	521;556;556;581;404;398	A2A842	A2A842	Protein 4.1	Epb4.1;Epb41	SRSLDGAAAAESTDRSPRPTSAPAIAQSQVT	UID1918	Epb4.1	Epb4.1_UID1918
24.8717	21.5571	25.503	26.3347	25.7216	26.1608	25.6541	25.0553	25.9401	S	2			___1	0.999997	3.2259e-25	248.33	212.46	248.33	-0.64247	1443200000	94	A2A842;A2AD32;P48193;A2A841	94;94;94;94	A2A842	A2A842	Protein 4.1	Epb4.1;Epb41	RGLSRLLSSFLKRPKSQVSEEEGREVESEKE	UID1919	Epb4.1	Epb4.1_UID1919
25.2857	24.8752	24.8087	22.9278	24.8308	25.367	25.3667	25.4623	25.628	S	2			___1	0.983958	6.14367e-23	263.49	213.38	263.07	0.89943	705800000	788	A2A884	788	A2A884	A2A884	Transcription factor HIVEP3	Hivep3	RRTMSKEISVIQHTSSFEKSDPPEQPSGLEE	UID1922	Hivep3	Hivep3_UID1922
24.8241	25.3081	25.6557	25.2301	24.9532	25.0552	25.9421	25.3653	24.9845	S	3			___1	0.999719	6.15437e-12	174.81	156.79	139.69	0.11963	1200200000	555	A2A884	555	A2A884	A2A884	Transcription factor HIVEP3	Hivep3	ACTISTHHHTFRGSYSFDDHVADPEVPSRNT	UID1923	Hivep3	Hivep3_UID1923
25.0729	25.6885	25.5389	25.2912	25.3333	25.2537	25.6022	25.6313	25.775	S	2			___1	1	0.00613002	85.716	30.994	54.066	0.3251	1008000000	2315	A2A884	2315	A2A884	A2A884	Transcription factor HIVEP3	Hivep3	LAETSTYSPPRSRNLSGEPRTRQGSPELLGR	UID1926	Hivep3	Hivep3_UID1926
24.1381	24.1237	24.4182	24.1939	23.4377	24.3152	24.656	24.1432	23.8441	S	3			___1	1	0.000196474	82.362	74.148	49.924	0.14665	367230000	1032	A2A884	1032	A2A884	A2A884	Transcription factor HIVEP3	Hivep3	AAPPERRKCFLVRQASLNRPPEAELEAVPKG	UID1927	Hivep3	Hivep3_UID1927
24.2819	24.2334	24.8162	24.7304	24.4475	24.8066	25.1312	24.8953	24.9153	S	2			___1	1	0.000280903	110.93	79.646	100.09	0.38118	686400000	2324	A2A884	2324	A2A884	A2A884	Transcription factor HIVEP3	Hivep3	PRSRNLSGEPRTRQGSPELLGRGELRTPLFL	UID1928	Hivep3	Hivep3_UID1928
22.9629	23.0848	22.65	23.3869	22.7379	22.4051	23.1556	23.0431	22.3796	S	3			___1	0.999843	1.67718e-08	151.89	133.8	81.346	-0.11521	321090000	2036	A2A884	2036	A2A884	A2A884	Transcription factor HIVEP3	Hivep3	PRYSPTRRWSLGQAESPPQTVLPGKWALAGP	UID1932	Hivep3	Hivep3_UID1932
22.4813	22.8832	23.1324	23.8455	22.7711	22.826	23.7011	23.9137	23.3515	S	2			___1	0.732622	0.056296	44.998	29.454	44.998	0.33434	62375000	749	A2A884	749	A2A884	A2A884	Transcription factor HIVEP3	Hivep3	LGSTKSPAEASKSAPSLEGPTSFQPRTPKPG	UID1933	Hivep3	Hivep3_UID1933
25.6994	25.3363	25.8049	25.0456	25.0433	25.2117	25.4899	25.7002	25.9656	S	3			___1	0.999855	0.00364135	71.98	58.832	71.98	0.25634	1455400000	930	A2A884	930	A2A884	A2A884	Transcription factor HIVEP3	Hivep3	SQESSISLSGSSRSASFDREDHGKAEAPGPF	UID1935	Hivep3	Hivep3_UID1935
24.3663	24.9083	22.7278	23.66	23.9735	24.0059	24.5077	24.75	24.5629	S	3			___1	0.999685	5.30826e-46	287.82	272.77	194.66	-0.93812	484050000	570	A2A8L9;Q8BW72	570;570	A2A8L9	A2A8L9	Lysine-specific demethylase 4A	Kdm4a	ATGEPSVKKKRSAPRSISEQELAEVADEYML	UID1939	Kdm4a	Kdm4a_UID1939
23.2714	25.0317	25.0357	25.1151	23.5915	24.5085	24.1664	24.056	24.0592	S	2			___1	0.966967	0.0505053	42.797	28.617	39.73	0.26617	420580000	441	A2A8U2	441	A2A8U2	A2A8U2	Transmembrane protein 201	Tmem201	LPLTKQQLFRSPRRVSPSSLPGRLSRALSLG	UID1940	Tmem201	Tmem201_UID1940
23.1595	23.4122	22.9713	22.7768	22.645	23.7283	23.6056	23.6706	23.8219	S	3			___1	1	5.3524e-13	165.3	140.14	131.09	-1.5368	672940000	173	A2A8W8;O08605	173;185	A2A8W8	A2A8W8	MAP kinase-interacting serine/threonine-protein kinase 1	Mknk1	DLKPENILCESPEKVSPVKICDFDLGSGVKL	UID1942	Mknk1	Mknk1_UID1942
25.5303	26.2208	25.7627	25.8452	25.3521	25.4997	25.779	25.7749	25.5546	S	3			___1	0.997599	9.70801e-40	254.23	249.08	153.04	0.0095	1578400000	384	A2A8W8;O08605	384;396	A2A8W8	A2A8W8	MAP kinase-interacting serine/threonine-protein kinase 1	Mknk1	EEQEALAEGLCSMKLSPPSKSRLARRRALAQ	UID1943	Mknk1	Mknk1_UID1943
21.3614	24.4995	24.3426	23.631	24.5946	24.6741	24.8	25.0277	24.5924	S	2			___1	0.999237	3.04822e-07	132.48	127.6	132.48	-0.18057	470410000	256	A2A953;Q6P4T3;P97480	256;210;194	A2A953	A2A953	Eyes absent homolog;Eyes absent homolog 3	Eya3	KPSAMVPAPATQRLPSDSSASPPLSQTTPNK	UID1944	Eya3	Eya3_UID1944
25.3005	25.7776	25.5635	25.704	25.5615	25.2703	25.3381	22.2251	21.3943	S	2			___1	0.999142	1.68294e-24	225.34	216.55	225.34	-0.020197	724650000	261	A2A953;Q6P4T3;P97480	261;215;199	A2A953	A2A953	Eyes absent homolog;Eyes absent homolog 3	Eya3	VPAPATQRLPSDSSASPPLSQTTPNKDADDQ	UID1945	Eya3	Eya3_UID1945
25.3792	28.1412	26.6217	25.9649	25.5451	25.785	25.1656	27.3221	27.1496	S	2			___1	0.999976	1.14356e-30	289.54	261.6	272.44	0.12841	1936400000	16	Q8C1L6;A2A9K3;Q8BMK0	16;16;16	Q8C1L6	Q8C1L6	Centrosomal protein of 85 kDa	Cep85	MAMQEKYPNDRSHATSPGSNVIQKGSSLGTE	UID1948	Cep85	Cep85_UID1948
24.7741	25.1288	25.246	25.1384	25.0138	25.0699	22.5379	25.3936	25.2675	S	2			___1	0.999746	2.03901e-18	200.63	188.4	200.63	1.0526	596620000	945	A2A9M5;A2A9M4;Q8R1A4	945;945;945	A2A9M5	A2A9M5	Dedicator of cytokinesis protein 7	Dock7	WVNTGPKAAPWGSNPSPSAESTQAMDRSCNR	UID1949	Dock7	Dock7_UID1949
23.8861	23.4275	23.4185	23.0563	23.3169	23.1608	23.2043	23.3773	23.9101	S	2			___1	0.99931	0.000618753	113.38	87.333	113.38	0.34087	524590000	1382	A2A9M5;A2A9M4;Q8R1A4;A0A0U1RNK7;E9PX48;A0A0U1RNY4	1382;1382;1382;1352;1352;769	A2A9M5	A2A9M5	Dedicator of cytokinesis protein 7	Dock7	SCFEYKGKKVFERMNSLTFKKSKDMRAKLEE	UID1950	Dock7	Dock7_UID1950
21.4492	24.6442	24.444	24.7918	23.8998	24.1628	24.8469	24.5685	24.3242	S	2			___1	0.973991	0.0641914	44.863	22.627	38.754	1.136	411840000	440	A2A9M5;A2A9M4;Q8R1A4;A0A0U1RNK7;E9PX48	440;440;440;440;440	A2A9M5	A2A9M5	Dedicator of cytokinesis protein 7	Dock7	STGERKGSWSERRNSSLVGRRSLERTTSGDD	UID1953	Dock7	Dock7_UID1953
25.5349	25.7132	25.7343	26.0985	25.8761	25.663	25.842	25.5717	25.5236	S	2			___1	0.995018	9.11991e-16	213.35	190.86	205.23	1.1226	1090300000	30	A2A9M5;A2A9M4;Q8R1A4;A0A0U1RNK7;E9PX48	30;30;30;30;30	A2A9M5	A2A9M5	Dedicator of cytokinesis protein 7	Dock7	VAAEVRKQISGQYSGSPQLLKNLNIVGNISH	UID1954	Dock7	Dock7_UID1954
25.0676	24.5592	22.4861	24.9564	25.0301	24.5912	22.1825	24.5929	24.8551	S	3			___1	1	2.78659e-06	155.98	122.92	140.68	0.30309	4965400000	180	A2A9M5;A2A9M4;Q8R1A4;A0A0U1RNK7;E9PX48	180;180;180;180;180	A2A9M5	A2A9M5	Dedicator of cytokinesis protein 7	Dock7	DGSSYQDEQDDLKRRSMSIDDTPRGSWACSI	UID1955	Dock7	Dock7_UID1955
25.4079	25.3581	26.0068	25.3911	25.668	25.5146	25.31	25.7968	25.8188	S	3			___1	1	2.78659e-06	140.68	118.79	124.29	-0.4175	4558300000	182	A2A9M5;A2A9M4;Q8R1A4;A0A0U1RNK7;E9PX48	182;182;182;182;182	A2A9M5	A2A9M5	Dedicator of cytokinesis protein 7	Dock7	SSYQDEQDDLKRRSMSIDDTPRGSWACSIFD	UID1956	Dock7	Dock7_UID1956
26.6232	26.6033	26.554	26.437	26.3668	26.3102	26.57	26.3623	26.6296	S	2			___1	0.999998	6.22658e-69	341.69	322.75	341.69	0.79332	5714000000	900	A2A9M5;A2A9M4;Q8R1A4;A0A0U1RNK7;E9PX48;A0A0U1RNY4;A2AW79;F6ZJ55	900;900;900;900;900;317;173;185	A2A9M5	A2A9M5	Dedicator of cytokinesis protein 7	Dock7	RPASLNLNRSRSLSNSNPDISGTPTSPDDEV	UID1959	Dock7	Dock7_UID1959
25.798	25.9018	25.7764	25.432	25.6814	25.8351	25.9094	26.276	25.8764	S	2			___1	1	8.26347e-07	164.21	154.57	137.58	0.02268	1265400000	929	A2A9M5;A2A9M4;Q8R1A4;A2AW79	929;929;929;202	A2A9M5	A2A9M5	Dedicator of cytokinesis protein 7	Dock7	EVRSIIGSKGLDRSNSWVNTGPKAAPWGSNP	UID1961	Dock7	Dock7_UID1961
26.3389	26.649	26.5901	26.5766	26.0939	26.4483	26.702	26.4696	26.439	S	2			___1	0.999996	3.34255e-19	224.32	162.57	201.27	-0.022547	1962400000	1422	A2A9M5;A2A9M4;Q8R1A4;A0A0U1RNK7;E9PX48	1422;1422;1422;1392;1392	A2A9M5	A2A9M5	Dedicator of cytokinesis protein 7	Dock7	QEMVRRSRGQLERSPSGSAFGSQENLRWRKD	UID1962	Dock7	Dock7_UID1962
26.8153	22.0427	23.1932	27.1414	26.6188	26.9866	21.7151	27.2554	27.093	S	2			___1	1	8.99613e-26	269.43	187.72	269.43	-0.20053	2491100000	1428	A2A9M5;A2A9M4;Q8R1A4;A0A0U1RNK7;E9PX48	1428;1428;1428;1398;1398	A2A9M5	A2A9M5	Dedicator of cytokinesis protein 7	Dock7	SRGQLERSPSGSAFGSQENLRWRKDMTHWRQ	UID1963	Dock7	Dock7_UID1963
26.2094	26.6148	26.7779	27.6869	27.6108	27.6413	26.722	26.8359	26.6512	S	2			___1	0.999461	4.63922e-19	227.08	190.15	215.77	-0.10605	4694700000	46	A2A9P0;P58058;A2A9N9	46;46;46	A2A9P0	A2A9P0	NAD kinase	Nadk	TWSYNHPIRGRAKSRSLSASPALGSTKEFRR	UID1965	Nadk	Nadk_UID1965
27.633	28.0503	27.8433	28.6324	28.0207	27.9351	27.9602	27.6431	27.6613	S	2			___1	0.999999	5.21615e-10	186.96	150.39	170.48	0.2671	7086800000	48	A2A9P0;P58058;A2A9N9	48;48;48	A2A9P0	A2A9P0	NAD kinase	Nadk	SYNHPIRGRAKSRSLSASPALGSTKEFRRTR	UID1966	Nadk	Nadk_UID1966
24.7755	25.2393	25.2607	24.9548	25.1643	25.0937	25.0863	24.8083	25.0835	S	2			___1	0.995015	1.29655e-32	279.54	262.96	210.43	-0.11191	988650000	236	A2A9P6;P24788	236;270	A2A9P6	A2A9P6	Cyclin-dependent kinase 11B	Cdk11b	EKVEERDLLSDLQDISDSERKTSSAESSSAE	UID1971	Cdk11b	Cdk11b_UID1971
28.2274	28.585	28.4904	28.46	28.1987	28.1353	28.5491	28.2758	28.148	S	2			___1	1	0.000698892	123.21	77.08	123.21	-0.5304	6404100000	544	A2A9P6;P24788	544;578	A2A9P6	A2A9P6	Cyclin-dependent kinase 11B	Cdk11b	GILKVGDFGLAREYGSPLKAYTPVVVTLWYR	UID1972	Cdk11b	Cdk11b_UID1972
24.5162	24.6005	25.5393	24.5451	24.1645	24.4375	24.6476	24.7987	24.5055	S	3			___1	0.997257	8.61489e-05	104.7	86.68	104.7	-0.21518	1496900000	31	A2A9P6;P24788	31;65	A2A9P6	A2A9P6	Cyclin-dependent kinase 11B	Cdk11b	EGELRDHRMEITIRNSPYRREDSMEDRGEED	UID1973	Cdk11b	Cdk11b_UID1973
27.0164	27.4484	28.2685	27.4742	26.7664	27.692	27.3546	27.4707	27.393	S	3			___1	1	5.19305e-08	143.02	111.42	119.56	0.090817	5226500000	13	A2A9P6;P24788	13;47	A2A9P6	A2A9P6	Cyclin-dependent kinase 11B	Cdk11b	___MSQSDDRDSKRDSLEEGELRDHRMEITI	UID1974	Cdk11b	Cdk11b_UID1974
22.2065	27.8348	28.1802	27.1848	27.7719	26.9785	27.2877	27.3989	27.3028	S	3			___1	1	3.78963e-69	331.43	311.15	329.95	0.17897	16057000000	707	A2A9P6;P24788	707;741	A2A9P6	A2A9P6	Cyclin-dependent kinase 11B	Cdk11b	TWPAKSEQQRVKRGTSPRPPEGGLGYSQLGD	UID1975	Cdk11b	Cdk11b_UID1975
26.8094	26.8734	26.9095	26.7474	26.6246	26.6105	26.8847	26.4429	26.8928	S	2			___1	1	0.0019453	111.39	48.423	93.649	0.078191	2269700000	200	A2A9P6;P24788	200;234	A2A9P6	A2A9P6	Cyclin-dependent kinase 11B	Cdk11b	REEYSDKGKVGHWSRSPLRPPRERFEMGDNR	UID1977	Cdk11b	Cdk11b_UID1977
25.668	25.5859	25.8089	24.1673	23.7603	24.0401	25.3056	22.1762	25.1928	S	2			___1	1	0.00577955	69.979	53.317	66.022	0.37213	302960000	76	A2A9P8;Q8R516	76;251	A2A9P8	A2A9P8	E3 ubiquitin-protein ligase MIB2	Mib2	HLPKLGKPAELQRRVSADGQPFQRGDKVKCL	UID1978	Mib2	Mib2_UID1978
27.8886	28.5651	28.7494	28.3073	28.2536	27.8647	28.3906	28.0808	28.3799	S	2			___1	1	1.73049e-20	239.31	206.38	74.733	0.19323	7131400000	85	A6PWC3;A2A9Q2;Q8BHG1	85;85;85	A6PWC3	A6PWC3	Nardilysin	Nrd1	DLGESGRLARLGADESEEEGRSFSNVGDPEI	UID1979	Nrd1	Nrd1_UID1979
24.8643	24.921	25.436	24.8959	22.1348	24.6593	23.9722	24.1011	24.4361	S	2			___1	1	1.62196e-11	169.43	150.6	169.43	-0.94431	437860000	46	A2A9S1;A2A9R5;A2A9R4;A2A9S3;A2A9S2;A2A9R8;A2A9R6;Q8BVA9;A2A9S0;Q61701	46;31;31;36;33;33;38;33;50;38	A2A9S1	A2A9S1	ELAV-like protein;ELAV-like protein 4	Elavl4	SNTSNGPSSNNRNCPSPMQTGAATDDSKTNL	UID1980	Elavl4	Elavl4_UID1980
29.653	30.3679	30.1758	28.9563	28.9307	29.7765	30.3501	29.9443	29.4031	S	3			___1	1	4.33336e-45	275.39	231.08	185.21	0.23588	20380000000	101	A2AA85;Q6NXN1	101;107	A2AA85	A2AA85	SUZ domain-containing protein 1	Szrd1	EAEYAEARRRILGSASPEEEQEKPILDRPTR	UID1982	Szrd1	Szrd1_UID1982
27.6615	28.0558	28.199	27.6961	27.0445	27.3236	27.6897	27.8331	26.8813	S	3			___1	1	7.45638e-29	221.64	213.13	136.44	0.16154	15292000000	33	A2AA85;Q6NXN1	33;39	A2AA85	A2AA85	SUZ domain-containing protein 1	Szrd1	LEKKLKITQKERKSKSPPKVPIVIQDDSLPT	UID1984	Szrd1	Szrd1_UID1984
24.8999	24.612	24.5475	25.316	25.2802	25.5073	24.57	25.4381	25.9429	S	3			___1	1	1.64304e-05	107.98	98.465	107.98	0.037392	990010000	4613	A2AAE1;A2AB97;F6YAT5;F6RPM4	4613;1115;1194;1319	A2AAE1	A2AAE1	Uncharacterized protein KIAA1109	Kiaa1109;4932438A13Rik	PYLPPKTMTNNLEKNSQEQLLDAAHHRHWPG	UID1987	Kiaa1109	Kiaa1109_UID1987
26.1143	26.404	26.5509	25.7974	25.5296	25.7911	26.4336	26.3369	26.4225	S	2			___1	0.984897	1.51059e-32	276.03	251.55	261.15	-0.39189	1451000000	2755	A2AAE1;A0A1D5RMC4	2755;2756	A2AAE1	A2AAE1	Uncharacterized protein KIAA1109	Kiaa1109	EPTCRVVFENEQDNNSLTKTQRKRSLVTSEP	UID1989	Kiaa1109	Kiaa1109_UID1989
24.8905	25.2921	25.2517	25.1347	24.666	24.5323	25.2562	25.1369	24.9098	S	2			___1	0.90125	5.389e-10	181.81	147.55	116.83	0.17246	613200000	2603	A2AAE1;A0A1D5RMC4	2603;2604	A2AAE1	A2AAE1	Uncharacterized protein KIAA1109	Kiaa1109	TQTDIKLSRYTAGSASPTPTFKTRKHRDFRS	UID1990	Kiaa1109	Kiaa1109_UID1990
26.9369	27.3513	23.1276	27.4067	27.0321	27.1498	27.3636	26.9599	26.9848	S	2			___1	0.998232	2.42699e-06	128.72	102.73	128.72	0.37294	2772500000	243	A2AAN3;A2AAN0;O35250	243;250;250	A2AAN3	A2AAN3	Exocyst complex component 7	Exoc7	KEHFRKSSSSSGVPYSPAIPNKRKDTPTKKP	UID1993	Exoc7	Exoc7_UID1993
25.594	26.644	26.1776	26.0509	25.469	25.5627	25.0851	26.1283	24.6641	S	3			___1	0.839514	9.36859e-05	96.234	88.723	48.899	-1.2441	1505500000	550	A2AAY5	550	A2AAY5	A2AAY5	SH3 and PX domain-containing protein 2B	Sh3pxd2b	ELLERERQKMEPLRGSSPKPPGMILPMIPAK	UID1994	Sh3pxd2b	Sh3pxd2b_UID1994
25.605	26.0287	26.1448	26.1359	25.8783	25.9662	25.7477	26.3347	24.9403	S	2			___1	0.97417	2.55551e-08	152.38	140	141.78	-0.20824	2718400000	551	A2AAY5	551	A2AAY5	A2AAY5	SH3 and PX domain-containing protein 2B	Sh3pxd2b	LLERERQKMEPLRGSSPKPPGMILPMIPAKH	UID1995	Sh3pxd2b	Sh3pxd2b_UID1995
26.737	26.2607	26.6294	26.2659	26.771	26.2123	26.2842	26.5326	26.8173	S	2			___1	0.99985	3.2878e-128	445.79	424.87	385.83	1.4999	1803600000	499	A2AAY5	499	A2AAY5	A2AAY5	SH3 and PX domain-containing protein 2B	Sh3pxd2b	WSKDWKGGKEAPRKASSDLSASTGYEEISDP	UID1996	Sh3pxd2b	Sh3pxd2b_UID1996
23.8359	24.1082	23.5761	24.6637	24.6304	24.1556	22.6758	22.6522	24.3246	S	3			___1	0.99999	2.30557e-05	107.72	94.299	107.72	0.96664	416620000	528	A2AAY5	528	A2AAY5	A2AAY5	SH3 and PX domain-containing protein 2B	Sh3pxd2b	DPTQEEKPSLPPRKESIIKSEEELLERERQK	UID1998	Sh3pxd2b	Sh3pxd2b_UID1998
24.827	25.2858	25.2862	25.4105	25.1257	25.3854	25.4301	24.9692	23.0133	S	3			___1	0.999056	3.23554e-18	200.23	166.56	174.7	0.83965	779920000	291	A2AAY5	291	A2AAY5	A2AAY5	SH3 and PX domain-containing protein 2B	Sh3pxd2b	KKNSGEPLPPKLGPSSPAHSGALDLDGVSRH	UID2000	Sh3pxd2b	Sh3pxd2b_UID2000
23.7598	23.4796	23.4712	23.9132	24.013	24.2343	23.1976	23.3116	23.912	S	2			___1	1	0.0302041	57.203	18.202	38.559	0.060055	881160000	717	A2AAY5	717	A2AAY5	A2AAY5	SH3 and PX domain-containing protein 2B	Sh3pxd2b	GPGHGQDRSGRQDGLSPKETPCRAPPRPAKT	UID2001	Sh3pxd2b	Sh3pxd2b_UID2001
21.858	24.5173	24.763	26.1138	24.6638	25.3225	25.3673	25.6676	24.1551	S	3			___1	0.994467	2.85398e-06	128.2	109.96	127.32	-0.35368	1335400000	769	A2AAY5	769	A2AAY5	A2AAY5	SH3 and PX domain-containing protein 2B	Sh3pxd2b	VVPPRRPPPPKKTSSSPLSCRPLPEVRGAQR	UID2004	Sh3pxd2b	Sh3pxd2b_UID2004
27.2966	27.9195	27.6908	28.3182	27.4465	27.9908	27.8331	27.6186	27.731	S	3			___1	0.822742	2.05062e-64	321.24	305.32	239.74	-0.41259	7971800000	614	A2AB59	614	A2AB59	A2AB59	Rho GTPase-activating protein 27	Arhgap27	LLQGEEGEPSSADFGSSERLGSWREEDVRQN	UID2005	Arhgap27	Arhgap27_UID2005
22.7689	23.1884	21.8677	24.4359	23.7173	24.0426	23.5648	22.7156	23.2788	S	2			___1	0.940476	0.055505	51.567	12.692	51.567	1.0441	262500000	118	A2AB59;A2AKN5	118;118	A2AB59	A2AB59	Rho GTPase-activating protein 27	Arhgap27	VGADGSSAEPRGRASSLCGPARQRTGGQRNS	UID2006	Arhgap27	Arhgap27_UID2006
24.1409	24.6978	24.4077	25.4701	24.7479	21.6572	24.8481	24.9388	22.0506	S	2			___1	1	0.065574	56.328	14.167	56.328	-0.20063	469630000	215	A2AB59;A2AKN5	215;215	A2AB59	A2AB59	Rho GTPase-activating protein 27	Arhgap27	VYEAIPDLRCPPRAESPKQVDDPPEPVYANV	UID2010	Arhgap27	Arhgap27_UID2010
24.6232	27.2649	26.3335	26.3202	24.4194	25.0607	26.3935	26.2419	25.9959	S	2			___1	0.999888	1.14531e-42	285.92	271.14	285.92	2.4975	3779500000	459	A2AB59	459	A2AB59	A2AB59	Rho GTPase-activating protein 27	Arhgap27	LPQVPIPAPRSVRKSSQDSDTPAQASPPEEK	UID2012	Arhgap27	Arhgap27_UID2012
26.1009	26.4715	26.7996	26.943	25.8659	26.1511	25.7623	26.1682	25.8951	S	3			___1	1	1.13522e-07	139.11	122.22	105.92	0.28328	2569200000	155	A2AB59;A2AKN5	155;155	A2AB59	A2AB59	Rho GTPase-activating protein 27	Arhgap27	ACLYVRPAAPVRPAQSLDDLARGGTAPPAGL	UID2014	Arhgap27	Arhgap27_UID2014
25.7673	25.5967	25.6695	26.1308	25.9132	26.3319	25.9854	25.746	26.1623	S	2			___1	1	4.37176e-43	292.27	281.72	286.56	0.13521	1977300000	632	A2AB59	632	A2AB59	A2AB59	Rho GTPase-activating protein 27	Arhgap27	RLGSWREEDVRQNAASPSLSPGGLESDLSRV	UID2016	Arhgap27	Arhgap27_UID2016
23.3209	23.9135	23.5769	24.2677	23.7534	23.6517	24.2696	23.776	23.758	S	2			___1	1	7.33968e-25	229.1	211.08	225.7	-3.3254	770630000	636	A2AB59	636	A2AB59	A2AB59	Rho GTPase-activating protein 27	Arhgap27	WREEDVRQNAASPSLSPGGLESDLSRVRHKL	UID2017	Arhgap27	Arhgap27_UID2017
24.7578	25.2308	25.5731	24.8298	25.1097	24.8617	24.5884	25.5829	25.2224	S	4			___1	0.980934	1.72891e-67	302.89	296.32	196.22	-0.27824	1562000000	350	A2AB59	350	A2AB59	A2AB59	Rho GTPase-activating protein 27	Arhgap27	LEEDHQEQLEMQPSLSPRSPGQQRPPTPETD	UID2018	Arhgap27	Arhgap27_UID2018
23.2116	24.3679	24.6175	24.4953	24.2321	23.7303	24.1661	23.8644	23.8826	S	2			___1	0.968983	0.000485982	81.449	69.771	81.449	-0.013081	838150000	381	Q6PFC0;A2ABG4	381;382	Q6PFC0	Q6PFC0		Tbc1d16	ERTCMQFSIRRPKLPSSEIHPEESLYRRLDV	UID2019	Tbc1d16	Tbc1d16_UID2019
23.0858	23.6129	22.6255	23.8854	23.2108	23.4916	23.1889	23.3881	22.4877	S	3			___1	0.875076	0.000298442	80.082	77.658	58.812	0.99057	247170000	117	Q6PFC0;A2ABG4	117;117	Q6PFC0	Q6PFC0		Tbc1d16	SPVRKAPRPRRRRTTSLGALYQPSPTEPRPP	UID2020	Tbc1d16	Tbc1d16_UID2020
24.6686	22.1876	24.9633	25.1038	24.5167	24.6704	24.6827	25.0911	21.6151	S	4			___1	0.999985	4.03499e-11	125.64	124.16	125.64	-1.2026	1225600000	353	A2BDP0;A2ABV5	353;992	A2BDP0	A2BDP0	Mediator of RNA polymerase II transcription subunit 14	Med14	QDARRRSVNEDDNPPSPIGGDMMDSLISQLQ	UID2027	Med14	Med14_UID2027
22.259	24.345	24.567	25.2294	24.9878	24.8434	24.4601	25.2321	25.1075	S	3			___1	0.808257	0.0053604	67.415	57.293	67.415	-0.52469	500140000	163	A2ABY3;Q922E4	163;163	A2ABY3	A2ABY3	Ethanolamine-phosphate cytidylyltransferase	Pcyt2	DLVGRMLLVTKAHHSSQEMSSEYREYADSFG	UID2029	Pcyt2	Pcyt2_UID2029
25.5566	25.9527	26.1033	25.2986	25.2978	25.4998	25.8556	25.9255	25.7025	S	3			___1	0.997947	1.30402e-22	215.68	207.22	171.88	0.85386	1185500000	398	A2ACC7;F8WHN4;A2ACC6;E9Q0J2;Q8BQZ4	398;720;720;732;710	A2ACC7	A2ACC7	Ral GTPase-activating protein subunit beta	Ralgapb	MGGGENNLKSHSRTNSGISSASGGSTEPTTP	UID2035	Ralgapb	Ralgapb_UID2035
25.0608	23.9332	25.0466	24.3502	24.9873	23.876	22.6077	25.5313	21.8282	S	3			___1	0.999302	2.26136e-07	113.84	108.89	113.84	-0.63567	552600000	877	A2ACM0;Q8K4Q0;F7CN67	877;877;172	A2ACM0	A2ACM0	Regulatory-associated protein of mTOR	Rptor	ASPTNKGMHMHQVGGSPPASSTSSCSLTNDV	UID2036	Rptor	Rptor_UID2036
28.016	28.4211	28.474	28.1125	27.7579	28.023	27.864	28.1857	27.6232	S	2			___1	0.999574	2.17525e-88	389.53	347.19	328.36	1.4009	7400600000	863	A2ACM0;Q8K4Q0;F7CN67	863;863;158	A2ACM0	A2ACM0	Regulatory-associated protein of mTOR	Rptor	QRILDTSSLTQSAPASPTNKGMHMHQVGGSP	UID2038	Rptor	Rptor_UID2038
26.7415	27.1905	27.0858	27.0564	26.9583	26.7226	27.1303	26.9382	27.049	S	2			___1	0.995163	0.000457568	104.82	72.495	87.184	-0.73067	2789800000	722	A2ACM0;Q8K4Q0	722;722	A2ACM0	A2ACM0	Regulatory-associated protein of mTOR	Rptor	PVRDSPCTPRLRSVSSYGNIRAVTTARNLNK	UID2039	Rptor	Rptor_UID2039
24.5356	25.0458	25.1864	25.0637	24.6327	25.1221	25.4985	25.2447	25.2035	S	2			___1	0.989593	7.06081e-08	142.4	123.82	142.4	-1.0525	692650000	1536	A2ACV6;E1U8D0	1536;1300	A2ACV6	A2ACV6	Protein SOGA1;N-terminal form;C-terminal 80 kDa form	Soga1	GIVQEFFRNVCGRAPSPTTAAGEESCKKPEP	UID2040	Soga1	Soga1_UID2040
22.0908	22.8224	22.892	21.6316	22.4215	22.3205	22.0713	22.3947	22.8636	S	3			___1	0.801358	2.73513e-06	108.05	101.31	108.05	-0.51164	62649000	1160	A2ACV6;E1U8D0	1160;924	A2ACV6	A2ACV6	Protein SOGA1;N-terminal form;C-terminal 80 kDa form	Soga1	VSEAELGGTGLKRTKSVSSMSEFESLLDCSP	UID2044	Soga1	Soga1_UID2044
25.522	25.6018	25.8727	25.0838	25.5828	25.062	25.302	25.4963	24.9678	S	3			___1	0.994825	1.17286e-10	114.91	109.67	111.46	0.16826	1652100000	173	A2ACV6	173	A2ACV6	A2ACV6		Soga1	PQPAQSGQQPPRPPASPDEPSVAASSVGSSR	UID2047	Soga1	Soga1_UID2047
24.9034	25.2711	25.2099	24.8097	25.1873	24.9396	25.1104	25.1355	25.4146	S	2			___1	0.999977	0.000891145	94.767	85.445	84.479	0.15439	706480000	1251	A2ACV6;E1U8D0	1251;1015	A2ACV6	A2ACV6	Protein SOGA1;N-terminal form;C-terminal 80 kDa form	Soga1	RSYTAPDKTGIRVYYSPPVARRLGVPVVHDK	UID2048	Soga1	Soga1_UID2048
26.414	24.1914	27.0482	26.7567	26.7728	26.947	26.7418	26.9844	26.8098	S	2			___1	0.963564	9.8295e-31	270.95	256.67	219.35	0.043652	2164900000	2110	A2ADB1;A2ADB0;Q62504	2110;2133;2132	A2ADB1	A2ADB1	Msx2-interacting protein	Spen	AADKEAGPAAASPQESESPQKGSGSSPQLAN	UID2053	Spen	Spen_UID2053
25.6988	25.1635	25.6393	25.3993	24.836	25.766	25.0922	26.2033	24.8393	S	3			___1	1	1.26476e-11	167.35	151.33	110.75	-0.15638	3203300000	1271	A2ADB1;A2ADB0;Q62504	1271;1294;1293	A2ADB1	A2ADB1	Msx2-interacting protein	Spen	SVRHGSFHDDDDPRGSPRLVSVKGSPKGDEK	UID2056	Spen	Spen_UID2056
24.4967	22.8453	21.5462	25.0232	24.8316	25.6536	22.7457	25.2085	25.761	S	2			___1	0.999716	0.00698166	67.846	57.493	67.846	0.94771	370540000	625	A2ADB1;A2ADB0;Q62504	625;648;647	A2ADB1	A2ADB1	Msx2-interacting protein	Spen	DFYEMLTERREERRGSYEYSQERTYYENVRT	UID2060	Spen	Spen_UID2060
26.3094	26.7183	26.7272	26.3482	26.2779	26.406	26.7221	26.3653	26.2643	S	2			___1	1	9.05462e-05	115.65	69.007	112.02	0.0039645	7635100000	727	A2ADB1;A2ADB0;Q62504	727;750;749	A2ADB1	A2ADB1	Msx2-interacting protein	Spen	ESDRDHERRPIERSQSPVHLRRPQSPGVSPA	UID2062	Spen	Spen_UID2062
25.3586	26.1045	26.0805	25.0456	26.2701	26.0165	25.2576	25.3223	26.499	S	3			___1	0.999049	1.01393e-20	207.22	198.55	199.31	0.013435	1266900000	1215	A2ADB1;A2ADB0;Q62504	1215;1238;1237	A2ADB1	A2ADB1	Msx2-interacting protein	Spen	LVHEVGKPPQDVTDDSPPSKKRRTDHVDFDI	UID2067	Spen	Spen_UID2067
26.2497	22.3263	25.7059	26.2695	25.5205	25.9857	22.3978	26.4717	26.2229	S	3			___1	1	4.96993e-05	105.79	52.924	104.84	1.0571	3750700000	188	A2ADB1;A2ADB0;Q62504	188;188;188	A2ADB1	A2ADB1	Msx2-interacting protein	Spen	PRERTLQHGLYYTSRSRSPNRFDAHDPRYEP	UID2068	Spen	Spen_UID2068
22.1363	25.3088	25.0731	25.0315	24.1489	24.1686	24.9182	24.899	24.6092	S	3			___1	1	1.08679e-08	124.55	118.29	124.55	-1.1461	461100000	423	A2ADE0;Z4YJW6;Q80TQ5	423;443;423	A2ADE0	A2ADE0	Pleckstrin homology domain-containing family M member 2	Plekhm2	WCSHADPPEQSFRAGSPGEAPEKPPFCDFSE	UID2072	Plekhm2	Plekhm2_UID2072
20.9096	22.927	22.1196	22.3106	21.9106	21.8816	23.2006	21.7059	21.8017	S	2			___1	1	0.000214171	97.095	84.464	74.812	-0.29434	66629000	194	A2ADY9	194	A2ADY9	A2ADY9	Protein DDI1 homolog 2	Ddi2	QQDRARREQERIRLFSADPFDLEAQAKIEED	UID2073	Ddi2	Ddi2_UID2073
24.3432	24.2504	24.2217	23.0051	22.9502	23.8279	23.4767	24.5678	21.9719	S	3			___1	0.5	0.000202298	97.767	60.822	53.565	-0.36105	236590000	63	A2AE27;Q9DBT5	63;37	A2AE27	A2AE27	AMP deaminase 2	Ampd2	GNAPCLKHFPLDLRTSMDGKCKEIAEELFSR	UID2077	Ampd2	Ampd2_UID2077
30.0813	30.2857	30.2609	29.402	29.5804	30.2626	30.112	30.2385	30.1667	S	3			___1	1	1.07557e-42	321.68	307.68	164.01	0.17321	31177000000	113	A2AE27;Q9DBT5	113;87	A2AE27	A2AE27	AMP deaminase 2	Ampd2	IEQLEERRQRLERQISQDVKLEPDILLRAKQ	UID2078	Ampd2	Ampd2_UID2078
26.1609	26.4934	26.0422	26.9393	26.6199	27.0224	26.5889	26.6123	26.5773	S	2			___1	1	7.88748e-12	200.96	167.9	163.4	0.43505	2218900000	38	A2AE27;Q9DBT5	38;12	A2AE27	A2AE27	AMP deaminase 2	Ampd2	QASAAAPEARSGLGASPLQSARSLPGNAPCL	UID2079	Ampd2	Ampd2_UID2079
25.2937	25.9239	25.5419	25.8888	26.2251	25.918	24.9988	25.1867	25.0978	S	2			___1	1	3.48659e-21	261.45	193.42	258.79	-0.42057	1654900000	135	A2AE27;Q9DBT5	135;109	A2AE27	A2AE27	AMP deaminase 2	Ampd2	PDILLRAKQDFLKTDSDSDLQLYKEQGEGQG	UID2080	Ampd2	Ampd2_UID2080
22.7222	26.6524	26.4134	26.3563	25.3738	25.9018	26.6948	26.4734	26.3329	S	2			___1	0.999987	4.12548e-16	224.86	200.45	187.75	-0.026422	1221500000	511	A2AE98;Q80ZK9	511;511	A2AE98	A2AE98	WD and tetratricopeptide repeats protein 1	Wdtc1	GGGGPVRLRSTSRKDSISEDEMVLRERSYDY	UID2081	Wdtc1	Wdtc1_UID2081
24.3814	24.6123	24.5371	24.1908	24.7	24.3116	24.4538	22.0119	24.4432	S	3			___1	0.998181	0.000163973	86.748	78.087	86.748	-0.18668	441520000	408	A2AED8;Q3U6K5	408;424	A2AED8	A2AED8	Spermatogenesis-associated protein 6	Spata6	LELKRSLLYRDSAYDSDPEYSSFQRPRGSFH	UID2082	Spata6	Spata6_UID2082
21.6023	21.5629	22.0484	22.2791	21.4172	21.8607	21.7694	21.4817	20.7817	S	3			___1	0.999977	9.74339e-05	96.052	84.389	96.052	0.085719	65534000	70	A2AEF3;Q9D0P7	70;70	A2AEF3	A2AEF3	Proline/serine-rich coiled-coil protein 1	Psrc1	VAPALQGVRFSLGPLSPEKLEEILDEANRLA	UID2083	Psrc1	Psrc1_UID2083
23.5412	23.8584	21.9936	23.6642	23.5939	23.7602	23.2643	23.322	24.0087	S	2			___1	0.626873	1.42984e-06	133.86	116.2	101.04	-0.16367	288210000	666	A2AEG2;Q80Z25	666;664	A2AEG2	A2AEG2	Oral-facial-digital syndrome 1 protein homolog	Ofd1	AFRTYYQRATQNPSTSPQPAKSPPSVNSVAA	UID2084	Ofd1	Ofd1_UID2084
25.4795	26.1917	25.5706	24.9084	25.481	25.1628	24.7035	25.2504	25.3872	S	2			___1	0.999971	7.65297e-05	113.56	69.663	111.66	-0.65732	1121000000	793	A2AEG2;Q80Z25	793;791	A2AEG2	A2AEG2	Oral-facial-digital syndrome 1 protein homolog	Ofd1	PAASPSPCPERTAQASPVPSRHSFSGLPEQN	UID2085	Ofd1	Ofd1_UID2085
26.2817	26.4447	26.5534	26.7024	25.5161	25.8021	26.3686	26.3959	25.6651	S	3			___1	0.998994	5.96248e-98	363.51	354.2	277.67	0.74562	11203000000	501	A2AEK1;Q8BIQ5	501;527	A2AEK1	A2AEK1	Cleavage stimulation factor subunit 2	Cstf2	MQGASMQGGSQPGGFSPGQSQVTPQDHEKAA	UID2086	Cstf2	Cstf2_UID2086
21.2972	21.7175	21.9235	23.3945	22.4985	22.6153	27.5495	27.7462	26.9131	S	3			___1	0.957421	5.96248e-98	363.51	354.2	210.7	0.085038	1316900000	505	A2AEK1;Q8BIQ5	505;531	A2AEK1	A2AEK1	Cleavage stimulation factor subunit 2	Cstf2	SMQGGSQPGGFSPGQSQVTPQDHEKAALIMQ	UID2087	Cstf2	Cstf2_UID2087
25.7201	26.4364	25.8944	26.581	26.0395	26.0081	25.922	25.8489	25.5488	S	2			___1	0.999755	2.20331e-51	309.01	287.17	304.05	-1.3447	3806000000	63	A2AEM2;Q99LI2;Z4YMG1	63;58;58	A2AEM2	A2AEM2	Chloride channel CLIC-like protein 1	Clcc1	QVRSGTSEKKEVSPDSSEAEELSDCLHRLDS	UID2088	Clcc1	Clcc1_UID2088
23.0525	23.2232	22.8426	23.148	22.5121	22.6638	23.2484	23.0682	22.4969	S	2			___1	0.92678	0.000393931	83.393	72.663	81.639	0.17235	121160000	503	A2AES5;A2AES4;Q3U2S4;A2AES3	503;508;503;454	A2AES5	A2AES5	OTU domain-containing protein 5	Otud5	PGTSSQFSAGGDRATSPLVSLYPALECRALI	UID2091	Otud5	Otud5_UID2091
22.1182	23.08	22.6657	23.3207	23.3217	23.2788	22.9617	23.0782	22.4013	S	2			___1	1	1.12165e-23	220.71	202.82	147.45	0.50255	1030700000	510	A2AEW0;A2AEW1;Q64092	510;545;545	A2AEW0	A2AEW0	Transcription factor E3	Tfe3	VGGLSGGALSPLRAASDPLLSSVSPAVSKAS	UID2094	Tfe3	Tfe3_UID2094
26.9078	27.2079	27.3598	27.4268	27.4241	27.3595	27.4164	27.2963	27.458	S	2			___1	0.998955	7.75788e-24	233.29	233.29	161.46	1.972	4726500000	518	A2AEW0;A2AEW1;Q64092	518;553;553	A2AEW0	A2AEW0	Transcription factor E3	Tfe3	LSPLRAASDPLLSSVSPAVSKASSRRSSFSM	UID2096	Tfe3	Tfe3_UID2096
26.3134	26.8085	26.8813	22.3444	26.6907	22.4427	26.2738	23.0597	21.8764	S	2			___1	0.861061	1.39085e-05	135.91	125.72	135.91	-0.13365	1823000000	530	A2AEW0;A2AEW1;Q64092	530;565;565	A2AEW0	A2AEW0	Transcription factor E3	Tfe3	SSVSPAVSKASSRRSSFSMEEES________	UID2099	Tfe3	Tfe3_UID2099
26.6536	27.1173	26.9739	27.1339	26.8445	26.9199	26.9218	27.1492	22.8598	S	3			___1	0.995436	5.52285e-32	220.36	194.73	176.22	-0.14542	3620900000	643	A2AEW9;A2AEW8;Q8VD04	643;688;657	A2AEW9	A2AEW9	GRIP1-associated protein 1	Gripap1	KEKESSAIPARSLSSSPQAQPPRPAELSDEE	UID2104	Gripap1	Gripap1_UID2104
23.906	24.0666	24.3429	24.3123	23.7555	24.0063	24.4367	24.0493	23.5497	S	3			___1	0.94342	4.08428e-30	268.65	252.81	115.63	-0.090605	612340000	606	A2AEW9;A2AEW8;Q8VD04	606;651;620	A2AEW9	A2AEW9	GRIP1-associated protein 1	Gripap1	KSRTGLEELVLSEMNSPSRTQTGDSSSVSSF	UID2105	Gripap1	Gripap1_UID2105
23.4997	24.235	23.8115	24.0103	23.7582	24.2971	24.168	24.0304	23.7932	S	2			___1	1	3.10407e-05	109.83	82.154	71.531	0.029007	338270000	164	A2AF81;F6S1R2;Q8N9S3	164;175;189	A2AF81	A2AF81	Activator of 90 kDa heat shock protein ATPase homolog 2	Ahsa2	ELTLQRKLNENKLQASPVALGVRIPTVALHL	UID2109	Ahsa2	Ahsa2_UID2109
23.1426	22.6777	23.013	22.7665	22.9133	23.0363	21.9284	22.3917	23.1606	S	3			___1	0.5	4.7373e-09	144.44	135.52	109.71	-1.2116	293960000	1198	A2AFF6;O35638	1198;1161	A2AFF6	A2AFF6	Cohesin subunit SA-2	Stag2	VKLRTNLQHAIRRGTSLMEDDEEPIVEDVMM	UID2110	Stag2	Stag2_UID2110
23.4105	22.6059	23.7004	23.5314	23.3373	23.2522	23.3888	23.0655	22.9288	S	2			___1	0.991088	1.72495e-14	168.5	152.03	168.5	-0.05571	512600000	1061	A2AFF6;O35638	1061;1061	A2AFF6	A2AFF6	Cohesin subunit SA-2	Stag2	NSLLAGGDDDTMSVISGMSSRGSTVRSKKSK	UID2114	Stag2	Stag2_UID2114
24.3599	24.1108	24.4478	24.1756	23.9803	23.852	24.4166	24.0995	22.8066	S	3			___1	0.725012	9.83151e-10	153.06	143.31	84.478	-0.99589	990070000	1098	A2AFF6;O35638	1098;1098	A2AFF6	A2AFF6	Cohesin subunit SA-2	Stag2	KVVEGMQLALPEESSSSDSMWLSREQTLHTP	UID2118	Stag2	Stag2_UID2118
24.6922	22.4094	25.6543	25.7157	25.7551	25.7992	22.4347	25.6109	25.4414	S	2			___1	0.98617	3.33667e-22	211.89	187.52	202.16	0.23233	7161300000	12	A2AFK7;Q91VC3	12;12	A2AFK7	A2AFK7	Eukaryotic initiation factor 4A-III;Eukaryotic initiation factor 4A-III, N-terminally processed	Eif4a3	____MAANATMATSGSARKRLLKEEDMTKVE	UID2121	Eif4a3	Eif4a3_UID2121
25.119	26.1469	25.659	25.2551	24.5768	25.1222	25.7585	25.9463	25.3448	S	2			___1	1	2.5229e-06	160.22	142.15	144.28	0.16608	875030000	1395	A2AFQ0;Q7TMY8;F6XP90	1395;1395;899	A2AFQ0	A2AFQ0	E3 ubiquitin-protein ligase HUWE1	Huwe1	AMSLGQDIPMDQRAESPEEVACRKEEEERKA	UID2122	Huwe1	Huwe1_UID2122
24.6801	24.5285	24.4791	24.688	24.4468	24.8733	24.2856	24.5718	23.9445	S	3			___1	0.999999	4.21817e-07	127.15	122.29	95.963	2.0082	1239500000	3923	A2AFQ0;Q7TMY8	3923;3922	A2AFQ0	A2AFQ0	E3 ubiquitin-protein ligase HUWE1	Huwe1	RESQLAHIKDEPPPLSPAPLTPATPSSLDPF	UID2123	Huwe1	Huwe1_UID2123
26.2988	26.4756	23.0407	21.5155	26.0358	26.6148	22.3975	26.3356	26.5494	S	2			___1	1	2.7606e-17	209.9	191.92	154.48	-1.0181	2510000000	2363	A2AFQ0;Q7TMY8	2363;2362	A2AFQ0	A2AFQ0	E3 ubiquitin-protein ligase HUWE1	Huwe1	ELEDLIDELLERDGGSGNSTIIVSRSGEDES	UID2124	Huwe1	Huwe1_UID2124
23.6767	21.6165	22.726	23.5638	24.0658	24.3185	23.358	23.0544	23.4559	S	2			___1	0.999477	1.22143e-05	108.58	95.739	108.58	-0.82663	278940000	1368	A2AFQ0;Q7TMY8;F6XP90	1368;1368;872	A2AFQ0	A2AFQ0	E3 ubiquitin-protein ligase HUWE1	Huwe1	LTHPPPIIGGVVRDLSMSEEDQMMRAIAMSL	UID2126	Huwe1	Huwe1_UID2126
27.4966	27.7131	27.2995	27.6383	27.6229	27.3006	27.71	27.9951	27.2107	S	3			___1	0.999142	4.50042e-52	285.85	280.6	278.7	-0.33709	5003700000	3819	A2AFQ0;Q7TMY8	3819;3818	A2AFQ0	A2AFQ0	E3 ubiquitin-protein ligase HUWE1	Huwe1	TSVRREESPMDVDQPSPSAQDTQSIVISDGT	UID2128	Huwe1	Huwe1_UID2128
24.738	24.9445	24.743	24.4674	24.6694	24.8697	24.8975	25.1292	24.5896	S	3			___1	0.654178	4.1446e-09	111.82	109	111.82	-0.27812	433630000	3821	A2AFQ0;Q7TMY8	3821;3820	A2AFQ0	A2AFQ0	E3 ubiquitin-protein ligase HUWE1	Huwe1	VRREESPMDVDQPSPSAQDTQSIVISDGTPQ	UID2129	Huwe1	Huwe1_UID2129
29.1104	29.74	29.4567	28.8684	28.9788	29.1209	29.3954	29.275	29.3457	S	2			___1	1	6.77034e-66	303.41	286.8	260.25	0.065634	12340000000	1907	A2AFQ0;Q7TMY8	1907;1907	A2AFQ0	A2AFQ0	E3 ubiquitin-protein ligase HUWE1	Huwe1	CIRIALPAPRGSGTASDDEFENLRIKGPNAV	UID2135	Huwe1	Huwe1_UID2135
21.4265	22.4954	23.1013	22.9524	21.8277	22.702	22.4762	22.9367	22.7157	S	3			___1	0.899939	6.74433e-07	128.19	122.07	63.657	0.6119	126630000	2596	A2AFQ0;Q7TMY8	2596;2595	A2AFQ0	A2AFQ0	E3 ubiquitin-protein ligase HUWE1	Huwe1	LLGPSAAADILQLSSSLPLQSRGRARLLVGN	UID2137	Huwe1	Huwe1_UID2137
25.5467	26.0276	25.6093	25.2503	25.196	25.3777	25.6673	25.895	25.6904	S	3			___1	0.825924	6.1114e-12	158.2	151.69	147.51	0.49874	924850000	2378	A2AFQ0;Q7TMY8	2378;2377	A2AFQ0	A2AFQ0	E3 ubiquitin-protein ligase HUWE1	Huwe1	SGNSTIIVSRSGEDESQEDVLMDEAPSNLSQ	UID2141	Huwe1	Huwe1_UID2141
26.1567	26.4287	26.5094	27.0493	26.1635	26.5849	26.518	26.5852	26.6162	S	2			___1	1	2.61068e-08	154.48	142.56	154.48	0.32362	2189400000	1084	A2AFQ0;Q7TMY8;F6XP90	1084;1084;588	A2AFQ0	A2AFQ0	E3 ubiquitin-protein ligase HUWE1	Huwe1	LLVKLCVGSPVRQRRSHHAASTTTAPTPAAR	UID2142	Huwe1	Huwe1_UID2142
26.1673	26.5891	26.1429	22.0718	25.9246	25.9362	26.2514	22.6747	26.1265	S	3			___1	0.999424	7.58755e-22	215.72	203.08	141.14	0.27486	13351000000	1413	A2AFQ9;Q8BX17	1413;1414	A2AFQ9	A2AFQ9	Gem-associated protein 5	Gemin5	DEPSQEAERAPSQPPSPTEERNAPVSLPELT	UID2144	Gemin5	Gemin5_UID2144
23.8615	24.3579	24.4775	22.2877	24.6809	24.8804	22.5621	23.8061	22.1586	S	2			___1	0.965753	0.00110098	89.9	62.929	89.9	1.2234	419800000	600	A2AG58	600	A2AG58	A2AG58	Uncharacterized protein CXorf23 homolog		ENIFHMASPTERNHQSPSFSKVKTIRADGFQ	UID2146		_UID2146
24.8291	25.4341	25.2394	25.5867	25.3253	25.175	25.065	24.9559	25.1607	S	2			___1	0.999022	4.27815e-06	138.28	119.89	126.16	0.035952	923940000	205	A2AG58	205	A2AG58	A2AG58	Uncharacterized protein CXorf23 homolog		DELRHQRVQEESYPQSPRRGSEDFGTRNPFQ	UID2152		_UID2152
24.2294	23.8409	23.7612	24.4708	24.7008	24.324	24.6229	24.6892	24.1823	S	2			___1	0.999142	0.0159085	53.237	29.769	51.009	0.26014	894160000	1455	A2AG68;Q64430	1455;1454	A2AG68	A2AG68	Copper-transporting ATPase 1	Atp7a	PRLGLLDRIVNYSRASINSLLSDKRSLNSVV	UID2153	Atp7a	Atp7a_UID2153
22.4562	23.0231	23.2559	22.8777	23.7207	23.3418	23.2015	23.5339	22.6097	S	3			___1	0.99934	6.1833e-34	258.07	246.41	202.87	-0.48972	3043800000	1424	A2AG68;Q64430	1424;1423	A2AG68	A2AG68	Copper-transporting ATPase 1	Atp7a	NYELHPRSHTGQRSPSEISVHVGIDDTSRNS	UID2156	Atp7a	Atp7a_UID2156
26.984	27.3165	27.0521	27.3289	27.2086	27.1237	27.3802	27.55	27.628	S	3			___1	0.999686	3.09843e-43	276.79	268.26	270.95	-0.54394	4416700000	270	A2AG68;Q64430	270;270	A2AG68	A2AG68	Copper-transporting ATPase 1	Atp7a	LKNTPVKSSEGSQQKSPSYPSDSTTMFTIEG	UID2159	Atp7a	Atp7a_UID2159
26.7786	27.1608	28.2896	26.5582	26.2967	26.6918	27.3057	27.9777	26.3727	S	2			___1	0.981464	1.99818e-35	261.16	238.59	261.16	-0.33904	3503300000	356	A2AG68;Q64430	356;356	A2AG68	A2AG68	Copper-transporting ATPase 1	Atp7a	GQYRVSIASEVESTASSPSSSSLQKMPLNIV	UID2160	Atp7a	Atp7a_UID2160
28.3598	28.5399	28.4901	28.8551	28.655	28.8764	29.048	29.1562	28.913	S	2			___1	0.909942	3.77122e-57	317.05	302.95	258.48	0.30954	12514000000	357	A2AG68;Q64430	357;357	A2AG68	A2AG68	Copper-transporting ATPase 1	Atp7a	QYRVSIASEVESTASSPSSSSLQKMPLNIVS	UID2161	Atp7a	Atp7a_UID2161
24.4659	23.783	23.9078	23.8795	24.3308	24.1655	24.0549	24.1759	24.2112	S	3			___1	0.996919	8.76141e-06	103.18	91.924	103.18	-0.0086587	395450000	636	A2AGH8;A2AGH9;A2AGH6	636;636;636	A2AGH8	A2AGH8	Mediator of RNA polymerase II transcription subunit 12	Med12	SRGDLAFGAPGPRPPSPFDDPTDDPERKEAE	UID2165	Med12	Med12_UID2165
25.5203	26.146	27.3871	27.6296	27.5891	26.599	27.1241	25.656	27.6147	S	2			___1	1	6.18495e-09	169.64	133.84	142.55	-0.002838	5201700000	699	A2AGH8;A2AGH9;A2AGH6	699;699;699	A2AGH8	A2AGH8	Mediator of RNA polymerase II transcription subunit 12	Med12	DFSLFSPTMPCEGKGSPSPEKPDVEKEVKPP	UID2166	Med12	Med12_UID2166
25.1292	25.5045	25.7534	25.809	24.6644	25.771	25.9123	25.5952	25.7416	S	3			___1	1	3.88241e-98	366.18	356.59	334.37	0.4604	7458100000	158	A2AGL5;Q9D9K3	158;283	A2AGL5	A2AGL5	Cell death regulator Aven	Aven	MLLHLDAPVQEEGNISPDQTSRDQEPEKDGQ	UID2171	Aven	Aven_UID2171
26.6598	25.9754	26.1797	27.2197	27.4241	27.3889	26.5166	26.5542	25.7774	S	2			___1	0.999986	1.52708e-05	136.3	115.78	126.65	0.24014	3007100000	1206	A2AH22	1206	A2AH22	A2AH22	Activating molecule in BECN1-regulated autophagy protein 1	Ambra1	RSSQTGTESGAARTSSPQPSTSRGLPSEPGQ	UID2172	Ambra1	Ambra1_UID2172
30.6311	31.0524	30.8734	30.6973	30.5193	30.7275	30.5361	30.9598	30.3762	S	2			___1	1	1.46154e-14	218.56	135.35	218.56	-0.10649	30208000000	91	A2AH25;Q5FWK3	91;51	A2AH25	A2AH25	Rho GTPase-activating protein 1	Arhgap1	DEMPDFPKSDDSKSSSPEPVTHLKWDDPYYD	UID2173	Arhgap1	Arhgap1_UID2173
25.2635	23.7939	23.4155	24.7227	24.9094	24.9279	25.1221	24.4298	24.173	S	2			___1	0.999869	0.0183861	69.338	34.016	59.931	-0.25129	694590000	263	A2AH25;Q5FWK3	263;223	A2AH25	A2AH25	Rho GTPase-activating protein 1	Arhgap1	RQVLKYDDFLKSTQKSPATAPKPMPPRPPLP	UID2174	Arhgap1	Arhgap1_UID2174
24.4568	24.5519	24.6331	24.6072	24.2477	23.9655	23.8761	23.9182	22.6653	S	2			___1	1	0.0287135	48.585	16.255	48.585	0.64484	410890000	1138	A2AH75	1138	A2AH75	A2AH75	Kinesin-like protein	Kif1b	HCNQFVTPPRMRRQFSAPNLKAGRETTV___	UID2175	Kif1b	Kif1b_UID2175
22.4838	22.3922	22.9175	23.8695	23.4583	23.2404	22.7288	23.1766	21.4031	S	2			___1	0.999999	0.00101047	80.746	56.865	80.746	-0.89358	137320000	723	A2AHJ7;A2AHK0;Q80UP3	723;900;706	A2AHJ7	A2AHJ7	Diacylglycerol kinase;Diacylglycerol kinase zeta	Dgkz	HIERLQREPDGAGAKSPMCHQLSSKWCFLDA	UID2176	Dgkz	Dgkz_UID2176
22.3192	24.3795	22.5031	24.1749	23.097	23.6315	22.6075	23.294	23.2051	S	3			___1	1	1.2128e-09	143.79	138.44	95.19	0.38548	177710000	1015	A2AHQ7;Q8BWJ3	1015;1015	A2AHQ7	A2AHQ7	Phosphorylase b kinase regulatory subunit alpha, liver isoform	Phka2	ITRLRSEMKQMNRRASADEQFFPLGQTMSNS	UID2177	Phka2	Phka2_UID2177
23.6217	24.521	24.5541	24.2941	23.2839	22.7746	24.0595	24.137	24.2148	S	3			___1	0.970253	1.78308e-55	278.77	271.47	278.77	-0.69545	287710000	637	A2AHQ7;Q8BWJ3	637;637	A2AHQ7	A2AHQ7	Phosphorylase b kinase regulatory subunit alpha, liver isoform	Phka2	DCDEKLFGDITDRSFSPDSEPDLGGYLEDSS	UID2178	Phka2	Phka2_UID2178
21.8969	22.3168	22.4057	22.665	21.9424	22.4947	22.4684	22.0304	21.7748	S	2			___1	1	6.157e-07	135.08	104.17	135.08	-0.22631	118300000	735	A2AHQ7;Q8BWJ3	735;735	A2AHQ7	A2AHQ7	Phosphorylase b kinase regulatory subunit alpha, liver isoform	Phka2	TKVLSGHRKSLNLVDSPQPLLKTTPEYDYQW	UID2180	Phka2	Phka2_UID2180
25.0906	25.8178	26.0842	25.8426	25.1175	25.4119	25.4935	25.5027	22.0233	S	3			___1	0.990715	2.9007e-16	168.52	159	121.88	-0.52811	1708000000	1044	A2AHQ7;Q8BWJ3	1044;1044	A2AHQ7	A2AHQ7	Phosphorylase b kinase regulatory subunit alpha, liver isoform	Phka2	NSLHSIKSVRSSTPSSPTGTSSTDSGGQHLG	UID2182	Phka2	Phka2_UID2182
25.6362	25.9963	25.8335	26.1115	26.0182	26.201	25.7255	25.5281	25.8627	S	3			___1	1	4.72371e-40	270.81	256.22	199.93	0.17332	1350600000	501	A2AI08	501	A2AI08	A2AI08	Taperin	Tprn	PVRPGLPVTFIDEVDSEEEAFQEAKLPSSAV	UID2185	Tprn	Tprn_UID2185
22.2894	22.8296	22.8691	22.8686	22.3795	23.4636	21.6908	22.2936	22.4165	S	2			___1	0.999971	0.0483297	49.708	41.576	49.708	0.88506	139140000	403	A2AI52;Q80U87	403;392	A2AI52	A2AI52	Ubiquitin carboxyl-terminal hydrolase;Ubiquitin carboxyl-terminal hydrolase 8	Usp8	QPALAGPGAAPRAEASPIIQPAPATKSVPQV	UID2186	Usp8	Usp8_UID2186
28.4763	28.1236	28.2163	28.0992	28.6063	27.896	28.1307	27.7841	28.2787	S	2			___1	0.998014	1.75803e-57	346.99	298.09	314.39	-0.4364	10068000000	691	A2AI52;Q80U87	691;680	A2AI52	A2AI52	Ubiquitin carboxyl-terminal hydrolase;Ubiquitin carboxyl-terminal hydrolase 8	Usp8	PAERDREPSKLKRSYSSPDITQALQEEEKRR	UID2187	Usp8	Usp8_UID2187
26.0535	26.1644	26.5577	26.5859	26.0286	25.6089	26.4251	25.9156	26.6948	S	2			___1	0.994063	5.67387e-24	272.31	225.9	205.84	-0.21	2000600000	1501	A2AI57;Q923J1	1501;1502	A2AI57	A2AI57	Transient receptor potential cation channel subfamily M member 7	Trpm7	STSLHSVQESCSRRASTEDSPEVDSKAALLP	UID2189	Trpm7	Trpm7_UID2189
23.3281	24.9943	24.9422	25.0081	24.0947	23.2995	25.1655	24.3551	25.4232	S	2			___1	0.99986	4.81698e-09	174.35	143.44	172.42	0.27123	404710000	1255	A2AI57;Q923J1	1255;1255	A2AI57	A2AI57	Transient receptor potential cation channel subfamily M member 7	Trpm7	ALTVDTLKTLTAQKASEASKVHNEITRELSI	UID2191	Trpm7	Trpm7_UID2191
24.8501	25.0003	26.008	24.3724	23.5858	23.9463	25.2284	24.124	25.3327	S	2			___1	1	1.09756e-17	203.26	199.81	82.475	-0.57596	14329000000	138	A2AIR2;Q5DTM8;A2AIR0	138;138;138	A2AIR2	A2AIR2	E3 ubiquitin-protein ligase BRE1A	Rnf20	ERKALVVPEPEPDSDSNQERKDDRERGDGQE	UID2196	Rnf20	Rnf20_UID2196
26.0821	22.4702	21.7366	25.9946	21.1823	22.9225	26.3015	26.3788	26.3461	S	2			___1	0.986142	5.70576e-36	267.86	258.08	256.03	1.3086	3862700000	525	A2AIR2;Q5DTM8	525;525	A2AIR2	A2AIR2	E3 ubiquitin-protein ligase BRE1A	Rnf20	KTRLRSGSALLQSQSSTEDPKDEPTELKQDS	UID2199	Rnf20	Rnf20_UID2199
27.0903	29.0396	28.088	29.1589	27.5829	28.4816	28.7244	27.1978	27.4688	S	2			___1	1	7.16528e-15	193.72	184.73	72.434	0.221	8664300000	173	E9PZY8;A2AIV2	173;173	E9PZY8	E9PZY8	Protein virilizer homolog	1110037F02Rik;Kiaa1429	NLKHADGEKEDQFNGSPPRPQPRGPRTPPGP	UID2200	1110037F02Rik	1110037F02Rik_UID2200
25.7821	22.6425	25.8515	25.7262	25.4072	25.9466	25.4556	22.5712	24.7989	S	3			___1	0.771823	0.000817622	73.239	71.618	49.825	0.11817	917800000	133	E9PZY8;A2AIV2	133;133	E9PZY8	E9PZY8	Protein virilizer homolog	1110037F02Rik;Kiaa1429	NCLTLAIYGSVDRVISHDRDSPPPPPPPPPP	UID2203	1110037F02Rik	1110037F02Rik_UID2203
24.4874	24.3613	22.4997	24.9303	24.8699	25.1262	24.7614	22.6489	23.9195	S	3			___1	0.808079	2.28093e-05	91.437	87.315	89.805	-0.062342	577760000	138	E9PZY8;A2AIV2	138;138	E9PZY8	E9PZY8	Protein virilizer homolog	1110037F02Rik;Kiaa1429	AIYGSVDRVISHDRDSPPPPPPPPPPPQPQP	UID2204	1110037F02Rik	1110037F02Rik_UID2204
23.3261	24.2632	21.7677	22.86	23.0019	23.077	23.4585	23.3097	23.8887	S	2			___1	0.999974	8.11841e-10	144.43	136.35	144.43	0.092294	461020000	1301	A2AIV6;Q8BP86	1301;1301	A2AIV6	A2AIV6	snRNA-activating protein complex subunit 4	Snapc4	VQASPAAPDPVQRAPSPGEVSAPSPLDASDG	UID2205	Snapc4	Snapc4_UID2205
27.7405	27.4313	27.2866	27.1737	27.5132	27.2867	27.822	27.5134	27.1901	S	3			___1	1	1.27154e-42	291.23	245.39	49.076	-0.07212	5539600000	461	A2AIV8	461	A2AIV8	A2AIV8	Caspase recruitment domain-containing protein 9	Card9	EDAQLSDKGVLADRESPEQPFMALNKEHLSL	UID2206	Card9	Card9_UID2206
28.2695	28.8404	28.5567	28.3138	28.1838	28.3249	28.5956	28.5896	28.3919	S	3			___1	1	6.8313e-44	297.5	286.11	181.24	0.3243	9091700000	451	A2AIV8	451	A2AIV8	A2AIV8	Caspase recruitment domain-containing protein 9	Card9	QELSLPQDLEEDAQLSDKGVLADRESPEQPF	UID2207	Card9	Card9_UID2207
25.3908	25.5364	25.4289	25.17	24.6005	24.8602	25.2132	25.2497	24.7021	S	2			___1	0.997282	1.11176e-74	372.63	352.43	236.94	0.39316	2355900000	425	A2AIV8	425	A2AIV8	A2AIV8	Caspase recruitment domain-containing protein 9	Card9	EGRLKQQQLDMLILSSDLEDSSPRNSQELSL	UID2209	Card9	Card9_UID2209
23.9034	24.4859	24.6595	23.716	23.5185	22.8072	23.9917	23.4914	24.1321	S	3			___1	0.953584	2.68577e-74	357.53	341.55	209.24	0.39331	1801000000	431	A2AIV8	431	A2AIV8	A2AIV8	Caspase recruitment domain-containing protein 9	Card9	QQLDMLILSSDLEDSSPRNSQELSLPQDLEE	UID2211	Card9	Card9_UID2211
25.0766	21.2355	25.3541	25.1875	24.9046	22.4232	24.7829	25.147	25.4608	S	2			___1	0.999728	2.74586e-05	113.37	99.783	110.25	-0.56543	563250000	2101	A2AIX1;E9QAT4;F7BPW6	2101;2101;651	A2AIX1	A2AIX1		Sec16a	SPVWDLGSSSLTRAPSLTSDSEGKKPAQAVK	UID2215	Sec16a	Sec16a_UID2215
22.2082	22.9341	22.2573	26.0055	25.7016	26.3922	26.5461	26.7423	23.6897	S	3			___1	0.999987	7.37596e-27	220.97	208.73	156.25	0.54452	11547000000	1242	A2AIX1;E9QAT4	1242;1242	A2AIX1	A2AIX1		Sec16a	ENHRYSEPERPSSRASHYSDQLAPRQGYPEG	UID2216	Sec16a	Sec16a_UID2216
25.3608	26.4319	25.7578	25.8135	24.4576	25.6602	25.8644	25.8024	25.3845	S	3			___1	0.999996	0.000168336	99.991	76.535	99.991	0.59219	929780000	1323	A2AIX1;E9QAT4	1323;1323	A2AIX1	A2AIX1		Sec16a	YDSEHDPYRKDHYAYSDRPEKCDDHWRYDPR	UID2219	Sec16a	Sec16a_UID2219
26.2495	26.0798	26.7477	24.277	24.7753	24.9685	26.1261	26.4347	26.5476	S	4			___1	0.999958	8.24204e-10	151.91	144.01	73.072	0.24758	903930000	1342	A2AIX1;E9QAT4	1342;1342	A2AIX1	A2AIX1		Sec16a	EKCDDHWRYDPRFTGSFDDDAEIHRDPYGEE	UID2220	Sec16a	Sec16a_UID2220
27.811	27.6174	27.7747	27.8294	27.4774	27.1338	27.7526	27.7299	27.5015	S	3			___1	0.999992	1.92583e-45	286.72	262.51	159.81	-0.09489	6752900000	1028	A2AIX1;E9QAT4	1028;1028	A2AIX1	A2AIX1		Sec16a	DFTLNRTLENPVRMYSPSPSDGPASQQPLPN	UID2224	Sec16a	Sec16a_UID2224
22.7973	23.3507	23.8831	23.013	22.9687	22.6051	23.3709	23.681	22.916	S	3			___1	0.999953	1.02946e-14	151.93	149.27	98.112	0.89432	576550000	554	A2AIX1;E9QAT4	554;554	A2AIX1	A2AIX1		Sec16a	RPDSVSSSYSSHSHRSPPGSARPQELVGTFI	UID2227	Sec16a	Sec16a_UID2227
27.4639	27.3379	27.9123	22.7132	27.1072	26.8847	27.1881	27.3589	27.6583	S	2			___1	0.911713	7.37596e-27	220.97	208.73	131.32	0.30218	8862700000	1238	A2AIX1;E9QAT4	1238;1238	A2AIX1	A2AIX1		Sec16a	SAYAENHRYSEPERPSSRASHYSDQLAPRQG	UID2228	Sec16a	Sec16a_UID2228
22.4351	26.3986	26.7819	25.9041	25.6183	25.4455	25.5193	22.7388	25.9675	S	3			___1	0.962999	7.43934e-27	220.75	205.38	218.84	0.59959	9850000000	1239	A2AIX1;E9QAT4	1239;1239	A2AIX1	A2AIX1		Sec16a	AYAENHRYSEPERPSSRASHYSDQLAPRQGY	UID2229	Sec16a	Sec16a_UID2229
26.9233	27.1958	27.5198	26.5737	26.4093	26.9315	27.1288	27.3863	26.9361	S	4			___1	1	9.76793e-61	303.94	293.17	180.6	0.0090737	2835700000	119	A2AJ14;A2AJ15	119;102	A2AJ14	A2AJ14	Endoplasmic reticulum mannosyl-oligosaccharide 1,2-alpha-mannosidase	Man1b1	MKQEVLPVLPAPQKESAEQEGFADILSQKRQ	UID2230	Man1b1	Man1b1_UID2230
24.1662	25.2113	25.0472	24.6678	20.8476	21.842	22.2345	24.8484	21.5368	S	3			___1	0.938396	5.39323e-07	117.23	108.75	104.97	0.12389	281200000	536	A2AJ72;Q3TIX6;A0A0A6YW42;F6W2V3	536;536;19;71	A2AJ72	A2AJ72		Fubp3	YKKQSHPTSAAPQASSPPDYTMAWAEYYRQQ	UID2232	Fubp3	Fubp3_UID2232
24.592	24.7019	24.7664	24.2065	24.5797	23.9077	24.5814	24.7176	24.3072	S	2			___1	0.998535	0.00242086	75.548	68.23	41.397	-0.4231	729270000	341	A2AJ88;B0R011	341;49	A2AJ88	A2AJ88	Patatin-like phospholipase domain-containing protein 7	Pnpla7	LLSVASVAGRAKRQMSYGPEEQLERSLRPSE	UID2233	Pnpla7	Pnpla7_UID2233
21.6733	21.5631	22.5655	25.5006	25.5957	21.5894	25.7239	25.5867	25.421	S	3			___1	0.68339	7.57967e-07	122.79	111.42	122.79	0.013421	433790000	377	A2AJ88	377	A2AJ88	A2AJ88	Patatin-like phospholipase domain-containing protein 7	Pnpla7	HGSSCVTVSGPLLKRSCSVPLPSNHGEVDEL	UID2234	Pnpla7	Pnpla7_UID2234
25.4402	26.2208	25.8998	25.4056	24.8856	24.9629	26.0297	22.2099	25.1898	S	2			___1	1	2.52518e-57	302.2	293.59	278.67	0.29018	1267900000	1280	A2AJ88	1280	A2AJ88	A2AJ88	Patatin-like phospholipase domain-containing protein 7	Pnpla7	VSRIEPAKVAAVDDESDYQTEYEEELPAIPK	UID2236	Pnpla7	Pnpla7_UID2236
24.8521	25.4574	24.7666	22.9969	22.1522	21.5943	25.0919	24.8924	24.839	S	3			___1	0.992212	1.45768e-09	132.28	129.9	114.6	-0.9662	305370000	221	A2AJG0;Q80UU2	221;221	A2AJG0	A2AJG0	Ribonuclease P protein subunit p38	Rpp38	RTQGPTDSLETEPSESQDNEILDTSFDDLTK	UID2237	Rpp38	Rpp38_UID2237
25.6819	26.1121	26.3517	26.8934	26.098	26.1755	26.3981	25.8989	25.9773	S	3			___1	0.985096	7.898e-30	226.55	217.59	224.53	0.17799	1546300000	230	A2AJG0;Q80UU2	230;230	A2AJG0	A2AJG0	Ribonuclease P protein subunit p38	Rpp38	ETEPSESQDNEILDTSFDDLTKLSKRKLAEG	UID2238	Rpp38	Rpp38_UID2238
24.9325	25.7485	25.3945	25.2763	25.0288	25.1985	25.6067	25.431	25.507	S	3			___1	0.999224	3.37115e-25	222.37	207.95	120.72	-0.10192	3923800000	66	A2AJH3;O70311	66;66	A2AJH3	A2AJH3	Glycylpeptide N-tetradecanoyltransferase;Glycylpeptide N-tetradecanoyltransferase 2	Nmt2	KQKRKKEKPNSGGTKSDSASDSQEIKIQQSS	UID2240	Nmt2	Nmt2_UID2240
29.2537	29.5753	29.2734	29.058	29.1236	29.2846	29.3736	29.5069	29.2721	S	2			___1	1	5.74611e-05	120.53	90.995	98.902	0.11447	14064000000	38	A2AJH3;O70311	38;38	A2AJH3	A2AJH3	Glycylpeptide N-tetradecanoyltransferase;Glycylpeptide N-tetradecanoyltransferase 2	Nmt2	GIDGDNEEETEHAKGSPGGDLGAKKKKKKQK	UID2243	Nmt2	Nmt2_UID2243
24.73	25.0571	24.8098	25.2578	25.0799	25.0974	25.224	24.5796	25.0178	S	2			___1	0.999959	4.53359e-33	278.79	256.6	273.5	0.91453	2289400000	487	A8Y5P4;A2AJI0;A2AJI1;F6WF36	487;519;447;264	A8Y5P4	A8Y5P4	MAP7 domain-containing protein 1	Map7d1	PKGRVRRKEEAKESPSPSGPEDKNHRKSRAA	UID2245	Map7d1	Map7d1_UID2245
25.7982	26.2727	26.2414	26.4684	25.6581	25.7768	25.7795	26.221	25.5646	S	2			___1	1	8.53069e-36	260.32	245.27	187.13	0.19619	23670000000	512	A8Y5P4;A2AJI0;A2AJI1;F6WF36	512;544;472;289	A8Y5P4	A8Y5P4	MAP7 domain-containing protein 1	Map7d1	RKSRAAEEKEPAAPASPAPSPVPSPTPAQPQ	UID2246	Map7d1	Map7d1_UID2246
28.8449	29.6789	29.8309	30.3252	29.3892	29.686	29.8539	29.3796	28.4366	S	2			___1	1	2.17717e-06	131.84	100.84	37.997	-0.068278	21193000000	369	A8Y5P4;A2AJI0;A2AJI1;F6WF36	369;401;329;146	A8Y5P4	A8Y5P4	MAP7 domain-containing protein 1	Map7d1	PSGERPERRKPGAGGSPALARRRLEATPVQK	UID2250	Map7d1	Map7d1_UID2250
24.9239	24.7841	24.9708	25.1942	24.3578	24.9424	24.9714	24.6208	25.0136	S	2			___1	0.948312	0.000584394	85.178	62.685	58.116	0.90748	1014400000	422	A8Y5P4;A2AJI0;A2AJI1;F6WF36	422;454;382;199	A8Y5P4	A8Y5P4	MAP7 domain-containing protein 1	Map7d1	LKKRQSLPASIRPRLSTGSELSPKSKARPSS	UID2251	Map7d1	Map7d1_UID2251
25.5008	25.7839	25.8104	26.1262	25.6973	25.5906	25.4982	25.5714	25.4191	S	2			___1	0.999969	1.28595e-05	140.82	90.47	140.82	0.34785	1631200000	428	A8Y5P4;A2AJI0;A2AJI1;F6WF36	428;460;388;205	A8Y5P4	A8Y5P4	MAP7 domain-containing protein 1	Map7d1	LPASIRPRLSTGSELSPKSKARPSSPSTTWH	UID2252	Map7d1	Map7d1_UID2252
25.9332	26.1831	26.2791	25.987	21.2099	25.9738	22.6922	25.8532	21.1475	S	3			___1	0.972972	0.00128525	60.627	58.141	49.101	1.9725	840580000	78	A8Y5P4;A2AJI0;A2AJI1	78;78;78	A8Y5P4	A8Y5P4	MAP7 domain-containing protein 1	Map7d1	PKQLPLEPGNPTGQISPQPAPPQEECPSSEA	UID2253	Map7d1	Map7d1_UID2253
24.5596	25.2149	23.0912	24.8175	24.5046	22.4335	25.3023	25.2575	25.2032	S	2			___1	0.837536	1.78202e-10	208.35	195.56	180.84	0.20788	455050000	275	A8Y5P4;A2AJI0	275;275	A8Y5P4	A8Y5P4	MAP7 domain-containing protein 1	Map7d1	LPKHVDSIINKRLSKSSATLWNSPSRNRSLQ	UID2256	Map7d1	Map7d1_UID2256
23.2897	23.1091	25.2119	24.8175	24.5046	24.57	22.0826	22.8456	25.2032	S	2			___1	0.721667	1.79353e-08	189.3	178.82	137.31	0.13157	202470000	276	A8Y5P4;A2AJI0	276;276	A8Y5P4	A8Y5P4	MAP7 domain-containing protein 1	Map7d1	PKHVDSIINKRLSKSSATLWNSPSRNRSLQL	UID2257	Map7d1	Map7d1_UID2257
25.3953	25.4315	25.1835	25.7318	25.405	25.5612	25.7814	25.7104	25.7943	S	4			___1	0.999999	2.09279e-11	148.72	126.28	148.72	-0.51365	958470000	1864	A2AJK6	1864	A2AJK6	A2AJK6	Chromodomain-helicase-DNA-binding protein 7	Chd7	PTRAPFKDEIDEFANSPAEDKEESMEVHSSG	UID2258	Chd7	Chd7_UID2258
27.0891	27.0285	27.0435	26.8089	26.8069	27.0783	27.0701	27.3764	26.9982	S	2			___1	1	8.90004e-30	263.14	250.77	263.14	-0.066826	2752100000	2945	A2AJK6;E9PV74	2945;900	A2AJK6	A2AJK6	Chromodomain-helicase-DNA-binding protein 7	Chd7	KAEGGPCKDGETLEGSDAEENLDKTVESSIL	UID2259	Chd7	Chd7_UID2259
23.5293	24.2042	24.1499	24.3142	23.5691	23.8001	24.0562	24.4704	23.4308	S	2			___1	0.999984	0.00260873	72.359	49.821	70.058	1.269	1301800000	2548	A2AJK6	2548	A2AJK6	A2AJK6	Chromodomain-helicase-DNA-binding protein 7	Chd7	AFEEDIETPPIRNIPSPGQLDPDTRIPVINL	UID2260	Chd7	Chd7_UID2260
20.0581	24.5487	24.4426	24.7065	24.253	24.3286	25.0282	24.2033	24.2693	S	3			___1	0.992566	1.82884e-06	130.01	114.62	130.01	0.20891	416620000	550	A2AJK6;E9PV74;A0A0R4J1U9	550;550;550	A2AJK6	A2AJK6	Chromodomain-helicase-DNA-binding protein 7	Chd7	PSPQNTPQKVPVHQHSPSEPFLEKPVPDMTQ	UID2263	Chd7	Chd7_UID2263
26.5649	26.5012	26.3636	27.0413	26.5983	26.9516	26.6486	26.7381	26.5894	S	3			___1	1	2.40603e-14	234.71	177.78	152.32	-0.23058	3326100000	211	A2AJT5;A2AJT4;A2AJT3	211;211;211	A2AJT5	A2AJT5	Arginine/serine-rich protein PNISR	Pnisr	QNRRERPPSFRDRQRSPIALPVKQEPPQIDA	UID2267	Pnisr	Pnisr_UID2267
27.81	27.5962	27.4828	22.7914	27.6332	27.4514	22.0197	27.2513	22.2533	S	2			___1	1	6.43776e-95	400.44	381.49	380.27	-0.22767	5076800000	290	A2AJT5;A2AJT4;A2AJT3	290;290;290	A2AJT5	A2AJT5	Arginine/serine-rich protein PNISR	Pnisr	EGGDGPRLPQRSKFDSDEEDEDAENLEAVSS	UID2268	Pnisr	Pnisr_UID2268
29.0019	29.4033	28.7734	29.6241	29.2093	29.3268	29.286	29.397	29.0021	S	2			___1	0.975643	6.61157e-05	149.83	91.13	138.2	0.3881	11278000000	601	A2AJT5;A2AJT4	601;601	A2AJT5	A2AJT5	Arginine/serine-rich protein PNISR	Pnisr	RTRGKLRDRRRSNRSSIERERRRNRSPSRDR	UID2269	Pnisr	Pnisr_UID2269
26.1471	26.5906	26.7967	26.5489	26.648	25.968	26.7138	26.5038	26.0494	S	2			___1	0.999997	5.85341e-69	334.93	326.84	330.14	-0.49526	2265500000	581	A2AKA9;Q8K2F0	581;564	A2AKA9	A2AKA9	Bromodomain-containing protein 3	Brd3	RQLKKGGKQASASYDSEEEEEGLPMSYDEKR	UID2280	Brd3	Brd3_UID2280
28.0809	28.8206	28.8866	28.6847	28.1354	28.4137	28.6955	28.5024	28.7334	S	2			___1	1	1.68778e-07	175.88	153.33	173.06	0.15986	6900700000	262	A2AKA9;Q8K2F0	262;262	A2AKA9	A2AKA9	Bromodomain-containing protein 3	Brd3	TTTPTTSAITASRSESPPPLSEPKQAKVVAR	UID2281	Brd3	Brd3_UID2281
24.4079	22.9552	25.0743	24.7543	25.3423	24.8846	24.8654	24.8541	24.928	S	2			___1	1	1.31554e-05	109.1	70.522	70.167	-0.38816	572990000	67	A2AKB9	67	A2AKB9	A2AKB9	DDB1- and CUL4-associated factor 10	Dcaf10	PPVAGSPRLPGGPAVSPAERAGEFAAPGALE	UID2283	Dcaf10	Dcaf10_UID2283
21.6506	21.9019	22.1716	21.9071	23.1132	23.7798	22.8069	22.4837	22.2885	S	2			___1	0.768536	0.00980191	63.966	42.927	63.966	0.13571	154320000	194	A2AKD7;Q61234	194;194	A2AKD7	A2AKD7	Alpha-1-syntrophin	Snta1	VGWDSPPASPLQRQPSSPGPQPRNLSEAKHV	UID2287	Snta1	Snta1_UID2287
22.1904	21.9192	21.8772	22.0159	21.1924	22.1018	22.9923	20.9889	22.6088	S	2			___1	0.937595	0.00157243	70.784	64.01	70.784	0.30506	32232000	746	A2AKH9;Q80TF6	746;1164	A2AKH9	A2AKH9	StAR-related lipid transfer protein 9	Stard9	MPSDSSLCTQKYRSFSLDSLIDPENRQGEPF	UID2289	Stard9	Stard9_UID2289
24.4636	24.5816	24.7811	25.2595	25.3168	25.4644	24.5424	24.3553	24.707	S	2			___1	0.999996	0.000116241	105.65	88.181	94.122	0.48434	743560000	6	A2AKJ5;A2AKJ9;A2AKJ6;H3BLG5;Q3TMX0;O08992	6;6;6;6;6;6	A2AKJ5	A2AKJ5	Syntenin-1	Sdcbp	__________MSLYPSLEDLKVDKVIQAQTA	UID2292	Sdcbp	Sdcbp_UID2292
22.0992	21.5226	22.7414	22.8118	22.4605	22.5177	21.2033	21.7404	21.8521	S	2			___1	0.999021	3.30894e-06	144.41	131.87	83.54	-0.12811	93864000	122	A2AKV1;A2AKV2;A2AKV3;Q8C2Q8;A2AKU9;Q91VR2	122;122;122;122;146;146	A2AKV1	A2AKV1	ATP synthase subunit gamma;ATP synthase subunit gamma, mitochondrial	Atp5c1	VGVGEKIKGILYRTHSDQFLVSFKDVGRKPP	UID2293	Atp5c1	Atp5c1_UID2293
24.5533	24.746	24.975	24.3732	21.9646	24.2625	25.0151	24.721	24.5388	S	3			___1	0.881487	1.63033e-07	119.99	109.55	119.99	0.070787	445950000	105	A2AKW1;Q6PD21	105;304	A2AKW1	A2AKW1	SH2 domain-containing adapter protein B	Shb	QLYDTPYEPEGQSVDSDSESTVSLRLRESKL	UID2294	Shb	Shb_UID2294
25.5808	25.7712	22.5243	26.0237	25.0536	21.9916	25.5236	25.2109	24.8376	S	4			___1	0.99999	6.84705e-16	171.69	165.2	171.69	1.0192	1137900000	1376	A2AKX3	1376	A2AKX3	A2AKX3	Probable helicase senataxin	Setx	RVSRIVQGSDVLEADSDEPDDHRVSEPLAIS	UID2295	Setx	Setx_UID2295
23.5527	23.9277	24.322	25.0463	24.5575	24.7008	24.1615	24.178	24.1242	S	3			___1	1	0.00368059	72.09	65.376	28.831	0.15149	435020000	14	A2AL12;Q8BG05	14;14	A2AL12	A2AL12	Heterogeneous nuclear ribonucleoprotein A3	Hnrnpa3	__MEVKPPPGRPQPDSGRRRRRRGEEGHDPK	UID2296	Hnrnpa3	Hnrnpa3_UID2296
28.34	28.5146	28.4953	27.9335	28.3129	28.5614	28.1317	28.1226	28.2416	S	2			___1	1	2.1839e-110	416.2	403.07	403.9	-0.17152	7891000000	298	A2AL12;Q8BG05;B2RXM2;J3QNY1;A2AL13	298;359;331;337;174	A2AL12;B2RXM2	A2AL12	Heterogeneous nuclear ribonucleoprotein A3	Hnrnpa3;Gm6793;Gm9242	YGPMKGGSFGGRSSGSPYGGGYGSGGGSGGY	UID2297	Hnrnpa3	Hnrnpa3_UID2297
26.0831	25.9805	25.8955	26.0466	22.241	21.3541	26.503	26.4249	26.0929	S	2			___1	0.979651	0.000221518	95.197	74.359	93.226	-0.67058	952740000	2	A2AL20;P24270	2;2	A2AL20	A2AL20	Catalase	Cat	______________MSDSRDPASDQMKQWKE	UID2298	Cat	Cat_UID2298
26.0079	25.9623	26.144	26.2374	26.0289	25.9084	26.0346	25.9084	25.9584	S	2			___1	1	2.84731e-27	220.98	210.99	168.35	0.061762	1300900000	78	A2AL49;A2AL50;Q8C0I1	78;78;52	A2AL49	A2AL49	Alkyldihydroxyacetonephosphate synthase, peroxisomal	Agps	QEAPSTNECKARRAASAAGASPAATPAAPES	UID2299	Agps	Agps_UID2299
27.2661	27.6439	27.5751	27.5808	27.0986	27.2172	27.4413	26.9772	26.9209	S	2			___1	1	8.59556e-70	349.03	325.37	292.67	0.60707	3233100000	83	A2AL49;A2AL50;Q8C0I1	83;83;57	A2AL49	A2AL49	Alkyldihydroxyacetonephosphate synthase, peroxisomal	Agps	TNECKARRAASAAGASPAATPAAPESGTIPK	UID2300	Agps	Agps_UID2300
22.4611	26.9499	27.0085	26.7766	26.742	26.4593	26.619	26.3495	27.296	S	3			___1	0.578515	1.14177e-18	164.39	157.88	164.39	0.16383	1862900000	27	A2AL85;Q8BSY0;A2AL83;A2AL79;Q6P8S1;A2AL78;Q3TU40;A2AL81	27;27;27;27;27;27;27;27	A2AL85	A2AL85	Aspartyl/asparaginyl beta-hydroxylase	Asph	GNSSSSGSGSGSGSGSPSTGSSGSSSSPGAR	UID2301	Asph	Asph_UID2301
24.6256	25.132	22.5142	24.4456	24.6866	25.3086	25.2894	24.966	25.2169	S	2			___1	0.994543	0.000649324	100.38	61.809	100.38	-0.034888	514470000	97	A2ALA0;P70279	97;97	A2ALA0	A2ALA0	Surfeit locus protein 6	Surf6	NPMVSKQEKGLSSLGSPKDSQGTARESVFAL	UID2304	Surf6	Surf6_UID2304
25.9089	26.389	26.0114	24.8698	22.1293	26.0951	25.005	25.9016	26.6235	S	2			___1	1	1.69897e-14	231.92	178.87	231.92	0.52419	1098400000	398	A2AMG5;Q9R207	398;398	A2AMG5	A2AMG5	Nibrin	Nbn	EEVKIPGLEQSSRKLSQETFNIKEAPKPSSK	UID2309	Nbn	Nbn_UID2309
23.7608	22.4817	24.6792	24.8776	23.4676	23.7294	24.2903	21.6063	23.0249	S	3			___1	0.864423	4.0825e-10	148.14	144.09	76.35	-1.6665	298040000	58	A2AMG5;Q9R207	58;58	A2AMG5	A2AMG5	Nibrin	Nbn	RNHAVLTVNFPVTSLSQTDEIPTLTIKDNSK	UID2310	Nbn	Nbn_UID2310
25.6755	26.2028	22.3136	26.5207	26.6132	22.365	25.988	26.2086	25.8352	S	2			___1	1	1.27952e-14	236.42	179.19	159.12	0.52103	1633900000	433	A2AMG5;Q9R207	433;433	A2AMG5	A2AMG5	Nibrin	Nbn	ASDTLVRGKTPSYQLSPMKFPVANKNKDWTS	UID2311	Nbn	Nbn_UID2311
21.253	22.0794	22.1189	22.3992	21.9918	22.0195	22.8159	22.6861	22.1113	S	2			___1	0.522608	0.0668111	42.118	26.36	42.118	-3.0818	18662000	184	A2AMW0;F7CAZ6;P47757	172;172;184	A2AMW0;P47757	P47757	F-actin-capping protein subunit beta	Capzb	LTSTVMLWLQTNKSGSGTMNLGGSLTRQMEK	UID2312	Capzb	Capzb_UID2312
26.7166	27.4917	27.2953	27.1179	26.7028	26.8715	27.2244	27.3788	27.1	S	3			___1	0.99981	9.05615e-30	242.48	225.33	222.29	0.012893	2340500000	633	A2AMY5;Q91VX2	633;634	A2AMY5	A2AMY5	Ubiquitin-associated protein 2	Ubap2	DQSSVHTRIAYQSSASPPDSAPGSVANGHGG	UID2313	Ubap2	Ubap2_UID2313
22.8351	22.6188	23.6509	24.7762	23.2525	23.8629	21.9167	23.5431	21.9177	S	4			___1	0.962959	1.18052e-12	120.17	115.55	120.17	0.18989	1155700000	400	A2AMY5;Q91VX2;A2AMY7	400;401;134	A2AMY5	A2AMY5	Ubiquitin-associated protein 2	Ubap2	SPFPAASSAQQNDTASPPATTAAWDLKPSAP	UID2314	Ubap2	Ubap2_UID2314
23.7809	24.6686	24.0985	25.1751	22.3323	25.1659	24.3267	23.795	23.869	S	2			___1	0.998278	0.0074036	62.694	51.459	56.205	-0.00772	391350000	5	A2AMY5;Q91VX2	5;6	A2AMY5	A2AMY5	Ubiquitin-associated protein 2	Ubap2	___________MTSVSNDRCRGAREKPQMPT	UID2315	Ubap2	Ubap2_UID2315
26.384	27.1038	26.9743	26.4655	26.3082	26.6536	26.7648	26.723	26.449	S	2			___1	0.598385	3.453e-06	108.69	103.15	80.109	0.37365	3331600000	619	A2AN08	619	A2AN08	A2AN08	E3 ubiquitin-protein ligase UBR4	Ubr4	EKAAPPPPPPPPPLESSPRVKSPNKQASGEK	UID2316	Ubr4	Ubr4_UID2316
26.384	27.1038	26.9743	26.4655	26.3082	26.6536	26.7648	26.723	26.449	S	2			___1	0.5	3.453e-06	108.69	103.15	86.357	0.17253	2996900000	620	A2AN08	620	A2AN08	A2AN08	E3 ubiquitin-protein ligase UBR4	Ubr4	KAAPPPPPPPPPLESSPRVKSPNKQASGEKG	UID2317	Ubr4	Ubr4_UID2317
25.4857	26.2985	26.3164	25.7404	25.2301	25.3709	26.2407	26.1351	26.5511	S	2			___1	1	7.38638e-08	184.32	129.13	152.02	-0.017504	983290000	178	A2AN08	178	A2AN08	A2AN08	E3 ubiquitin-protein ligase UBR4	Ubr4	TVKTLSDVEDQKELASPVSPELRQKEVQMNF	UID2318	Ubr4	Ubr4_UID2318
25.1013	25.1761	24.7338	24.5128	24.8387	24.6181	24.8469	24.6918	25.1032	S	2			___1	0.999867	1.77408e-06	154.1	55.695	154.1	0.29878	556300000	181	A2AN08	181	A2AN08	A2AN08	E3 ubiquitin-protein ligase UBR4	Ubr4	TLSDVEDQKELASPVSPELRQKEVQMNFLNQ	UID2319	Ubr4	Ubr4_UID2319
23.1775	30.0351	21.9217	27.0367	26.3127	26.4644	21.8815	23.4397	30.4299	S	3			___1	0.76355	1.08635e-05	134.98	119.35	78.976	0.01588	5585100000	2715	A2AN08;F6SSP6	2715;1438	A2AN08	A2AN08	E3 ubiquitin-protein ligase UBR4	Ubr4	RVLRPRNKRRHVTLPSSPRSNTPMGDKDDDD	UID2324	Ubr4	Ubr4_UID2324
29.8004	30.0351	30.1221	30.1403	29.912	29.8416	30.4939	30.4802	30.4299	S	2			___1	0.982369	1.60087e-06	167.84	150.45	147.63	-0.10493	21912000000	2716	A2AN08;F6SSP6	2716;1439	A2AN08	A2AN08	E3 ubiquitin-protein ligase UBR4	Ubr4	VLRPRNKRRHVTLPSSPRSNTPMGDKDDDDD	UID2325	Ubr4	Ubr4_UID2325
27.8653	28.3074	28.3568	27.9908	27.7383	27.8493	28.2533	28.0455	27.863	S	3			___1	0.978594	2.73206e-110	427.25	420.15	297.62	0.01915	8264200000	362	A2AN08	362	A2AN08	A2AN08	E3 ubiquitin-protein ligase UBR4	Ubr4	MAILHVGSAQQVRTGSTSSKEDDYESDAATI	UID2327	Ubr4	Ubr4_UID2327
22.558	26.4489	26.5302	26.6738	26.3062	26.3067	26.1363	22.1429	25.9504	S	3			___1	1	1.39738e-25	235.73	224.07	203.06	2.2691	1623300000	65	A2AN42;A2AN45;E9PUQ5	65;43;55	A2AN42	A2AN42		Golga2	VPAGAKKKKKIKNGHSPERPTASDCQSPENI	UID2333	Golga2	Golga2_UID2333
25.5516	25.3982	25.2593	26.0293	25.3034	25.411	25.3488	24.9358	25.2708	S	3			___1	0.999999	0.000975752	81.632	57.207	78.505	-0.86571	2112600000	192	F7AT58;Q3UUV0;A2AN61;Q8VEH2	192;731;761;785	F7AT58	F7AT58		Ciz1	LAHFENLQKYKAKNPSPPPTRPVSRKCAINA	UID2334	Ciz1	Ciz1_UID2334
24.6733	25.4801	24.88	23.6561	24.3634	23.9657	25.0683	25.0551	24.9888	S	2			___1	0.999998	1.83493e-05	112.44	74.5	112.44	0.25811	2197900000	1154	A2ANX3	1154	A2ANX3	A2ANX3	Phospholipid-transporting ATPase	Atp8b4	GYGELITSGKNMRAKSPAPASGLEKKLYNNT	UID2336	Atp8b4	Atp8b4_UID2336
21.0584	23.948	24.1458	23.3489	22.3923	22.9902	23.7753	23.928	24.1755	S	2			___1	1	0.000270475	99.161	84.715	99.161	-1.3301	206700000	4808	A2ANY6;J3QMC5	4808;4803	A2ANY6	A2ANY6		Mdn1	PGVDEEDSELVAKDDSLDAGNLNKNKKHQDE	UID2337	Mdn1	Mdn1_UID2337
27.2561	27.4159	27.6027	27.5635	27.1554	27.4099	27.4822	27.6256	27.6508	S	2			___1	1	7.16766e-75	374.66	353.4	260.82	-0.14498	18168000000	4827	A2ANY6;J3QMC5	4827;4822	A2ANY6	A2ANY6		Mdn1	GNLNKNKKHQDEKEDSEPEDVEQGQEKINEQ	UID2338	Mdn1	Mdn1_UID2338
25.3069	24.9431	24.7426	24.9531	25.1787	24.6424	25.1623	25.0603	25.2595	S	2			___1	0.999716	0.000328375	92.671	71.424	79.565	-0.14218	587490000	389	A2AP92;Q923A8;A2AP93;Q62073	389;389;389;389	A2AP92	A2AP92	Mitogen-activated protein kinase kinase kinase 7	Map3k7	SSVESLPPTSEGKRMSADMSEIEARIVATAA	UID2341	Map3k7	Map3k7_UID2341
27.4034	26.3844	27.1043	25.4703	27.3637	26.7876	25.3849	26.7801	25.3884	S	3			___1	1	6.38558e-26	241.84	226.03	209.02	0.7834	3844400000	439	A2AP92;Q923A8;A2AP93;Q62073	439;439;412;412	A2AP92	A2AP92	Mitogen-activated protein kinase kinase kinase 7	Map3k7	VPEIVISGNGQPRRRSIQDLTVTGTEPGQVS	UID2342	Map3k7	Map3k7_UID2342
24.9133	23.7643	23.4451	25.25	25.1285	25.0127	24.2631	24.0816	22.0785	S	2			___1	0.984391	0.0322873	55.064	55.064	54.066	0.26781	565730000	459	A2AP92;Q923A8;A2AP93;Q62073	459;459;432;432	A2AP92	A2AP92	Mitogen-activated protein kinase kinase kinase 7	Map3k7	TVTGTEPGQVSSRSSSPSVRMITTSGPTSEK	UID2344	Map3k7	Map3k7_UID2344
23.4613	24.2304	23.9438	24.1873	23.5037	23.6597	23.2548	24.037	23.1915	S	2			___1	0.808481	1.86043e-20	192.51	192.51	161.88	-0.073762	274610000	417	A2AP92;Q923A8	417;417	A2AP92	A2AP92		Map3k7	TAAYSKPKRGHRKTASFGNILDVPEIVISGN	UID2345	Map3k7	Map3k7_UID2345
28.0813	28.416	28.514	28.2553	27.8218	27.9164	28.2209	28.7925	27.5577	S	3			___1	0.988381	1.44418e-92	373.71	363.27	299.23	0.0058237	6719800000	123	A2APB1;Q8BMS9	123;123	A2APB1	A2APB1	Ras association domain-containing protein 2	Rassf2	QISEVDMPVEGLETHSPTDSRGLKPVQEDTP	UID2346	Rassf2	Rassf2_UID2346
22.5297	26.1106	25.4878	26.311	23.1827	25.59	25.6175	25.7882	24.8562	S	2			___1	1	0.000912082	107.2	12.91	106.55	0.15496	2809300000	125	A2APB8	125	A2APB8	A2APB8	Targeting protein for Xklp2	Tpx2	SGNTPVQPQRRSIRLSAQKDLEQKEKNHVAS	UID2348	Tpx2	Tpx2_UID2348
24.8569	24.9119	25.0592	25.0268	24.7556	24.8827	24.7614	25.201	24.8719	S	2			___1	1	3.86857e-15	185.06	173.87	139.19	-0.069546	1010300000	645	A2APB8	645	A2APB8	A2APB8	Targeting protein for Xklp2	Tpx2	TVIFQEPFVPKKEKKSLAENPSGSLVQEPFQ	UID2349	Tpx2	Tpx2_UID2349
28.0908	28.201	28.2334	28.6046	28.236	28.2327	28.1108	28.3213	28.3476	S	1			___1	1	0.00636213	110.12	51.399	91.318	0.30589	8289900000	486	A2APB8	486	A2APB8	A2APB8	Targeting protein for Xklp2	Tpx2	VGVPEKKVIPATVPKSPVFALKNRIRVPIKD	UID2350	Tpx2	Tpx2_UID2350
27.5393	27.8275	27.7005	27.9731	27.6828	27.6341	27.775	27.68	27.4136	S	2			___1	0.999984	7.54494e-08	140.22	124.28	139.49	-0.074078	3997700000	737	A2APB8	737	A2APB8	A2APB8	Targeting protein for Xklp2	Tpx2	AVEVKSSELPLTVPVSPKFSTRFQ_______	UID2351	Tpx2	Tpx2_UID2351
29.4173	29.631	29.8223	29.7068	29.5615	29.8888	29.8108	29.371	29.8402	S	3			___1	1	1.08012e-46	323.79	301.94	160.91	0.16177	21903000000	229	A2APD7;Q9D6Z1	229;513	A2APD7	A2APD7	Nucleolar protein 56	Nop56	LPKSKKKKAPKEELASDLEEMATSSAKRKKS	UID2352	Nop56	Nop56_UID2352
29.8569	30.0852	30.1418	29.9185	29.7927	29.7666	29.7091	29.765	30.0317	S	2			___1	1	1.23405e-54	294.21	275.6	210.08	0.046802	65102000000	252	A2APD7;Q9D6Z1	252;536	A2APD7	A2APD7	Nucleolar protein 56	Nop56	SSAKRKKSSPKEEVASEPEEAASPTTPKKKR	UID2355	Nop56	Nop56_UID2355
27.1723	27.6832	27.8191	27.5726	22.4	21.1102	27.678	27.1968	27.8156	S	2			___1	0.999333	1.23405e-54	294.21	275.6	246.46	-0.0075732	40226000000	259	A2APD7;Q9D6Z1	259;543	A2APD7	A2APD7	Nucleolar protein 56	Nop56	SSPKEEVASEPEEAASPTTPKKKRKFSEEPE	UID2356	Nop56	Nop56_UID2356
25.0556	25.7566	25.3914	26.0624	26.0452	25.8819	25.6872	25.5747	25.8564	S	3			___1	1	6.12621e-16	206.64	190.63	117.29	0.32829	1279700000	270	A2APD7;Q9D6Z1	270;554	A2APD7	A2APD7	Nucleolar protein 56	Nop56	EEAASPTTPKKKRKFSEEPEVAANFTKSSTK	UID2357	Nop56	Nop56_UID2357
22.7772	22.2275	22.0949	24.2019	24.2566	24.5517	22.2583	23.7299	23.6311	S	3			___1	0.999112	6.69237e-14	185.41	175.14	75.054	0.28014	1387300000	20	A2API1;Q9Z238	20;21	A2API1	A2API1	G1/S-specific cyclin-E2	Ccne2	SRLQAKQHAQPNQPDSPQETQIIQAKKRKTA	UID2363	Ccne2	Ccne2_UID2363
28.8521	28.3916	28.5788	27.2795	27.3648	27.289	29.1094	29.4266	28.9557	S	2			___1	0.998189	3.5897e-46	305.37	293.09	305.37	-0.13827	4813900000	692	A2API8;F7AA26;O54931	692;895;651	A2API8	A2API8	A-kinase anchor protein 2	Akap2;Pakap	GSEKPQGMFAPPQVSSPVQEKRDILPKNLPA	UID2365	Akap2	Akap2_UID2365
22.3467	22.9704	23.6487	22.3134	22.7004	22.4984	22.2161	22.8861	23.2442	S	3			___1	0.999583	0.000139804	89.055	82.453	89.055	-0.2738	55188000	535	A2API8;F7AA26;O54931	535;738;494	A2API8	A2API8	A-kinase anchor protein 2	Akap2;Pakap	FSRSVNVSLTQEELDSGLDELSVRSQDTTVL	UID2366	Akap2	Akap2_UID2366
25.5227	26.3307	22.6328	24.5711	24.483	24.5464	25.9159	26.1368	26.2546	S	2			___1	0.999999	6.9939e-07	168.31	140.04	125.03	-0.15688	529630000	781	A2API8;F7AA26;O54931	781;984;740	A2API8	A2API8	A-kinase anchor protein 2	Akap2;Pakap	MVGPFKLRSRKQRTLSMIEEEIRAAQEREEE	UID2367	Akap2	Akap2_UID2367
21.2594	27.6782	27.7059	25.5107	25.3778	25.2268	27.7254	28.2243	26.9242	S	3			___1	0.979894	8.54305e-09	118.53	108.63	70.358	-0.044954	1689000000	840	A2API8;F7AA26;O54931	840;1043;799	A2API8	A2API8	A-kinase anchor protein 2	Akap2;Pakap	YKTAPGKIEKVKPPPSPTTEGPSLQPDLAPE	UID2368	Akap2	Akap2_UID2368
21.1725	22.9487	25.0544	24.6228	25.1286	25.301	24.5506	25.1493	25.498	S	2			___1	1	1.38586e-10	160.79	146.6	124.04	-0.66072	1663500000	735	A2APM2;P15379;Q3U8S1;A2APM5;A2APM3;A2APM4;E9QKM8;Q80X37;A2APM1	735;733;320;389;419;453;532;535;612	A2APM2	A2APM2	CD44 antigen	Cd44	LVINGGNGTVEDRKPSELNGEASKSQEMVHL	UID2369	Cd44	Cd44_UID2369
27.5357	28.2736	28.0943	28.0167	28.1281	27.0431	28.3348	27.8802	26.9187	S	3			___1	1	9.1294e-90	381.96	373.79	154.74	-1.7926	77157000000	744	A2APM2;P15379;Q3U8S1;A2APM5;A2APM3;A2APM4;E9QKM8;Q80X37;A2APM1	744;742;329;398;428;462;541;544;621	A2APM2	A2APM2	CD44 antigen	Cd44	VEDRKPSELNGEASKSQEMVHLVNKEPSETP	UID2371	Cd44	Cd44_UID2371
26.2208	26.1037	26.2825	22.5432	22.5598	25.2916	26.7991	25.4104	21.953	S	2			___1	1	0.000147332	87.237	81.121	87.237	1.6764	936600000	95	A2APN9;Q9D4L6;Q6PDX6	95;177;390	A2APN9	A2APN9	E3 ubiquitin-protein ligase Rnf220	Rnf220	RGSGFVMCSGKENPDSDADLDVDGDDTLEYG	UID2372	Rnf220	Rnf220_UID2372
25.5753	25.6297	26.1094	26.1456	25.4499	25.7269	25.1816	25.9699	23.641	S	4			___1	0.931513	3.1204e-32	235.38	229.55	186.51	-0.42547	1964800000	177	A2APR8;O08901	177;177	A2APR8	A2APR8	Mitotic checkpoint serine/threonine-protein kinase BUB1	Bub1	LHSAQILNQVMMTNSSPEKNSACVPRSQGSE	UID2374	Bub1	Bub1_UID2374
28.3179	28.9043	28.6201	27.8382	27.6448	27.8246	28.7927	28.7562	28.8916	S	2			___1	1	0.0011429	113.18	76.794	101.46	-0.035551	4669900000	171	E9PXE6;F8VPR2;A2APV2	171;171;171	E9PXE6	E9PXE6	Formin-like protein 2	Fmnl2	STMESTVDKSKPWSRSIEDLHRGSNLPSPVG	UID2375	Fmnl2	Fmnl2_UID2375
26.7438	25.9273	26.5205	26.3418	26.0247	26.1774	26.3885	26.5484	24.9482	S	3			___1	0.999996	5.48811e-25	214.6	210.99	185.93	0.22868	3200400000	358	A2AQ41;Q80TY0	358;358	A2AQ41	A2AQ41	Formin-binding protein 1	Fnbp1	PPASASPSAVPNGPQSPKQPKEPLSHRFNEF	UID2376	Fnbp1	Fnbp1_UID2376
24.7099	25.8057	26.3736	27.2104	26.5312	26.2438	25.9239	25.6403	26.0915	S	3			___1	1	1.27051e-20	203.83	181.83	188.94	0.25785	1483700000	491	A2AQ41;Q80TY0;A0A0A6YWT1;A2AQ43;A2AQ44;A2AQ42;A2AQ45;F6VVN1	491;496;257;430;435;462;467;264	A2AQ41	A2AQ41	Formin-binding protein 1	Fnbp1	VEGRLPARSEQARRQSGLYDGQTHQTVTNCA	UID2377	Fnbp1	Fnbp1_UID2377
31.4833	32.0329	32.1879	31.976	31.5921	31.58	31.7348	31.8744	31.9952	S	2			___1	1	5.30934e-16	241.22	202.34	241.22	0.30147	145840000000	296	A2AQ41;Q80TY0;A0A0A6YWT1;A2AQ43;A2AQ44;A2AQ42;A2AQ45	296;296;39;296;296;296;296	A2AQ41	A2AQ41	Formin-binding protein 1	Fnbp1	DIEFEDYTQPMKRTVSDNSLSSSKEGKPELR	UID2378	Fnbp1	Fnbp1_UID2378
26.8829	21.7278	26.613	26.8219	26.3159	27.3778	26.7908	27.0098	26.577	S	2			___1	0.999976	4.3503e-12	207.95	181.4	207.21	0.047865	61207000000	299	A2AQ41;Q80TY0;A0A0A6YWT1;A2AQ43;A2AQ44;A2AQ42;A2AQ45	299;299;42;299;299;299;299	A2AQ41	A2AQ41	Formin-binding protein 1	Fnbp1	FEDYTQPMKRTVSDNSLSSSKEGKPELRFGG	UID2379	Fnbp1	Fnbp1_UID2379
25.0242	25.2937	24.8908	24.9971	24.3242	24.7094	25.1363	25.0496	23.4541	S	3			___1	1	1.2025e-11	156.07	149.89	124.98	-1.2825	512740000	465	A2AQD6;A2AQD5;Q922B9	465;465;465	A2AQD6	A2AQD6	Sperm-specific antigen 2 homolog	Ssfa2	LTIPSIRNIMTQQKDSFEMEEVQSTEGEAPH	UID2382	Ssfa2	Ssfa2_UID2382
25.4443	26.3274	25.6212	25.6369	24.37	25.0627	25.6538	25.7294	24.8676	S	3			___1	1	7.3395e-32	221.24	216.81	140.6	0.36403	1245200000	109	A2AQD6;A2AQD5;Q922B9	109;109;109	A2AQD6	A2AQD6	Sperm-specific antigen 2 homolog	Ssfa2	QSSGTPKGVLVRNGGSFEDDLSLGAEANHLH	UID2383	Ssfa2	Ssfa2_UID2383
26.8394	26.1504	26.6524	24.735	25.3943	25.7709	26.1672	26.4507	26.5508	S	2			___1	1	3.02396e-17	210.22	193.3	210.22	-0.88533	1211200000	667	A2AQD6;A2AQD5;Q922B9	667;667;667	A2AQD6	A2AQD6	Sperm-specific antigen 2 homolog	Ssfa2	EFAQYTTHHILRSLASFEAQGSGMSSEKKTG	UID2384	Ssfa2	Ssfa2_UID2384
26.9514	26.2002	26.502	26.6029	25.8917	22.2595	26.6559	26.9427	25.732	S	2			___1	0.999935	2.42886e-10	185.23	159.87	173.03	0.29009	2965600000	738	A2AQD6;A2AQD5;Q922B9	738;738;738	A2AQD6	A2AQD6	Sperm-specific antigen 2 homolog	Ssfa2	RYLLAKAGYPLRRSQSLPTTLLSPVRVVSSV	UID2385	Ssfa2	Ssfa2_UID2385
25.4976	25.2948	25.6232	22.0128	24.4886	24.9629	25.2115	23.5716	25.2898	S	2			___1	0.959915	2.31407e-08	156.49	126.58	156.49	-0.48278	495520000	328	A2AQD6;A2AQD5;Q922B9	328;328;328	A2AQD6	A2AQD6	Sperm-specific antigen 2 homolog	Ssfa2	GGSSPATEKGRTLSISLSEDGGGGKSDPKLQ	UID2388	Ssfa2	Ssfa2_UID2388
28.6203	29.1614	29.0253	28.8691	28.6196	28.5774	28.9738	28.7786	28.673	S	2			___1	1	5.16728e-37	287.99	275.1	187.9	0.50411	8531400000	90	A2AQD6;A2AQD5;Q922B9	90;90;90	A2AQD6	A2AQD6	Sperm-specific antigen 2 homolog	Ssfa2	KIAIWLKDCRTPLGASLDEQSSGTPKGVLVR	UID2390	Ssfa2	Ssfa2_UID2390
25.3601	25.0569	25.1928	24.8256	25.0609	25.0724	24.9146	25.0326	25.0526	S	2			___1	1	2.08309e-29	249.49	235.76	237.09	-0.60829	1864300000	479	A2AQJ5;A2AQJ6;Q8BXN9;A2AQJ7	479;480;475;480	A2AQJ5	A2AQJ5	Transmembrane protein 87A	Tmem87a	WRPSANNQRFAFSPLSEEDEEDEQKEPMLKE	UID2397	Tmem87a	Tmem87a_UID2397
29.201	29.401	29.3485	29.5723	28.8162	29.1015	29.4991	29.3248	29.3494	S	2			___1	1	6.4449e-33	245.83	235.88	199.27	-0.26419	17014000000	544	A2AQJ5;A2AQJ6;Q8BXN9	544;545;540	A2AQJ5	A2AQJ5	Transmembrane protein 87A	Tmem87a	VPSSVTDVALPALLDSDEERMITHFERSKME	UID2398	Tmem87a	Tmem87a_UID2398
22.9463	22.9019	23.4449	23.6025	23.4886	23.2767	23.4215	23.2156	23.3162	S	2			___1	1	0.00412174	81.017	50.85	39.625	-0.027555	253280000	1487	A2AQM9;Q5XJV5;Q9JL19	1487;1487;1485	A2AQM9	A2AQM9	Nuclear receptor coactivator 6	Ncoa6	DPNKLPSVEENKNLMSPAMREAPTSLSQLLD	UID2399	Ncoa6	Ncoa6_UID2399
27.4322	27.5003	27.4623	26.6241	26.9688	27.1761	27.1125	27.4028	27.9141	S	2			___1	0.999938	4.88724e-37	288.69	265.46	260.33	0.012737	5079800000	263	A2AQN5;A2AQN4;Q9QXG4;F7CU63	263;263;263;125	A2AQN5	A2AQN5	Acetyl-coenzyme A synthetase, cytoplasmic	Acss2	IVVKHLGRAELGMNDSPSQSPPVKRPCPDVQ	UID2400	Acss2	Acss2_UID2400
26.9595	27.1987	27.1219	26.5939	26.7961	26.5522	26.771	26.932	26.7661	S	2			___1	0.999936	6.06511e-37	285.76	267.87	224.12	0.065082	3961200000	267	A2AQN5;A2AQN4;Q9QXG4;F7CU63	267;267;267;129	A2AQN5	A2AQN5	Acetyl-coenzyme A synthetase, cytoplasmic	Acss2	HLGRAELGMNDSPSQSPPVKRPCPDVQICWN	UID2401	Acss2	Acss2_UID2401
27.3391	27.4924	27.5928	27.0245	27.0721	26.827	27.3405	27.1811	27.4244	S	3			___1	1	4.43706e-05	112.96	88.111	53.3	-0.059274	4439400000	30	A2AQN5;A2AQN4;Q9QXG4;D6RHA7	30;30;30;30	A2AQN5	A2AQN5	Acetyl-coenzyme A synthetase, cytoplasmic	Acss2	RAREETGAEGRVRGWSPPPEVRRSAHVPSLQ	UID2402	Acss2	Acss2_UID2402
25.8704	26.5816	26.4312	25.0311	25.1014	25.5268	26.3738	26.0557	25.8914	S	2			___1	0.999542	1.22013e-42	276.96	242.48	227.28	-0.21044	1193900000	73	A2AQW0	73	A2AQW0	A2AQW0	Mitogen-activated protein kinase kinase kinase 15	Map3k15	RGPRRALRAVYVRSESSQGAAAGGGPEAGAL	UID2403	Map3k15	Map3k15_UID2403
26.078	25.5982	26.1384	25.4773	26.1665	26.1526	25.592	25.6959	22.4995	S	3			___1	0.953019	4.49187e-23	179.23	154.36	168.18	-1.0865	1092400000	958	A2AQW0	958	A2AQW0	A2AQW0	Mitogen-activated protein kinase kinase kinase 15	Map3k15	SGELVGSSSSEHGSISPDSDAQPDAFFEKVQ	UID2409	Map3k15	Map3k15_UID2409
26.57	25.5224	26.1495	26.5487	26.7141	26.3756	26.4281	26.5368	25.4219	S	2			___1	0.999817	2.4294e-05	136.32	87.794	122.66	0.13437	12617000000	685	A2AR02	685	A2AR02	A2AR02	Peptidyl-prolyl cis-trans isomerase G	Ppig	NSSSNNREKKADREQSPVSKTKQSSQDNEVK	UID2410	Ppig	Ppig_UID2410
28.6042	28.6996	28.7846	29.4389	28.8869	29.0323	29.326	29.0709	28.0085	S	3			___1	1	4.12705e-05	155.24	118.99	51.252	-0.28289	51443000000	395	A2AR02	395	A2AR02	A2AR02	Peptidyl-prolyl cis-trans isomerase G	Ppig	KGDKSELNEIKENQRSPVRVKEKKITDHRHM	UID2412	Ppig	Ppig_UID2412
27.2197	27.4014	27.3818	27.4249	27.0985	26.7608	27.597	27.3136	27.3882	S	3			___1	1	2.15811e-09	202.57	142.27	44.045	1.6522	85243000000	413	A2AR02	413	A2AR02	A2AR02	Peptidyl-prolyl cis-trans isomerase G	Ppig	RVKEKKITDHRHMSESPNRKVEKEKKAKDHK	UID2415	Ppig	Ppig_UID2415
23.8319	24.3956	24.0147	24.7619	23.9662	24.1212	24.1828	24.1427	23.7718	S	3			___1	0.993156	1.25652e-10	111.61	104.7	111.61	-0.29416	422020000	345	A2AR78;Q8C2D3;A2AR76;P70347	345;345;379;380	A2AR78	A2AR78	TRAF family member-associated NF-kappa-B activator	Tank	FPLQDPPDAPFPSLDSPGKAVRGPQQVTVLH	UID2422	Tank	Tank_UID2422
24.3391	25.0945	24.781	25.1014	24.1004	25.0739	24.7315	21.9952	25.4555	S	2			___1	0.993819	2.55518e-08	154.33	121.16	147.45	0.13764	1851000000	223	A2AR78;Q8C2D3;A2AR76;P70347	223;223;257;258	A2AR78	A2AR78	TRAF family member-associated NF-kappa-B activator	Tank	TAVTPRGLGRDEEDTSFESLSKFNVKFPPMD	UID2423	Tank	Tank_UID2423
23.5076	23.461	24.0454	24.4938	22.8802	23.5951	23.8258	24.0493	23.5886	S	3			___1	0.897629	1.30996e-24	222.24	201.8	192.58	-0.13228	309500000	791	A2AS45;Q68FH0;A2AS44;A2AS47	791;775;791;434	A2AS45	A2AS45	Plakophilin-4	Pkp4	RLLGLNELDDLLGKESPSKDSEPSCWGKKKK	UID2426	Pkp4	Pkp4_UID2426
23.4257	23.6663	23.8848	22.8171	21.474	24.2257	24.2025	24.2821	22.5675	S	2			___1	0.850687	4.57769e-15	193.3	165.32	193.3	0.17471	254670000	1071	A2AS45;Q68FH0;A2AS47	1071;1098;757	A2AS45	A2AS45	Plakophilin-4	Pkp4	QSGSSKPSPIYISSYSSPAREQNRRLQHQQL	UID2427	Pkp4	Pkp4_UID2427
27.341	27.7237	22.0882	23.4449	27.4587	27.5748	27.4347	27.5442	27.3502	S	2			___1	0.852291	1.15736e-19	224.61	206.29	224.61	0.82526	3483200000	336	A2AS45;Q68FH0;A2AS44	336;336;336	A2AS45	A2AS45	Plakophilin-4	Pkp4	QTRVASPSQGQVGSSSPKRSGMTAVPQHLGP	UID2431	Pkp4	Pkp4_UID2431
22.1603	23.9427	24.2695	23.6964	22.865	22.9517	23.8823	23.6472	23.5919	S	2			___1	0.999987	1.97039e-06	120.63	106.62	120.63	-0.036473	160950000	313	A2AS45;Q68FH0;A2AS44	313;313;313	A2AS45	A2AS45	Plakophilin-4	Pkp4	PNGPVPQYQTTTRVGSPLTLTDAQTRVASPS	UID2432	Pkp4	Pkp4_UID2432
23.7832	23.6857	24.137	24.0571	23.6066	24.1036	24.0234	23.8732	23.9762	S	2			___1	0.999902	6.5223e-11	162.61	151.21	162.61	0.59059	264600000	358	A2AS70;O54826	358;436	A2AS70	A2AS70	Protein AF-10	Mllt10	PVTSTVISQPKSFDNSPGELGSSSLPTAGYK	UID2438	Mllt10	Mllt10_UID2438
20.056	21.0956	21.3953	21.6058	19.879	20.7927	20.767	21.4649	20.6795	S	2			___1	1	1.11155e-08	155.76	144.11	118.32	1.5022	44200000	18	A2AS92;A2AS93;Q8C3Q9	18;18;18	A2AS92	A2AS92	Caspase;Caspase-9;Caspase-9 subunit p35;Caspase-9 subunit p10	Casp9	EADRQLLRRCRVRLVSELQVAELWDALLSRE	UID2439	Casp9	Casp9_UID2439
31.404	32.2644	32.044	31.802	31.5528	31.397	31.975	31.6814	31.8093	S	2			___1	1	0.0493833	44.564	14.637	35.845	-0.23622	105970000000	11747	E9Q8N1;E9Q8K5;A2ASS6	11747;11747;13493	E9Q8N1	E9Q8N1	Titin	Ttn	DVPVKWFKDGEEIVPSPKHSVKTDGLRRILK	UID2440	Ttn	Ttn_UID2440
23.1237	23.5309	23.4726	23.0143	22.024	22.7318	23.0913	22.9687	22.2964	S	2			___1	1	7.39835e-05	95.622	88.111	60.8	1.4069	479010000	90	A2ASY0;Q5HZG4	90;243	A2ASY0	A2ASY0	Transcription initiation factor TFIID subunit 3	Taf3	LSPVRVQDRADLAPPSPQPPMLAPFAKSQLP	UID2444	Taf3	Taf3_UID2444
23.5032	23.9919	23.3292	23.0605	23.3558	23.0814	23.2522	23.5503	23.602	S	2			___1	1	5.23742e-13	166.42	161.52	82.651	0.34969	1187900000	76	A2ASY0;Q5HZG4	76;229	A2ASY0	A2ASY0	Transcription initiation factor TFIID subunit 3	Taf3	EPLSSINPQKTPPVLSPVRVQDRADLAPPSP	UID2445	Taf3	Taf3_UID2445
22.6228	23.342	23.2711	21.1416	21.1135	21.1127	22.6993	23.0981	22.9112	S	2			___1	1	0.000337648	93.909	73.385	85.469	0.32211	57742000	51	A2ASY0;Q5HZG4	51;204	A2ASY0	A2ASY0	Transcription initiation factor TFIID subunit 3	Taf3	MPSMKRPRLLSTKGDSLDVVLLEAREPLSSI	UID2446	Taf3	Taf3_UID2446
25.1597	25.7039	25.7132	25.6183	25.2297	25.5594	25.7125	26.2008	25.8897	S	2			___1	0.943299	1.02773e-36	275.31	260.04	233.29	0.26756	965690000	398	A2ATI9;Q99JX3	398;418	A2ATI9	A2ATI9	Golgi reassembly-stacking protein 2	Gorasp2	TTAKADASSLTVDVTSPASKVPTTVEDRVSD	UID2448	Gorasp2	Gorasp2_UID2448
21.3057	22.4945	22.3933	21.8064	20.9286	22.9475	21.3786	21.7613	20.9202	S	2			___1	1	0.0162738	63.216	47.587	63.216	1.4167	21679000	335	A2ATL1;A2ATL0;A2ATK9	335;455;460	A2ATL1	A2ATL1		Fam171a1	DNLTPSGTLGKDYHKSVEIFPLKARKSMEKE	UID2451	Fam171a1	Fam171a1_UID2451
23.633	24.2225	24.9619	22.7118	21.6485	24.1796	24.6243	24.619	21.9069	S	4			___1	0.936476	0.0201329	54.702	51.685	54.702	1.3954	213570000	6	A2ATP0;A2ATP1;Q9ES70	6;6;6	A2ATP0	A2ATP0	Serine/threonine-protein kinase Nek6	Nek6	__________MAGQPSHMPHGGSPNHLCHAL	UID2452	Nek6	Nek6_UID2452
26.3106	26.0745	26.1118	25.1941	25.0875	25.3736	25.981	25.6224	26.2539	S	2			___1	1	4.18748e-43	295.79	262.96	261.65	-0.87027	960190000	16	A2ATP5;A2ATP6;Q8C854	16;16;16	A2ATP5	A2ATP5	Myelin expression factor 2	Myef2	MADADKSEAAAGDDGSQQQPAEPRRDTHPGE	UID2453	Myef2	Myef2_UID2453
28.6042	29.29	29.3497	29.6223	28.4633	28.8843	29.0286	29.0783	28.3424	S	3			___1	1	1.85808e-05	143.05	119.94	55.467	0.30284	12949000000	135	A2AU62;Q64012;A2AU60;A2AU61	135;135;119;119	A2AU62	A2AU62	RNA-binding protein Raly	Raly	QDYFCARLFDYRGRLSPVPVPRAVPVKRPRV	UID2454	Raly	Raly_UID2454
28.2627	28.3004	28.317	28.3654	28.4499	28.397	28.1235	28.4673	28.5645	S	2			___1	1	8.8495e-95	388.15	377.2	246.19	-0.88556	37395000000	270	A2AU62;Q64012	270;270	A2AU62	A2AU62	RNA-binding protein Raly	Raly	CSSSSRLPAPQEDTASEAGTPQGEVQTRDDG	UID2455	Raly	Raly_UID2455
28.7052	29.3026	29.0883	28.8133	28.9892	28.855	28.7987	28.8509	28.7906	S	2			___1	1	4.49022e-81	390.06	379.29	378.84	-0.25131	10873000000	12	Q3TAI4;A2AUD5;Q9CYZ2;Q3TUJ9;Q8BKP1	12;12;12;12;12	Q3TAI4;Q3TUJ9	Q3TAI4	Tumor protein D54	Tpd52l2	____MDSASQDINLNSPNKGVLSDFMTDVPV	UID2459	Tpd52l2	Tpd52l2_UID2459
24.8444	25.69	25.6029	22.0673	23.8121	24.3705	21.9911	24.7072	24.5862	S	2			___1	1	9.3947e-05	119.96	61.182	115.63	0.5404	331130000	166	Q3TAI4;A2AUD5;Q9CYZ2;V9GWU5;Q3TUJ9;Q8BKP1	166;189;180;145;146;160	Q3TAI4;Q3TUJ9	Q3TAI4	Tumor protein D54	Tpd52l2	ISRKLGDMRNSATFKSFEDRVGTIKSKVVGG	UID2460	Tpd52l2	Tpd52l2_UID2460
27.4405	27.9184	28.0446	27.1619	27.1074	27.3487	27.1143	27.1853	27.4055	S	2			___1	1	2.85645e-13	216.39	202.8	110.6	0.45215	3910700000	96	Q3TAI4;A2AUD5;Q9CYZ2;V9GWU5	96;96;96;75	Q3TAI4	Q3TAI4	Tumor protein D54	Tpd52l2	LGLSTLGELKQNLSRSWHDVQVSTAYVKTSE	UID2461	Tpd52l2	Tpd52l2_UID2461
30.1637	30.0779	29.5553	29.84	29.9784	29.8998	30.1701	30.0823	30.2518	S	3			___1	0.999364	2.67735e-37	286.77	271.33	167.61	0.095935	35012000000	10	A2AUE1;G5E8T0;P60904	10;10;10	A2AUE1	A2AUE1	DnaJ homolog subfamily C member 5	Dnajc5	______MADQRQRSLSTSGESLYHVLGLDKN	UID2463	Dnajc5	Dnajc5_UID2463
21.6197	21.7532	22.8108	20.929	21.0755	20.8399	22.1319	22.2222	22.1628	S	2			___1	0.999999	9.49505e-18	211.81	188.48	211.81	-0.72805	787570000	15	A2AUE1;G5E8T0;P60904	15;15;15	A2AUE1	A2AUE1	DnaJ homolog subfamily C member 5	Dnajc5	_MADQRQRSLSTSGESLYHVLGLDKNATSDD	UID2465	Dnajc5	Dnajc5_UID2465
23.302	22.9492	23.9021	23.4021	22.8574	22.3658	23.1389	23.7234	23.8239	S	2			___1	0.99999	7.63168e-10	178.03	155.97	178.03	-0.39332	163700000	265	A2AUF7;B0R0S4;Q8VCH5	265;316;324	A2AUF7	A2AUF7	Rab9 effector protein with kelch motifs	Rabepk	IPWPVMSTSENKDSDSVILTLQDEKGDAAEK	UID2466	Rabepk	Rabepk_UID2466
24.121	24.9953	24.7845	23.7592	23.3397	24.1496	24.7277	24.5303	24.8179	S	2			___1	1	0.000458611	121.9	54.565	121.9	0.053345	282750000	534	A2AUK6;A2AUK7;A2AUK8;A2AUK5;Q9Z2H5	534;633;770;782;782	A2AUK6	A2AUK6	Band 4.1-like protein 1	Epb4.1l1;Epb41l1	MIPGPQTVATEIRSLSPIIGKDVLTSTYGAT	UID2467	Epb4.1l1	Epb4.1l1_UID2467
21.7895	22.2068	22.7255	27.2813	27.3646	27.2595	21.5249	22.6783	23.1251	S	2			___1	0.999935	6.95075e-40	302.9	243.1	302.9	1.1422	1505800000	45	A2AUM6;P16254	45;45	A2AUM6	A2AUM6	Signal recognition particle 14 kDa protein;Signal recognition particle 14 kDa protein, N-terminally processed	Srp14	LKKYDGRTKPIPRKSSVEGLEPAENKCLLRA	UID2470	Srp14	Srp14_UID2470
24.969	24.7448	26.1431	25.3483	25.4278	26.0775	25.6201	25.9675	25.4996	S	3			___1	1	1.06115e-05	127.05	115.79	36.775	0.28219	849390000	94	A2AV19;Q8VBV3	94;124	A2AV19	A2AV19	Exosome complex component RRP4	Exosc2	EVGDIVVGRITERRRSAEDELAMRGFLQEGD	UID2472	Exosc2	Exosc2_UID2472
22.1244	22.966	23.0531	21.1044	22.2246	22.5771	23.0389	23.2276	23.0677	S	2			___1	1	0.000118891	103.29	92.517	69.081	-0.90028	120400000	187	A2AVJ7;Q99PL5	187;187	A2AVJ7	A2AVJ7	Ribosome-binding protein 1	Rrbp1	ATPKEVPMVAVPPVGSKASSPATSSQGKKGQ	UID2473	Rrbp1	Rrbp1_UID2473
24.044	24.9396	24.4886	24.5528	24.3516	24.3001	25.1674	24.2446	24.2291	S	4			___1	1	1.14701e-10	125.49	123.05	116.69	-0.56311	420650000	51	A2AVR1;A2AVQ9;Q8R3H9	51;51;51	A2AVR1	A2AVR1	Tetratricopeptide repeat protein 4	Ttc4	EEEFDKIPLFMKKAPSEIDPEEFPDLACLQS	UID2475	Ttc4	Ttc4_UID2475
23.5745	23.9634	23.7032	23.4504	23.2035	22.7329	23.6409	23.6709	23.7243	S	2			___1	0.99995	0.00206246	80.853	74.417	76.196	-1.3756	209060000	987	A2AWA9	987	A2AWA9	A2AWA9	Rab GTPase-activating protein 1	Rabgap1	NKEGRVKGISSAKGVSDEDTDEEKETLKNQL	UID2477	Rabgap1	Rabgap1_UID2477
27.3698	27.5756	26.9841	26.3717	26.6542	27.1536	27.1583	27.4119	27.2403	S	2			___1	0.99965	4.7284e-17	205.65	186.64	163.29	-1.6508	2652500000	42	A2AWA9;A2AWA7	42;42	A2AWA9	A2AWA9	Rab GTPase-activating protein 1	Rabgap1	LVSRQGDETPSTNNGSDDEKTGLKIVGNGSE	UID2478	Rabgap1	Rabgap1_UID2478
24.3913	24.8186	21.7124	24.8667	24.4674	24.5134	22.9081	25.1241	24.883	S	2			___1	0.998601	0.00320783	88.596	33.614	77.744	0.49241	376020000	486	A2AWA9	486	A2AWA9	A2AWA9	Rab GTPase-activating protein 1	Rabgap1	CLESESERERRKTTASPSVRLPQSGSQSSMI	UID2479	Rabgap1	Rabgap1_UID2479
25.3904	26.0112	25.8176	26.4697	26.2502	26.3472	26.1057	25.9963	26.2974	S	3			___1	1	1.2288e-63	307	292.41	211.89	0.010174	3160400000	2679	H7BX50;E9QLG3;A2AWL7	2679;2888;2849	H7BX50	H7BX50	MAX gene-associated protein	Mga	ESISPLLLHLEDDDFSENEKQLGDTASEPDV	UID2482	Mga	Mga_UID2482
22.0954	23.5105	23.7592	24.3171	24.0508	24.2669	24.033	24.0245	24.1641	S	2			___1	0.982814	2.94003e-06	121.48	111.71	111.38	-0.75176	316970000	277	H7BX50;E9QLG3;A2AWL7	277;277;277	H7BX50	H7BX50	MAX gene-associated protein	Mga	GLSSKPQREGKQRNSSDQEGNSVSSSPAHRV	UID2486	Mga	Mga_UID2486
26.2945	26.4545	26.2186	26.9859	27.0473	26.5672	26.1023	26.4102	26.4175	S	2			___1	0.981446	2.11882e-47	326.96	290.73	318.02	0.37481	3712300000	287	H7BX50;E9QLG3;A2AWL7	287;287;287	H7BX50	H7BX50	MAX gene-associated protein	Mga	KQRNSSDQEGNSVSSSPAHRVRLTEGEGSEI	UID2488	Mga	Mga_UID2488
23.5839	24.0793	23.7826	24.5074	24.2175	24.5194	24.1178	24.1842	23.9238	S	2			___1	0.999924	0.000870457	83.204	48.939	67.997	0.045493	439850000	921	H7BX50;E9QLG3;A2AWL7	921;921;921	H7BX50	H7BX50	MAX gene-associated protein	Mga	GRTKSSYKSILPYPVSPKQKNSHVSQGDKIT	UID2490	Mga	Mga_UID2490
23.2551	22.8087	23.2884	23.6639	23.3867	23.8748	22.9888	23.1622	22.8787	S	2			___1	1	5.76733e-12	183.6	153.88	50.87	-1.8668	189440000	209	A2AWN8;P59326	209;182	A2AWN8	A2AWN8	YTH domain-containing family protein 1	Ythdf1	TGFHSDSLNKAPGMNSLEQGMVGLKIGDVTT	UID2492	Ythdf1	Ythdf1_UID2492
25.099	25.2298	21.8236	24.7666	24.7359	24.5376	24.755	25.0062	25.3682	S	2			___1	1	6.08776e-81	360.19	350.19	360.19	-0.53221	951160000	602	A2AWS5;B7ZDF7;Q3UJF1;B7ZDF5;Q9Z2V6	602;601;602;620;600	A2AWS5	A2AWS5	Histone deacetylase;Histone deacetylase 5	Hdac5	EEEEDCIQVKDEDGESGPDEGPDLEESSAGY	UID2493	Hdac5	Hdac5_UID2493
26.0709	26.1972	26.4476	26.1254	26.3326	26.367	26.1134	26.125	26.8751	S	2			___1	0.999999	5.11747e-05	146.48	105.76	146.48	-0.088952	1691000000	251	A2AWS5;B7ZDF7;Q3UJF1;B7ZDF5;Q9Z2V6;A0A1B0GSB5;A0A0R4J1F3;A0A1B0GSE4;A0A1B0GT67;A0A1B0GRH0;A0A1B0GSQ5;Q99N13;Q6NZM9	251;250;251;269;250;192;220;220;244;220;223;220;245	A2AWS5;Q6NZM9	A2AWS5	Histone deacetylase;Histone deacetylase 5;Histone deacetylase 9;Histone deacetylase 4	Hdac5;Hdac9;Hdac4	GMYDAKDDFPLRKTASEPNLKLRSRLKQKVA;GPYDSRDDFPLRKTASEPNLKVRSRLKQKVA	UID2494	Hdac5	Hdac5_UID2494
25.5285	24.9272	25.492	24.9233	25.733	24.9022	25.6279	25.5603	25.261	S	2			___1	0.997235	4.26689e-06	127.3	104.25	127.3	-0.27221	1043800000	652	A2AWS5;B7ZDF7;Q3UJF1;B7ZDF5;Q9Z2V6	652;651;652;670;650	A2AWS5	A2AWS5	Histone deacetylase;Histone deacetylase 5	Hdac5	LSLATVPHQALGRTQSSPAAPGSMKSPTDQP	UID2495	Hdac5	Hdac5_UID2495
24.9154	25.4235	25.459	24.7261	24.5561	24.8723	24.5057	25.4687	25.4112	S	3			___1	0.674678	0.0203044	48.18	39.567	48.18	0.55037	525770000	662	A2AWS5;B7ZDF7;Q3UJF1;B7ZDF5;Q9Z2V6	662;661;662;680;660	A2AWS5	A2AWS5	Histone deacetylase;Histone deacetylase 5	Hdac5	LGRTQSSPAAPGSMKSPTDQPTVVKHLFTTG	UID2496	Hdac5	Hdac5_UID2496
24.6581	24.5551	25.0625	24.8522	23.9069	24.6552	24.7119	25.3315	23.5	S	3			___1	0.989579	5.00609e-30	240.33	231.69	227.49	0.042535	651280000	490	A2AWS5;B7ZDF7;Q3UJF1;B7ZDF5;Q9Z2V6	490;489;490;508;488	A2AWS5	A2AWS5	Histone deacetylase;Histone deacetylase 5	Hdac5	TVGKLPRHRPLSRTQSSPLPQSPQALQQLVM	UID2497	Hdac5	Hdac5_UID2497
25.1864	25.014	22.3854	24.909	25.2736	24.9973	24.9908	24.9835	24.8524	S	2			___1	0.999648	4.66595e-33	252.95	239.6	252.95	-1.2727	661730000	192	F6RCN9;Z4YN62;A2AWT3	192;284;281	F6RCN9	F6RCN9	Ataxin-7-like protein 3	Atxn7l3	QALISRLQWDGSSDLSPSDSGSSKTSENQGW	UID2500	Atxn7l3	Atxn7l3_UID2500
26.8085	26.702	27.1696	26.9716	26.7514	26.8032	26.6529	26.5465	26.5825	S	2			___1	1	0.000213987	133.91	107.16	123.67	0.2149	2588900000	447	A2AWT6;A2AWT7;A2AWT5;P25976	447;447;484;484	A2AWT6	A2AWT6	Nucleolar transcription factor 1	Ubtf	RKPGGEREDRGKLPESPKRAEEIWQQSVIGD	UID2501	Ubtf	Ubtf_UID2501
24.9878	25.2397	25.6147	25.1566	25.1175	25.2511	25.2613	25.2256	25.1934	S	2			___1	0.999996	0.00160083	107.21	30.984	91.867	0.34831	757190000	601	A2AWT6;A2AWT7;A2AWT5;P25976	601;601;638;638	A2AWT6	A2AWT6	Nucleolar transcription factor 1	Ubtf	QRQYKVHLDLWVKSLSPQDRAAYKEYISNKR	UID2502	Ubtf	Ubtf_UID2502
25.6011	25.7635	25.5134	25.9865	25.9343	25.5809	25.7851	25.8061	25.6037	S	2			___1	0.958472	0.000839655	80.17	67.678	80.17	0.29066	1010300000	20	A2BE28	20	A2BE28	A2BE28	Ribosomal biogenesis protein LAS1L	Las1l	WRAWDGQSFKENQPESPSARGIVVSWLSRAE	UID2506	Las1l	Las1l_UID2506
27.7696	27.9956	27.8734	27.2852	27.7871	27.5526	28.087	28.0067	22.6837	S	3			___1	1	1.21644e-92	372.89	359.7	344.44	-1.7075	4690800000	62	A2BE93;Q9EQU5;A2BE92	62;62;62	A2BE93	A2BE93	Protein SET	Set	IDEVQNEIDRLNEQASEEILKVEQKYNKLRQ	UID2507	Set	Set_UID2507
30.7536	30.8595	30.6798	30.9356	31.0513	30.9378	30.997	30.9493	30.8332	S	2			___1	0.999999	0.000170711	132.57	40.93	115.7	-0.26339	35958000000	30	A2BE93;Q9EQU5;A2BE92	30;30;30	A2BE93	A2BE93	Protein SET	Set	KPRPAAAPKLEDKSASPGLPKGEKEQQEAIE	UID2508	Set	Set_UID2508
24.359	24.9584	24.9394	24.7856	24.2336	24.4725	25.1006	25.3417	24.69	S	2			___1	1	7.18147e-12	177.71	132.37	158.91	0.51912	1026900000	45	A2BFA9;A2BFB0;O08609	45;45;45	A2BFA9	A2BFA9	Max-like protein X	Mlx	ARARRGSGRRGAPQLSPESPLLSGARGCRED	UID2509	Mlx	Mlx_UID2509
23.3917	23.5615	23.8481	22.3882	23.3949	23.5226	23.1512	23.0078	23.2445	S	2			___1	0.996922	0.0387046	44.391	30.163	44.391	0.52277	191970000	7	A2BFA9;A2BFB0;O08609;A2BFB2;A2BFB1	7;7;7;7;7	A2BFA9	A2BFA9	Max-like protein X	Mlx	_________MTEPGASPEDPWVKASFADAHA	UID2511	Mlx	Mlx_UID2511
24.6768	25.2006	27.378	27.0637	25.6759	26.803	25.5296	25.238	26.4959	S	2			___1	0.875265	4.30026e-49	279.15	279.15	252.14	-0.54652	20394000000	81	A2BFF8;Q3TPJ8;O88487	81;81;81	A2BFF8	A2BFF8	Cytoplasmic dynein 1 intermediate chain 2	Dync1i2	SMGLTTDSPIVPPPMSPSSKSVSTPSEAGSQ	UID2512	Dync1i2	Dync1i2_UID2512
25.4279	25.8912	25.5114	25.4322	24.7967	25.0488	25.1966	25.2979	24.7962	S	2			___1	0.998591	7.93557e-16	189.45	175.85	106.39	1.3462	1170400000	605	E9QAQ7;A2BH40	605;605	E9QAQ7	E9QAQ7	AT-rich interactive domain-containing protein 1A	Arid1a	QTAYSQQRFPPPQELSQDSFGSQASSAPSMT	UID2517	Arid1a	Arid1a_UID2517
28.6732	29.2146	29.2482	28.6941	28.412	28.8152	28.8351	28.8552	28.5998	S	2			___1	0.999962	3.45153e-46	306.26	275.31	296.6	-0.3006	8808200000	697	E9QAQ7;A2BH40	697;697	E9QAQ7	E9QAQ7	AT-rich interactive domain-containing protein 1A	Arid1a	FSPHTSPHLPGIRGPSPSPVGSPASVAQSRS	UID2519	Arid1a	Arid1a_UID2519
26.5443	26.9087	26.8209	26.5361	26.8216	26.9911	26.5655	26.7561	26.5816	S	2			___1	0.997567	8.05374e-44	299.24	291.6	266.5	-0.35299	4079500000	773	E9QAQ7;A2BH40	773;773	E9QAQ7	E9QAQ7	AT-rich interactive domain-containing protein 1A	Arid1a	PQMPQYTSPQPGSALSPRQPSGGQMHSGVGS	UID2522	Arid1a	Arid1a_UID2522
27.6607	27.5769	27.3632	27.6472	27.8036	21.5953	27.105	22.7459	27.1245	S	2			___1	0.905816	1.69587e-05	144.97	117.64	99.686	-0.3089	4156000000	1605	E9QAQ7;A2BH40	1605;1601	E9QAQ7	E9QAQ7	AT-rich interactive domain-containing protein 1A	Arid1a	VSSPAPLPRPMENRTSPSKSPFLHSGMKMQK	UID2523	Arid1a	Arid1a_UID2523
29.0425	29.1014	29.1149	28.9102	29.0129	29.4353	29.6231	29.6908	29.1888	S	3			___1	0.999977	1.91102e-25	230.91	207.47	171.08	-0.62298	13531000000	365	E9QAQ7;A2BH40	365;365	E9QAQ7	E9QAQ7	AT-rich interactive domain-containing protein 1A	Arid1a	AVSGGAQQRSHHAPMSPGSSGGGGQPLARTP	UID2525	Arid1a	Arid1a_UID2525
25.5351	26.1558	25.9616	26.5931	25.5535	25.7983	25.949	26.0112	26.0997	S	2			___1	0.94562	9.67058e-18	189.88	177.84	157.95	1.2781	1219700000	1184	E9QAQ7;A2BH40	1184;1185	E9QAQ7	E9QAQ7	AT-rich interactive domain-containing protein 1A	Arid1a	TPHSQIPPLPGMRSNSVGIQDAFPDGSDPTF	UID2526	Arid1a	Arid1a_UID2526
24.6004	24.5815	24.6901	24.1358	24.9491	24.6432	24.1705	24.5601	24.2743	S	2			___1	1	0.000111613	120.86	100.65	111.52	-0.93528	2372000000	1609	E9QAQ7;A2BH40	1609;1605	E9QAQ7	E9QAQ7	AT-rich interactive domain-containing protein 1A	Arid1a	APLPRPMENRTSPSKSPFLHSGMKMQKAGPP	UID2527	Arid1a	Arid1a_UID2527
23.8351	24.1226	24.0631	24.4806	24.6951	24.7402	22.0909	24.1826	23.9319	S	2			___1	0.998864	4.43148e-15	194.1	163.01	159.01	0.3552	461010000	505	A2BIE1	505	A2BIE1	A2BIE1		Qser1	FASSTRGQTLQSSIPSPDPKSYAERKLDSSV	UID2530	Qser1	Qser1_UID2530
25.6771	28.5398	27.0364	24.97	27.7364	25.3238	25.9719	27.091	25.118	S	3			___1	0.999943	9.5107e-22	216.76	203.12	214.11	-0.04436	6833000000	135	A2CEK3;Q9D0F9	135;117	A2CEK3	A2CEK3	Phosphoglucomutase-1	Pgm2;Pgm1	IIRKIKAIGGIILTASHNPGGPNGDFGIKFN	UID2531	Pgm2	Pgm2_UID2531
21.8383	22.4039	21.7371	23.665	23.0572	23.1041	20.9593	22.1978	22.591	S	2			___1	1	1.03751e-11	164.94	142.5	164.94	0.95315	158040000	9	A2CF65;F8WHB7;J3QPR7;P49300;B1AU01;A2CF63	9;9;9;9;9;9	A2CF65	A2CF65	C-type lectin domain family 10 member A	Clec10a	_______MIYENLQNSRIEEKTQEPGKDSQL	UID2534	Clec10a	Clec10a_UID2534
26.8844	27.4016	27.2524	26.391	26.3572	26.2866	26.8436	26.9478	26.9394	S	2			___1	0.999842	1.56485e-06	157.56	87.743	150.49	0.26968	1679300000	86	A2CF65;F8WHB7;J3QPR7;P49300	86;124;124;123	A2CF65	A2CF65	C-type lectin domain family 10 member A	Clec10a	RQELQAGRDLSQKVTSLESTVEKREQALKTD	UID2535	Clec10a	Clec10a_UID2535
26.495	26.5215	26.1672	27.6373	27.7224	27.8765	27.0073	26.823	27.2423	S	2			___1	1	7.14353e-17	197	125.64	178.56	-0.22764	7084900000	19	A2CF80;A2CF83;H3BJI0;D3Z687;Q9DCT6;F6S0D5;F6XN97	62;62;19;96;96;33;95	A2CF80;H3BJI0	H3BJI0	Chromatin complexes subunit BAP18	0610010K14Rik;Bap18	KRKVYEDSGIPLPAESPKKGPKKMTSGVLSP	UID2536	0610010K14Rik	0610010K14Rik_UID2536
24.082	24.52	24.341	23.2845	23.0894	23.0397	23.7763	23.4471	23.4381	S	2			___1	0.999998	3.52647e-06	158.34	134.66	158.34	-0.75782	206840000	153	A2CG35;P35283	153;105	A2CG35	A2CG35	Ras-related protein Rab-12	Rab12	IRLQIWDTAGQERFNSITSAYYRSAKGIILV	UID2537	Rab12	Rab12_UID2537
26.6276	27.044	27.2276	26.7144	25.6475	26.2871	26.4172	27.0591	24.7781	S	3			___1	1	1.07332e-13	181.14	172.59	132.94	-0.84415	3886600000	68	A2CG35;P35283	68;20	A2CG35	A2CG35	Ras-related protein Rab-12	Rab12	AALHRRPAGGSLGAVSPALSGGQARRRKQPP	UID2539	Rab12	Rab12_UID2539
20.7641	24.8417	24.7999	24.9426	24.8187	24.9033	24.6546	24.496	24.3751	S	2			___1	0.955356	8.5188e-08	137.17	111.82	130.47	1.1197	704200000	756	A2CG63;F6R6U0	756;174	A2CG63	A2CG63	AT-rich interactive domain-containing protein 4B	Arid4b	STHSRNELISKEEQSSPSLLEENKVHTDLVI	UID2540	Arid4b	Arid4b_UID2540
[truncated: 13,196 more rows]

## Sheet: Gene_Annotated_Only
Intensity 6PGD_01	Intensity 6PGD_02	Intensity 6PGD_03	Intensity MLP_01	Intensity MLP_02	Intensity MLP_03	Intensity TKT_01	Intensity TKT_02	Intensity TKT_03	C: Amino acid	C: Charge	C: Reverse	C: Potential contaminant	C: Multiplicity	N: Localization prob	N: PEP	N: Score	N: Delta score	N: Score for localization	N: Mass error [ppm]	N: Intensity	N: Position	T: Proteins	T: Positions within proteins	T: Leading proteins	T: Protein	T: Protein names	T: Gene names	T: Sequence window	T: Unique identifier	T: Gene names		PSP_Kinase	PSP_Substrate				T: Gene names
[truncated: 14,369 more rows]

[truncated: 13 more sheets: Kinases_&_Substrates, Calc_of_Sums_Round_1, Sum_of_Kinases, Sum_of_Substrates, Kinase_x_Substrates, SQRT_K_x_S, Log2_SQRT, J774_6PD_All_Samples, J774_TKT_All_Samples, Log2_Substrates, Log2_kinases, Log2_K_x_S, Log2_SQRT_K_x_S]
