# Supplementary material for: Macrophages are activated toward phagocytic lymphoma cell clearance by pentose phosphate pathway inhibition
Source: Cell Rep Med. 2024 Nov 26;5(12):101830. doi: 10.1016/j.xcrm.2024.101830 (PMC11722127; doi:10.1016/j.xcrm.2024.101830)
Supplement: Data S1. Tables S1–S5, S7, and S8 — Table S1. Surface marker staining J774A.1 under PPP inhibition and knockdown, related to Figure 3. Table S2. Proteomic data set J774A.1 under PPP inhibition and knockdown, related to Figure 4. Table S3. Phosphoproteomic data set J774A.1 under PPP inhibition and knockdown, related to Figure 4. Table S4. INKA analysis of phosphoproteomic data J774A.1 under PPP inhibition, related to Figure 4. Table S5. INKA analysis of phosphoproteomic data J774A.1 under PPP knockdown, related to Figure 4. Table S7. Metabolomic data set of J774A.1 under PPP inhibition and knockdown, related to Figure 5. Table S8. Surface marker staining macrophages of C57BL/6 mice after treatment with S3, related to Figure 7. [file mmc2.zip › Table S7. Metabolomic analysis J774A.1 PPP inhib and kd.xlsx]

## Sheet: Table_quantitation_NormCell (2
					1											2											3													4					5
					Adenosine 5-diphosphate (426.0 -> 328)					Adenosine 5-diphosphate (426.0 -> 159.0)						Adenosine 5-triphosphate (506.0 -> 408.1)					Adenosine 5-triphosphate (506.0 -> 159)						Lactic acid (89.0 -> 43.3)						Lactic acid (89.0 -> 45.3)							Pyruvic acid (87.0 -> 43.2)					alpha-Ketoglutaric acid (145.0 -> 101)
							STD	STD+QC				STD	STD+QC					STD	STD+QC				STD	STD+QC						STD	STD+QC					STD	STD+QC					STD	STD+QC					STD	STD+QC
No	Name			Acq. Date-Time	RT	Area	Conc (ppb)	Conc (ppb)	Factor	RT	Area	Conc (ppb)	Conc (ppb)	Factor	Ratio	RT	Area	Conc (ppb)	Conc (ppb)	Factor	RT	Area	Conc (ppb)	Conc (ppb)	Factor	Ratio	RT	Area	Area Corregida	Conc (ppb)	Conc (ppb)		RT	Area					Ratio	RT	Area	[] ppb	[] ppb		RT	Area	Area corregida	Conc (ppb)	Conc (ppb)
1	Blank_AV_1			2020-02-24 19:41:00	17.882	0				17.915	0					20.868	0				21.051	0					2.94	4711					2.923	1075					22.8	2.111	0				10.633	9955
26	Blank_AV_2			2020-02-25 12:23:00	17.799	0					0					20.868	0				20.885	0					2.923	4579					2.99	871					19	2.095	0				10.616	4501
56	Blank_AV_3			2020-02-26 08:25:00	17.882	0				17.849	0					20.885	0				20.769	0					2.907	5233					2.973	1172					22.4	2.078	0				10.633	3193
63	Blank_AV_4			2020-02-26 13:05:00	18.761	0				18.761	0					20.968	0				20.984	0					2.973	5307	Blank1-3	Blank2-4			2.923	1090	Blank1-3	Blank2-4			20.5	2.111	0				10.533	2956	Blank2-3	Blank2-4
																											Average	4957.5	4841	5039.67				1052	1039.33	1044.33									Average	3550	3847	3550
																											St Dev	366.094						127.977											St Dev	832.072
																											CV%	7.38465						12.1651											CV%	23.4386
2	Cal_6a			2020-02-24 20:21:00	17.749	314055	1418.44	5510.99	56.987	17.733	260108	1418.44	5376.08	48.3824	82.8	20.686	13265	446.829	542.728	29.687	20.686	14040	446.829	455.13	31.4214	105.8	2.94	155744	150903	468.75	3200.87		2.907	22521	21469	468.75	3366.32		14.5	2.095	3987	63.75	387.517		10.55	89606	85759	11.4844	26.4591
3	Cal_5a			2020-02-24 21:01:00	17.766	348371	2836.88	6929.43	50.2741	17.766	288908	2836.88	6794.52	42.5207	82.9	20.852		893.659	989.557	0	20.769		893.659	901.959	0	112.7	2.94	165214	160373	937.5	3669.62		2.923	24467	23415	937.5	3835.07		14.8	2.095	4211	127.5	451.267		10.6	126494	122647	22.9688	37.9435
4	Cal_4a			2020-02-24 21:41:00	17.782	556783	5673.75	9766.31	57.0106	17.766	471804	5673.75	9631.39	48.9861	84.7	20.835	24603	1787.32	1883.22	13.7653	20.785	25830	1787.32	1795.62	14.4518	105	2.94	213734	208893	1875	4607.12		2.94	28244	27192	1875	4772.57		13.2	2.111	5370	255	578.767		10.583	215872	212025	45.9375	60.9122
5	Cal_3a			2020-02-24 22:21:00	17.799	999797	11347.5	15440.1	64.7535	17.799	794218	11347.5	15305.1	51.8922	79.4	20.769	61622	3574.63	3670.53	17.2387	20.769	70582	3574.63	3582.93	19.7452	114.5	2.94	317460	312619	3750	6482.12		2.923	41818	40766	3750	6647.57		13.2	2.111	6892	510	833.767		10.567	358540	354693	91.875	106.85
6	Cal_2a			2020-02-24 23:01:00	17.782	1485984	22695	26787.6	55.4729	17.766	1244942	22695	26652.6	46.7099	83.8	20.818		7149.27	7245.17	0	20.835		7149.27	7157.57	0	114.1	2.94	485881	481040	7500	10232.1		2.923	62385	61333	7500	10397.6		12.8	2.078	11880	1020	1343.77		10.616	658306	654459	183.75	198.725
7	Cal_1a			2020-02-24 23:41:00	17.65		45390	49482.6		17.633		45390	49347.6		83.8	20.802		14298.5	14394.4	0	20.818		14298.5	14306.8	0	113.7	2.923	817489	812648	15000	17732.1		2.907	107830	106778	15000	17897.6		13.2	2.078	22124	2040	2363.77		10.583	1256930	1253083	367.5	382.475
27	Cal_6b			2020-02-25 13:03:00	17.882	309328	1418.44	5510.99	56.1293	17.849	253811	1418.44	5376.08	47.2111	82.1	21.466	24229	446.829	542.728	54.2243	21.532	25817	446.829	455.13	57.7782	106.6	2.94	164534	159693	468.75	3200.87		2.923	22547	21495	468.75	3366.32		13.7	2.111	3808	63.75	387.517		10.583	73321	69474	11.4844	26.4591
28	Cal_5b			2020-02-25 13:43:00	17.815	353674	2836.88	6929.43	51.0394	17.865	284261	2836.88	6794.52	41.8368	80.4	21.516		893.659	989.557	0	21.549		893.659	901.959	0	110.2	2.94	175271	170430	937.5	3669.62		2.923	23248	22196	937.5	3835.07		13.3	2.095	4091	127.5	451.267		10.567	106132	102285	22.9688	37.9435
29	Cal_4b			2020-02-25 14:23:00	17.898	546445	5673.75	9766.31	55.9521	17.865	443907	5673.75	9631.39	46.0896	81.2	21.516	30802	1787.32	1883.22	17.2337	21.582	35126	1787.32	1795.62	19.6529	114	2.94	224264	219423	1875	4607.12		2.923	29871	28819	1875	4772.57		13.3	2.078	5121	255	578.767		10.567	186846	182999	45.9375	60.9122
30	Cal_3b			2020-02-25 15:03:00	17.832	1001456	11347.5	15440.1	64.8609	17.882	832937	11347.5	15305.1	54.422	83.2	20.785	105908	3574.63	3670.53	29.6276	20.835	122767	3574.63	3582.93	34.3439	115.9	2.923	328103	323262	3750	6482.12		2.923	44018	42966	3750	6647.57		13.4	2.078	6966	510	833.767		10.567	317965	314118	91.875	106.85
31	Cal_2b			2020-02-25 15:43:00	17.832	1506768	22695	26787.6	56.2488	17.832	1248480	22695	26652.6	46.8426	82.9	20.852		7149.27	7245.17	0	20.802		7149.27	7157.57	0	114.5	2.907	505644	500803	7500	10232.1		2.923	67503	66451	7500	10397.6		13.3	2.061	11373	1020	1343.77		10.567	556435	552588	183.75	198.725
32	Cal_1b			2020-02-25 16:23:00	17.898		45390	49482.6		17.965		45390	49347.6		83.7	20.802		14298.5	14394.4	0	20.802		14298.5	14306.8	0	114.6	2.907	870609	865768	15000	17732.1		2.907	113287	112235	15000	17897.6		13	2.061	20741	2040	2363.77		10.567	1112751	1108904	367.5	382.475
					Intercept		235726	2.32831e-10				190043	-2.32831e-10			Intercept		2048.29	7.27596e-12				209.277	0			Intercept			129867	5.82077e-11					17759.5	7.27596e-12			Intercept		2895.01	0		Intercept			46147.2	-1.16415e-10
					Slope		57.5986	57.5986				48.0191	48.0191			Slope		21.359	21.359				25.2124	25.2124			Slope			47.5335	47.5335					6.12911	6.12911			Slope		8.94166	8.94166		Slope			3081.67	3081.67
					Correlation		0.991468	0.991468				0.993213	0.993213			Correlation		0.863461	0.863461				0.863536	0.863536			Correlation			0.998359	0.998359					0.998255	0.998255			Correlation		0.997185	0.997185		Correlation			0.995029	0.995029
					R2		0.983008	0.983008				0.986472	0.986472			R2		0.745565	0.745565				0.745695	0.745695			R2			0.996721	0.996721					0.996512	0.996512			R2		0.994378	0.994378		R2			0.990083	0.990083
					Y=0		4092.56	4.04229e-12				3957.64	-4.84871e-12			Y=0		95.8983	3.40651e-13				8.30057	0			Y=0			2732.12	1.22456e-12					2897.57	1.18712e-12			Y=0		323.767	0		Y=0			14.9747	-3.77767e-14
																					OXY1	15700
																					CTRL2	1727
																					DOXO2	2172
									Monoisotopic mass					Monoisotopic mass						Monoisotopic mass					Monoisotopic mass							Monoisotopic mass						Monoisotopic mass						Monoisotopic mass
								ppb= ug/L	427.029					427.029					ppb= ug/L	506.996				ppb= ug/L	506.996						ppb= ug/L	89.0239					ppb= ug/L	89.0239					ppb= ug/L	88.016					ppb= ug/L
		No cells *10<6					Estimated Conc []ppb	Conc. Norm []ppb	Conc. uM			Estimated Conc []ppb	Conc. Norm []ppb	Conc. uM				Estimated Conc []ppb	Conc. Norm []ppb	Conc. uM			Estimated Conc []ppb	Conc. Norm []ppb	Conc. uM					Estimated Conc []ppb	Conc. Norm []ppb	Conc. uM				Estimated Conc []ppb	Conc. Norm []ppb	Conc. uM				Estimated Conc []ppb	Conc. Norm []ppb	Conc. uM				Estimated Conc []ppb	Conc. Norm []ppb
8	TKT_5	4.745	1.15148	2020-02-25 00:21:00	17.782	1685131	29256.4	25407.7	59.4986	17.749	1412612	29417.7	25547.7	59.8266	83.8	20.818	433696	20305.1	17633.9	34.7811	20.818	496424	19689.7	17099.5	33.727	114.5	2.957	334679	329838	6939.06	6026.21	67.692	2.957	43915	42863	6993.35	6073.35	68.2216	13.1	2.061	8523	953.179	827.785	9.40494	10.583	260072	256225	83.1449	72.207
10	PHY3	4.68	1.13571	2020-02-25 01:41:00	17.782	583864	10136.8	8925.51	20.9014	17.799	483753	10074.2	8870.4	20.7723	82.9	20.868	28915	1353.76	1192	2.35111	20.868	32853	1303.05	1147.35	2.26303	113.6	2.957	186802	181961	3828.06	3370.64	37.8622	2.957	25535	24483	3994.55	3517.23	39.5089	13.7	2.078	7057	789.227	694.922	7.8954	10.567	102450	98603	31.9966	28.1733
11	ANA5	2.39	0.579987	2020-02-25 02:22:00	17.799	174055	3021.86	5210.22	12.2011	17.799	140362	2923.04	5039.84	11.8021	80.6	20.835	40721	1906.5	3287.15	6.48359	20.802	45848	1818.47	3135.37	6.18421	112.6	2.94	31228	26387	555.124	957.132	10.7514	2.957	4888	3836	625.866	1079.1	12.1215	15.7	2.078	2082	232.843	401.462	4.56124	10.55	39925	36078	11.7073	20.1854
12	PHY4	4.18	1.01437	2020-02-25 03:02:00	17.832	662102	11495.1	11332.2	26.5374	17.832	537712	11197.9	11039.2	25.8512	81.2	20.818	42561	1992.65	1964.42	3.87463	20.901	46835	1857.62	1831.3	3.61207	110	2.94	238674	233833	4919.33	4849.64	54.4757	2.957	31648	30596	4991.92	4921.19	55.2795	13.3	2.061	6199	693.272	683.45	7.76506	10.616	77121	73274	23.7774	23.4405
13	OXY4	5.345	1.29708	2020-02-25 03:42:00	17.849	472833	8209.1	6328.89	14.8207	17.815	406495	8465.28	6526.39	15.2832	86	20.918	26568	1243.88	958.981	1.8915	20.852	30580	1212.9	935.094	1.84438	115.1	2.94	226193	221352	4656.76	3590.17	40.3282	2.94	28668	27616	4505.71	3473.72	39.0201	12.7	2.061	7197	804.884	620.534	7.05023	10.567	76203	72356	23.4795	18.1018
14	CTRL2	5.476	1.32887	2020-02-25 04:22:00	17.865	398914	6925.75	5211.74	12.2046	17.832	348551	7258.59	5462.21	12.7912	87.4	21.582	21124	988.999	744.238	1.46794	21.615		0	0	0	8.2	2.94	240740	235899	4962.79	3734.58	41.9504	2.94	31453	30401	4960.1	3732.56	41.9276	13.1	2.061	3000	335.508	252.476	2.86852	10.616	51574	47727	15.4874	11.6545
15	TKT3	3.857	0.935988	2020-02-25 05:02:00	17.815	989298	17175.7	18350.4	42.9721	17.815	833329	17354.1	18541	43.4185	84.2	20.868	169334	7928	8470.2	16.7066	20.852	192836	7648.47	8171.55	16.1176	113.9	2.94	455832	450991	9487.85	10136.7	113.865	2.957	60389	59337	9681.18	10343.3	116.185	13.2	2.061	11157	1247.76	1333.09	15.146	10.6	109319	105472	34.2256	36.5663
16	ANA3	2.97	0.720737	2020-02-25 05:42:00	17.799	520113	9029.95	12528.8	29.3394	17.832	430870	8972.89	12449.6	29.154	82.8	20.885	43306	2027.53	2813.14	5.54864	20.901	50101	1987.16	2757.12	5.43815	115.7	2.94	296534	291693	6136.58	8514.3	95.6407	2.94	38774	37722	6154.57	8539.26	95.9211	13.1	2.078	3753	419.721	582.349	6.6164	10.567	39803	35956	11.6677	16.1886
17	MLP4	3.334	0.80907	2020-02-25 06:22:00	17.782	426757	7409.15	9157.61	21.4449	17.815	351316	7316.17	9042.69	21.1758	82.3	20.852	83326	3901.22	4821.85	9.51064	20.868	98216	3895.55	4814.85	9.49682	117.9	2.94	95907	91066	1915.83	2367.94	26.5989	2.957	12682	11630	1897.5	2345.29	26.3445	13.2	2.061	3195	357.316	441.638	5.0177	10.567	54269	50422	16.3619	20.2231
18	OXY1	4.727	1.14711	2020-02-25 07:02:00	17.815	360951	6266.66	5462.98	12.793	17.799	302309	6295.6	5488.21	12.8521	83.8	21.599	25159	1177.91	1026.85	2.02536	21.549		0	0	0	62.4	2.94	123146	118305	2488.88	2169.69	24.372	2.957	16405	15353	2504.93	2183.68	24.5292	13.3	2.095	7279	814.055	709.656	8.0628	10.583	53783	49936	16.2042	14.1261
19	ANA1	3.76	0.912449	2020-02-25 07:42:00	17.849	423965	7360.68	8066.95	18.8909	17.832	345291	7190.7	7880.66	18.4546	81.4	20.852	68809	3221.55	3530.66	6.96389	20.835	80364	3187.48	3493.33	6.89025	116.8	2.94	136409	131568	2767.9	3033.49	34.075	2.94	19491	18439	3008.43	3297.1	37.0361	14.3	2.061	4886	546.431	598.863	6.80402	10.55	41289	37442	12.1499	13.3157
21	GPGD3	6.146	1.49147	2020-02-25 09:02:00	17.832	248859	4320.57	2896.86	6.78376	17.849	209296	4358.6	2922.36	6.84346	84.1	20.835	507814	23775.2	15940.8	31.4418	20.868	586524	23263.3	15597.6	30.7648	114.1	2.99	407116	402275	8462.98	5674.27	63.7388	3.006	52861	51809	8452.94	5667.54	63.6632	13	2.045	58813	6577.42	4410.04	50.1049	10.6	173872	170025	55.1731	36.9925
22	PHY5	2.96	0.718311	2020-02-25 09:42:00	17.815	528585	9177.04	12775.9	29.918	17.832	447737	9324.14	12980.7	30.3976	84.7	21.466	32030	1499.6	2087.68	4.11775	21.599	39318	1559.47	2171.03	4.28214	122.8	2.94	225863	221022	4649.81	6473.26	72.7138	2.957	29411	28359	4626.94	6441.42	72.3561	13	2.061	4899	547.885	762.741	8.66593	10.567	68737	64890	21.0568	29.3143
23	MLP2	2.472	0.599886	2020-02-25 10:22:00	17.815	310303	5387.33	8980.59	21.0304	17.832	261269	5440.94	9069.95	21.2396	84.2	21.499	69663	3261.53	5436.92	10.7238	21.499	79435	3150.64	5252.05	10.3592	114	2.923	89047	84206	1771.51	2953.07	33.1717	2.94	12872	11820	1928.5	3214.78	36.1114	14.5	2.045	3325	371.855	619.876	7.04276	10.55	48044	44197	14.3419	23.9077
25	GPGD4	6.364	1.54437	2020-02-25 11:43:00	17.832	917531	15929.7	10314.7	24.1546	17.815	768871	16011.8	10367.9	24.279	83.8	20.868	217785	10196.4	6602.32	13.0224	20.868	242418	9615.04	6225.87	12.2799	111.3	2.957	416697	411856	8664.54	5610.41	63.0214	2.957	55193	54141	8833.42	5719.77	64.2498	13.2	2.095	21863	2445.07	1583.22	17.9879	10.616	142352	138505	44.9448	29.1024
27	Cal_6b			2020-02-25 13:03:00	17.882	309328	1418.44	5833.99	53.0217	17.849	253811	1418.44	5617.5	45.1822	82.1	21.466	24229	446.829	843.494	54.2243	21.532	25817	446.829	-638.602	57.7782	106.6	2.94	164534	159494	468.75	2954.09		2.923	22547	21495	468.75	3104.5		13.7	2.111	3808	63.75	383.063		10.583	73321	69771	11.4844	24.1324
28	Cal_5b			2020-02-25 13:43:00	17.815	353674	2836.88	7252.43	48.7663	17.865	284261	2836.88	7035.93	40.4013	80.4	21.516		893.659	1290.32	0	21.549	24467	893.659	-191.772	27.3785	110.2	2.94	175271	170231	937.5	3422.84		2.923	23248	22196	937.5	3573.25		13.3	2.095	4091	127.5	446.813		10.567	106132	102582	22.9688	35.6168
29	Cal_4b			2020-02-25 14:23:00	17.898	546445	5673.75	10089.3	54.1608	17.865	443907	5673.75	9872.81	44.9626	81.2	21.516	30802	1787.32	2183.98	17.2337	21.582	35126	1787.32	701.886	19.6529	114	2.94	224264	219224	1875	4360.34		2.923	29871	28819	1875	4510.75		13.3	2.078	5121	255	574.313		10.567	186846	183296	45.9375	58.5855
30	Cal_3b			2020-02-25 15:03:00	17.832	1001456	11347.5	15763.1	63.5318	17.882	832937	11347.5	15546.6	53.5769	83.2	20.785	105908	3574.63	3971.3	29.6276	20.835	122767	3574.63	2489.2	34.3439	115.9	2.923	328103	323063	3750	6235.34		2.923	44018	42966	3750	6385.75		13.4	2.078	6966	510	829.313		10.567	317965	314415	91.875	104.523
31	Cal_2b			2020-02-25 15:43:00	17.832	1506768	22695	27110.6	55.5786	17.832	1248480	22695	26894.1	46.4221	82.9	20.852		7149.27	7545.93	0	20.802	386260	7149.27	6063.84	54.0279	114.5	2.907	505644	500604	7500	9985.34		2.923	67503	66451	7500	10135.8		13.3	2.061	11373	1020	1339.31		10.567	556435	552885	183.75	196.398
32	Cal_1b			2020-02-25 16:23:00	17.898		45390	49805.6		17.965		45390	49589.1		83.7	20.802		14298.5	14695.2	0	20.802	1392652	14298.5	13213.1	97.3982	114.6	2.907	870609	865569	15000	17485.3		2.907	113287	112235	15000	17635.8		13	2.061	20741	2040	2359.31		10.567	1112751	1109201	367.5	380.148
57	Cal_6c			2020-02-26 09:05:00	17.981	336488	1418.44	5833.99	57.6771	17.981	271614	1418.44	5617.5	48.3514	80.7	21.416	54515	446.829	843.494	122.004	21.433	62832	446.829	-638.602	140.617	115.3	2.923	158034	152994	468.75	2954.09		2.923	21782	20730	468.75	3104.5		13.8	2.061	3005	63.75	383.063		10.533	58388	54838	11.4844	24.1324
58	Cal_5c			2020-02-26 09:45:00	17.965	314205	2836.88	7252.43	43.3241	17.931	261487	2836.88	7035.93	37.1645	83.2	21.333		893.659	1290.32	0	21.416	29385	893.659	-191.772	32.8817	112.9	2.923	169461	164421	937.5	3422.84		2.923	23278	22226	937.5	3573.25		13.7	2.078	3611	127.5	446.813		10.567	89270	85720	22.9688	35.6168
59	Cal_4c			2020-02-26 10:25:00	17.948	610001	5673.75	10089.3	60.4602	17.965	499361	5673.75	9872.81	50.5794	81.9	21.25	99489	1787.32	2183.98	55.6639	21.3	114263	1787.32	701.886	63.9299	114.8	2.923	219122	214082	1875	4360.34		2.907	30750	29698	1875	4510.75		14	2.061	4358	255	574.313		10.567	153842	150292	45.9375	58.5855
60	Cal_3c			2020-02-26 11:05:00	17.981	1041447	11347.5	15763.1	66.0689	17.965	850512	11347.5	15546.6	54.7074	81.7	20.968	197700	3574.63	3971.3	55.3064	21.101	226095	3574.63	2489.2	63.2498	114.4	2.907	320528	315488	3750	6235.34		2.907	43302	42250	3750	6385.75		13.5	2.078	6131	510	829.313		10.567	256659	253109	91.875	104.523
61	Cal_2c			2020-02-26 11:45:00	17.981	1438503	22695	27110.6	53.0606	17.965	1206484	22695	26894.1	44.8606	83.9	20.918		7149.27	7545.93	0	20.935	495114	7149.27	6063.84	69.2538	116	2.907	508401	503361	7500	9985.34		2.89	66676	65624	7500	10135.8		13.1	2.045	10485	1020	1339.31		10.55	452039	448489	183.75	196.398
62	Cal_1c			2020-02-26 12:25:00	17.965		45390	49805.6		17.981		45390	49589.1		84.1	20.868		14298.5	14695.2	0	20.852	1534404	14298.5	13213.1	107.312	115.7	2.89	908524	903484	15000	17485.3		2.907	119463	118411	15000	17635.8		13.1	2.028	18714	2040	2359.31		10.55	935362	931812	367.5	380.148
					Intercept		249303	-2.32831e-10				198841	2.32831e-10			Intercept		14527.3	5.82077e-11				-111594	0			Intercept			125601	1.74623e-10					17237.2	1.45519e-11			Intercept		2648.43	0		Intercept			33672.1	0
					Slope		56.4602	56.4602				47.3538	47.3538			Slope		36.6238	36.6238				102.811	102.811			Slope			50.5365	50.5365					6.53976	6.53976			Slope		8.29416	8.29416		Slope			2662.24	2662.24
					Correlation		0.984833	0.984833				0.986558	0.986558			Correlation		0.794929	0.794929				0.974747	0.974747			Correlation			0.999342	0.999342					0.999018	0.999018			Correlation		0.994945	0.994945		Correlation			0.990522	0.990522
					R2		0.969897	0.969897				0.973296	0.973296			R2		0.631912	0.631912				0.950132	0.950132			R2			0.998684	0.998684					0.998037	0.998037			R2		0.989916	0.989916					0.981134	0.981134
					Y=0		4415.56	-4.1238e-12				4199.06	4.91683e-12			Y=0		396.664	1.58934e-12				-1085.43	0			Y=0			2485.34	3.45538e-12					2635.75	2.22514e-12			Y=0		319.313	0		Y=0			12.648	0
									Monoisotopic mass					Monoisotopic mass						Monoisotopic mass					Monoisotopic mass							Monoisotopic mass						Monoisotopic mass						Monoisotopic mass
								ppb= ug/L	427.029					427.029					ppb= ug/L	506.996				ppb= ug/L	506.996						ppb= ug/L	89.0239					ppb= ug/L	89.0239					ppb= ug/L	88.016					ppb= ug/L
		No cells *10<6					Estimated Conc []ppb	Conc. Norm []ppb	Conc. uM			Estimated Conc []ppb	Conc. Norm []ppb	Conc. uM				Estimated Conc []ppb	Conc. Norm []ppb	Conc. uM			Estimated Conc []ppb	Conc. Norm []ppb	Conc. uM					Estimated Conc []ppb	Conc. Norm []ppb	Conc. uM				Estimated Conc []ppb	Conc. Norm []ppb	Conc. uM				Estimated Conc []ppb	Conc. Norm []ppb	Conc. uM				Estimated Conc []ppb	Conc. Norm []ppb
33	TKT_4	3.5	0.849354	2020-02-25 17:03:00	17.815	1013106	17943.7	21126.3	49.4728	17.815	840806	17755.8	20905.1	48.9547	83	20.868	166668	4550.81	5357.97	10.5681	20.852	192529	1872.65	2204.79	4.34874	115.5	2.94	400368	395328	7822.63	9210.1	103.456	2.94	51891	50839	7773.83	9152.64	102.811	13	2.078	10375	1250.88	1472.74	16.7327	10.533	132755	129205	48.5324	57.1404
34	TKT2	3.892	0.944481	2020-02-25 17:43:00	17.865	697351	12351.2	13077.2	30.6237	17.799	577086	12186.7	12903.1	30.2158	82.8	20.935	65825	1797.33	1902.98	3.75345	20.852	73742	717.257	759.419	1.49788	112	2.94	462966	457926	9061.3	9593.94	107.768	2.957	61100	60048	9181.99	9721.73	109.204	13.2	2.078	11097	1337.93	1416.58	16.0945	10.55	159917	156367	58.7351	62.1877
35	MLP1	2.768	0.671717	2020-02-25 18:23:00	17.815	326575	5784.17	8611.01	20.1649	17.815	282201	5959.42	8871.91	20.7759	86.4	21.383	75234	2054.24	3058.19	6.03198	21.433	84073	817.743	1217.39	2.40119	111.7	2.94	58467	53427.3	1057.2	1573.88	17.6793	2.923	8318	7266	1111.05	1654.04	18.5798	14.2	2.061	2257	272.119	405.11	4.60268	10.583	42301	38751	14.5558	21.6695
36	ANA2	3.27	0.793539	2020-02-25 19:03:00	17.832	545622	9663.84	12178.2	28.5183	17.832	448059	9461.95	11923.7	27.9225	82.1	20.918	82232	2245.32	2829.5	5.58091	20.868	92261	897.384	1130.86	2.23052	112.2	2.94	316297	311257	6159.06	7761.51	87.1846	2.923	42663	41611	6362.77	8018.22	90.0682	13.5	2.078	5095	614.288	774.112	8.79512	10.583	42286	38736	14.5502	18.3358
37	MLP5	3.362	0.815865	2020-02-25 19:44:00	17.849	578359	10243.7	12555.6	29.4022	17.815	460394	9722.43	11916.7	27.9061	79.6	21.466	77525	2116.79	2594.54	5.11748	21.433	91486	889.846	1090.68	2.15126	118	2.94	174123	169083	3345.77	4100.88	46.065	2.923	23497	22445	3432.08	4206.68	47.2534	13.5	2.061	4091	493.239	604.559	6.86874	10.567	50604	47054	17.6746	21.6636
39	CTRL5	6.12	1.48516	2020-02-25 21:04:00	17.815	415532	7359.74	4955.53	11.6047	17.865	352460	7443.12	5011.68	11.7361	84.8	21.134	27722	756.94	509.671	1.00528	21.466	31030	301.816	203.222	0.400835	111.9	2.94	294467	289427	5727.09	3856.23	43.3168	2.957	39337	38285	5854.19	3941.8	44.278	13.4	2.078	6342	764.634	514.851	5.84952	10.567	61909	58359	21.921	14.7601
40	CTRL4	4.614	1.11969	2020-02-25 21:44:00	17.815	352517	6243.64	5576.22	13.0582	17.849	291099	6147.32	5490.2	12.8567	82.6	21.466	37821	1032.69	922.299	1.81915	21.267	40211	391.115	349.307	0.688974	106.3	2.94	140965	135925	2689.65	2402.13	26.983	2.94	18143	17091	2613.4	2334.04	26.2181	12.9	2.045	2610	314.679	281.041	3.19307	10.55	52964	49414	18.5611	16.577
41	PHY2	4.597	1.11557	2020-02-25 22:24:00	17.849	500249	8860.21	7942.35	18.5991	17.898	430927	9100.16	8157.44	19.1028	86.1	21.3	46441	1268.06	1136.69	2.24202	21.35	53400	519.399	465.593	0.918337	115	2.94	192365	187325	3706.73	3322.74	37.3241	2.923	25765	24713	3778.88	3387.42	38.0507	13.4	2.061	4975	599.82	537.682	6.10891	10.55	48959	45409	17.0567	15.2897
42	OXY5	3.961	0.961226	2020-02-25 23:04:00	17.815	405232	7177.31	7466.83	17.4855	17.815	345007	7285.73	7579.63	17.7497	85.1	21.25	40411	1103.41	1147.92	2.26416	21.466	47074	457.869	476.339	0.939532	116.5	2.923	185638	180598	3573.62	3717.78	41.7616	2.923	24576	23524	3597.07	3742.17	42.0356	13.2	2.045	6100	735.457	765.124	8.69301	10.567	42766	39216	14.7305	15.3247
43	ANA4	3.21	0.778979	2020-02-25 23:44:00	17.815	521978	9245.06	11868.2	27.7924	17.832	426281	9002.05	11556.2	27.0619	81.7	20.918	96867	2644.92	3395.37	6.69704	21.35	109435	1064.43	1366.44	2.69517	113	2.923	198541	193501	3828.94	4915.34	55.2137	2.94	26628	25576	3910.85	5020.48	56.3948	13.4	2.061	3373	406.672	522.058	5.93139	10.517	30777	27227	10.2271	13.1289
44	PHY1	3.883	0.942297	2020-02-26 00:24:00	17.832	553547	9804.2	10404.6	24.365	17.832	483091	10201.7	10826.5	25.3529	87.3	21.233	61568	1681.09	1784.04	3.51884	21.283	67301	654.609	694.694	1.37022	109.3	2.94	96346	91306.3	1806.74	1917.38	21.5378	2.94	14030	12978	1984.48	2106	23.6566	14.6	2.045	3166	381.714	405.089	4.60245	10.533	64328	60778	22.8296	24.2276
45	MLP3	3.03	0.735298	2020-02-26 01:04:00	17.849	494933	8766.05	11921.8	27.9179	17.865	405084	8554.42	11633.9	27.2439	81.8	20.918	135718	3705.74	5039.78	9.94047	20.885	158305	1539.77	2094.07	4.13035	116.6	2.923	88745	83705.3	1656.33	2252.6	25.3034	2.94	12912	11860	1813.52	2466.38	27.7047	14.5	2.045	2727	328.786	447.146	5.08028	10.567	50051	46501	17.4669	23.7548
46	GPGD5	5.789	1.40483	2020-02-26 01:44:00	17.815	871690	15439	10990	25.7358	17.832	711561	15026.5	10696.3	25.0481	81.6	20.835	176620	4822.55	3432.83	6.77093	20.918	201972	1964.5	1398.39	2.75818	114.4	2.94	434819	429779	8504.33	6053.64	68.0001	2.957	56522	55470	8481.96	6037.71	67.8212	13	2.061	11389	1373.13	977.438	11.1052	10.533	115613	112063	42.0935	29.9634
47	TKT1	4.074	0.988648	2020-02-26 02:24:00	17.832	703181	12454.5	12597.5	29.5002	17.865	591667	12494.6	12638.1	29.5953	84.1	20.935	97644	2666.14	2696.75	5.31908	20.901	111342	1082.98	1095.41	2.16059	114	2.923	442310	437270	8652.56	8751.92	98.3098	2.923	57759	56707	8671.11	8770.68	98.5205	13.1	2.045	8679	1046.4	1058.41	12.0252	10.583	116129	112579	42.2873	42.7729
49	OXY2	5.145	1.24855	2020-02-26 03:45:00	17.865	408983	7243.74	5801.72	13.5862	17.832	342352	7229.66	5790.45	13.5598	83.7	21.267	37007	1010.46	809.31	1.59629	21.366	41871	407.262	326.188	0.643374	113.1	2.94	190862	185822	3676.99	2945.01	33.0811	2.94	26213	25161	3847.39	3081.49	34.6142	13.7	2.061	6493	782.84	626.999	7.12369	10.567	63409	59859	22.4844	18.0084
50	CTRL1	4.645	1.12721	2020-02-26 04:25:00	17.898	501463	8881.71	7879.35	18.4515	17.849	433929	9163.55	8129.38	19.0371	86.5	21.333	36386	993.508	881.384	1.73844	21.3	43152	419.721	372.353	0.73443	118.6	2.923	314165	309125	6116.87	5426.54	60.956	2.923	42169	41117	6287.23	5577.68	62.6537	13.4	2.045	5550	669.146	593.628	6.74454	10.533	41944	38394	14.4217	12.7941
51	CTRL3	4.344	1.05417	2020-02-26 05:05:00	17.865	393088	6962.22	6604.46	15.4661	17.915	320611	6770.55	6422.64	15.0403	81.6	21.399	26703	729.117	691.65	1.36421	21.383	32249	313.672	297.554	0.586897	120.8	2.923	275827	270787	5358.25	5082.91	57.0961	2.94	37018	35966	5499.59	5216.99	58.6021	13.4	2.078	6409	772.712	733.006	8.3281	10.533	51850	48300	18.1426	17.2103
52	OXY3	4.997	1.21263	2020-02-26 05:45:00	17.832	524173	9283.94	7656.01	17.9285	17.832	428244	9043.5	7457.73	17.4642	81.7	21.283	45879	1252.71	1033.05	2.03759	21.283	54168	526.869	434.483	0.856976	118.1	2.923	194242	189202	3743.87	3087.39	34.6805	2.923	26387	25335	3874	3194.69	35.8858	13.6	2.045	6489	782.358	645.172	7.33016	10.484	36674	33124	12.4422	10.2604
53	GPGD2	6.268	1.52107	2020-02-26 06:25:00	17.898	975731	17281.8	11361.6	26.6061	17.882	824011	17401.2	11440.1	26.7899	84.5	20.935	377771	10314.9	6781.35	13.3756	20.935	442281	4301.88	2828.19	5.57833	117.1	2.957	429579	424539	8400.65	5522.85	62.0379	2.957	56609	55557	8495.27	5585.05	62.7366	13.2	2.045	21086	2542.27	1671.37	18.9894	10.533	181282	177732	66.7603	43.8903
54	GPGD1	8.036	1.95012	2020-02-26 07:05:00	17.882	943409	16709.3	8568.35	20.065	17.882	771646	16295.3	8356.09	19.5679	81.8	20.901	392418	10714.8	5494.46	10.8373	20.901	458000	4454.77	2284.36	4.50569	116.7	2.957	415704	410664	8126.09	4166.98	46.8074	2.957	55627	54575	8345.11	4279.29	48.069	13.4	2.061	25721	3101.1	1590.21	18.0673	10.567	179341	175791	66.0312	33.8602
																																										STD	STD+QC		RT	Area		STD	STD+QC
2	Cal_6a			2020-02-24 20:21:00		314055	1418.44	5759.74			260108	1418.44	5580.76				13265	446.829	-729.002			14040	446.829	-734.811			2020-02-24 20:21:00	155744	150903	468.75	3045.21			22521	21469	468.75	3215.19			2020-02-24 20:21:00	3987	63.75	380.127		10.55	89606	85759	11.4844	25.4639
3	Cal_5a			2020-02-24 21:01:00		348371	2836.88	7178.18			288908	2836.88	6999.2				11772	893.659	-282.173			13261	893.659	-287.982			2020-02-24 21:01:00	165214	160373	937.5	3513.96			24467	23415	937.5	3683.94			2020-02-24 21:01:00	4211	127.5	443.877		10.6	126494	122647	22.9688	36.9483
4	Cal_4a			2020-02-24 21:41:00		556783	5673.75	10015.1			471804	5673.75	9836.08				24603	1787.32	611.486			25830	1787.32	605.677			2020-02-24 21:41:00	213734	208893	1875	4451.46			28244	27192	1875	4621.44			2020-02-24 21:41:00	5370	255	571.377		10.583	215872	212025	45.9375	59.917
5	Cal_3a			2020-02-24 22:21:00		999797	11347.5	15688.8			794218	11347.5	15509.8				61622	3574.63	2398.8			70582	3574.63	2392.99			2020-02-24 22:21:00	317460	312619	3750	6326.46			41818	40766	3750	6496.44			2020-02-24 22:21:00	6892	510	826.377		10.567	358540	354693	91.875	105.855
6	Cal_2a			2020-02-24 23:01:00		1485984	22695	27036.3			1244942	22695	26857.3				221627	7149.27	5973.44			252984	7149.27	5967.63			2020-02-24 23:01:00	485881	481040	7500	10076.5			62385	61333	7500	10246.4			2020-02-24 23:01:00	11880	1020	1336.38		10.616	658306	654459	183.75	197.73
7	Cal_1a			2020-02-24 23:41:00			45390	49731.3				45390	49552.3				881828	14298.5	13122.7			1002899	14298.5	13116.9			2020-02-24 23:41:00	817489	812648	15000	17576.5			107830	106778	15000	17746.4			2020-02-24 23:41:00	22124	2040	2356.38		10.583	1256930	1253083	367.5	381.48
27	Cal_6b			2020-02-25 13:03:00		309328	1418.44	5759.74			253811	1418.44	5580.76				24229	446.829	-729.002			25817	446.829	-734.811			2020-02-25 13:03:00	164534	159494	468.75	3045.21			22547	21495	468.75	3215.19			2020-02-25 13:03:00	3808	63.75	380.127		10.583	73321	69771	11.4844	25.4639
28	Cal_5b			2020-02-25 13:43:00		353674	2836.88	7178.18			284261	2836.88	6999.2				22200	893.659	-282.173			24467	893.659	-287.982			2020-02-25 13:43:00	175271	170231	937.5	3513.96			23248	22196	937.5	3683.94			2020-02-25 13:43:00	4091	127.5	443.877		10.567	106132	102582	22.9688	36.9483
29	Cal_4b			2020-02-25 14:23:00		546445	5673.75	10015.1			443907	5673.75	9836.08				30802	1787.32	611.486			35126	1787.32	605.677			2020-02-25 14:23:00	224264	219224	1875	4451.46			29871	28819	1875	4621.44			2020-02-25 14:23:00	5121	255	571.377		10.567	186846	183296	45.9375	59.917
30	Cal_3b			2020-02-25 15:03:00		1001456	11347.5	15688.8			832937	11347.5	15509.8				105908	3574.63	2398.8			122767	3574.63	2392.99			2020-02-25 15:03:00	328103	323063	3750	6326.46			44018	42966	3750	6496.44			2020-02-25 15:03:00	6966	510	826.377		10.567	317965	314415	91.875	105.855
31	Cal_2b			2020-02-25 15:43:00		1506768	22695	27036.3			1248480	22695	26857.3				337441	7149.27	5973.44			386260	7149.27	5967.63			2020-02-25 15:43:00	505644	500604	7500	10076.5			67503	66451	7500	10246.4			2020-02-25 15:43:00	11373	1020	1336.38		10.567	556435	552885	183.75	197.73
32	Cal_1b			2020-02-25 16:23:00			45390	49731.3				45390	49552.3				1215115	14298.5	13122.7			1392652	14298.5	13116.9			2020-02-25 16:23:00	870609	865569	15000	17576.5			113287	112235	15000	17746.4			2020-02-25 16:23:00	20741	2040	2356.38		10.567	1112751	1109201	367.5	381.48
57	Cal_6c			2020-02-26 09:05:00		336488	1418.44	5759.74			271614	1418.44	5580.76				54515	446.829	-729.002			62832	446.829	-734.811			2020-02-26 09:05:00	158034	152994	468.75	3045.21			21782	20730	468.75	3215.19			2020-02-26 09:05:00	3005	63.75	380.127		10.533	58388	54838	11.4844	25.4639
58	Cal_5c			2020-02-26 09:45:00		314205	2836.88	7178.18			261487	2836.88	6999.2				26025	893.659	-282.173			29385	893.659	-287.982			2020-02-26 09:45:00	169461	164421	937.5	3513.96			23278	22226	937.5	3683.94			2020-02-26 09:45:00	3611	127.5	443.877		10.567	89270	85720	22.9688	36.9483
59	Cal_4c			2020-02-26 10:25:00		610001	5673.75	10015.1			499361	5673.75	9836.08				99489	1787.32	611.486			114263	1787.32	605.677			2020-02-26 10:25:00	219122	214082	1875	4451.46			30750	29698	1875	4621.44			2020-02-26 10:25:00	4358	255	571.377		10.567	153842	150292	45.9375	59.917
60	Cal_3c			2020-02-26 11:05:00		1041447	11347.5	15688.8			850512	11347.5	15509.8				197700	3574.63	2398.8			226095	3574.63	2392.99			2020-02-26 11:05:00	320528	315488	3750	6326.46			43302	42250	3750	6496.44			2020-02-26 11:05:00	6131	510	826.377		10.567	256659	253109	91.875	105.855
61	Cal_2c			2020-02-26 11:45:00		1438503	22695	27036.3			1206484	22695	26857.3				426744	7149.27	5973.44			495114	7149.27	5967.63			2020-02-26 11:45:00	508401	503361	7500	10076.5			66676	65624	7500	10246.4			2020-02-26 11:45:00	10485	1020	1336.38		10.55	452039	448489	183.75	197.73
62	Cal_1c			2020-02-26 12:25:00			45390	49731.3				45390	49552.3				1325990	14298.5	13122.7			1534404	14298.5	13116.9			2020-02-26 12:25:00	908524	903484	15000	17576.5			119463	118411	15000	17746.4			2020-02-26 12:25:00	18714	2040	2356.38		10.55	935362	931812	367.5	381.48
					Intercept		245964	2.32831e-10				197308	0			Correlation		-94401.2	-1.16415e-10				-109012	-5.82077e-11			Correlation			126341	0					17391.4	0			Correlation		2725.72	0		Correlation			40048.7	0
					Slope		56.6567	56.6567				47.4034	47.4034			Intercept		80.2846	80.2846				92.2549	92.2549			Intercept			49.0368	49.0368					6.33237	6.33237			Intercept		8.61542	8.61542		Intercept			2864.81	2864.81
					Correlation		0.986848	0.986848				0.98951	0.98951			Slope		0.952466	0.952466				0.951274	0.951274			Slope			0.997721	0.997721					0.997377	0.997377			Slope		0.992247	0.992247		Slope			0.982433	0.982433
					Y=0		4341.3	4.1095e-12				4162.33	0			Y=0		-1175.83	-1.45003e-12				-1181.64	-6.30944e-13			Y=0			2576.46	0					2746.44	0			Y=0		316.377	0		Y=0			13.9795	0
19	ANA1	3.76	0.915917
36	ANA2	3.27	0.796556
16	ANA3	2.97	0.723477
43	ANA4	3.21	0.78194
11	ANA5	2.39	0.582192
50	CTRL1	4.645	1.1315
14	CTRL2	5.476	1.33393
51	CTRL3	4.344	1.05818
40	CTRL4	4.614	1.12395
39	CTRL5	6.12	1.4908
54	GPGD1	8.036	1.95753
53	GPGD2	6.268	1.52685
21	GPGD3	6.146	1.49713
25	GPGD4	6.364	1.55024
46	GPGD5	5.789	1.41017
35	MLP1	2.768	0.674271
23	MLP2	2.472	0.602167
45	MLP3	3.03	0.738093
17	MLP4	3.334	0.812146
37	MLP5	3.362	0.818966
18	OXY1	4.727	1.15147
49	OXY2	5.145	1.2533
52	OXY3	4.997	1.21724
13	OXY4	5.345	1.30202
42	OXY5	3.961	0.96488
44	PHY1	3.883	0.945879
41	PHY2	4.597	1.11981
10	PHY3	4.68	1.14002
12	PHY4	4.18	1.01823
22	PHY5	2.96	0.721041
33	TKT_4b	3.5	0.852582
8	TKT_5	4.745	1.15586
47	TKT1	4.074	0.992406
34	TKT2	3.892	0.948072
15	TKT3	3.857	0.939546
55	TKT_5r	4.745	1.15586
		4.10518
64	ribose_5P			2020-02-26 13:46:00	17.782	231				17.716		13			5.6	20.885	48				20.835	31				64.5	3.073	1483					3.023	299					20.2	2.145	159				10.567	3741
65	fructose_6P			2020-02-26 14:26:00	17.799	180				17.749		99			55.2	20.951	73				20.868	32				44.2	3.056	1431					3.073	184					12.8	2.178	117				10.583	1259
66	alpha_ketoglutaric acid			2020-02-26 15:06:00	17.815	251				17.849		157			62.3	20.802	48				20.785	9				18.6	3.006	646					3.056	199					30.7	1.995	15				10.583	28743277
67	erytrose_4P			2020-02-26 15:46:00	17.733	191				17.716		118			61.8	20.935	35				20.951	25				72.5	3.023	2601					3.04	378					14.5	2.178	180				10.567	396436
68	lactic acid			2020-02-26 16:26:00	17.782	93				17.683		22			23.4	20.951	40				20.868	43				108.5	3.023	472276					3.006	62235					13.2	2.211	183				10.567	234986
69	pyruvic acid			2020-02-26 17:06:00	17.782	7				17.865		60			810.3	20.818	9				20.918	14				157.5	3.023	7287					3.006	1182					16.2	2.161	248681				10.567	183188
70	alpha_ketoglutaric acid D6			2020-02-26 17:46:00	17.766	31				17.815		12			38.4	20.818	4										3.023	3895					3.006	1587					40.8	2.178	1106				10.616	24538
71	glucose_6P			2020-02-26 18:26:00	17.832	44										20.669	12				20.719	16				128.3	3.006	3458					3.006	335					9.7	2.178	1502				10.55	276235
72	ADP			2020-02-26 19:06:00	17.865	5030103				17.799		4221127			83.9	20.918	258				20.918	67				26	3.023	3577					2.99	1005					28.1	2.161	1226				10.567	215433
73	NADPH			2020-02-26 19:46:00	17.782	26				17.733		21			80.1	20.802	12				20.901	3				24.5	3.023	2466					3.006	182					7.4	2.161	743				10.567	165445
74	Succinic acid D6			2020-02-26 20:26:00	17.699	15										21.001	33										3.04	2544					3.006	878					34.5	2.161	1030				10.567	181973
75	NADP			2020-02-26 21:06:00	17.749	24				17.749		16			66.4	20.885	8										3.04	2481					2.99	594					23.9	2.178	789				10.567	132860
76	Speudo Heptulose 7P			2020-02-26 21:47:00	17.782	96										20.818	2				20.868	26				1634	3.023	2488					3.073	523					21	2.161	844				10.567	116755
77	ribulose 5P			2020-02-26 22:27:00	17.766	32				17.849		7			21.6	20.918	3										3.023	1337					3.006	413					30.9	2.145	901				10.55	108120
78	Succinic acid			2020-02-26 23:07:00	17.633	29				17.849		11			37.6	20.901	16				20.885	6				38.6	3.023	2330					3.04	375					16.1	2.128	392				10.55	64963
79	Gluthathione labeled			2020-02-26 23:47:00	17.915	20				17.865		5			23.9	20.868	20				20.901	25				126.5	3.006	1757					3.04	102					5.8	2.145	134				10.55	36808
80	Glutathione reduced			2020-02-27 00:27:00	17.782	51				17.865		23			43.9	20.818	15				20.852	5				35.9	3.006	3068					3.006	458					14.9	2.161	583				10.55	81156
81	NADH			2020-02-27 01:07:00	17.815	1879				17.782		314			16.7	20.885	10				20.752	4				40.4	3.023	3248					2.973	385					11.9	2.145	212				10.583	30405
82	Itaconic acid			2020-02-27 01:47:00	17.865	6				17.981		20			360.4	20.453	12				20.536	3				21.4	3.006	2797					2.89	391					14	2.145	637				10.583	64478
83	Malic acid			2020-02-27 02:27:00	17.849	74										20.702	13				20.752	8				57.7	3.023	1580					3.056	905					57.3	2.161	909				10.567	44750
84	Citric acid			2020-02-27 03:07:00	17.965	14				17.882		11			76.7	20.835	9										3.023	4559					2.99	477					10.5	2.145	474				10.567	42430
85	DL_glyceraldehyde_3P			2020-02-27 03:47:00	17.766	17				17.766		4			24.3	20.885	17										3.023	1897					3.056	1267					66.8	2.161	360				10.517	30322
86	D_fructose_16_biphosphate			2020-02-27 04:27:00	17.6	47				17.832		9			19.3	20.852	18										3.04	1240					3.04	155					12.5	2.161	220				10.533	14982
87	2_phosphoglyceric acid			2020-02-27 05:07:00	17.948	21				17.981		5			23.2	20.935	3				20.835	10				301.1	3.04	2278					3.006	166					7.3	2.145	328				10.567	25786
88	6_phosphogluconic acid			2020-02-27 05:48:00	17.666	14				17.749		1			8	20.835	12				20.686	16				133.2	3.023	2656					3.023	270					10.2	2.161	467				10.533	26480
89	ATP			2020-02-27 06:28:00	17.898	249518				17.898		211965			84.9	20.519	19040502				20.519	21416957				112.5	3.006	2939					3.156	2015					68.6	2.145	464				10.55	17695
90	A52_11			2020-02-27 07:08:00	17.799	34				17.766		31			93.1	21.167	13333				21.184	7791				58.4	2.857	24215					2.84	3174					13.1	2.161	363				10.517	22433
91	A52_13			2020-02-27 07:48:00	18.015	100				17.815		2			2.2	20.968	811				20.702	262				32.3	3.006	1335					3.023	69					5.2	2.161	90				10.484	6035
92	Isocitric			2020-02-27 08:28:00																																				2.09	142				10.512	16749
93	NAD__b			2020-02-27 09:08:00	17.733	23				17.782		41			176	21.018	215				21.001	147				68.2	3.006	6161					3.023	1342					21.8	2.145	298				10.55	13036
[truncated: 220 more columns]

## Sheet: Samples
					1					2					3						4					5						6					7						7a					8
					Adenosine 5-diphosphate (426.0 -> 328)					Adenosine 5-triphosphate (506.0 -> 408.1)					Lactic acid (89.0 -> 43.3)						Pyruvic acid (87.0 -> 43.2)					alpha-Ketoglutaric acid (145.0 -> 101)						NAD (662.1 -> 540)					Fructose 6-phosphate (259.0 -> 97)						Glucose 6-phosphate (259.0 -> 79)					Ribose / Ribulose 5-phosphate (229 ->79)
							STD	STD+QC				STD	STD+QC					STD	STD+QC				STD	STD+QC					STD	STD+QC				STD	STD+QC					STD	STD+QC					STD	STD+QC
No	Name			Acq. Date-Time	RT	Area	Conc (ppb)	Conc (ppb)	Factor	RT	Area	Conc (ppb)	Conc (ppb)	Factor	RT	Area	Area Corregida	Conc (ppb)	Conc (ppb)		RT	Area	[] ppb	[] ppb		RT	Area	Area corregida	Conc (ppb)	Conc (ppb)		RT	Area	Conc (ppb)	Conc (ppb)		RT	Area	Area Corregida	Conc (ppb)	Conc (ppb)		RT	Area				RT	Area
		No-Class	No cells/10				Estimated Conc []ppb	Conc. Norm []ppb	Conc. uM			Estimated Conc []ppb	Conc. Norm []ppb	Conc. uM				Estimated Conc []ppb	Conc. Norm []ppb	Conc. uM			Estimated Conc []ppb	Conc. Norm []ppb	Conc. uM				Estimated Conc []ppb	Conc. Norm []ppb	Conc. uM			Estimated Conc []ppb	Conc. Norm []ppb	Conc. uM				Estimated Conc []ppb	Conc. Norm []ppb	Conc. uM			Estimated Conc []ppb	Conc. Norm []ppb	Conc. uM
50	CTRL1	1	0.4645	2020-02-26 04:25:00	17.898	501463	8881.71	7879.35	18.4515	21.333	36386	993.508	881.384	1.73844	2.923	314165	309125	6116.87	5426.54	60.956	2.045	5550	669.146	593.628	6.74454	10.533	41944	38394	14.4217	12.7941	0.0876179	14.352	75642	2564.97	2275.5	3.43678	16.776	189365		865.049	767.422	2.95129	18.867	100680	459.922	408.017	1.56912	14.374	301948
14	CTRL2	2	0.5476	2020-02-25 04:22:00	17.865	398914	6925.75	5211.74	12.2046	21.582	21124	988.999	744.238	1.46794	2.94	240740	235899	4962.79	3734.58	41.9504	2.061	3000	335.508	252.476	2.86852	10.616	51574	47727	15.4874	11.6545	0.0798137	14.352	74068	2356.34	1773.18	2.67811	16.776	185562	182214	808.867	608.686	2.34083	18.369	112337	498.677	375.263	1.44315	14.391	352479
51	CTRL3	3	0.4344	2020-02-26 05:05:00	17.865	393088	6962.22	6604.46	15.4661	21.399	26703	729.117	691.65	1.36421	2.923	275827	270787	5358.25	5082.91	57.0961	2.078	6409	772.712	733.006	8.3281	10.533	51850	48300	18.1426	17.2103	0.117862	14.319	59606	2021.2	1917.34	2.89584	16.776	174863		798.802	757.755	2.91411	18.452	104966	479.501	454.862	1.74927	14.358	276000
40	CTRL4	4	0.4614	2020-02-25 21:44:00	17.815	352517	6243.64	5576.22	13.0582	21.466	37821	1032.69	922.299	1.81915	2.94	140965	135925	2689.65	2402.13	26.983	2.045	2610	314.679	281.041	3.19307	10.55	52964	49414	18.5611	16.577	0.113524	14.286	54970	1864	1664.74	2.51433	16.71	124064		566.744	506.161	1.94655	18.369	96299	439.909	392.884	1.51092	14.341	401126
39	CTRL5	5	0.612	2020-02-25 21:04:00	17.815	415532	7359.74	4955.53	11.6047	21.134	27722	756.94	509.671	1.00528	2.94	294467	289427	5727.09	3856.23	43.3168	2.078	6342	764.634	514.851	5.84952	10.567	61909	58359	21.921	14.7601	0.101082	14.336	71931	2439.13	1642.34	2.4805	16.81	183386		837.736	564.073	2.16926	18.817	92047	420.485	283.125	1.08882	14.374	293799
18	OXY1	6	0.4727	2020-02-25 07:02:00	17.815	360951	6266.66	5462.98	12.793	21.599	25159	1177.91	1026.85	2.02536	2.94	123146	118305	2488.88	2169.69	24.372	2.095	7279	814.055	709.656	8.0628	10.583	53783	49936	16.2042	14.1261	0.0967398	14.352	67464	2146.24	1871	2.82584	16.793	142939	139590	619.659	540.19	2.07742	18.502	80624	357.899	312	1.19986	14.391	343528
49	OXY2	7	0.5145	2020-02-26 03:45:00	17.865	408983	7243.74	5801.72	13.5862	21.267	37007	1010.46	809.31	1.59629	2.94	190862	185822	3676.99	2945.01	33.0811	2.061	6493	782.84	626.999	7.12369	10.567	63409	59859	22.4844	18.0084	0.123327	14.319	83178	2820.51	2259.03	3.41191	16.776	173075		790.634	633.242	2.43527	18.419	90696	414.314	331.836	1.27615	14.358	310735
52	OXY3	8	0.4997	2020-02-26 05:45:00	17.832	524173	9283.94	7656.01	17.9285	21.283	45879	1252.71	1033.05	2.03759	2.923	194242	189202	3743.87	3087.39	34.6805	2.045	6489	782.358	645.172	7.33016	10.484	36674	33124	12.4422	10.2604	0.0702666	14.336	64456	2185.66	1802.41	2.72225	16.793	175229		800.473	660.111	2.5386	18.403	82135	375.206	309.414	1.18992	14.391	288738
13	OXY4	9	0.5345	2020-02-25 03:42:00	17.849	472833	8209.1	6328.89	14.8207	20.918	26568	1243.88	958.981	1.8915	2.94	226193	221352	4656.76	3590.17	40.3282	2.061	7197	804.884	620.534	7.05023	10.567	76203	72356	23.4795	18.1018	0.123966	14.319	80141	2549.54	1965.59	2.96872	16.76	168598	165250	733.562	565.547	2.17493	18.552	79478	352.812	272.004	1.04605	14.374	290373
42	OXY5	10	0.3961	2020-02-25 23:04:00	17.815	405232	7177.31	7466.83	17.4855	21.25	40411	1103.41	1147.92	2.26416	2.923	185638	180598	3573.62	3717.78	41.7616	2.045	6100	735.457	765.124	8.69301	10.567	42766	39216	14.7305	15.3247	0.104948	14.352	73502	2492.41	2592.95	3.91624	16.76	151687		692.93	720.882	2.7723	18.502	73391	335.262	348.785	1.34133	14.374	359870
44	PHY1	11	0.3883	2020-02-26 00:24:00	17.832	553547	9804.2	10404.6	24.365	21.233	61568	1681.09	1784.04	3.51884	2.94	96346	91306.3	1806.74	1917.38	21.5378	2.045	3166	381.714	405.089	4.60245	10.533	64328	60778	22.8296	24.2276	0.165918	14.336	66138	2242.7	2380.03	3.59466	16.827	199655		912.055	967.906	3.72229	18.469	148079	676.448	717.871	2.76073	14.358	572137
41	PHY2	12	0.4597	2020-02-25 22:24:00	17.849	500249	8860.21	7942.35	18.5991	21.3	46441	1268.06	1136.69	2.24202	2.94	192365	187325	3706.73	3322.74	37.3241	2.061	4975	599.82	537.682	6.10891	10.55	48959	45409	17.0567	15.2897	0.104709	14.352	78274	2654.22	2379.26	3.5935	16.776	181942		831.14	745.039	2.86521	18.452	98781	451.247	404.501	1.55559	14.391	283377
10	PHY3	13	0.468	2020-02-25 01:41:00	17.782	583864	10136.8	8925.51	20.9014	20.868	28915	1353.76	1192	2.35111	2.957	186802	181961	3828.06	3370.64	37.8622	2.078	7057	789.227	694.922	7.8954	10.567	102450	98603	31.9966	28.1733	0.19294	14.352	76370	2429.57	2139.26	3.23101	16.776	159249	155900	692.061	609.366	2.34345	18.436	89660	398.011	350.452	1.34774	14.407	251152
12	PHY4	14	0.418	2020-02-25 03:02:00	17.832	662102	11495.1	11332.2	26.5374	20.818	42561	1992.65	1964.42	3.87463	2.94	238674	233833	4919.33	4849.64	54.4757	2.061	6199	693.272	683.45	7.76506	10.616	77121	73274	23.7774	23.4405	0.160528	14.336	97226	3093.07	3049.24	4.60541	16.827	185729	182380	809.609	798.139	3.06941	18.403	92012	408.452	402.665	1.54854	14.391	284898
22	PHY5	15	0.296	2020-02-25 09:42:00	17.815	528585	9177.04	12775.9	29.918	21.466	32030	1499.6	2087.68	4.11775	2.94	225863	221022	4649.81	6473.26	72.7138	2.061	4899	547.885	762.741	8.66593	10.567	68737	64890	21.0568	29.3143	0.200753	14.352	72375	2302.48	3205.41	4.84126	16.76	174853	171504	761.329	1059.89	4.07603	18.452	76394	339.122	472.111	1.8156	14.358	264285
19	ANA1	16	0.376	2020-02-25 07:42:00	17.849	423965	7360.68	8066.95	18.8909	20.852	68809	3221.55	3530.66	6.96389	2.94	136409	131568	2767.9	3033.49	34.075	2.061	4886	546.431	598.863	6.80402	10.55	41289	37442	12.1499	13.3157	0.0911902	14.336	60079	1911.3	2094.7	3.16371	16.379	322129	318780	1415.1	1550.89	5.96427	18.452	456225	2025.24	2219.56	8.5358	14.391	826826
36	ANA2	17	0.327	2020-02-25 19:03:00	17.832	545622	9663.84	12178.2	28.5183	20.918	82232	2245.32	2829.5	5.58091	2.94	316297	311257	6159.06	7761.51	87.1846	2.078	5095	614.288	774.112	8.79512	10.583	42286	38736	14.5502	18.3358	0.125569	14.336	72262	2450.36	3087.89	4.66377	16.76	275819		1259.98	1587.8	6.10624	18.436	253336	1157.28	1458.38	5.6085	14.374	674225
16	ANA3	18	0.297	2020-02-25 05:42:00	17.799	520113	9029.95	12528.8	29.3394	20.885	43306	2027.53	2813.14	5.54864	2.94	296534	291693	6136.58	8514.3	95.6407	2.078	3753	419.721	582.349	6.6164	10.567	39803	35956	11.6677	16.1886	0.110864	14.369	73002	2322.42	3222.29	4.86676	16.793	262870	259522	1152.05	1598.43	6.1471	18.419	311816	1384.19	1920.52	7.38576	14.374	1021887
43	ANA4	19	0.321	2020-02-25 23:44:00	17.815	521978	9245.06	11868.2	27.7924	20.918	96867	2644.92	3395.37	6.69704	2.923	198541	193501	3828.94	4915.34	55.2137	2.061	3373	406.672	522.058	5.93139	10.517	30777	27227	10.2271	13.1289	0.0899104	14.352	60223	2042.12	2621.54	3.95942	16.346	369858		1689.57	2168.95	8.34118	18.403	472719	2159.45	2772.16	10.6609	14.391	1368125
11	ANA5	20	0.239	2020-02-25 02:22:00	17.799	174055	3021.86	5210.22	12.2011	20.835	40721	1906.5	3287.15	6.48359	2.94	31228	26387	555.124	957.132	10.7514	2.078	2082	232.843	401.462	4.56124	10.55	39925	36078	11.7073	20.1854	0.138236	14.319	44891	1428.12	2462.34	3.71897	16.28	224423	221074	981.376	1692.06	6.5072	18.419	222752	988.823	1704.9	6.55657	14.407	1221496
35	MLP1	26	0.2768	2020-02-25 18:23:00	17.815	326575	5784.17	8611.01	20.1649	21.383	75234	2054.24	3058.19	6.03198	2.94	58467	53427.3	1057.2	1573.88	17.6793	2.061	2257	272.119	405.11	4.60268	10.583	42301	38751	14.5558	21.6695	0.148399	14.336	51682	1752.5	2608.99	3.94047	16.776	322877		1474.95	2195.79	8.44439	18.419	307482	1404.63	2091.1	8.04176	14.341	373679
23	MLP2	27	0.2472	2020-02-25 10:22:00	17.815	310303	5387.33	8980.59	21.0304	21.499	69663	3261.53	5436.92	10.7238	2.923	89047	84206	1771.51	2953.07	33.1717	2.045	3325	371.855	619.876	7.04276	10.55	48044	44197	14.3419	23.9077	0.163727	14.336	48695	1549.14	2582.39	3.9003	16.76	196117	192768	855.722	1426.47	5.48581	18.353	79348	352.235	587.17	2.25809	14.374	436158
45	MLP3	28	0.303	2020-02-26 01:04:00	17.849	494933	8766.05	11921.8	27.9179	20.918	135718	3705.74	5039.78	9.94047	2.923	88745	83705.3	1656.33	2252.6	25.3034	2.045	2727	328.786	447.146	5.08028	10.567	50051	46501	17.4669	23.7548	0.16268	14.319	68752	2331.34	3170.6	4.7887	16.776	408695		1866.98	2539.08	9.76459	18.403	388763	1775.93	2415.25	9.28838	14.358	436316
17	MLP4	29	0.3334	2020-02-25 06:22:00	17.782	426757	7409.15	9157.61	21.4449	20.852	83326	3901.22	4821.85	9.51064	2.94	95907	91066	1915.83	2367.94	26.5989	2.061	3195	357.316	441.638	5.0177	10.567	54269	50422	16.3619	20.2231	0.138494	14.385	56136	1785.86	2207.3	3.33379	16.776	327383	324034	1438.43	1777.88	6.83721	18.436	295347	1311.08	1620.48	6.2319	14.391	492535
37	MLP5	30	0.3362	2020-02-25 19:44:00	17.849	578359	10243.7	12555.6	29.4022	21.466	77525	2116.79	2594.54	5.11748	2.94	174123	169083	3345.77	4100.88	46.065	2.061	4091	493.239	604.559	6.86874	10.567	50604	47054	17.6746	21.6636	0.148359	14.303	57175	1938.77	2376.33	3.58908	16.793	239757		1095.25	1342.44	5.16263	18.403	101600	464.125	568.874	2.18773	14.391	254460
54	GPGD1	31	0.8036	2020-02-26 07:05:00	17.882	943409	16709.3	8568.35	20.065	20.901	392418	10714.8	5494.46	10.8373	2.957	415704	410664	8126.09	4166.98	46.8074	2.061	25721	3101.1	1590.21	18.0673	10.567	179341	175791	66.0312	33.8602	0.231885	14.385	51910	1760.24	902.631	1.36328	16.86	330786		1511.08	774.868	2.97992	18.9	36516	166.811	85.5389	0.328958	14.324	84638
53	GPGD2	32	0.6268	2020-02-26 06:25:00	17.898	975731	17281.8	11361.6	26.6061	20.935	377771	10314.9	6781.35	13.3756	2.957	429579	424539	8400.65	5522.85	62.0379	2.045	21086	2542.27	1671.37	18.9894	10.533	181282	177732	66.7603	43.8903	0.300574	14.336	72597	2461.72	1618.41	2.44436	16.81	286972		1310.93	861.849	3.31442	18.867	37589	171.712	112.889	0.434139	14.324	67056
21	GPGD3	33	0.6146	2020-02-25 09:02:00	17.832	248859	4320.57	2896.86	6.78376	20.835	507814	23775.2	15940.8	31.4418	2.99	407116	402275	8462.98	5674.27	63.7388	2.045	58813	6577.42	4410.04	50.1049	10.6	173872	170025	55.1731	36.9925	0.253336	14.319	39703	1263.08	846.87	1.27906	16.793	140640	137292	609.453	408.627	1.57146	18.767	44164	196.049	131.447	0.505509	14.308	40317
25	GPGD4	34	0.6364	2020-02-25 11:43:00	17.832	917531	15929.7	10314.7	24.1546	20.868	217785	10196.4	6602.32	13.0224	2.957	416697	411856	8664.54	5610.41	63.0214	2.095	21863	2445.07	1583.22	17.9879	10.616	142352	138505	44.9448	29.1024	0.199302	14.319	62617	1992.04	1289.88	1.94816	16.81	304523	301174	1336.95	865.694	3.32921	18.883	41377	183.677	118.934	0.457385	14.324	72738
46	GPGD5	35	0.5789	2020-02-26 01:44:00	17.815	871690	15439	10990	25.7358	20.835	176620	4822.55	3432.83	6.77093	2.94	434819	429779	8504.33	6053.64	68.0001	2.061	11389	1373.13	977.438	11.1052	10.533	115613	112063	42.0935	29.9634	0.205198	14.336	97193	3295.75	2346.01	3.54329	16.776	417307		1906.32	1356.98	5.21855	18.519	134018	612.215	435.793	1.67593	14.324	57283
47	TKT1	36	0.4074	2020-02-26 02:24:00	17.832	703181	12454.5	12597.5	29.5002	20.935	97644	2666.14	2696.75	5.31908	2.923	442310	437270	8652.56	8751.92	98.3098	2.045	8679	1046.4	1058.41	12.0252	10.583	116129	112579	42.2873	42.7729	0.292922	14.352	85104	2885.82	2918.96	4.40863	16.76	422659		1930.77	1952.94	7.51046	18.568	147936	675.795	683.555	2.62876	14.374	588510
34	TKT2	37	0.3892	2020-02-25 17:43:00	17.865	697351	12351.2	13077.2	30.6237	20.935	65825	1797.33	1902.98	3.75345	2.94	462966	457926	9061.3	9593.94	107.768	2.078	11097	1337.93	1416.58	16.0945	10.55	159917	156367	58.7351	62.1877	0.42588	14.319	98885	3353.13	3550.23	5.36207	16.743	475467		2172.01	2299.68	8.84392	18.369	124468	568.589	602.012	2.31517	14.358	494596
15	TKT3	38	0.3857	2020-02-25 05:02:00	17.815	989298	17175.7	18350.4	42.9721	20.868	169334	7928	8470.2	16.7066	2.94	455832	450991	9487.85	10136.7	113.865	2.061	11157	1247.76	1333.09	15.146	10.6	109319	105472	34.2256	36.5663	0.250417	14.352	104721	3331.51	3559.35	5.37583	16.743	451899	448550	1991.17	2127.35	8.18116	18.452	98190	435.877	465.687	1.7909	14.358	587290
33	TKT_4	39	0.35	2020-02-25 17:03:00	17.815	1013106	17943.7	21126.3	49.4728	20.868	166668	4550.81	5357.97	10.5681	2.94	400368	395328	7822.63	9210.1	103.456	2.078	10375	1250.88	1472.74	16.7327	10.533	132755	129205	48.5324	57.1404	0.391315	14.336	88833	3012.27	3546.55	5.3565	16.76	441142		2015.21	2372.63	9.12447	18.419	93525	427.237	503.014	1.93445	14.341	412028
8	TKT_5	40	0.4745	2020-02-25 00:21:00	17.782	1685131	29256.4	25407.7	59.4986	20.818	433696	20305.1	17633.9	34.7811	2.957	334679	329838	6939.06	6026.21	67.692	2.061	8523	953.179	827.785	9.40494	10.583	260072	256225	83.1449	72.207	0.494495	14.336	121285	3858.46	3350.87	5.06096	16.743	424507	421158	1869.57	1623.62	6.244	18.369	136869	607.578	527.649	2.02919	14.341	933412
[truncated: 64 more columns]

## Sheet: merged to metabolite
XXX	= excluded
Adenosin 5-diphosphate										normalized to ctrl									kd normalized to MLP
	ctrl	Physcion 9µM	6ANA 11uM	Oxythiamine 520µM		empty vector	shRNA 6PGD	shRNA TKT
	18.45	24.37	18.89	12.79		20.16	20.07	29.5		1	1.32087	1.02385	0.693225		1.09268	1.0878	1.59892		1	0.995536	1.46329
	12.2	18.6	28.52	13.59		21.03	26.61	30.62		1	1.52459	2.3377	1.11393		1.72377	2.18115	2.50984		1	1.26534	1.45602
	15.47	20.9	29.34	17.93		27.92	6.78	42.97		1	1.351	1.89657	1.15902		1.80478	0.438268	2.77763		1	0.242837	1.53904
	13.06	26.54	27.79	14.82		21.44	24.15	49.47		1	2.03216	2.12787	1.13476		1.64165	1.84916	3.7879		1	1.1264	2.30737
	11.6	29.92	12.2	17.49		29.4	25.74	59.5		1	2.57931	1.05172	1.50776		2.53448	2.21897	5.12931		1	0.87551	2.02381
mean	14.156	24.066	23.348	15.324		23.99	24.1425	42.412		1	1.70006	1.64934	1.32103		1.69469	1.70546	2.99604		1	1.00636	1.7679
									mean of normalized data	1	1.76159	1.68754	1.12174		1.75947	1.83427	3.16072	mean of normalized data	1	1.0657	1.75791
Adenosin 5-triphosphate
	ctrl	Physcion 9µM	6ANA 11uM	Oxythiamine 520µM		empty vector	shRNA 6PGD	shRNA TKT		normalized to ctrl									kd normalized to MLP
	1.74	3.52	6.96	2.03		6.03	10.84	5.32		1	2.02299	4	1.16667		3.46552	6.22989	3.05747		1	1.79768	0.882255
	1.47	2.24	5.58	1.6		10.72	13.38	3.75		1	1.52381	3.79592	1.08844		7.29252	9.10204	2.55102		1	1.24813	0.349813
	1.36	2.35	5.55	2.04		9.94	31.44	16.71		1	1.72794	4.08088	1.5		7.30882	23.1176	12.2868		1	3.16298	1.68109
	1.82	3.87	6.7	1.89		9.51	13.02	10.57		1	2.12637	3.68132	1.03846		5.22527	7.15385	5.80769		1	1.36909	1.11146
	1.01	4.12	6.48	2.26		5.12	6.77	34.78		1	4.07921	6.41584	2.23762		5.06931	6.70297	34.4356		1	1.32227	6.79297
mean	1.48	3.22	6.254	1.964		8.264	11.0025	9.0875		1	2.17568	4.22568	1.94455		5.58378	7.43412	6.1402		1	1.33138	1.09965
									mean of normalized data	1	2.29606	4.39479	1.40624		5.67229	7.29719	5.92574	mean of normalized data	1	1.43429	1.00615
Lactic acid
	ctrl	Physcion 9µM	6ANA 11uM	Oxythiamine 520µM		empty vector	shRNA 6PGD	shRNA TKT		normalized to ctrl									kd normalized to MLP
	60.96	21.54	34.07	24.37		17.68	46.81	98.31		1	0.353346	0.558891	0.39977		0.290026	0.767881	1.6127		1	2.64762	5.56052
	41.95	37.32	87.18	33.08		33.17	62.04	107.77		1	0.889631	2.07819	0.788558		0.790703	1.4789	2.56901		1	1.87036	3.24902
	57.1	37.86	95.64	34.68		25.3	63.74	113.87		1	0.663047	1.67496	0.607356		0.443082	1.11629	1.99422		1	2.51937	4.50079
	26.98	54.48	55.21	40.33		26.6	63.02	103.46		1	2.01927	2.04633	1.49481		0.985915	2.3358	3.83469		1	2.36917	3.88947
	43.32	72.71	10.75	41.76		46.06	68	67.69		1	1.67844	0.248153	0.963989		1.06325	1.56971	1.56256		1	1.47634	1.4696
mean	46.062	44.782	56.57	34.844		29.762	60.722	98.22		1	0.972211	1.22813	0.80434		0.646129	1.31827	2.13234		1	2.04025	3.30018
									mean of normalized data	1	1.12075	1.3213	0.850897		0.714596	1.45372	2.31464	mean of normalized data	1	2.17657	3.73388
Pyruvic acid
	ctrl	Physcion 9µM	6ANA 11uM	Oxythiamine 520µM		empty vector	shRNA 6PGD	shRNA TKT		normalized to ctrl									kd normalized to MLP
	6.74	4.6	6.8	8.06		4.6	18.07	12.03		1	0.682493	1.0089	1.19585		0.682493	2.68101	1.78487		1	3.92826	2.61522
	2.87	6.11	8.8	7.12		7.04	18.99	16.09		1	2.12892	3.0662	2.48084		2.45296	6.61672	5.60627		1	2.69744	2.28551
	8.33	7.9	6.62	7.33		5.08	50.1	15.15		1	0.948379	0.794718	0.879952		0.609844	6.01441	1.81873		1	9.8622	2.98228
	3.19	7.77	5.93	7.05		5.02	17.99	16.73		1	2.43574	1.85893	2.21003		1.57367	5.6395	5.24451		1	3.58367	3.33267
	5.85	8.67	4.56	8.69		6.87	11.11	9.4		1	1.48205	0.779487	1.48547		1.17436	1.89915	1.60684		1	1.61718	1.36827
mean	5.396	7.01	6.542	7.65		5.722	16.54	13.88		1	1.29911	1.21238	1.30769		1.06042	3.06523	2.57228		1	2.8906	2.42573
									mean of normalized data	1	1.53552	1.50165	1.65043		1.29866	4.20909	3.21224	mean of normalized data	1	2.95664	2.51679
alpha-ketoglutaric acid
	ctrl	Physcion 9µM	6ANA 11uM	Oxythiamine 520µM		empty vector	shRNA 6PGD	shRNA TKT		normalized to ctrl									kd normalized to MLP
	0.09	0.17	0.09	0.1		0.15	0.23	0.29		1	1.88889	1	1.11111		1.66667	2.55556	3.22222		1	1.53333	1.93333
	0.08	0.1	0.13	0.12		0.16	0.3	0.43		1	1.25	1.625	1.5		2	3.75	5.375		1	1.875	2.6875
	0.12	0.19	0.11	0.07		0.16	0.25	0.25		1	1.58333	0.916667	0.583333		1.33333	2.08333	2.08333		1	1.5625	1.5625
	0.11	0.16	0.09	0.12		0.14	0.2	0.39		1	1.45455	0.818182	1.09091		1.27273	1.81818	3.54545		1	1.42857	2.78571
	0.1	0.2	0.14	0.1		0.15	0.21	0.49		1	2	1.4	1		1.5	2.1	4.9		1	1.4	3.26667
mean	0.1	0.164	0.112	0.102		0.152	0.238	0.37		1	1.64	1.12	1.02		1.52	2.38	3.7		1	1.56579	2.43421
									mean of normalized data	1	1.63535	1.15197	1.05707		1.55455	2.46141	3.8252	mean of normalized data	1	1.55988	2.44714
NAD
	ctrl	Physcion 9µM	6ANA 11uM	Oxythiamine 520µM		empty vector	shRNA 6PGD	shRNA TKT		normalized to ctrl									kd normalized to MLP
	3.44	3.59	3.16	2.83		3.94	1.36	4.41		1	1.0436	0.918605	0.822674		1.14535	0.395349	1.28198		1	0.345178	1.11929
	2.68	3.59	4.66	3.41		3.9	2.44	5.36		1	1.33955	1.73881	1.27239		1.45522	0.910448	2		1	0.625641	1.37436
	2.9	3.23	4.87	2.72		4.79	1.28	5.38		1	1.11379	1.67931	0.937931		1.65172	0.441379	1.85517		1	0.267223	1.12317
	2.51	4.61	3.96	2.97		3.33	1.95	5.36		1	1.83665	1.57769	1.18327		1.32669	0.776892	2.13546		1	0.585586	1.60961
	2.48	4.84	3.72	3.92		3.59	3.54	5.06		1	1.95161	1.5	1.58065		1.44758	1.42742	2.04032		1	0.986072	1.40947
mean	2.802	3.972	4.074	3.17		3.91	2.114	5.114		1	1.41756	1.45396	1.27823		1.39543	0.754461	1.82512		1	0.540665	1.30793
									mean of normalized data	1	1.45704	1.48288	1.15938		1.40531	0.790298	1.86259	mean of normalized data	1	0.56194	1.32718
Fructose-6P
	ctrl	Physcion 9µM	6ANA 11uM	Oxythiamine 520µM		empty vector	shRNA 6PGD	shRNA TKT		normalized to ctrl									kd normalized to MLP
	2.95	3.72	5.96	2.08		8.44	2.98	7.51		1	1.26102	2.02034	0.705085		2.86102	1.01017	2.54576		1	0.353081	0.88981
	2.34	2.87	6.11	2.44		5.49	3.31	8.84		1	1.2265	2.61111	1.04274		2.34615	1.41453	3.77778		1	0.602914	1.6102
	2.91	2.34	6.15	2.54		9.76	1.57	8.18		1	0.804124	2.1134	0.872852		3.35395	0.539519	2.811		1	0.160861	0.838115
	1.95	3.07	8.34	2.17		6.84	3.33	9.12		1	1.57436	4.27692	1.11282		3.50769	1.70769	4.67692		1	0.486842	1.33333
	2.17	4.08	6.51	2.77		5.16	5.22	6.24		1	1.88018	3	1.2765		2.37788	2.40553	2.87558		1	1.01163	1.2093
mean	2.464	3.216	6.614	2.4		7.138	3.282	7.978		1	1.30519	2.68425	1.10599		2.89692	1.33198	3.23782		1	0.459793	1.11768
									mean of normalized data	1	1.34924	2.80436	1.002		2.88934	1.41549	3.33741	mean of normalized data	1	0.523065	1.17615
Glucose-6P
	ctrl	Physcion 9µM	6ANA 11uM	Oxythiamine 520µM		empty vector	shRNA 6PGD	shRNA TKT		normalized to ctrl									kd normalized to MLP
	1.57	2.76	8.54	1.2		8.04	0.33	2.63		1	1.75796	5.43949	0.764331		5.12102	0.210191	1.67516		1	0.0410448	0.327114
	1.44	1.56	5.61	1.28		2.26	0.43	2.32		1	1.08333	3.89583	0.888889		1.56944	0.298611	1.61111		1	0.190265	1.02655
	1.75	1.35	7.39	1.19		9.29	0.51	1.79		1	0.771429	4.22286	0.68		5.30857	0.291429	1.02286		1	0.0548977	0.19268
	1.51	1.55	10.66	1.05		6.23	0.46	1.93		1	1.02649	7.0596	0.695364		4.12583	0.304636	1.27815		1	0.0738363	0.309791
	1.09	1.82	6.56	1.34		2.19	1.68	2.03		1	1.66972	6.01835	1.22936		2.00917	1.54128	1.86239		1	0.767123	0.926941
mean	1.472	1.808	7.752	1.212		5.602	0.4325	2.14		1	1.22826	5.2663	1.11193		3.80571	0.293818	1.4538		1	0.0772046	0.382006
									mean of normalized data	1	1.26179	5.32723	0.851588		3.62681	0.276217	1.48993	mean of normalized data	1	0.0900111	0.556615
Ribose/Ribulose-5P
	ctrl	Physcion 9µM	6ANA 11uM	Oxythiamine 520µM		empty vector	shRNA 6PGD	shRNA TKT		normalized to ctrl									kd normalized to MLP
	2.06	4.68	7.25	2.4		4.29	0.33	4.59		1	2.27184	3.51942	1.16505		2.08252	0.160194	2.22816		1	0.0769231	1.06993
	2.12	1.96	6.55	1.92		5.82	0.34	4.04		1	0.924528	3.08962	0.90566		2.74528	0.160377	1.90566		1	0.0584192	0.694158
	2.02	1.77	11.34	1.84		4.57	0.22	5.02		1	0.876238	5.61386	0.910891		2.26238	0.108911	2.48515		1	0.04814	1.09847
	2.76	2.25	13.54	1.79		4.87	0.38	3.74		1	0.815217	4.9058	0.648551		1.76449	0.137681	1.35507		1	0.0780287	0.767967
	1.52	2.94	16.85	2.89		2.4	0.31	6.48		1	1.93421	11.0855	1.90132		1.57895	0.203947	4.26316		1	0.129167	2.7
mean	2.096	2.72	11.106	2.168		4.39	0.316	4.774		1	1.29771	5.29866	1.42632		2.09447	0.150763	2.27767		1	0.0719818	1.08747
									mean of normalized data	1	1.36441	5.64284	1.10629		2.08672	0.154222	2.44744	mean of normalized data	1	0.0781356	1.2661
Ribose/Ribulose/Xylulose-5P
	ctrl	Physcion 9µM	6ANA 11uM	Oxythiamine 520µM		empty vector	shRNA 6PGD	shRNA TKT		normalized to ctrl									kd normalized to MLP
	8.63	11.72	4.35	3.97		13.93	1.25	5.74		1	1.35805	0.504056	0.460023		1.61414	0.144844	0.665122		1	0.0897344	0.41206
	9.05	3.21	6.03	2.91		5.48	1.67	2.95		1	0.354696	0.666298	0.321547		0.605525	0.18453	0.325967		1	0.304745	0.538321
	5.75	3.07	9.89	4.76		15.44	2.77	3.8		1	0.533913	1.72	0.827826		2.68522	0.481739	0.66087		1	0.179404	0.246114
	8.02	3.14	15.58	2.66		8.98	1.96	3.22		1	0.391521	1.94264	0.331671		1.1197	0.244389	0.401496		1	0.218263	0.358575
	3.31	5.64	15.32	4.73		7.07	1.6	7.8		1	1.70393	4.6284	1.429		2.13595	0.483384	2.3565		1	0.226308	1.10325
mean	6.952	3.765	10.234	3.806		10.18	1.85	4.702		1	0.541571	1.47209	1.14985		1.46433	0.26611	0.676352		1	0.181729	0.461886
									mean of normalized data	1	0.746014	1.89228	0.674014		1.63211	0.307777	0.88199	mean of normalized data	1	0.203691	0.531665
Sedoheptulose-7P
	ctrl	Physcion 9µM	6ANA 11uM	Oxythiamine 520µM		empty vector	shRNA 6PGD	shRNA TKT		normalized to ctrl									kd normalized to MLP
	12.07	18.67	28.85	16.63		18.32	3.22	9.16		1	1.54681	2.39022	1.3778		1.51781	0.266777	0.758906		1	0.175764	0.5
	11.38	12.33	20.12	15.34		18.74	4.68	11.63		1	1.08348	1.76801	1.34798		1.64675	0.411248	1.02197		1	0.249733	0.620598
	16.31	10.4	27.29	11.75		18.44	2.32	9.77		1	0.637646	1.67321	0.720417		1.13059	0.142244	0.599019		1	0.125813	0.529826
	10.5	11.35	32.83	11.77		16.35	5.16	10.14		1	1.08095	3.12667	1.12095		1.55714	0.491429	0.965714		1	0.315596	0.620183
	8.94	18.49	19.54	15.7		11.26	7.49	6.64		1	2.06823	2.18568	1.75615		1.25951	0.837808	0.742729		1	0.665187	0.589698
mean	11.84	14.248	25.726	14.238		16.622	4.574	9.468		1	1.20338	2.1728	1.59262		1.40389	0.386318	0.799662		1	0.275177	0.569607
									mean of normalized data	1	1.28342	2.22876	1.26466		1.42236	0.429901	0.817667	mean of normalized data	1	0.306419	0.572061
Glutathione reduced
	ctrl	Physcion 9µM	6ANA 11uM	Oxythiamine 520µM		empty vector	shRNA 6PGD	shRNA TKT		normalized to ctrl									kd normalized to MLP
	579.19	654.73	554.44	420.76		696.54	92.16	631		1	1.13042	0.957268	0.726463		1.20261	0.159119	1.08945		1	0.132311	0.905906
	425.33	599.17	706.74	458.32		648.58	143.47	628.21		1	1.40872	1.66163	1.07756		1.52489	0.337315	1.47699		1	0.221206	0.968593
	568.81	521.47	762.14	433.2		689.24	171.61	494.64		1	0.916774	1.33989	0.76159		1.21172	0.3017	0.869605		1	0.248984	0.71766
	490.91	598.39	591.62	425.15		524.04	151.62	655.54		1	1.21894	1.20515	0.866045		1.06749	0.308855	1.33536		1	0.289329	1.25094
	418.48	840.74	506.34	620.27		649.16	223.16	482.02		1	2.00903	1.20995	1.4822		1.55123	0.533263	1.15184		1	0.343767	0.742529
mean	496.544	642.9	624.256	471.54		641.512	156.404	578.282		1	1.29475	1.2572	1.12679		1.29195	0.314985	1.16461		1	0.243805	0.901436
									mean of normalized data	1	1.33678	1.27478	0.982772		1.31159	0.32805	1.18465	mean of normalized data	1	0.24712	0.917125
NADP
	ctrl	Physcion 9µM	6ANA 11uM	Oxythiamine 520µM		empty vector	shRNA 6PGD	shRNA TKT		normalized to ctrl									kd normalized to MLP
	4.07	4.59	1.6	2.68		3.83	2.09	6.99		1	1.12776	0.39312	0.658477		0.941032	0.513514	1.71744		1	0.545692	1.82507
	2.84	3.97	3.31	2.96		2.9	3	6.81		1	1.39789	1.16549	1.04225		1.02113	1.05634	2.39789		1	1.03448	2.34828
	3.64	3.76	3.4	2.78		4.86	2.52	6.2		1	1.03297	0.934066	0.763736		1.33516	0.692308	1.7033		1	0.518519	1.27572
	2.64	3.57	3.19	2.94		2.92	2.54	6.59		1	1.35227	1.20833	1.11364		1.10606	0.962121	2.49621		1	0.869863	2.25685
	2.77	4.94	1.74	3.77		3.57	4.02	5.47		1	1.78339	0.628159	1.36101		1.28881	1.45126	1.97473		1	1.12605	1.53221
mean	3.192	4.166	2.648	3.026		3.616	2.834	6.412		1	1.30514	0.829574	1.09242		1.13283	0.887845	2.00877		1	0.783739	1.77323
									mean of normalized data	1	1.33886	0.865834	0.987823		1.13844	0.935109	2.05791	mean of normalized data	1	0.818921	1.84762
Succinic acid
	ctrl	Physcion 9µM	6ANA 11uM	Oxythiamine 520µM		empty vector	shRNA 6PGD	shRNA TKT		normalized to ctrl									kd normalized to MLP
	10.04	12.04	3.51	3.87		6.89	2.37	7.64		1	1.1992	0.349602	0.385458		0.686255	0.236056	0.760956		1	0.343977	1.10885
	10.85	9.94	6.56	4.7		7.51	3.98	6.29		1	0.916129	0.604608	0.43318		0.692166	0.36682	0.579724		1	0.52996	0.83755
	5.38	7.7	9.13	5.13		10.03	4.68	7.09		1	1.43123	1.69703	0.953532		1.86431	0.869888	1.31784		1	0.4666	0.706879
	9.27	11.45	7.96	4.9		6.24	3.88	6.62		1	1.23517	0.858684	0.528587		0.673139	0.418554	0.714132		1	0.621795	1.0609
	4.67	14.45	3.88	5.71		6.65	3.95	16.37		1	3.09422	0.830835	1.2227		1.42398	0.845824	3.50535		1	0.593985	2.46165
mean	8.042	11.116	6.208	4.862		7.464	3.772	6.91		1	1.38224	0.771947	1.04111		0.928127	0.469038	0.859239		1	0.505359	0.925777
									mean of normalized data	1	1.57519	0.868151	0.704691		1.06797	0.547429	0.843164	mean of normalized data	1	0.511263	0.928545
Succinic Acid-D6
	ctrl	Physcion 9µM	6ANA 11uM	Oxythiamine 520µM		empty vector	shRNA 6PGD	shRNA TKT		normalized to ctrl									kd normalized to MLP
	3.86	4.28	1.12	1.37		2.34	4.46	3.34		1	1.10881	0.290155	0.354922		0.606218	1.15544	0.865285		1	1.90598	1.42735
	4.16	3.73	2.25	1.93		2.23	5.38	2.62		1	0.896635	0.540865	0.463942		0.536058	1.29327	0.629808		1	2.41256	1.17489
	2.07	2.73	3.26	1.93		3.74	2.33	2.84		1	1.31884	1.57488	0.932367		1.80676	1.1256	1.37198		1	0.622995	0.759358
	3.52	4.93	2.65	1.8		2.1	3.48	2.78		1	1.40057	0.752841	0.511364		0.596591	0.988636	0.789773		1	1.65714	1.32381
	1.9	5.58	0.98	2.16		2.33	2.37	6.52		1	2.93684	0.515789	1.13684		1.22632	1.24737	3.43158		1	1.01717	2.79828
mean	3.102	4.25	2.052	1.838		2.548	3.604	3.62		1	1.37008	0.661509	0.592521		0.821406	1.16183	1.16699		1	1.41444	1.42072
									mean of normalized data	1	1.53234	0.734906	0.679887		0.954389	1.16206	1.41769	mean of normalized data	1	1.52317	1.49674
Itaconic acid
	ctrl	Physcion 9µM	6ANA 11uM	Oxythiamine 520µM		empty vector	shRNA 6PGD	shRNA TKT		normalized to ctrl									kd normalized to MLP
	5.24	5.82	1.7	2.02		1.73	0.17	1.09		1	1.11069	0.324427	0.385496		0.330153	0.0324427	0.208015		1	0.0982659	0.630058
	3.83	7.38	3.66	2.14		1.44	0.24	1.21		1	1.92689	0.955614	0.558747		0.375979	0.0626632	0.315927		1	0.166667	0.840278
	4.58	6	3.46	2.26		2.69	0.17	1.11		1	1.31004	0.755459	0.49345		0.587336	0.0371179	0.242358		1	0.063197	0.412639
	2.58	7.14	3.24	2.56		1.4	0.22	1.11		1	2.76744	1.25581	0.992248		0.542636	0.0852713	0.430233		1	0.157143	0.792857
	4.01	8.05	1.53	2.88		2.85	0.36	1.01		1	2.00748	0.381546	0.718204		0.710723	0.0897756	0.25187		1	0.126316	0.354386
mean	4.048	6.878	2.718	2.372		2.022	0.232	1.106		1	1.69911	0.671443	0.591521		0.499506	0.0573123	0.273221		1	0.114738	0.546983
									mean of normalized data	1	1.82451	0.734572	0.629629		0.509365	0.0614541	0.289681	mean of normalized data	1	0.122318	0.606044
L-Malic acid
	ctrl	Physcion 9µM	6ANA 11uM	Oxythiamine 520µM		empty vector	shRNA 6PGD	shRNA TKT		normalized to ctrl									kd normalized to MLP
	11.67	13.18	6.97	6.56		8.77	21.43	14.61		1	1.12939	0.597258	0.562125		0.7515	1.83633	1.25193		1	2.44356	1.66591
	11.81	11.41	14.51	8.88		9.2	27.75	16.87		1	0.96613	1.22862	0.751905		0.779001	2.3497	1.42845		1	3.0163	1.8337
	10.07	8.14	16.29	7.14		12.09	21.28	13.58		1	0.808342	1.61768	0.709037		1.2006	2.11321	1.34856		1	1.76013	1.12324
	11.31	12.66	13.43	7.16		7.64	23.4	15.21		1	1.11936	1.18744	0.633068		0.675508	2.06897	1.34483		1	3.06283	1.99084
	8.14	15.74	5.84	8.62		9.34	23.65	19.28		1	1.93366	0.717445	1.05897		1.14742	2.90541	2.36855		1	2.53212	2.06424
mean	10.6	12.226	11.408	7.672		9.408	23.502	15.91		1	1.1534	1.07623	0.942506		0.887547	2.21717	1.50094		1	2.49809	1.69111
									mean of normalized data	1	1.19138	1.06969	0.743021		0.910805	2.25472	1.54846	mean of normalized data	1	2.56299	1.73558
Citric acid
	ctrl	Physcion 9µM	6ANA 11uM	Oxythiamine 520µM		empty vector	shRNA 6PGD	shRNA TKT		normalized to ctrl									kd normalized to MLP
	2.33	2.77	4.09	1.94		4.18	0.38	2.3		1	1.18884	1.75536	0.832618		1.79399	0.16309	0.987124		1	0.0909091	0.550239
	1.7	3.32	6.61	1.82		5.14	0.87	2.73		1	1.95294	3.88824	1.07059		3.02353	0.511765	1.60588		1	0.169261	0.531128
	2.21	3.85	4.18	1.77		4.2	0.53	3.92		1	1.74208	1.8914	0.800905		1.90045	0.239819	1.77376		1	0.12619	0.933333
	2	4.01	3.35	2.21		3.78	0.9	4.3		1	2.005	1.675	1.105		1.89	0.45	2.15		1	0.238095	1.13757
	1.76	4.09	2.37	2.27		2.73	1.56	3.8		1	2.32386	1.34659	1.28977		1.55114	0.886364	2.15909		1	0.571429	1.39194
mean	2	3.608	4.12	2.002		4.006	0.848	3.41		1	1.804	2.06	1.1375		2.003	0.424	1.705		1	0.211682	0.851223
									mean of normalized data	1	1.84255	2.11132	1.01978		2.03182	0.450207	1.73517	mean of normalized data	1	0.239177	0.908842
Erythrose-4P/Sedoheptulose-7P
	ctrl	Physcion 9µM	6ANA 11uM	Oxythiamine 520µM		empty vector	shRNA 6PGD	shRNA TKT		normalized to ctrl									kd normalized to MLP
	120093	210158	385741	182646		249700	27557.3	60889.2		1	1.74996	3.21203	1.52088		2.07923	0.229467	0.507019		1	0.110362	0.243849
	122459	128524	278261	159516		220253	40557.6	91778.4		1	1.04953	2.27227	1.30261		1.79858	0.331193	0.749461		1	0.184141	0.416695
	174847	114750	342936	124864		244532	16264.5	88125.1		1	0.656292	1.96135	0.714137		1.39855	0.0930217	0.504013		1	0.0665128	0.360382
	114299	121596	439762	122814		221709	39475.1	82566.3		1	1.06384	3.84745	1.07449		1.93972	0.345365	0.722369		1	0.178049	0.372409
	96562.3	206355	270684	169883		123785	48625.1	57791.7		1	2.13701	2.8032	1.75931		1.28192	0.503562	0.598491		1	0.392818	0.466871
mean	125652	156277	343477	151945		211996	34495.9	76230.1		1	1.24373	2.73355	1.57354		1.68717	0.274535	0.606676		1	0.16272	0.359583
									mean of normalized data	1	1.33133	2.81926	1.27429		1.6996	0.300522	0.616271	mean of normalized data	1	0.186376	0.372041
NADH
	ctrl	Physcion 9µM	6ANA 11uM	Oxythiamine 520µM		empty vector	shRNA 6PGD	shRNA TKT		normalized to ctrl									kd normalized to MLP
	801.09	373.56	3394.16	293.78		424.29	395.36	2331.47		1	0.466315	4.23693	0.366725		0.529641	0.493528	2.91037		1	0.931816	1.19843
	833.04	485.85	2651.41	316.37		1203.56	869.78	2225.56		1	0.583225	3.18281	0.379778		1.44478	1.0441	2.67161		1	0.722673	1.84915
	329.17	706.17	4688.25	603.64		2415.35	962.81	1034.2		1	2.1453	14.2426	1.83382		7.3377	2.92496	3.14184		1	0.398621	0.428178
	294.72	738.39	1775.4	334.6		1945.44	1856.42	1882.61		1	2.50539	6.02402	1.13531		6.60098	6.29893	6.38779		1	0.954242	0.967704
	399.96	914.65	453.46	398.45		1081.06	2541.94	1314.83		1	2.28685	1.13376	0.996225		2.70292	6.35549	3.2874		1	2.35134	1.21624
mean	531.596	643.724	3127.3	389.368		1661.35	1557.74	1757.73		1	1.21093	5.88286	0.973517		3.12522	2.9303	3.30652		1	0.937632	1.05801
									mean of normalized data	1	1.59742	6.9216	0.942373		4.52159	4.15587	3.6798	mean of normalized data	1	1.10672	1.13194
DL-Glyceraldehyd-3P
	ctrl	Physcion 9µM	6ANA 11uM	Oxythiamine 520µM		empty vector	shRNA 6PGD	shRNA TKT		normalized to ctrl									kd normalized to MLP
	34704.2	36873.7	24297.3	27960.6		31129.2	18945	51887		1	1.06252	0.700125	0.805685		0.896986	0.545901	1.49512		1	0.608594	1.66683
	19739.3	36846.8	41297.3	30338.4		36676.9	25304.5	50459.4		1	1.86668	2.09214	1.53696		1.85807	1.28194	2.5563		1	0.68993	1.37578
	33352.3	28057.4	33517.1	34872		40508.8	20319.6	47841.4		1	0.841243	1.00494	1.04556		1.21457	0.609241	1.43443		1	0.50161	1.18101
	24093.3	34123.6	55812.8	26828.6		27294.3	21194.4	51742.9		1	1.41631	2.31653	1.11353		1.13286	0.879683	2.14761		1	0.776515	1.89574
	22726.9	48405.2	29024.8	39283.2		35992.5	29902.5	31815.5		1	2.12986	1.27711	1.72849		1.58369	1.31573	1.39991		1	0.830799	0.88395
mean	26923.2	36861.4	36789.8	31856.6		34320.3	23133.2	46749.3		1	1.36913	1.36647	1.40171		1.27475	0.859231	1.73639		1	0.674039	1.36214
									mean of normalized data	1	1.46332	1.47817	1.24605		1.33724	0.9265	1.80667	mean of normalized data	1	0.68149	1.40066
D-Fructose 1,6-Bisphosphate
	ctrl	Physcion 9µM	6ANA 11uM	Oxythiamine 520µM		empty vector	shRNA 6PGD	shRNA TKT		normalized to ctrl									kd normalized to MLP
	835.69	702.54	2623.71	807.24		622.29	912.25	3341.94		1	0.840671	3.13957	0.965956		0.744642	1.09161	3.99902		1	1.46596	5.37039
	669.74	1330.27	3626.79	786.51		2540.48	2030.15	3338.34		1	1.98625	5.41522	1.17435		3.79323	3.03125	4.98453		1	0.799121	1.31406
	951.46	861.14	3558.86	756.2		697.68	1870.64	2870.76		1	0.905072	3.74042	0.794779		0.733273	1.96607	3.01722		1	2.68123	4.11472
	343.84	1346.65	2043.7	879.67		1039.47	4294.31	3346.07		1	3.9165	5.94375	2.55837		3.02312	12.4893	9.73147		1	4.13125	3.21902
	692.18	1479.86	672.43	930.06		1348.26	10142.9	1715.18		1	2.13797	0.971467	1.34367		1.94785	14.6535	2.47794		1	7.52293	1.27214
mean	698.582	1144.09	2963.27	831.936		1249.64	1604.35	2922.46		1	1.63773	4.24183	1.20191		1.78882	2.29658	4.18341		1	1.28385	2.33865
									mean of normalized data	1	1.95729	4.55974	1.36742		2.04842	2.02965	4.84204	mean of normalized data	1	1.64877	3.05807
6-Phosphogluconic acid
	ctrl	Physcion 9µM	6ANA 11uM	Oxythiamine 520µM		empty vector	shRNA 6PGD	shRNA TKT		normalized to ctrl									kd normalized to MLP
	0	0	189479	0		0	4627.93	0		#DIV/0!	#DIV/0!	#DIV/0!	#DIV/0!		#DIV/0!	#DIV/0!	#DIV/0!		#DIV/0!	#DIV/0!	#DIV/0!
	0	0	259663	0		0	6002.35	0		#DIV/0!	#DIV/0!	#DIV/0!	#DIV/0!		#DIV/0!	#DIV/0!	#DIV/0!		#DIV/0!	#DIV/0!	#DIV/0!
	0	0	290335	0		0	7901.63	0		#DIV/0!	#DIV/0!	#DIV/0!	#DIV/0!		#DIV/0!	#DIV/0!	#DIV/0!		#DIV/0!	#DIV/0!	#DIV/0!
	0	0	85419.5	0		5686.78	7041.72	0		#DIV/0!	#DIV/0!	#DIV/0!	#DIV/0!		#DIV/0!	#DIV/0!	#DIV/0!		1	1.23826	0
	0	0	126768	0		0	0	1506.76		#DIV/0!	#DIV/0!	#DIV/0!	#DIV/0!		#DIV/0!	#DIV/0!	#DIV/0!		#DIV/0!	#DIV/0!	#DIV/0!
mean	0	0	190333	0		1137.36	5114.73	301.352		#DIV/0!	#DIV/0!	#DIV/0!	#DIV/0!		#DIV/0!	#DIV/0!	#DIV/0!		1	4.49703	0.264958
									mean of normalized data	#DIV/0!	#DIV/0!	#DIV/0!	#DIV/0!		#DIV/0!	#DIV/0!	#DIV/0!	mean of normalized data	#DIV/0!	#DIV/0!	#DIV/0!
NADH quantified
	ctrl	Physcion 9µM	6ANA 11uM	Oxythiamine 520µM		empty vector	shRNA 6PGD	shRNA TKT		normalized to ctrl									kd normalized to MLP
	0.64	0.06	0.34	0.12		0.07	0.62	0.36		1	0.09375	0.53125	0.1875		0.109375	0.96875	0.5625		1	8.85714	5.14286
	0.12	1.39	0.07	0.33		0.23	0.97	0.16		1	11.5833	0.583333	2.75		1.91667	8.08333	1.33333		1	4.21739	0.695652
	0.27	0.02	0.45	0.44		0.16	0.79	0.24		1	0.0740741	1.66667	1.62963		0.592593	2.92593	0.888889		1	4.9375	1.5
	0.13	0.24	0.83	1.55		0.69	0.31	0.35		1	1.84615	6.38462	11.9231		5.30769	2.38462	2.69231		1	0.449275	0.507246
	0.31	0.19	1.01	0.6		0.2	0.17	0.14		1	0.612903	3.25806	1.93548		0.645161	0.548387	0.451613		1	0.85	0.7
mean	0.294	0.1275	0.6575	0.3725		0.27	0.572	0.25		1	0.433673	2.23639	1.20161		0.918367	1.94558	0.85034		1	2.11852	0.925926
									mean of normalized data	1	0.65672	2.96015	1.62565		1.7143	2.9822	1.18573	mean of normalized data	1	3.86226	1.70915
NAD/NADH ratio
										normalized to ctrl									kd normalized to MLP
	5.375	59.8333	9.29412	23.5833		56.2857	2.19355	12.25		1	11.1318	1.72914	4.3876		10.4718	0.408102	2.27907		1	0.0389717	0.21764
	22.3333	2.58273	66.5714	10.3333		16.9565	2.51546	33.5		1	0.115645	2.98081	0.462687		0.759247	0.112633	1.5		1	0.148348	1.97564
	10.7407	161.5	10.8222	6.18182		29.9375	1.62025	22.4167		1	15.0362	1.00759	0.575549		2.78728	0.150851	2.08707		1	0.0541212	0.748782
	19.3077	19.2083	4.77108	1.91613		4.82609	6.29032	15.3143		1	0.994854	0.247108	0.0992417		0.249957	0.325794	0.79317		1	1.3034	3.17323
	8	25.4737	3.68317	6.53333		17.95	20.8235	36.1429		1	3.18421	0.460396	0.816667		2.24375	2.60294	4.51786		1	1.16009	2.01353
mean	13.1514	66.5038	7.14265	11.658		25.1912	6.68862	23.9248		1	5.05681	0.543111	1.45724		1.91548	0.508588	1.81919		1	0.265515	0.949728
									mean of normalized data	1	7.58676	0.861057	1.56062		3.3024	0.720064	2.23543	mean of normalized data	1	0.540985	1.62576
NAD
	ctrl	Physcion 9µM	6ANA 11uM	Oxythiamine 520µM		empty vector	shRNA 6PGD	shRNA TKT		normalized to ctrl									kd normalized to MLP
	3.44	3.59	3.16	2.83		3.94	1.36	4.41		1	1.0436	0.918605	0.822674		1.14535	0.395349	1.28198		1	0.345178	1.11929
	2.68	3.59	4.66	3.41		3.9	2.44	5.36		1	1.33955	1.73881	1.27239		1.45522	0.910448	2		1	0.625641	1.37436
	2.9	3.23	4.87	2.72		4.79	1.28	5.38		1	1.11379	1.67931	0.937931		1.65172	0.441379	1.85517		1	0.267223	1.12317
	2.51	4.61	3.96	2.97		3.33	1.95	5.36		1	1.83665	1.57769	1.18327		1.32669	0.776892	2.13546		1	0.585586	1.60961
	2.48	4.84	3.72	3.92		3.59	3.54	5.06		1	1.95161	1.5	1.58065		1.44758	1.42742	2.04032		1	0.986072	1.40947
mean	2.802	3.972	4.074	3.17		3.91	2.114	5.114		1	1.41756	1.45396	1.27823		1.39543	0.754461	1.82512		1	0.540665	1.30793
									mean of normalized data	1	1.45704	1.48288	1.15938		1.40531	0.790298	1.86259	mean of normalized data	1	0.56194	1.32718
