# Supplementary material for: Macrophages are activated toward phagocytic lymphoma cell clearance by pentose phosphate pathway inhibition
Source: Cell Rep Med. 2024 Nov 26;5(12):101830. doi: 10.1016/j.xcrm.2024.101830 (PMC11722127; doi:10.1016/j.xcrm.2024.101830)
Supplement: Data S1. Tables S1–S5, S7, and S8 — Table S1. Surface marker staining J774A.1 under PPP inhibition and knockdown, related to Figure 3. Table S2. Proteomic data set J774A.1 under PPP inhibition and knockdown, related to Figure 4. Table S3. Phosphoproteomic data set J774A.1 under PPP inhibition and knockdown, related to Figure 4. Table S4. INKA analysis of phosphoproteomic data J774A.1 under PPP inhibition, related to Figure 4. Table S5. INKA analysis of phosphoproteomic data J774A.1 under PPP knockdown, related to Figure 4. Table S7. Metabolomic data set of J774A.1 under PPP inhibition and knockdown, related to Figure 5. Table S8. Surface marker staining macrophages of C57BL/6 mice after treatment with S3, related to Figure 7. [file mmc2.zip › Table S8. Surface marker stain C57BL6 macrophages S3.xlsx]

## Sheet: median calculation
Bonemarrow	ctrl									Mean	S3										Mean
CD80	15.612	18.061	14.286	10.9184	12.8571	20.4082	18.5714	18.4694	19.0816	16.4739	18.061	16.02	15.918	13.776	14.184	16.0204	19.0816	12.857	18.776	15.306	16
MHC II	1140	1420	790	4460	1430	1550	1260	770	1120	1548.89	420	800	560	1140	610	1200	480	370	470	520	657
CD38	40	44.429	43.857	51.9286	51.5714	51.0714	49	50.7143	53	48.3969	41.429	41.429	35.071	46	35.429	40.8571	37.6429	36.929	50.5	47.714	41.3001
CD68	3.31034	4.54023	3.58621	4.7931	3.17241	3.2069	3.95402	2.8046	3.26437	3.6258	5.05747	4.28736	5.68966	5.70115	5.45977	5.51724	6.28736	6.12644	4.81609	5.10345	5.4046
iNOS	2.33333	2.88889	3.38889	3.61111	2.33333	2.61111	3.61111	2.16667	2.22222	2.7963	5	3.38889	7.61111	6.66667	7.27778	6.22222	9.16667	8.33333	4.27778	5.11111	6.30556
CCR7	0,010800*	0,010800*	5.2688	0,010800*	1.1828	1.3978	1.7204	0,010800*	0,010800*	2.39245	2.2581	2.9032	1.3978	1.5054	1.6129	0.7097	0.957	0.2366	0,010800*	0,010800*	1.44759
CD64	490	580	460	610	310	540	530	580	610	523.333	530	580	500	470	370	490	550	380	470	510	485
CD86	17.857	17.857	25	20	22.143	20.357	21.786	18.214	21.071	20.4761	17.5	15.357	14.643	16.786	14.643	15.357	14.643	15.357	18.929	19.286	16.2501
CD16/32	0,083300*	0.4225	10	0,08333334*	0,08333334*	0,08333334*	0,08333334*	0,08333334*	0,08333334*	5.21125	0,083300*	0,083300*	0,083300*	0,083300*	0,083300*	0,08333334*	0,08333334*	0,083300*	0,083300*	0,083300*	#DIV/0!
EGR-2	1.23077	1.53846	2.15385	1.53846	1.23077	1.38461	2.07692	1.29412	1.38461	1.53695	1.69231	1.69231	2.46154	2.46154	2.38462	2.30769	3.61538	2.84615	1.61539	2.30769	2.33846
CD206	0,028600*	0.5714	2.1429	0,02857143*	2.28571	1.51429	1.91429	0.771429	0.657143	1.40817	1.2286	0.5429	0.6857	1.0571	0,028600*	0.371429	0.198	0,046600*	0,028600*	0,028600*	0.680621
CD115	4.6154	5.4945	18.901	7.2527	7.4725	10.33	10.879	7.033	7.3626	8.81563	9.2308	6.1538	8.9011	9.4505	6.2637	9.8901	7.6923	6.5934	6.8132	6.4835	7.74724
CD200R	48.125	48.4375	50.625	50	60	54.5455	45.7576	48.1818	48.4849	50.4619	60.3125	53.4375	54.0625	54.0625	51.875	50.9091	54.8485	50.303	51.212	50.606	53.1629
TGF-β	22	1,000000*	32	16	36	20	18	4.46	3.45	18.9887	25	1,000000*	1,000000*	1,000000*	7.32	10	15	1,000000*	1,000000*	1,000000*	14.33
IL-10	1.47059	1.64706	2.17647	1.64706	1.58824	1.58824	1.82353	1.11765	1.52941	1.62092	3.35294	1.76471	1.88235	2	2	1.41176	1.82353	1.76471	1.64706	1.88235	1.95294
Arg1	230	330	440	380	290	330	490	270	320	342.222	330	300	670	580	560	800	1510	1030	550	740	707
Peritoneum	ctrl									Mean	S3										Mean
CD80	1.7879	7.2727	23.788	11.5152	9.93939	6.27273	3.0303	14.0606	14.8485	10.2795	67.273	28.939	24.697	20.182	23.485	14.6061	10.9091	16.303	8.3333	10.303	22.503
MHC II	0,005300*	10.684	3.7895	13.7895	8.63158	6.42105	2.63158	3.42105	4.36842	6.71708	13.158	3.8947	6.5789	6.6316	2.3158	7.63158	14.0526	2.8947	6.6316	1.6316	6.54211
CD38	65.128	18.333	16.718	1.02564	16.6667	3.89744	1.5641	13.1282	18.8974	17.2621	24.077	62.051	48.462	74.615	51.026	48.9744	21.3333	22.051	35.897	22.59	41.1077
CD68	0.134921	4.31746	3.45238	1.64286	2.75397	3.0873	4.87302	0.357143	1.07936	2.41093	2.90476	2.76191	2.89683	3.69841	2.80952	2.50794	3.52381	2.98413	5.44444	2.53968	3.20714
iNOS	0,004348*	3.47826	2.91304	5.86956	2.3913	1.65217	4.86956	0,004348*	0.913043	3.15528	2.21739	2.08696	2.3913	3.34783	2	1.65217	2.08696	0.434783	3.04348	1.17391	2.04348
CCR7	0,003400*	0,023600*	0,003400*	8.2759	0.1483	0.1034	0,003400*	0,003400*	0,003400*	2.84253	0.9655	0,003400*	0,003400*	0,003400*	0,003400*	0,003400*	0.1966	0.0181	0,003400*	0,003400*	0.3934
CD64	1,000000*	270	83	1020	140	2,590000*	1,000000*	230	1,000000*	348.6	24	410	1040	830	1220	640	86	220	540	420	543
CD86	3.5789	5.6316	6.6842	1.4737	4.6842	1.2632	0,005300*	6	7.3684	4.58553	2.4211	5.4737	7.7368	11.579	5.1053	7.3158	5.3158	5	5.1053	5.3684	6.04212
CD16/32	0,004800*	0.281	0,004800*	1.04762	0,004761905*	0,004761905*	1.61905	1.28571	2.85714	1.4181	0.5714	0,004800*	0,004800*	0,004800*	0,004800*	0.571429	1.14286	2.5714	1,000000*	0.9524	1.1619
EGR-2	0,004762*	1.14286	1.23809	0,004762*	0.809524	0.619048	1.95238	0,004762*	0.466667	1.0381	0.809524	0.857143	0.714286	1.38095	0.619048	0.47619	0.857143	0,004762*	1.38095	0.666667	0.862434
CD206	0,006300*	1.25	3.6875	1.0625	1.375	2	2.875	0,006250*	0,006250*	2.04167	44,188000*	0,006300*	0.4438	1.625	1.25	0.5125	3.9375	0.3	1.25	0,006300*	1.33126
CD115	3.8276	2.2759	2.6724	0.1655	2.6724	1.431	1.0862	34.483	14.103	6.96856	0.931	45.345	11.293	11.483	5.8448	10.31	2.7414	8.0345	6.6379	2.3621	10.4983
CD200R	0,1006036*	263.582	65.3924	178.068	184.105	86.5191	0,1006036*	111.67	226.358	159.385	11.0664	147.887	161.972	170.02	177.062	129.779	15.0905	118.71	208.25	234.41	137.425
TGF-β	1,000000*	1,000000*	1,000000*	65	1,000000*	1,000000*	48	58	1,000000*	57	1,000000*	1,000000*	1,000000*	1,000000*	1,000000*	1,000000*	1,000000*	1,000000*	1,000000*	1,000000*	#DIV/0!
IL-10	4.29412	2	3.52941	1.17647	2.29412	2.58824	3.29412	2.88235	3.17647	2.80392	2.11765	3.11765	1.94118	3	2.58824	2.94118	2.64706	2.58824	3.11765	4.58824	2.86471
Arg1	31.4615	0.538462	5.34615	33.8846	0.884615	8.92308	2	15.1923	16.9615	12.7991	0.357692	0.884615	0.384615	1.92308	1.03846	2.88462	2.46154	99,615380*	1.19231	96,153850*	1.39087
Spleen	ctrl									Mean	S3										Mean
CD80	44.412	40.882	41.471	43.8235	42.3529	44.7059	51.7647	47.0588	47.0588	44.8366	39.706	55.882	55.294	50.588	46.765	43.8235	55	47.353	42.353	51.471	48.8236
MHC II	2050	3000	2280	5640	3260	2660	2280	2640	3530	3037.78	1470	2320	1710	2220	2020	2000	1870	2510	2450	2150	2072
CD38	90.909	80.091	88.909	114.546	95.4545	94.5455	112.727	100	112.727	98.8788	95.455	104.55	89.182	94.545	94.545	94.5455	107.273	106.36	109.09	98.182	99.3727
CD68	11.7797	10.4746	10.339	7.30509	11.0169	9.22034	9.72881	10.9491	9.44068	10.0282	9.79661	9.86441	10.339	12.1186	10.0678	10.1017	9.18644	11.3559	9.55932	11.7458	10.4136
iNOS	1510	1560	1560	1060	1490	1350	1280	1510	1100	1380	1460	1240	1590	1840	1440	1600	1400	1680	1430	1720	1540
CCR7	0,013000*	0,013000*	0.1948	0,013000*	1.8182	1.1688	0.6753	0,014000*	0,013000*	0.964275	0,013000*	0,013000*	0,013000*	5,584400*	0,013000*	0.4156	0.0516	0.8182	0,013000*	0.2597	0.386275
CD64	450	340	340	310	360	450	370	620	18,333330*	405	350	340	450	380	300	380	11,666670*	270	250	360	342.222
CD86	11.321	10.377	10.755	13.019	11.321	11.132	13.962	14.717	14.528	12.348	11.509	11.132	9.434	8.6792	11.509	11.887	13.019	12.83	12.83	13.396	11.6225
CD16/32	1,000000*	1,000000*	1,000000*	1,000000*	1,000000*	1,000000*	1,000000*	1,000000*	1,000000*	#DIV/0!	1,000000*	1,000000*	1,000000*	1,000000*	1,000000*	1,000000*	1,000000*	1,000000*	1,000000*	1,000000*	#DIV/0!
EGR-2	7.5	9.16667	8.95833	6.04167	8.54167	8.125	7.5	8.125	6.25	7.80093	7.08333	7.29167	7.70833	10.2083	7.70833	8.95833	9.375	9.16667	8.33333	10.4167	8.625
CD206	0.1891	0.0435	2.7826	0.0434783	1.47826	2.30435	2.47826	1.65217	0.478261	1.27222	0.2096	0.4013	1.6522	2.6522	0.2752	1.78261	1.52174	0.0435	0.0583	0.0435	0.864015
CD115	5.3763	6.2366	4.1935	15.269	7.3118	10.323	5.914	8.6022	9.1398	8.04069	8.172	6.4516	4.3011	9.4624	5.914	10.645	8.3871	10.753	10.753	5.0538	7.9893
CD200R	48.3333	43.3333	51.6667	56.6667	61.6667	60	56.25	60.4167	4.625	49.2176	50.4167	45.4167	49.5833	50.4167	51.6667	60.4167	4,875000*	66.25	58.75	75	56.4352
TGF-β	57	33	39	1,000000*	44	35	42	55	27.963	41.6204	75	25	1,000000*	8.69	27	32	25.5556	20	3.25	20	26.2773
IL-10	480	470	480	390	520	540	540	400	420	471.111	550	440	440	490	400	350	500	460	370	650	465
Arg1	200	380	320	140	250	250	190	360	170	251.111	330	270	590	810	380	630	590	370	730	580	528
